# Supplementary material for: Transcriptional Responses of Chilean Quinoa (Chenopodium quinoa Willd.) Under Water Deficit Conditions Uncovers ABA-Independent Expression Patterns
Source: Front Plant Sci. 2017 Mar 8;8:216. doi: 10.3389/fpls.2017.00216 (PMC5340777; doi:10.3389/fpls.2017.00216)
Supplement: Additional File 1 — FASTA file with predicted full length CDS contigs used for further analysis as our reference transcriptome. [file DataSheet1.zip]

Archive with 1 entries (1 files):
- Quinoa-hibrid-07095CLC-146936contigs-over200bp.min300nt-31523seqs.orf.fa
