# Supplementary material for: Transcriptional Responses of Chilean Quinoa (Chenopodium quinoa Willd.) Under Water Deficit Conditions Uncovers ABA-Independent Expression Patterns
Source: Front Plant Sci. 2017 Mar 8;8:216. doi: 10.3389/fpls.2017.00216 (PMC5340777; doi:10.3389/fpls.2017.00216)
Supplement: Additional File 1 — FASTA file with predicted full length CDS contigs used for further analysis as our reference transcriptome. [file DataSheet1.zip › Quinoa-hibrid-07095CLC-146936contigs-over200bp.min300nt-31523seqs.orf.fa]

>contig71162_1 [147 - 10085] Average coverage: 169.31
ATGAAATCCTTGCTCAGTGTGAGCAGTCGTGGTAGGCTTGCTGTGGGGGAAGGTGACAAA
GTTGCTATATTTGATGTTGGACAGCTGATTGGACAGGCCACCGTTGCACCTGTGACGGCT
GACAAGACTAATGTTAAGCCTCTCTCCAAGAATGTAGTTCGCTTTGAAATTGTACATCTT
GCTTTTAACCCCTTGGTTGAGAATTATCTAGCTGTAGCTGGGTATGAAGACTGCCAGGTC
TTCACTGTTAGTCCTCGGGGTGAAGTGACAGATCGTCTTGCCATTGAACTAGCTCTTCAG
GGTGCTTATATCAGGCGGGTTGAATGGGTCCCGGGCTCTCAAGTGCAACTAATGGTGGTC
ACTAATAGGTTTGTTAAGATTTATGATCTTTCACAGGACAATATCAGCCCTTTGCATTAC
TTCACGTTGGCGGATCAAATGATCACGTATGGTGTGCTGTCTGTGGCATCTCAGGGTAAG
GTGTATCTCATCGTGCTTTCAGAACTGGGAAGTTTGTTCAAGCTTGAGCTGTCAACTGAA
GTTAACGTGGGGACCAAACAACTAAATGAAAAGGTTGAGATTCCCAATAGAGATGTCAAT
GTCAAAGGGTCGTCATTGTACTTCTCATCTACCTATAAGTTACTTTTTGTATCATATCAG
GATGGAAGTACGTTTATTGGTCGGCTGAACTCTGATGCGAGCTCTTTAACTGAGATTTCT
GCTGTATATGAGGATGAACAAGATGACAAGCGGCGACCTGCTGGGTTACATCATTGGAAG
GAATTGGTTTCTGGTAGTGGATTATTTGTATGCTTTTCAAGTTGGAGGGCAAATTCTGCA
TTTGCTATGTCCATAGGGGCTAAGGATATTTACGCTCAGAATGTACGACATGCAGTTGGT
TCAAATTCACCTGTGGTTGGTGCAACTGCATATAAACCTATATCCAAAGACAAGTTTCAT
TCTCTTGTCCTGCATGATGATGGCAGCCTTCAGATATTTTCACATGTTCAATCTGGAACT
GATTTCGGGTCAACTGCGACATCTGAGAAAGTTAAAAAATTGGGTCCAACCATCCTTAGT
AATAAGGCTTACTCTGGTGTAAATCCTGAATTTCCTCTTGATTTTTTTGAGAAAACTGTG
TGCATCACTTCTGATGTGAAACTGGGTGGTGATGCTGTCAGAAATGGTGATTCTGAAGGA
GCTAAGCAGAGCTTAGCATCTGAGGATGGGTTTCTTGAAAGCCCCAACCCTTCTGGATTT
AAGATTACAGTGTCAAATTCAAACCCTGACATAGTAATGGTTGGCATCCGTGTACATGTT
GGAAACACCTCAGCAAATCACATCCCTTCTGATTTGACCATTTTTCAGAGGGTGATTAAA
TTTGATGAAGGCATGCGGTGTTGGTATGACATTCCATTTACTGTTGCTGAGTCTCTCCTT
GCTGATGAGGAATTCACGGTCTCTGTTGGACCTACTTTTAATGGCTCTGCATTGCCTAGA
ATAGATTCACTGGAGGTTTATGGACGCCCAAAAGATGAGTTTGGTTGGAAAGAGAAAATG
GATGCAGTTCTTGATATGGAAGCCCGTGTACTTGGAAGTAATTCATGGGCTACGTCTTCT
AGGAAAAAAATTCGTTCTATGCAGTCTGCACCTCCTGAGGAACAAGTACTAGCAGACGGG
TTTAAACTTCTATCTAAGTTGTATTTGTTGTGCAAGCCTCTGGGGTGCACCAATGTTGAA
GATGTGAAACCAGAATTAAGCTTGCTCAAGTGCAAGCAGCTGCTAGAAACAATTTTCGAA
AGTGACCGGGAGCTATTACTGCAGTCTTCTGCATGCCGTATCTTGCAGGCTTTATTCCCA
AAAAGAGAAGACTACTACCAAGTTAAGGATAGTATGCGCCTTCTCGGAGTGGTAAAATCT
GCTGCTTTGCTATTGTCAAGGTTGGGGGTTGGTGGTTCTACGTCTGCATGGATCATTGAG
GAGTTTACTGCTCAGATGCGTGCTGTATCTAAGATTGCTCTACATCGAAGGGCAAATTTG
GCTGCTTTTCTTGAGACAAATGGTTCTGAAGTAGTAGATGGTCTTATGCAAGTCTTGTGG
GGAATTTTGGAGATAGAGCAGCCAGACACGCAGACCATGAATAATATTGTTATATCTTCT
GTGGAACTCATTTATTGTTATGCGGAATGTTTGGCTTTACATGGGAAGGAGGCAGGTGGA
CATTCTGTTTCTGCTGCAGTTTTGTTGTTAAAGAAGCTCTTAGTTTCTCCAAATGAGGCT
GTCCAAACAGCAAGCAGCCTGGCAATTTCTTCAAGATTGCTCCAGGTTCCATTTCCAAAA
CAAACTATGTTGGCTACTGATGATACGCCAGACAATGCTACTTCTGCATCTGCTCATCCT
AGTGCAGTAACTGCATCTGGAGGCAATGCACAGGTTATGATGGAAGAAGATTCTATCACA
TCCTCGGTACAATATTGTTGTGATGGTTGCTCCACTGTCCCTATATTAAGGAGAAGATGG
CATTGCACCATTTGTCCTGATTTTGATTTATGCGAAGCATGCTATGAAGTGCTTGATTCT
GATCGGCTTCCTCCACCACATTCCCGAGATCATCCAATGACGGCAATCCCAATTGAGGTG
GAGACATTAGGTGGAGAAGGCAATGAAATCCATTTCCCAGCTGATGAGCTAAGTGATTCA
AGCATTTTACCTACTTCATCAAACTCAAATGTGCAAAACTCTACACCATCTATTCATGTG
CTGGAACCTGATGAGCTCGAGGATTTCTCACCTTCAATTCTGGATCCTGTTTCGATCTCT
GCATCAAAGCGAGCTGTGAATTCCTTGCTTCTTTCTGAGCTCTTAGAACAGTTGAGAGGC
TGGATGGAGACAACCTCTGGTGTTCGAGCTATTCCCATCATGCAACTTTTCTACAGGCTA
TCTTCTGCTGTTGGTGGACCTTTTATACACAGTTCAAACCCTGAAAGCTTAGATCTGGAG
AAACTGATTAAGTGGTTTCTGGATGAGATTAATCTTAAGAAACCATTTGTGGCCAGAAAT
CGATCTTCTTGTGGTGAAATCACAATCCTAGTCTTTATGTTCTTTACCTTAATGCTAAGA
AACTGGCACCAGCCTGGTAGCGATGGCTCTGTTCCGAAATCTGGTGGATCATCTGATGCA
CTTGATAAAAGTTATACTCAGAATCCGTTGTCTGCTTCAATTGCTGCTTCATTATCTTCA
AACATGCAAGATAAGAATGACTTTGCTTCGCAGCTGCTGAGAGCTTGTAATATTCTTCGC
CAACAATCTTTTGTTAATTATCTCATGGATATCTTGCAGCAGTTAGTTTATGTTTTCAAG
TCATCAGCTGGTAATCTTGAAAGTTCATCTAATTCACACCCTGGTTCTGGGTGTGGGGCT
CTTTTAAGTGTTCGGAGAGAGCTACCAGCAGGCAATTTTTCTCCTTTCTTTTCTGATTCT
TATGCAAAAGCCCACAGAGCAGACCTATTTGCTGACTACCATAGACTTTTGTTGGAAAAC
ACTTTTCGGTTGGTCTACAGTCTGGTTCGCCCTGAAAAGCACGACAAAACTGGGGAAAAA
GAGAAGGTGTACAAGATGTCTTCCAGCAAAGACTTGAAGTTAGAAGGATACCAAGATGTT
CTTTGTAGTTATATAAATAATCCACATACAACGTTTGTTAGAAGGTATGCAAGAAGACTC
TTTTTGCACTTATGTGGAAGCAAGTCTCATTATTACAGTGTTCGGGACTCCTGGCAGTTC
TCAAGTGAACTTAAGAGGTTGCACAAACATGTTAACAAGACGAGTGGGTTTCAGAATCCT
GTACCATATGAGAGAAGTGTTAAAATTATCAAATGCTTGTGCACCATGGCTGAGGTTGCT
GCTGCACGTCCTAGAAACTGGCAGAAGTATTGTTTGAGGCATGCAGATGTTTTGCCACTT
TTGTTGAAGTGGATATTCTATCTTGGAGAGGAATCTGTTATCCAGACACTTAAACTCCTG
AATCTAGCTTTTTATACTGGAAAGGATATGAACAATTCTTCTCAGAAAGGTGAATCAGGG
GATGCTTCAGTGGGCTCAATAAAATCAGCTGCTCAGCCACAGGATTCGAAGAAGAAAAAG
AAAGGAGATGATGGTCTGGAGTCTAGTTCTGAAAAATCTTGCTTGGACATGGAAGTGGCT
GTCAACATCTTCACTGAGAAGGATGGTGAAGTCTTGAGGCAGTTCATTGATTGCTTCCTG
CTGGAGTGGAATTCGAGTGCTGTTCGCTCTGAAGCAAAGTGTGTTCTTCACGGCATCTGG
CAGCATGGGAAGCAGTTGTTCAAGGAGAATATGTTAAAGGTGCTTTTTGAGAAAGTGAAG
TGTTTGCCGATGTATGGACCAAACGTTGCTGAATATACGGAATTGCTGACATGGTTGCTG
GGCAAGGTCCCTGATGTCAGCTCAAAGCAGCTAAATGCTGAACTTTTAGATAAATGTTTG
ACTTCTGATGTCATCCAGTGCTTCTATGAGACTCTTCATATGCAGAATGAACTACTGGCT
AATCATCCCAATTCTCGTATATACAACACATTGAGTGGTCTTGTAGAGTTTGATGGATAT
TATCTTGAGAGTGAGCCTTGTGTTTCTTGTAGCTCTCCTGAGGTGCCCTACAGCAGGATG
AAGCTGGAGAGCCTAAAATCTGAGACCAAGTTCACCGACAACCGTATAATAGTAAAATGT
ACGGGCAGCTACACCATCCAATCGGTTACGATGAATGTTCATGATGCTCGTAAGTCCAAA
TCTGTGAAGGTTCTGAACTTGTATTACAATAACAGGCCTGTAACGGACTTATCGGAGTTG
AAAAATAATTGGTCTTTGTGGAAGCGTGCCAAAAGTTGCCACCTCGCATCTAATCAGACA
GAGCTGAAAGTGGATTTCCCTATTCCTATTACTGCTTGCAATTTCATGATTGAACTTGAT
TCGTTCTACGAAAATCTTCAGGCTTCATCAATGGAGCCTTTGCAATGCCCAAGATGCAGC
CGGCCTGTCACTGACCGCCATGGCATTTGCGGCAACTGCCATGAGAATGCATATCAATGC
AGGCAATGCCGTAACATCAACTATGAGAATCTGGACTCATTTCTGTGTAATGAATGTGGT
TACAGCAAATATGGCCGTTTTGAGTTTAACTTCATGGCAAAGCCTAGCTTTACTTTTGAT
AACATGGAAAATGATGAAGATATGAAGAGAGGACTTGCAGCAATAGAATCTGAATCAGAA
AATGCTCACAGGAGATATCAACAGCTTTTAGGGTTCAAAAAACCTTTACTAAAGATTGTA
TCCAGCATTGGTGAGAGTGACATAGACTCACAGCAAAAGGATTCTGTCCAGCAGATGATG
GTTTCATTGCCTGGACCTTCTTGTAAGATTAACCGTAAAATTGCACTTCTTGGTGTACTT
TATGGCGAAAAGTGCAAGGCAGCCTTTGATTCTGTGAGCAAAAGCGTCCAGACTCTGCAA
GGTCTTCGTCGGGTTCTGATGAATTATTTGCACCAAAAACACTATGCTAACACTACAGAA
GCTTCAAGATTTGTGGTGTCCAGGTCCCCAAGAAGTTGCTATGGTTGTGCTACCACATTT
GTTGTTCAGTGTCTTGAGGTATTGCAAGTCCTATCAAAGCATCCCAGTTCTAAGAAACAG
CTTGTTGCATTGGGAATCTTAACGGAATTGTTTGAGAATAACATTCATCAAGGTCCAAAG
TCTGCTCGCTCACAAGCAAGAGCTGTTCTTTGTGCTTTTTCAGAGGGCGATGTGAATGCT
GTCAGTCAGTTGAATAATCTGATACAGAAGAAAGTTTTGTACTGCATTGAACATCATCGA
TCCATGGACATTGCTGTGGCCACCAGAGAAGAAATGTTGTTGCTTTCAGAGGTTTGTTCG
TCAACTGATGAATTTTGGGAGTCTAGGCTACGTGTTGTTTTTCAGTTGCTATTTACCTCA
ATAAAAGTGGGTTCAAATCATCCAGTCATATCAGAACATGTGATACTTCCTTGCCTGAGA
ATTGTATCTCAGGCTTGTACGCCTCCAAAACCTGACTTGCTGGAAAAAGAAACAGTCGGA
AAGTCTTCTAATATTCAGCCTTCAAAAGATGACAATAGCTCAGATGTTCCTAGTACCTTG
GGTGCCCCAGCCAATGGGAGCAAGTCTACACTAGAGTCATCGGAGAGAAATTGGAATGGT
TCACAGAAAACTCAAGACATTCAATTGTTGAGTTATTCAGAATGGGAAAGGGGAGCATCA
TATCTTGATTTTGTCAGGAGGCAGTGCAAAGTTTCACAGGCATCCAGAGGTGCTGGTCAC
AAGTCAAGACCTCAAAGATTTGATTTCTTAGCTTTGAAGTATGGACTTAGATGGAAACGC
CGTGCTTGTTCTCGCAGTAACTTGTCGTCATTTGAACTGGGATCATGGGTTTCAGGACTT
ATATTAAGTGCTTGTTCGCAATCAATAAGATCAGAAATGTGTATGTTGGTTAACCTGCTT
TGTGCTCAGAGTTCAACTAGACGGTTCCGTTTGTTGAACTTGTTAATGGCATGGTTGCCC
TTGACTCTCTCCGCTGCTGAAAACGCTGTGGAATATTTTGACTTGCTCTTCAAGATGATA
GAGACAGAAGATGCTCGCTTATTCCTTACTGTCAGGGGATGTTTGAGTACTATATCCAAG
CTGATTACCCAAGAAGTAAATAATATAGAATCCCTGGAGAGGAGTCTGCATATTGATATT
TCACAAGGGTTCATACTTCACAAATTAATAGAGCTTCTTGGAAAATTTTTGGAGATCCCA
AAAATTAGAGCAAGATTTATGCGAGACGACTTGCTCTCCGAAGTTTTGGAAGCCTTGATT
GTCATTCGGGGATTGGTGGTCCAAAAGACAAAGCTAATTAGTGATTGCAATCGTCTGTTG
AAAGATCTTCTGGACAGTCTTCTGCAGGAAAGCAGTGAGAATAAGCGACAATTCATTCGT
GCTTGTATCTGTGGCCTGCAAATTCACGGAGATGAAAAGAAAGGACAAACTTCCTTGTTT
ATCTTAGAGCAGCTTTGCAATCTGATCTGTCCATCAAAACCAGAGTCTGTGTACTTGTTG
ATTCTTAATAAGGCCCACACTCAGGAAGAATTTATCAGGGGTTCCATGACCAAAAATCCC
TATTCCAGCGCTGAGGTTGGTCCTTTGATGCGTGATGTAAAAAATAAAATTTGCAATCAG
TTGGATATGGTCGGGCTTGTAGGGGATGATTATGGAATGGAATTGCTAGTTGCTGGGAAT
ATTATTTCTCTAGATCTGAGCGTTTCACAAGTTTATGAGCAAGTGTGGAAGAAGGCCAAT
GTTCAATCTTCAAATACTGTAACTAGTGCGACTATGATACCCACTGGTGCTACTGCTTCT
ACAAGGGATTGTTCTCCTATGATAGTGACATACCGTCTTCAGGGATTGGATGGTGAAGCC
ACAGAGCCAATGATTAAAGAGCTGGATGAAGATAGAGAGGAGTCTCAAGATCCAGAGGTT
GAATTTGCAATAGCAGGTGCAGTTAGGGAGTATGGAGGGCTGGAAATCATATTGGACATG
ATTAAGCGCTTGCGAGATGATCTGAAGTCCAACCATGAGCAGTTGACTGTAGTGCTCAAT
CTTCTGATGCATTGCTGTAAGATAAGGGAAAATAGACGAGCCTTATTAAAATTGGGAGCT
TTAGGTCTACTACTTGAAACAGCAAGACGTGCTTTCTCTGTTGATGCTATGGAGTCTGCT
GAAGGCATCCTTTTGATTGTTGAAGCACTGACCTTGGAGGCTAATGAGAGTGATAATATT
AACATTACACAGGGTGGTCTTACCATCACTAGTGAGGAGAGTGGTGCTGGTGAACAGGCC
AAGAAGATTGTACTAATGTTCTTGGAACGATTATCTCATACCTCTGGCCTGAAGAAATCA
AGTAAACAACAAAGAAACACTGAGATGGTGGCTAGAATATTGCCTTATTTGACCTACGGT
GAACCTGCAGCCATGGAAGCTCTTGTCCAGCATTTTGATCCTTATTTACAGAATTGGACA
GAATTTGACAAGCTACAAAAGCAGCATGAAGACAATCCAAAAGATGAGAGCATTGCACAG
CAAGCTGTAAATCAGAGGTTTGCAGTGGAGAACTTTGTCAGGGTCTCCGAGTCTCTCAAA
ACAAGCTCTTGTGGTGAGCGGTTGAAGGATATTGTACTGGAGAGGGGGATTACCGAAGTT
GCAGTTCAGCACCTTAGAGAGATATTTGCAGTTGCTGGGCTTCCTGGCTATAAATCTATG
GAAGAGTGGACACTGGGTTTGCAACTTCCTTCTGTTCCACTTATCTTATCTATGCTAAGA
GGATTATCCATGGGTCACTTGACCACTCAAAATTGTATTGATGTCGGAGGCATCCTGCCT
TTGCTCCATGCATTGGAAGGAGTATCAGGGGAGAACGAGATTGGGGCAAGAGCTGAGAAT
TTACTGGATACACTATCTGACAAAGAGGGGAATGGAGACGGATTCTTAAGTGAGAAAATT
CTTAAGTTACGGCATGCCACTAAGGATGAGATGAGACGCCGTGCTCTTAGGAAAAGGGAA
GAACTGCTGCAGGGACTAGGAATGCGGCGGGAGTTATCTTCTGATGGTGGAGAGCGTATA
GTTGTTTCTCGACCAAATCTTGAAGGTTTGGAAGATGTGGAGGAAGAAGAAGATGGCCTA
GCATGTATGGTATGCAGAGAGGGTTACAGTTTGAGGCCCAATGATCTGCTGGGACTTTAC
ACCTACAGCAAGCGGGTAAACCTAGGTGTTGGTACTTCAGGGAGTGATAGAAGAGAGTGT
GTCTACACAACTGTGAGTCATTTCAACATTATTCATTTTCAGTGTCATCAGGAAGCTAAA
AGAGCAGATGCTGCTCTGAAGAATCCCAAGAAAGAGTGGGAAGGGGCTACCCTCAGGAAC
AATGAGACTCTTTGTAATGCATTGTTTCCTATTAGAGGCCCCGCTGTTCCATTGGGTCAG
TATGTTCGCTATGTTGACCAGTACTGGGATAATCTGAATGCTCTGGGACGTGCTGATGGA
AGTCGCCTTCGGTTGTTGATGTATGACATTGTTCTGATGCTGGCCCGTTTTGCAACAGGA
GCATCTTTCAGTTCTGACTGCAAAGGTGGTGGGAAAGAGAGCAACTCCAAATTTCTGCCT
TTTATGATCCAGATGGCTCGTCACCTGCTAGATCAAGGCAGCGGTTCTCAGCGTCGATCA
ATGGCAAGGACAATCTCGACATATCTCACCTCATCCTCAGATTCTCGACCTTCACCCTCA
TCTCCATTGCAGCCTTCTTCTGGTGGAACTGAAGAAACTGTACAATTCATGATGGTGAGC
TCTCTCCTTACTGAGTCCTATGACTCTTGGCTCCTACACCGACGTGCCTTCATTCAGCGA
GGGATCCACCACGCATACATGCAACATGCACACAGCAAATCTCTGCCCAGAGGATCGGGG
TCAACGAAATCGGAAATATCAAGCACGAGCGGTAGCGATGCTCTACTGCCCATCATTCAA
CCCATGCTTGTCTACACAGGTCTAATCGAACAACTCCATCAATTTTTCAAACCCAGAAAG
TCCACTGCTGGGGTATCTTCTGAAGGTGAAGGAACATCACAAGAAGGGGATGATGAGAAT
GGCTGGGAGAGTTGGGAAGTAGTAATGAAGGAGAAACTATTGAATATGAAGGAGATGATC
AGTCTTCCGAAGGAGCTTTTATCATGGTTGGATGATATGAATTCTGTTGGGGATTTGCAG
GAAGCCTTTGATGTTATTGGTGCCTTAGCAGATGTGTTATCCGGTGGGTTTAAAAGCTGT
GAAGAATTTGTGCAGGCAGCTATAAATGCAGGGAAGAGC
>contig71144_1 [7291 - 5987] (REVERSE SENSE) Average coverage: 74.86
ATGGCTGAGGCGCCTTACAATTTTAAGAGGCCATCAGCTCAAGGTCGACAGTCAAAACAA
GCAATTAGTGTATCATTGCCGCAGAATTCCATCAGTGAGGAAGAACAACCAAGACCTAAA
AAGGCTAGAGCAAGGCCTTCGATATACATCACAGCTGGGAAAAAACCTAAATCTACTAAA
GCAAAACCTTCATCTGCGCAGAGTTCAGAGCAGTTAGAGAAGGCACCGAAAAAAAGAAGC
AAAGCTACTAAGGCAACTCCATCATGTGCACAGAGTTCAGAGCAGTTAGAGAAGGCACCG
AAAAAAAGAAGCAAGGCTACTAAGGCAACTCCATCATCTGGACAGAGTTCAAAACAATTA
AAGAATTTGGCTAAGGGAAAAAACAAGGCGTCATTGTCTGCGCCTGCACAAACTTCAAAG
CAATTAAGAGATGCGGCTAAAAATCAAAGAGTGTATAATGCTCCCACTTCAGATGAAGTT
GCAGTTATTTGGCCTGATAGTGTTTCGTCGAGCCAGAGTTCATGGCCGCATATCCTTGTA
ACTGGAAAGTCTACGGAAATTCACCGGATTGCACACTATTATGGGTGCTATGACCCTTTA
CAGTATCCTCTACTCTTTCCAAGAGGTGAATGTGGTTGGCATCAGGGTCTGAAAAAAGTT
TTGCACGATAGAGACAGACAATTGGCCACTGAACCTGATCCTATTCAGTCTTGTGCAGTA
CAAACTCCAGCAGAGTTTCTGGATGCAGAAGCCACCCGTGCTTCTAGAAGGCATACCAGG
GCAGATAAGTACATCTCTACAAGAGAGTACTATACCTACATGATTCAAATCAGGATAGGA
AACATGCTTCTAAGGGCAGGTCGTGCTTTCCTGCAGTACATTGTGGATATGTATATCAAA
GTTGAAAATACAAGATTAGACTTTTTCCGGAGAAATCAGGATACAATAAGAGCTGATCTA
TATAAAGGGATTCTTGATACAGTCGAAAGTGGAGAAACAAATGCAGCAAATGTTGGACAT
AAGTTCATTTTGCCGCCATCTTTCCTAGGAGGGCCTCGTGATATGAAAAGGAGATATTTG
AATGCAATGGCGCTTGTGCAGAAGTACGGGAAACCTGATCTCTTTGTTACTGTAACATGC
AACGCAAATTGGCCAGAGATAAAAGCTGAACTATCGCCGGGTGAAGCTGCTCAGGATCGG
CCAGATTTAGTTGCTCGAATATTTCGAGCAAAGTTGATTGCTCTAAGGAAAAAAGTCATG
AAAGAAAAAATATTTGGCAAAGTAGCTGCTATGATTTATGTTGTA
>contig66522_3 [6697 - 233] (REVERSE SENSE) Average coverage: 49.20
ATGTTTAGTTACAAAAGTCAGACTGGAAAAGCTGACAATAGTAATAAATCTGAAGTCAAG
AACGCAGTTATACATTCTGCTGATTGCATGCATGAAGTTTCCCTTTCTAGTTGTACATTT
AATCTGTTGTTGGAATCTGTGAATGGTTCAGGAGTACGGAGAGAAGCTGGTAGTGAAGCA
TCTACTAGCAATCCCAAAGGCGTACTTAGTTCTCTTTTGAATATTGATAATTTGGATTCG
AAGCAAATTCACGATGAAGGTTCTGAGTCTAATGTATCAGCTTCAATGCCAAGTTATATG
CTGGTAATAAACATCACTGTAGAAAAGGTTTTCATTGCGGCATGCTCAATTAAGAATGGA
ATTTTTAGGGCTCACCCGGAGGATAAGCTGTATTTATCACTATCTGTTGGAGGAGACTTT
CAGAGCATTGTCTTTGGAATCCAGGGTGGTCATATCTTCATTGAAACTAAGGTTTTGGCG
GGGTTTGCGCGCTGTGTAACTTCATATCTTCAATTTATTAGGAAGCTTATTAAGCATTAC
CTGCAAAGAAAATCCTCGGGGACAGCTGAAGGGGGCTCAAATGATTTGGCTGAAGAGCAT
ATTGAGGACTCTGCTCAAACAAGAAGTTCTTTTGTCAAGCTGGAACTCTTGAAAGCATAT
AGTATTAAGGTGTCACAATTATCACTCGTACTTCTAGTGACTGATGAAACTAGAGTGGTC
AAGGAATTCATAGGACGAGTTGATTTGAACTTGAAACTATGGTCAGAGAATCTAAAGAAG
AAGTTCTTGTTTAATATTTCTCATTTGGATATCCTTTCTCTGATCCTTGATGAGGGCGTG
GGGAAATCAGTAAAAAACATTCAAATGCCACATTTTTCTTCTGTTGGACTAAGCCGTGAT
TCATCATGGTTCAATCATGAAGATTCTACTGTGTTGGTTCCAGATGGGGAGGAGACATCT
TTGTTGTCCAAAGACGCAAGTTTCTCAAGTGCACTTGCTTCTATGAAAAGCTCTATTGCT
AATGACTCTGCATCTCAAGTTATCCAATCAAGTGAAACATATGGAAATCATATCTTGGAG
CGATTGGCTACTTCTATATCAGCTGAGAAACCTATCTCAGGGGATAACAGTGGTCCAAAT
TGTTCAACTCAAGGATGGATTGGCAAAGGTTATGTTACAGGTTTAAATCTGACGATTTCT
CTCTCTGAGATACAGATGCTTCTGACTACTGTTGAGTCCTTGTCTGAGATTTCTGGAAAC
GGTGCTACCACTGATGTGGAAGAAAGGAGTTGGACAGCAAGCCACCAGGAACCTGAAATA
GATTTGGAAGCTGCACTGCCTGATGGTGCTATTGTTGCGATCCAAGATGTCCATCAGCAT
TTGTACGTAACTGTTGAAAATATGGAAAACAAATACAAATTAGGCGGTGCAGTTCACTAT
TCTCTTGCTGGGAAAAGGGCTCTTTTCAGGGTTAAGTGGCAGAAGCGAAGCATGTGGAAA
TTTTCAACATCTTGGTTTTCATTGATGTCACTGTATGCTAAGAGTGATTCAGGGGTTCCT
TTGCGCCTAAATTACTTACAATCATCTGGGTTTGTTGACATCTCCAGCAATGATGATAGT
GCATGTTCACTTTGGAAGATTGCTCCTTGTAAGCATGAGAATTATGAGGATGATGCTGAC
CTAGAACCTTTAAATCACATGTGCAAAAATACATTCTATCTTGTTAACAAGAAGAATGAT
TGTGGTGCTGCTTTTGTTCATGGTGCTATAGAGTTTGTGAAAAAGCCTGGAAATCCATTC
AAGTTCAAAATTTTTAATGGCCTTCCTGTGGTTCCTGATCTGAGGATGACTGAAACCTGT
CCACATGAAGCACACGGCCTTGCATTATTGGATGGTCAAGATATTTCTGAAGAAGCCGGA
ATGGCACCTTGCATAAGTTTGACAATTGAGAAAATCTCCTTAATCATTGTGCATGAACTG
TCAGATCCCAGGGACAAATTACCTCTTCTTCAAGGGTCTATAGATGGCACTGAACTTGTT
TTTCAGATACTTCCCCAGAAAACCAGGGTGATGAGCACATTAACTGCCATGCTTTACTAT
TTTGATGTGTATAGAGTCATTTGGAGAGAGTTTGTTCAGCCAATTGAAATGTGTATCTAC
TGGCGATTAACTACCCCTTCAGATGTTACAGAAATATCAAATCACGCGATGCTCTCTCGC
CTTTATTTTAGAATGCAGGAGCTGGATTTATCATTAACGGAGGTTTTGTTGGACATGCTA
CTGTACGTGGTTGGAAAACTGGATTTGGCTGGCCCATTCGCTGTTAGAAATTCTGCTATA
TTGGTCAACTGCTGCAAGGTGGAAAATCAATTGGATCTGGACCTTCTTTGCCATTTTCAC
AATAACCAATCTGCAAGAGTTGGCAGGAGACAGTCAGCTTTCATTTCCTTGAGGCACCTA
GAGGAGCCTCCCGAGTCATCCTATGGAACAATTTTGCTTGAAAATCCTGGAATATCTTCA
ACTACTTCAGTTCATGTACCTCTTTCCGGAACTCAGATTTTTGCTTGGAGAACACGTATT
ACATCACAAGATTCACGAACCTGTCCGGGGCCGTTCATTGTTTTTGATGTTTCGAAGAAT
GCTGAGGAAGGTTTATCACTTAATGTGTCCCCTTTACTAAGAATTCATAACAATACTGGA
TTTCCAGTGGAGTTGCGCATCCAAAGGCCTGAATCAATGGAAGCTGAATCTGCATCGGTG
GTGCTCAAAGAGGGGGACACTATTGATGATTGCATGGCAGCATTTGATGCTATTAGTTTA
TCTGGTGGGCCAAAGAAGGCACTGTTGTCTTTGGGTGTTGGTAACTTTGTCTTTTCATTT
CGACCCGAGATGAAGGAGGAAAACGGGTTATGGAAATCTTATACAGCTGAATGGTCTGAA
AACCTTAAAGGAGAAAAGGCCGTTCGTCTATCAGGCGTCATTGATAAATTAAGTTACCAA
GTTCGAAAAGCTTTCTCTGCTGAATCTTGGAAGTATTCCTTTGGCATTGCTAGCTGTTTA
GTGAGATCTCGAGATACTCATTTGGCTCAAATGCATTTCCTGGTTCAGAGAATTGCCAGA
AATGTACCTATTATGCAGCCTAATGGTCGTCGTCAAAGTAAGACATCATCAATTGCTTTG
CAGGAGCAAAAGGAGATTTTTCTTCTTCCAACAGTGACCGTATCTAATTTACTTGAGACA
GAGATTGATGTACTTCTAACTGAGACAGAAACTGCAATCGATGGATTAAAGAACATTAAC
CGGGCAACTATTCAATCCCGGTCTACTGCTAATCTGTTTGCCAATCCTGCTGTTATATTC
TTCAACATTACATTAGCTATGTTTAGCTGTAGCTGTAAGCCTGTGAACTGCAGTCAATGG
CTCAAAAAGTTGAATAAGAAGAATGATGGTATTCAATTTCTAGACATTGATCTGGAATTT
TGTGGTGGAACTTTCTTTGCTTGTTTAAGATTGGCTCGTGGGAATAGGGGCGTGCTTGAG
GCCATTGTCTTTACACAGTACACATTGAGAAATGACACTGATTTTCTTCTGTTCTGTGCT
GCGCCACATCTGAAACCATTATCTAGGGATGATGCTGAAAGGCATGCGATTACAACTCCT
CCTCAATTTGGGACTCTTTTGCCTCCAAAATCACCCAGATCTTGGTTCATGAAATCAAGT
AAGCTGTGTATGGAATTATTGAATGAAGAATTGTCCAAGTCAATCTTGGATTTGGATGCC
CTTTCAGGCTTTGCAGAGATAAGATTTACCAAGCTTCAAGGATCTGGGATCAAATATTTG
GTCAAGTTGGGGATCTCTTTGGGGCCATTAAAGAGTACATTAGATGTACCGGCACGAATG
GTCTCTGTTGTTCCTAGATATATAATATCCAATGAATCAGATGATCAGATTTTTGTCCGA
CAATGTTTCTTAGAGGATGACTTTGGGGAGACATTAAGTATCAACAGTAAGCAGAAAACA
GCTTTTTTCTTCACGGTTAAATCCCGTGATAAGCAGGATATCTCCTTTTTCAACAAGCTT
CTGCAAAAGCACAAGGTTTCAGACGACGACACATCAGTTTTTGTGCAGTTTAGTCCAAAT
GAAGCTGTGTGGGGATGGTCAGGTCCAGTTTGTGTGGCTTCACTTGGATGTTTTTTCCTA
AAATTCAGAGGACATGCTGCATCGTCTGTGCATCAGTTGGATCTTGTCCCAAATGAAGAT
GGCATTACTTGGGAGTATGCAGCTGTTCATGTGGTTGAGGAGGGTCCCACCTTTGTTTTG
CATTTCTATAGACCACCAGATACTGGTTTGCCCTATCGAATTGAAAATAACCTTCATGAT
GCTTCTATTACTTATTATCAGAAGGATACATTTCAGCCAGAAACTCTTGCTTCTGGGGCC
TGTGTAAGTTATGTCTGGGATGACTTGACTCGACCACACAAGCTCATGGTCAAAGTTAAT
GGTACTCATATGATACGTGAAATCAGCTTAGATAAACTGCGCTCATGGAAATCCTTTTTT
CGGGCTCAGAGGCAGAGTGATCTGGTGTCTCATCTAACTGGAGATACCAGAAGTTCTGAC
AGAAGGAGAACAAATCCTGCTCAGATGGATGGTACTGATGTGGGCAACGTGGGTTATGAA
GTTTATGTTGATGGTCCTACTCGTGTTCTGCGAATTTCCCACTCACCTGGCAGACGCAAA
GCTGATAATAAGTATCAGTCTTGCAAGAAGATTCAGTTGAGAATCTCTTATTTTGCCATA
CACTTACTTGAACCCTGCAAGGAGGACCAACTGGAGGATGTGGATCCTTATGATCTATCA
AATTACACACCAATAATTATCGGGAGACTAGAGAACATTAGTATTGATTCCATCATCATT
GATCAACGGAAATACAATCAGATAAGGGTACAGTCAATGCATTTAGATGAAAAATGGGTT
GGGGCTCCATTTGCGGCCATGCTCAGAAGACATCTGACATCCAACAATGTCACTGATGAC
CCTGTTCTCTTTATTGCCTTTGTCTTATTTCCTACTACCTCAAGTATTCGAGATGTCAAA
TACTCGTCTATTATTCTGCAGCCAATTGATTTAAATCTTGACGAGGAGACATTAATGAAA
GTTGTTCCATTTTGGAGAACATCTCTCAGCTCAAATACTCAAAGTCAACAGTATTACTTT
GATCATTTTGAGATCCACCCAATTAAGATCACGACAAGCTTTCTCCCAGAGGATTCATAT
TCAAATTACAGCTCAGGACAAGAGGCACTGAGGTCTCTGCTGCATAGTGTCATCAAGATC
CCGGCCATTAAGAATCTTGAGGTAGAACTCAATGGTATCTTTGTTACTCATGCTTTAGTT
ACAACTCGTGAGCTACTCTTAAGATGTGCACAACATTATTCATGGTATGGCATGCGGGCT
ATCTATATTGCAAAGGGAAGCCCACTGCTCCCACCAGCTTTCGCATCAGTCTTTGATGAT
TTGGCATCCTCCTCTCTGGATGTATTCTTTGATCCTTCCAGTAACTTGTTTAATGTTCGA
GGCCTCACTGTAGGGACGTTTAAGTTAATCAAAAAGTGCATTGAAGATAAAGGTTTTTAC
GGAACAAAGCGGTATTTTGGTGATCTTAGCAAAACTTTGAGAAATGCAGGATCCAATATA
CTTTTTGCTGCAGTGACTGAAGTATCAGACTCTGTACTCAAGGGTGCAGAAAGCAGTGGT
TTTAATGGCATGGTGACAGGTTTTCATCATGGAATACTGAGATTAGCTATGGAACCATCG
TTATTGGGAACAGCGTTCTTGGAAGGAGGCCCTGATAGAAGAATCAAGCTTGATAGAAGT
CCTGGGATCGATGAGTTATATGTTGAAGGATATCTGCAGGCTATGTTGGATACAATATAT
AAGCAGGACTATTTGAGGGTTAGAGTCATCGATGATCAGGTTATTCTTAAAAATCTACCC
CCAAACAGTTCACTAATTGATGAGATCATGGAAAGGGTGAAGGACTTCCTTGCTAGTAAG
TCCTTGTTAAAGGGAAACTTTTCAACCAGGTCCCGCCCTCTAAGGCACCTTCGAGGAGAG
AATGAATGGAAAATCGGGCCAACTGTTCTGACTCTGTGTGAGCATCTGTTTGTGAGTTTT
GCCATCCGAATGCTGAGAAAGCAAACAGACCAAGCCATGGGAAAACTTAAGTTGAAGAGA
AAATGGGTTAGTCGCAAAGAGAGTGAATCATCTACTGGTGACATTTCCACCTCTAAGGAA
CCCAAGGGGAAGTTTATTTGGAGATGGGGAATTGGGAAGTTTGTCTTATCAGCTTTGGTG
GCTTATATTGATGGACGATTGTGTCGCTGTATACCAAATCCTGTCGCAAGAAGGATTGTA
AGTGGTTTTTTATTGAGTTTCCTTGATAGCACTAACAACTCTAAA
>contig69382_5 [2198 - 1050] (REVERSE SENSE) Average coverage: 77.23
ATGTTAGCAATGTACAGTGGTCAAATAGGATTATTTTCGTCCCGAGATCTTTTACTTTTT
TTCATAATGTGGGAATTAGAATTAATTCCTGTTTATCTACTTTTATCCATGTGGGGGGGA
AAGAAACGTCTCTACTCCGCTACGAAATTTATTTTGTATACTGCGGGGGGTTCTATTTTT
CTATTAATGGGAGTTCTGGGTGTTGGTTTATATGGTTCCAATGAACCAACATTAAATTTA
GAAACATTAGTTAATCAATCGTATCCTGTGTCATTAGAAATAATATTCTATATTGGATTT
TTTATTGCGTTTGCTGTCAAATTACCGATTATACCTTTACATACATGGTTACCCGATACC
CACGGAGAAGCACATTATAGTACTTGTATGCTGCTAGCCGGAATCTTATTAAAAATGGGA
GCGTATGGGTTGGTTCGGATCAATATGGAATTATTACCTCACGCTCATTCTATATTTTCT
CCTTCGTTGATGATAATAGGCACAATACAAATAATCTATGCAGCTTTAACATCTCTTGGG
CAACGTAATTTAAAAAAAAGAATAGCCTATTCTTCCGTATCTCACATGGGTTTCATAATT
ATAGGAATTAGTTCTATAACCGATACCGGCCTTAATGGGGCCATTTTACAAATAATTTCG
CATGGATTTATTGGTGCTGCGCTTTTTTTCTTAGCAGGAACTAGTTACGATAGAATACGC
CTTGTTTTTCTCGATGAAATGGGTGGAATAGCGATTCCAATGCCAAAAATATTCACACTC
TTCAGTAGCTTTTCAATGGCATCTCTTGCATTACCCGGCATGAGTGGTTTCATTGCGGAA
TTAATAGTATTTTTTGGACTAATTACCAGCCAAAAATATCTTTTAATACCAAAAATACTA
ATTACTTTTGGAATGGCAATTGGAATCATATTAACTCCTATTTATTTATTATCTATGTTA
CGTCAAATGTTCTATGGATATAAATTATTTAACATTTCCAACTCTTTTTTTTTTGATTCT
GGGCCGCGAGAGTTGTTTGTTTCGACTGCTATCTTTTTACCAGTAATAGGTATTGGGATT
TACCCGGATTTCGTTCTCTCACTATCAGTTGAAAAAGTAGAAGCTATTTTATCCAATTAT
TTTTATAGA
>contig66402_3 [5546 - 6007] Average coverage: 31.61
ATGAAAATTGCAATGATCTGCAACAAGTTCAATGACGACTTTAACTATGTTAATTATCAA
TTGGAAATGGAGGTACTAGCTGAATATGGAAAGGAGGAGTTTAAAAAGAAGAAGCATCGA
GGGCCAATAAAGCTTACAAAGGTTCATGCTCGTACAAGAGAGGAGCACCAAGTTATTATT
TTGAACTCATTTGGCCAACCAATTGGACCTACAAAGGAAATTGTTGAAAAATTTATGTTC
TTCTTGGGAACTTTGGGGAAGAAGTTTGAACTTGCGCCACTTAACTACACTGATTTTCGA
AATCTGCCCACTCTTAGTAAGATATGGGAGTTTGTTTTGGAAAAGTATATGGTTCCTAAA
TCGGGAAGACGATATGTAATGGAGGCTGTTAATACAAGTTGGCGTAACTATAAATACAGA
TTCAAGAAGAATCAGTTTTCTAAGTATGACACTGATGAGGAA
>contig66428_5 [5950 - 4871] (REVERSE SENSE) Average coverage: 25.19
ATGGCTAGAAAGGAAAATCTAGAGTCTTTAGATCTTTTATTACAGAATATATGTGGGAAT
AAGGTGGTCTTTGGAGGGAAGGTTGTTGTATTTGGCGGAGATTTCAGGCAGGTTCTGCCA
GTCGTTCCTCGGAAGACTATGAAAGAAGCAGTTCAAGCAAGTATCGTTACTTCTTATCTG
TGGCCTAAGTTCAGGAAATTTAGACTAACAGAAAATATTAGAGCGAGGGAAGATCCAGTG
TATGCTGATTTTTTGCTTCGGTTAGGTAATGGTGAATTACAGCGAACAGAAAATGCTTTG
GTCAATTTGCCAGAACAGATTGTACAGTGCACTGAAAGCATTCCAGACTTAGTGCCTACT
GTTACTATAACAACATTCCCAGAAATTGGTAATGTCTCCTTTGACAATGAGGTTTTCACT
AAAAAGGCAATCTTGACACCCCTGAATGATGACGTGGATTGTATAAATACATTCATGATT
GAGAAGTTTCCTGGACAAGCTGTTACGCACAAGAGTTTTGATGCAATCCTGAACGATACA
TGCAACATATACCCTACTGAATTTATTAACAAGCTTTGCCCTGGTGGAATGAGTCCACAT
GAGCTTGTGTTAAAAGAGAACTGCCCTGTTATACTGCTGAGGAACTTGCTGCCCTCATCA
GGGTTATGCAATGGTACCAGGTTAATCTGTAAAAAGTTTTATCCGAATGTAATCCAGTGT
ACGATACCAGTTGTTCATTACAAGGGCAAAGAAGTATTCATACACAGGATAAATTTAAGA
CCTTCTAAATCTGTGAACTACCCGTTTATGTTTGAACGGAAACAATTTCCTGTAAAATTA
AGCTTTGCAATGACTATTAACAAGTCTCAAGGGCAAACTCTCAACCAAGTATCTGTCTAT
CTTCCACGTTCATGCTTTTCTCATGGGCAGCTTTATGTTGCATTATCAAGAGCCAAGAAA
TCGAAAGATATTTCTGTTTTTACCACACGTGATACAGATCAGCACTCTGCTAATAGTGTT
AAGAATGTAGTGTCATTTGAGCTTCTACTTCTAGCAGGCATTATTCCAGCAGATACAGTA
>contig66394_4 [3794 - 4753] Average coverage: 48.81
ATGCAAACTATAAATACCTTTTCTTGGATAAAAGAACAGATTACTCGATCCATTTCCATC
TCGCTCGTGATATATATAATAACTCGGTCATCCATTTCGAATGCATATCCCATTTTCGCA
CAGCAAGGTTATGAAAATCCACGAGAAGCGACTGGACGTATTGTATGTGCTAATTGCCAT
TTAGCCAATAAGCCCGTGGATATTGAGGTTCCACAAGCGGTCCTTCCGGATACTGTATTT
GAAGCAGTTGTTCGAATTCCTTATGATATGCAATTAAAACAAGTTCTTGCTAATGGCAAA
AAGGGGGGTTTGAATGTGGGGGCTGTTCTTATTTTACCTGAAGGGTTTGAATTAGCCCCC
CCCGACCGTATTTCTCCAGAGATGAAAGAAAAGATAGGGAATCTTTCTTTTCAGAGCTAT
CGCCCCAATAAAAAAAATATTCTTGTGATAGGTCCTGTTCCTGGGCAAAAATATAGTGAA
ATTACCTTTCCTATTCTTTCTCCAGACCCTGCTACTAAGAAAGACGTTTACTTCTTAAAA
TATCCGATATATGTAGGTGGTAACAGGGGAAGGGGTCAGATTTATCCTGACGGAAGCAAG
AGTAATAATACAGTTTATAATGCCACAACAGCAGGTATAGTAAAGAAAATTGTACGAAAA
GAAAAGGGCGGATACGAAATAAACATAGCGGATGCCTCGGACGGACGTGAAGTGGTTGAT
ATTATCCCGCCAGGACCGGAGCTTCTTGTTTCAGAGGGTGAATCTATCAAACTTGATCAA
CCATTAACGAGTAATCCTAATGTGGGTGGATTTGGTCAAGGAGATGCAGAAATAGTCCTT
CAAGATTCACTGCGCGTACAAGGGCTTTTGTTCTTCTTTGCATCCGTTATTCTAGCACAA
ATCTTTTTGGTTCTTAAAAAGAAACAGTTCGAGAAGGTTCAATTGTCCGAAATGAATTTC
>contig66444_1 [3411 - 3052] (REVERSE SENSE) Average coverage: 61.14
ATGCAACAAATCGGTTACTATCAAAGACATGTGCTCGACGATGCAAGATACGTGTTTCTT
AACTCTTTAATCTATTTAACTAACGCTAGTTTGCAGGTATCGGCGTTACAAGAGTGCTTT
AGGATCGCACAACGTTCTGAAACATTCTCCGTCCCTATCGATACTTTGACTTTTGTTTTC
GAAACTTGTGTTTCTCCAAACTCAGTCAAAGTGGGGGCTTCTGTAGACACCCATTTGTGT
CTCCCCAAAACCAAACCCCGTGATGAATACCTTTCATATCATTTGATTATTGAACGAGGT
GAAAGTGTGAAAAGTCTAGTGATGAAGATGTTTTTATTAAAATATCTTCTCTCTGTTTTT
>contig66773_1 [131 - 2494] Average coverage: 452.74
ATGAGGACTCGAAACGCAAATACCCCAAAAACGCCGGCATCACAAAAGAAGCCACCGTCG
GCGAAGAAGTCCGCTGTCAAAACGCCTACTCCTCCTTCTCTACCGGTGGATTCCACGCCG
GAGACGTCGACACCAAAATCTACGGCTTCTCGAAACCCCGAACCCCAGACTACTCCTTCT
ACCGCCGACCTCAACCCCGAACCTGCAGCTGAAAATGCTGTTGTATCACCAACTAACAAA
GGTACTACAAAGAAGGTGACAAAGAGAATAGTGAAGAAGAGGGTGATCAGACCCAAGACT
CCTGCTTCAGCTAAAGATGGCACATCAGCGTCCGTGAAGACAGGTGAGGCTGGCGATAGC
AATGTTGATGTCACGGATTCCACAGATGCAAAGGCTGTAAATCTTTCAAAATCTGAAGAA
TTTGTTATGAAGGATTTAAAATTAGAGGAGCTAGTTACTGATAAGGTTCCAGATGGTGGA
GAACCCCAAGATAAGGGCAAAGAAAAAATGGATGGAATAGAGTCACCTGTTGTGGCTATT
GAGGATGTATCTTCTGCTGGAAATGAGGATACAAGTGAGCCCAAAGAGGATAAGGATGAT
GAATCAAAACAAGACGAGGCTGCTGATCCCGACAAACAAGCAAAAGACAATCTAGAAAAA
CTAGTACGTGATAAGTCAGATAGCATGGATGATGATCAAAAGAAAGAGAATGTAAATGTT
CACGATATGCTAAAGAATAGGGACAGTGACAAAATGGATAAGACAGATGAACAGGCTGCT
GAATCAAAACAAGACGAGGCTTGTGCTACTGGGGGAATCGAGGAGTATGGTGATGAGGAG
GGTTTTGTGGAGCCTGGGGATGAGGACCTTCAGGAGGATGACGAGCCTGAGACTGGGGAT
GAAATGAAGGCACTGGAAGTGGAGCACAAGGAATTGGCAGCCGCAGCCAAGGAGCGCAAG
GTCAAGAAAGAACTTGAGATTTTTGTTGGTGGGCTGGATCGCGAAGTTATTGAAGATGAT
GTGAAGAAGACTTTTGAGAAAGTTGGGGAGGTGGTTGAAGTTAGACTGTTGAAGGATACT
TTGACAAACAAGAACAGGGGCTTTGCATTTGTGAGGTTTGCGACTAAAGACCAAGCTAAG
CGGGCGTTATCAGAAATGAAAAATCCTGTTATACGTGGTAAGCGATGTGGGACTGCACCT
AATGAGGACAATGACACCTTATTCCTTGGTAATGTCTGCAATACGTGGACTAAGGAAGCG
ATAAAACAGAAGCTGAAAGATTATAGTGTTGAAGGTGTTGAGAACATTACCCTTGTCCAA
GACCCTCGCCATGAGGGTTTAAGCCGTGGATTCTGTTTTATTCAGTTTGCTTGCCATGCT
GATGCAATGTTTGCTTATAAGAGGCTTCAGAAGCCAGATGCTATATTTGGCCACACTGAG
AGGACTGCTAAGGTTGCTTTTGCTGAGCCGCTTCAAGAGCCCGATCCTGAGGTGATGGCT
AAGGTTAAATCAGTTTTTGTAGATGGGCTTCCTCCTCACTGGGATGAGGACCGTGTTAGG
AAGCATTTCAAAGTTTATGGTGAGATTGAACGTATTACGCTGGCTCGCAATATGTCATCT
GCTAAGCGTAAAGATTTCGGTTTTGTTGATTTCACTGCTCATGAGTCTGCCATTGCTTGC
ATAGAGGATGTGAATAGTAAGGAGTTAGTTGATGGAAACTCAAAGACAAAAGTAAGAGCA
AGGCTTTCCAATCCATTGCCTAAAACTCAAGCTGTTAAGGGAGGAATGTGCGGTGGTTTT
CGAATTGGCCGACCGAGTGGAAGGAGCTTTGGGCGTGCAGCACCTGCATTAAATCGGCCT
AATTTTCAGTATGGCAGACCCTCTCGTGGTCAGTTCAATGAGCCTGTTGGACCTTATGGG
CGAAGAGTTCCTTACAGAGCTGGGCATATGGCACCTGGAGTTGGCCCTGCTGGAAGACCT
AATTTTGGGGGACCTAGGGACATTGGTCGTGGACTTGCAAGACCTGTTCCTTCACGGAGA
GAGCCTTTCCAACTTGACGATGGTGGCTATTCAAGACCTTATATGGGTAGGCAATATGAT
GATCCATATGTTTATGATGACAACCATGGTTTAAAGCGCCCATTTTATATGACTGACCAA
GATCCTGCATATATGGAGCCAAGTCGAATTCGTCCTCGTTTTGACTATTCTGGTTCAGGT
CGTGGTACTCACTTCAGAGATACTTACGGAGCTGGCAGTAGTTTCTATTCAAGTGGCTAT
TATGGTCCTGATTATGGTGCACGACCCCACTCTTCTTTCAATAGTCGGGATCGTCCTTAT
GGAGGAGGTCATGGCTATTACTAT
>contig68833_1 [178 - 4812] Average coverage: 95.02
ATGGCTGCCCCTTCTTGTTCTGGGGTAGAATGTAACGTGAATAACTCATTGACTGATTTA
GGTGTTAGAATAGATGGTGATAGTCTGCCAAAAGTAGGGAGTCTTACTGATTATTCTTCT
GTATCTAAAAGGGAAGAGAAAGATATTAAGAATAGGGTTAGAGTGTCTTCTATCATGAAG
AGACTTGGCAGTCCAAATAATCTAGAGGTACACGGTAGTCGCTCAGAATTGTCTTCTGGT
GGATCTATTAGCGTGTCTGGAGGTATTACTTCTAAGGCAGATTCGAAAGGTGAGGTTTTG
GGTAGGGTTAATAAGAAAGCTGGATTAGATAATGTATCTACGCGTACTGCTAGGAAGAAG
AGGAAAGCCAATAGTCCTATTTCCCGCCTATCTAGATCAGTGTCCATAAAGACAGATAGT
GGGCTTGTAAATGTTGACTGTTCAGCCAATCGTCCTTCTGATGTCTCTATGCCTTCTGAT
GTCTCTGTAAAGAATTTAGAGACAAAGTCTTCTTGTGGCGGCAATGTTATTGATTCAACT
CAGAACATATTAGTGGATATGGGCAAATTTGAAGTCAGTAAATCCTCTGCTGCTTCAGAT
CAAAGGGAAGTTCTAGGTCATCCTGTTACTGAAGCATCTGATTCTTCTAAGAGAATTAGG
GAGATTGGAATGTCTGAACATCTTCCTGGTTCACCAGGATCCCTGAGGATTGGATTTTCT
GATGGTCATGGAAACATGGAGGGTATGTTACAAGATGAGCAGAAAATCTCTAATCCTGAT
GAGGACGTGACAAAACTTGTGGAGAAATTTATTTCAGACGTATATATTGAAAAGGACAGT
GTCAAGGATCAGGATATGGCTCCTGTATTGGTCATCAATAATGGTTCTGAGGAAGGTTCC
TCTGAGTTGGTGATACGTGTTGGAGACAATGTGGATAGTAATGACAATTGTCGTGGAAAC
GTGGATACATTGGATTTTGTAGAAAACATGAGTTCTGTCTCAATTCCAGCTAATGTCTCA
AAGAAAGAAAATATAGTGGATTTATCATGCCCATTGACTGATGCTGTTAAGTCTTGTGAA
GATCAGGTATTTTCTTCACCTGAAAATGCTACTATTGGACTATCATTAGGGAGTTTGTAT
TCTGATAGAAATCATGAGCCAGAATCAAAATATTCTGAGGATTATGAAAAGTTGGAAAGT
TTCTCAATTGATGTCTGTAGTGACAAAAGAACCTCCCTCAGTTACAATGATGATGTTACC
GTTAGCTTAGAACATGTAAAAAACAGTGCTTCTGATGTCAGGGATACAAATGACATTCAG
GAGGAACATTGTCAAGGTTCAGAGACCATGTTAGTCAATGATGATACCACATTAGGAAAA
GAAGACAATTCAAAGACTTGTGTTGATGCAGGTGGTGTATTGGCTGTTCCTGTTAACAAG
GATAGCTCTCAACTCAACAGAAAGAGAAAATCCAAAACTGAGCCAAACTCTTTAGATTCG
AGAATATCGGAATCGTGTCAATTGGTTGTGAACTTAAGCTTTCCTATTGAGAATGCAACC
CATCCTGTGGAGAAACATAGCTCTGCAGTTTCAGGGTCAGCATGTGTCGAATCAGATATT
GCACATGGGAATGAAATTGCTGGAAGTTGTTTGAAGGGTATGAATTCCATGAATCACCCT
CCTGATTTAGATCTAATTGAGCATTCTTCTAGTTTTGGTAAGAAAAGGAAAGTATATCCA
TTGGAATCCGTTTTCTCTGATGCACCAGAGTTTGAGAGTTCTGATTTACCCGTGTCAGGA
AAATTGTTGACACCGGTAGCTGATGAGCCCTCCACCAATCATTCACCACAATTTTCAGAG
AGATTTGAACTACAAAAGTCTGTAATTACTGGGAAAGGTGCAGCTGACAGAGCAGCCAGC
AATTTGTGTGCAGAAACATGTAGCTTAGCTGACAATTCAATCTCTGACTTCCTGTGCACA
GATTCATGTTTATCTATCACAGAGAGTACCCCACCAGATGTAGAGCAGTCTAATTTGCCT
GAATCCGGGTGTCATCAGAAGGTAGACAAGATTTTGATGACGGCTGGAGCCGATGATGGA
AATGGGCTCAATACGTTGACAACAATTGAGAGAAAGAGTAATTTGCAGTGCTTGCCGGGT
GATCATACCAGGGATGCAGAGCAAGGATCTCTGGCAATGAATTTGGATTTTGATGGTGCT
ATTGCTCTAAATTCTAATCTGTCCTCTTTGTCTGGTTGTTTGCAGTCACATGCTGAATCT
ACTGATGGCGGAGTTACTGCAAACTTTGATATGTTGGATACACCATCCAATTCGGGCCTA
ACTGAGGCTTGCTCTCTTCTTCCTTCATCCTTGAATACATCAATTGCCAGTCCAGTGATT
CATGTGACCTCAGGTGAGAAGCTGTGTAAGGATGACAAAAAATCAAGTAAACCTTTTGCA
AAACAGAGCTCGATTACCTCCCAGGCCAATCTGCTTCCTGAAAGTCGTAAGAAAAGCTCG
AAGCCAGGTATATCAGCAACATCAGGTGTTCAGCCATTTGCTCAGAAAGGTGTATTGATG
TCATCAAAGCAGGAAAAGACTACAAAATCCAGCTCAAATTTCATGATCAGACAGAGGAAG
AATGTGCTAACCCGTTCTGAAGCAAGTCCTTCCACCAGCCATCTTTCAGCCGTGATTAAA
CCCTCTAAATCACAGACTTTTCCAGTAAAACCTCGTACATGGCATCGAACAAGTAACTTA
ACAGCTAACATACCTGCAAAAAAGCCATCCGGGGGAATTCCTCCACCACACAGGGCACTG
TCTAGTAAAGCTGTGAAGGTTCAGGACACTTCTTACATACGAAAAGGAAACAGTCTTGTA
AGAAATCCCATTTCTGGTGCATCCACTTCAGGTTCTCTTGCTGTTGGTGCATCCACTTCA
GGTTCTCTTGCTGTTGGTGCATCCACTTCAGGTTCTCTTGCTGTTGGTGCAACCATCGAT
CGGCCAAGGCCAAATAAGACAGACAAGATCAGCAAGATTGTGGGCTCTGTGATGATTGAG
TCTACTGGGTTACCTGATGGGCTTGTGAAAGGAGGGCGAAATGCCCCCATTGAAATGCCA
AAAACACCTCCATTACCCTGCAGTAGTAAGACATCAGATAATGATGCTGTATACTCTGGA
CAATGCGTATCTTCCTTACATGTGGATCACTCTGTAGGAACTGACAGTGAAGAGGCACTT
AAATCTCCTGATGTTGCATTGAATTCCTTAATGGATCCTGAATCTTCTGTGAACAGAAAT
TTGGAGGATCCTGTTATTTTGAGTGATGGAGATTTGGTTGGATCGAATTCAGAGAAGATG
ATATACGTTAAGCACAAATTAAATCAATTGATTGCTGCTTTAAAGTCCTCACAATCATCT
TTGCTTAACACTGACAAGGGCACAGCTACATCTTCCGATGTCAATTACTTCAAGAGAAGA
AAAAACCAACTCATTAGAGCTTCCTCTGATGGCAATATTCAGCAATTGGCTGTGGTAAAT
AAAGATAATCCCATGTCAGTTTCTCAAAGGGCTTTTCATGCTTCCTCTGGCAGAAGTTTT
ACCAAAAGACTATCAAATAAAGTTAAATCTACGAAATTTTCGCTTGTTTGGAAGTTGGGT
GAGTCCAAGTCCTGTGGTAAAGGTGTTGATTCAATGAGATCAAGGAGACTGCTGTCCCAC
TTGTTACCTTGGAAAAGAGCTACTTATTGGAGTCGAAAACTGCTTTCTTCCAAAAAGAGG
GGTGCTGTGTATGTAAGGTCGAGTCGTGGTTTTTCTTTAAGAAGATCAAAGGTCATAAGT
CTTCCTGGAACTAGTTTAAAATGGTCGAAGTCCATGGAAAAGCGTTCAAAGAAGGTTGGA
GAGGAAGCTGCTAAGGCAGTTGCTGCAATGAATTCTGTACAAAAATCTGGATCCTTACAA
ACTAATTCTAAAGCAGGAGAAAGAATATTTCGTATTGGCGTTTTTCGATACCGTATGGAT
CCTTCAAGGAGGACACTTCAAAGGATTTCAGATGAGGAAGCATCAGACTTTACTGCTTCA
AAGACAGATAAGGATGTCAGAAAAACTTATGTGCCAAAGAGGCTAATAATTGGAAGTGAT
GAGTATGTTCGGATTGGCAATGGCAACCAACTTGTTAGAGACCCAAAGAGGCGCACTCGC
ATTTTGGCTAGTGAAAAAGTTCGATGGAGTTTGCACACTGCTAGGATGCGATTAGCCAAA
AAACGTAAATTCTGCCAGTTTTTCACTAGATTTGGTAAATGCAACAAGGGTGAAGGAAAA
TGTTCATTTATACATGATCCATCCAAAATTGCTGTCTGCACCAAATTTTTGAAGGGTTTA
TGTGCCGATCTGGATTGCAAATTGACTCATAAGGTTATTCCAGAAAGAATGCCCGATTGT
TCATTTTTCCTGCAAGGCTTATGCTCTAATGAAAAGTGTCCTTATCGTCATGTCAATGTG
AATCCAAAAGCCTCTATATGTGAGAGCTTCCTCAGGGGCTATTGTGCTGAAGGGAATGAG
GTATTAATTGCTAACATCAATATATTTAAATCTTTGTTTTTCAAGTCATTAGCCATTTGC
ATTTTCTCTCTATCC
>contig67122_1 [1503 - 6071] Average coverage: 52.06
ATGGGGAAAGGTAGACCTAGGGCAGTTGAAAGAGGAGGAGGATTGTTAGGGCAAATTTCT
GCGGCAAATGGGTCAATGAATATAACCCCTGCACCTGTATATTACCCAACTGAGGAAGAT
TTTAGGGACCCTTTGGAATTTATATATAAGATTAGGCCTGAGGCTGAGCCTTTTGGGATT
TGTAAGATTGTTCCACCTGAGGGGTGGAAACCCCCTTTTGCTTTAGATGTGGAATCGTTT
TCGTTCCCAACCAAGACTCAGGCTATTCATCAATTGCAGGCGAGGCCTGCTTCGTGCGAT
TCCAAGACTTTTGAGTTGGAGTATAATAGGTTTCTTGAGACCCATTGTGGGGGTCGTAAG
CCGAGGAGGAAGGTTGTTTTTGAAGGGGAGGAGTTAGATTTGTGTAAGGTGTTTAATGCT
GTGAAGCGGTTTGGTGGGTATGATAAGGTTGCCAAGGAGAAGAAGTGGGGAGAGGTATTT
AGGTTTGTGAGGCCTAAGAGCAAGATCTCTGAGTGTGCCAAGCATGTTTTAGGTCAGTTG
TACCTAGAACATTTGTATGATTATGAGGAGTATTACAGTGACTTGAATAAGGGGAAATTA
AAAGGTTGTAAGCGAGGGATAGATAATAATGATAGGAAAAGGGATCAGAAGTCAGATCTG
GATAGCTTAAAGAAGAAACGGAAAAATGATGCTGGGGATGCTGTTAAAGTCTCCAAACCA
CAGAAGGAAGAGGAGCGTGACCAGATATGTGAACAATGTAAAAGTGGGTTGCATGGAGAG
GTTATGCTTCTATGTGATAGATGTAATAAGGGATGGCATATTTATTGCCTATCACCTCCT
TTGGAAGCAATTCCACCAGGCAATTGGTATTGTCTCGAATGCCTGAATTCTGATGAAGAT
AGTTTTGGTTTCGTTCCTGGAAAATGCTTATCTTTGGAAGCTTTTAGAAAGGTAGCTGAT
CGTACCAAGAAAAAATGGTTTGGATCTGCATCATGTTCACGCATGCAATTAGAAAAAAAG
TTTTGGGAAATTGTAGGGGGATCATTAGGCGAGGTTGAAGTCATGTACGGTAGCGATTTG
GATACATCGATATACGGAAGTGGATTTCCTCGCTCAAATGACAAAAAACCAGAGTCAGTT
GATGCTGAAGTGTGGAATAAATACTGTAATAGTCCTTGGAATCTGAACAACTTGCCAAAG
TTGAAGGGATCAATGCTTCGGGCAGTTCATCACAGTATTGCTGGTGTTATGGTACCCTGG
CTATATATTGGCATGCTCTTTTCTGCATTCTGTTGGCACTTTGAAGACCACTGTTTCTAT
TCAATGAATTATCATCACTGGGGAGAGCCTAAATGCTGGTACAGTGTTCCTGGTAGTGAA
GCCTCTGCATTTGAGAAGGTTATGCGCAGCTGCCTTCCTGATCTCTTTGATGCCCAACCA
GATTTGCTTTTCCAGCTTGTTACGATGTTGAACCCCTCCGTTTTAGAAGAAAATGGTGTT
CCTGTTTATACTGTTCTGCAGGAGCCAGGCAACTTTGTGATTACATTTCCTAGATCTTAT
CATGGAGGTTTCAATCTTGGCTTGAACTGTGCTGAGGCTGCTAATTTTGCTCTTGCTGAT
TGGTTACCTCATGGAGGGTTTGGATCAGAACTCTATCAACTGTATCATAAGCCTGCTGTA
CTTTCTCATGAGGAGCTGCTTTGCGTGGCTGTTAAGATTGGTTGTGATGCCAAAGTAGCA
CCTTACATGAATAAGGAGTTACTGAGGGTCTTTACAAAAGAGAAGAATGGGAGGGAGCAG
CTTTGGAAAAAGGGCCTTGTCAAAACATCTGTTATGTCACCCAGAAAACATCCTGAGTAT
GTTGGCACTGAGGAGGATCCCACTTGCATAATCTGCCAGCAGTATTTGTATCTTTCAGCT
GTTGTCTGTCGCTGTAGACCATCCACTTTTGTGTGTTTAGAGCACTGGGAACGCCTTTGT
GAATGTAATCCAAGGAGACGCCGCCTCCTATATCGCCACTCTCTTGCAGAATTAAACGAA
CTGTTAGTCATAACAAAGAATGTAATTTCTGGCTCAGATGACAATGGACAAGGAAAGGAT
TTTGCAGAACCGAATGCATGCTCCACTGACTCTGGCACTTTGACAAAGAAGGTGAAGGGT
AAACAAATATCTCTTGCTCAACTTGCTGAAGATTGGTTGTTGAACTCTTGTAAGATATCT
AAGCTCCCCTTCTCCTCTAGTGCTTATCTGAGTGCATTGAAGGAAGCACAACAGTTTCTT
TGGGCTGGTCCTGAAATGGATCCGGTACGCGATGTGGTAAAGAATTTGGTTCAAGCCAAG
GACTGGGCAGAGGGCATAAGAAAGTCTCTTTCTGCTGTTGAGAGCTGGTCTAAAATTGGT
GATAGTGATATGGATAAAGTGCATCTCGAGTATGTCAACAACTTGTTGGGACATGATCCT
GTGCCTTGTAATGAGCCTGGGCTTTTCAAACTGAAGGAGTATGCTGAAGCAGCTAGGCTG
TTGGTTCAAGATATTAACAATGCTCTTTCAGAGCTAACATTTTCTATGGATGATCTGGAG
ACCCTGCTGAACCAAACTTCAAGCTTCCCAATCTACATCAAAGAAAGTGAAAAGTTGGTG
AAGAAGATTTCATCTCTGAAGGTGTGGCTTGATAATGTAAAGAAATGTGTTTTTGAGACC
AGTCCTGCTGCAATTGATTTTGATTTCCTTCAACATTTGAAAGCGGAGATGTCAGAGCTA
CGATTAAATGTACCAGAAAATGAAAAGCTTTTGGAGTTAATTGGGCAAGCTGAACTGTGC
CAGGATCACTGCAATGAAATGCTGAAAGGTTCCATAACTTTGGAGAAACTTGAGATTCTT
GTTCATGAGTTTGGGGATTTTGTAGTCAACATTCCAGAGTTAAAGATACTACAACAATAT
CATAGTGATACTGTTTTTTGGATTTCTCGTTTCAATAATATACTACTAAACATTGATAAA
CGGGAAGATCAAGAAAATGTCGTGGATGAATTAAGATGCATTCAGAAAGATGGATCAGAA
TTGAGAGTTCAAGTTGACGAATTGGCTCTTGTTGATGCTGAGCTAAGTAAAGCATGTTGC
CGAGAAAAAGCACTAAAGGTCCATAAATCTAAAATGAGGGTAGATTTTGTTCAACAAGTG
CTATCTGAGGCTGCAGTATTACAAATTGACAGGGAAGAACTGTTTGCTTCTCTTTATAAT
ATGCGTTCTGCTGCAATTTCCTGGGAAGAAAGAGCAACTGAGATCCTAGCAGATGAGTCA
ACGTTGGAGGACTTTGAGGATGCTATAAGGACCTCTGAGGATATATTTGTAATCCTACCT
TCCCTTCCTGCTATCAAGGAAGCTGTATCTGCTGCTAATTCCTGGTTAGAAAAATCGAGG
CCTTTTTTGCAGTCTGCTGCTCTAATGACATCTGCTTCAACTGCCTTGCTAGCGTTTGAG
AACCTGAAGGAGTTAGATTGTCAGTCAAAGTATCTGAATGTAAAATTAGTAGAAAAAATG
TTGATTGAAACTGTTTTGAAGAAGTGTGAGGAATGGAGATGCTGTGCTTGCTCTTCTTTA
AAGGATGTAGAGGAAATGTTTGATAGGAAGGATATTTTTAACAGACTCCATAGTGATGTT
ATTGTGGACATGGAGCAACTAAGAGCAAAGGTTGAAAGTGTTGCAGACGCTGGTCAGTCT
CTGGGGTTTGACTTTCCTGAAATTTCTATATTGTGGAGTGCTGCTTCAACCTTGAAATGG
TGCTCTAAGGTCCTAATTTTTCGATTTGAACTTCCTTCATTTGAGGATGTTGACAACTTG
ATTAAAGAGATGAAAGACCTTCCAACTGAATATGCTGGTGCTTTTGTTGTAATCTCATTG
GTTGATGCAGCTTCTTGGCTCAGTAGAGCCTCTGAAGTTCTATCAGTGTCGAGCAGTGGA
AGAATAAGAAGATTCCACTTGACTGATGCTGATGATATCCTAATGAAATCTCAGAATATG
CTGGTCTCTTTTCCGACAATGATTGTTCAACTTGAGCAGGCAATTGAAAAGCACAATTCT
TGGCAAGAAGAAGTTCGAGCGTTCTTCAGTGATGGTTCTAGTGAGCGGTGTTGGTCCTCA
CTGTTAGAATTAAAGGAACTAGGAAAGGATGCTTTTAACTGTCCAGAGCTAGATATGTTG
ATGTCTGAGCTTGAAAGTATAGGGAATTGGAAGCAACAAGGAGGGGAGGTGGTTGGGTGT
TCAGCTGGAGATGTGACAACATTGTTAAGTTCCCTTTTGAAGATCAAACAGTCATTACAT
AGATCTCTGTATATCTATGAGAAGTCAAGTTGCTGGAAAGTGAGATACTTTTGCATTGGA
TGCTCCAGTAACTCTAATGATGAAGAGTTTATCACTTGTTCAACATGTAAGGATTGCTAT
CACCTTAGATGCTTGATTCCAAAGTCAGTGGCTTGTGACAATTCGAAAGAATATACCTGC
CCTTATTGTGTATTGGTTGATAGTGGTTCAATATGCCGGAGTAAAGACAGTCCTTTGAGA
TATAAAGGG
>contig77458_2 [5782 - 422] (REVERSE SENSE) Average coverage: 95.88
ATGGCGGAATTAGGGCAACAGACGGTGGAGTTTTCGACACTGGTGAGCCGTGCGGCGGAA
GAATCGTTTATTTCTCTTAAGGAATTGGTTGAGAAATCTAAGTCGTCTGATATGTCTGAT
TCTGAGAAGAAGATTAATCTTCTTAAGTTTATTGTCAAGACTCAGCAGCGTATGTTGCGG
CTTAATGTTCTGGCTAAGTGGTGTCAACAGGTTCCGTTGATACAATATTGTCAACAACTT
GCGTCCACTTTATCTAGCCATGACACATGTTTCTCACAGACAGCGGATTCACTATTTTTT
ATGCATGAAGGGCTCCAGCAAGCACGTGCACCTATATATGATGTGCCATCAGCAATTGAA
GTCCTTCTTACTGGATCTTATGAGCGTTTGCCTAAATGTATAGAAGATGTGGGCATGCAA
AGTTCCTTGAACGAGATCCAACAAAAGCCAGCTTTAAAAAAGCTAGACATTCTTGTGCGG
TCGAAATTGGTTGAGACTTCACTTCCAAAGGAGATATCTGAGGTTAAAGTTTCAGACGGT
ACAGCACTTTTACGTGTAGATGGGGAATTTCAGGTGCTAGTTACTCTTGGTTACAGAGGT
CACTTGAATTTATGGAGGATATTACATATGGAGCTTCTTGTTGGTGAGAGAAATGGGGCC
ATAAAACTTGAAGAGTTGAGACGATTTGCTCTCGGGGATGATTTAGAGCGAAGAATGGCT
GCAGCAGATGAACAACAAAATCCATTTATGATATTGTACTCAGTTCTGCATGAGTTTTGT
GTGGCGCTGATCATGGATACTGTTATAAGACAGGTCCATGCTCTTCGTCAGGGAAGATGG
AAAGATGCAATTAAGTTTGAACTTATCTCTGATGGTAGCACAACGCAAGGAGGGAGTGCT
TCAGCCACACAAATAAGTCAAGATGGAGAATATGAGACATCTGGTCAACGCACTCCAGGG
GTGAAGATTGTTTATTGGTTGGATTTAGATAAGAACTCTGGTACGTCTGATGGTGGAGTA
TGCCCATTCATCAAGATTGAACCTGGTCCTGATCTGCAGATCAAATGTATACATAGTACA
TTTGTTATAGATCCATCAACAGGCAAGGAGGCTGAGTTTTATCTAGATCAGAGCTGCATT
GACGTGGAAGAGTTGTTGCTTAAAGCTATACGATGCAACAGATATACACGTTTACTTGAA
ATTAATAAAGAGCTTACTAAGAATGGTCAAATATTTCGAGGTGCTGGTGATGTTCTCCTT
CAGGGTATCATGGATGAAATTGGTGTGGACCATAAGAAGAAAGATGCAGTGTCTGTTGCA
AGGGAATCTGATGGACAAGAAGTACTATATGTGCGTGCTTACGGTTCATCATTTTTTATT
CTTGGAATAAACATAAGGAATGGACGTTATCAGCTACAGTCGTCCAGAAATATCATAACT
CCGTCAGTATTGTCAGATTCCGAAGATTCTTTGAACCAGGGATCTCTGAGTGCTGCTGAA
ATTTTTATTAATTTGCGGAGCAAATCCATTCTTCACTTGTTTGCATCGATTGGCAAGTTC
TTGGGCCTTGAGGTGTATGAAAATGGTTTCTGTTCAGTGAAGGTTCCAAAAGATATCTTA
ATTGGTGCAAGCTTTTTGTTGATGGGATTTCCTGACTGTGGCAGTGCATACTTTTTGCTT
ATGCAATTGGATAAGGATTTTAAAATTGTCTTTGAATTGGTTGAAACACAGCCAGAACAA
CCTGGTAAGTCGAACAACCTTGTTGTTGGGCGTGTTAAAAAAATTGATGTAGGTCAGATG
CAGATGCTTGAAGATGAATTGAATTTGAGCATTCTTGATTTAAGTAAAGTGGGAGCTGGA
AGCCCCAATCAGCCTTCTAATTTTGGTCTGGTGTCTAATTATAGTCACGAGGGGTTGATG
CCAGTTACTCTTTGTCTGCCGCCATCAAGTTTTTCCTCTATCGTCGATGAAATCTTTGAG
CTTGAGAAAGGAACGTCTGCTCCTCATTCTGTTCCTAATGTTTCCTCATCAATTAGTACA
CCTGCTGCTTCTCATTTGGGCTCTGTACCTTTGAATCTCCCCTCTTCTAGAGTTGGAATT
GGTTCATCAACACAGGAGGAAAATGCCCAAATGTCACAGATCAATCCTGTTATCAAATTT
TCACCCCACTGTACTGGTTCTTTATATTCAGCAGCCAATGTCAAAGGATTAAGTCAGTCA
ACTTCTGTTAGTTCACTCCCTTTTGCTCAACAGAGGAATAGAGCAACACAGAAACTTTCA
GTTTCCAAGTCCGAGCAGGACCTTGCTTCTCTTAGGTCACCGCAATCAGTGGAAGTTAGT
TCTTTTAGGTCAATGGAAGAAGATCACTTGAGGTCTGTTAATGGAAAATCACAAGATGTA
ATCTCTAGTAGATCATTGCGAATTTCGTCTCTACAATCCGCTGGCGCCCGTGCATCAGCG
TCTGATGCTAATGGAATTGCACTTAAATTATGGGCTGCTACTCCCGTATATGCAGGTTGC
AGAACTGCTTCTGAACATGATAAGGATTCTAGAAAAAGGAAAGTTTCAGATATGCTGAAT
TTGTTACCATCACTTCGGGGTCTTGTTGATGGAGTTTCTAAGCGGAGAAAATTATTGAAT
GACCAGCATTCAGTTAACTCTGATATCCCATCGAATACAATTTGTAATCCTGAAGGATAC
ACTTATGGTGATCTCTTAGCTGAAGCAAACAAGGGAAATGCACCTTCAGGTGTATATGTA
TCAGCACTGCTCCACGTGGTTAGGCATTGCTCTCTTTGTATCAAGCATGCCATGCTAACT
AGTCAGATGGAGGCTCTAGACATTCCATATGTTGAAGAAATAGGTCTTAGAAATGCAACT
ATGAACATTTGGTTTAAGCTACCATCTGCTAGAGGAGGTTCATGGCCACACATCTGCTTG
CGTCTTGGAAAACCAGGAAGCTTGTGTTGGGATGTGAAGATTAATGATCAACATTTTCGA
GACCTGTGGGAACTTCAGAAAGGAAGCAGTAATACACCGTGGGGAAATGGTGTTCGCATA
GCTAATACATCTGATGTAGACTCTCATATCCGTTATGATTCTGAAGGAGTTGTTCTTATC
TACCATTCCGTTGAAGTGGATAGCATTAAGAAGCTTGTAGCAGACGTTCATCGGCTCTCC
AATGCAAGAATGTTTGCACTTGGAATGAGAAAACTGCTAGGCGTTAAGACAGAAGAGAAG
CTAGAGGAAGGAGTTAATTCTGATTGCAAATCAGTAGTTGGAGCTAAGGGTTCTATTGAT
GGAGTGGACAAGTTCTCTGAACAGATGAGGAGGGCATTTAGAATCGAAGCAGTTGGGCTC
TTGAGTCTCTGGTTTAGTTTTGGTTCTGGGGTCCTGGCTCGTTTTGTTGTTGAGTGGGAA
TCTGGTAGAGAAGGATGCACAATGCATGTTTCACCAGATCAGCTTTGGCCTCATACCAAG
TTTCTTGAGGATTTTATAAATGGAGGTGAAGTAGCATCCTTGTTGGATTGCATTCGCCTC
ACTGCTGGACCTTTACACGCACTTGCTGCAGCAACAAGACCTGCTCGAGCTGGTCAAGCT
GCCATTATTCAGGGAGTTGGCTCTACTGTGTCGGCTTCATCTAGACTAGGGACTTATGCT
TCAGCTCTAGGAGCTCCTCCTAGTAGCCTGTCACCCAGTGTGGGTGGTCAGGGAATTGCT
GGTTCTGCAGGAAATTCTGTTGCATCTGCAGCAGCAGCTGCTGTTGCTCTTGGAAATCAT
GCAGGTGTCATGTTGGCTGCTGCTGGCAGGGGTGGTTCAGGCATTGTTCCCAGCTCATTG
TTGCCTATTGATGTTTCTGTTGTGCTACGGGGACCTTATTGGATAAGAATAATATACCGG
AAACATTTTGCTGTTGATATGCGATGCTTTGCAGGAGACCAGGTCTGGCTTCAACCTGCC
ACTCCACCAAAGGGGGGCCCTTCTGTTGGAGGATCATTGCCCTGCCCTCAGTTCAGACCT
TTCATTATGGAACATGTTGCTCAGGAATTGAATGGTTTGGAACCAAATTTTGTTGGTGGA
CAACAGACTGTTGGACTTTCAAATTCCAGCAATCTAACTTCAGGTTTAAGTCCGCCACTA
ACTTCTGTGAATGGAAGCAGAGTTAATCCACCAAGTACTTCTGGGCTTTCTAGGCCAGGA
AACCAAGTTTCTGCTATGAATCGTGCTGGAAATTCTCTTACCGCACCTTCAAACATGCCT
GCAGCTGGTCCAGGATTTTCTTTACGGAGATATCCTGTTTCAGGTGGCGCTGCTCATGTT
AGAGGAGAACTGAATACTGCTATTATTGGCTTAGGCGATGATGGTGGATATGGTGGTGGT
TGGGTTCCACTTGTTGCTCTTAAAAAGGTTCTAAGAGGAATTTTGAAATATCTGGGGGTT
TTGTGGCTCTTTGCACAGTTACCTGATCTTTTAAAGGAGATCCTTGGTTCAATATTAAAA
GAAAATGAAGGGGCTTTGTTGAATTTGGATCAAGAGCAGCCAGCCTTGCGCTTTTTTGTG
GGGGGTTATGTGTTTGCTGTTAGTGTCCATAGAGTTCAGCTTCTTCTGCAAGTTTTGAGC
GTGAAGCGCTTCTCTCATCAACAGCAGCAGCAGCAGAACTCGGCTTCTGCCCAAGAGGAG
CTAACACAATCTGAAATTAGTGAGATATGTGACTACTTCAGCCGTCGTGTTGCATCAGAG
CCATATGATGCATCACGTGTAGCATCATTTATCACCCTTCTTACATTGCCAATCTCTGTT
TTAAGAGAGTTTTTGAAACTTATTACATGGAAAAAAGTTATGTCCCAATCTCAAGGTGGA
GATGTGGCACCTGCTCAAAAACCTCGTATAGAATTGTGTCTTGAAAACCATGCTGGTTTG
AATATGGATGGGATTTCGGGAAATTTATCTGCTACTAAAAGTAATATCCATTATGATCGG
CCCAACAACTCAGTTGATTTTGCTCTCACTGTTGTTCTTGATCCAGCTCACATACCTCAC
ATTAATGCTGCTGGTGGTGCTGCTTGGTTACCATATTGTGTGTCAGTGAGGTTAAGATAC
TCCTTTGGAGATAACACGGCTGTTTCCTTTCTTGGTATGGAAGGAAGCCATGGAGGTCGT
GCCTGTTGGTTGAGAGTTGATGAATGGGAAAAATGTAAACAGAGGGTGGCTCGTGCCATA
GAAGTTCCTGGATCTTCACCTGCAGATATTGCTCAAGGGAGGCTAAGGCTAGTTGCCGAT
AATGTCCAAAGGGCATTACATTTGTGTTTGCAGGGACTAAGGGATAGTGGCGCTGGAGTT
CCTGGAACTTCTGGAGCCTCA
>contig15040_2 [205 - 5688] Average coverage: 109.15
ATGGCGGAGACTAGGATTACAGTCCAAGCTTTACCCAGCGTTGACAAAGTTGTTGATCGG
AACAACCCAGATATCATCCCACTTGCCGATTCTCAGCTCGCCCAAGCTCATCCTCAAGCT
CATCCTCATCATCCTCCTCCTCATCCTCCTCCAATGGCGGATGTCTCTGCTCGAAAGAAG
CGCGGACGACCTCCCAAGAACATCGGAGTTGCTTCTCCACCGCCGATGCCGATTGCCAAA
AAGACTAAGAAGGAGGATGAAGATGTTTGCTTCATCTGTTTTGATGGCGGCAACCTCGTG
CTCTGTGACCACCGGGACTGCCCCAAGGCGTACCATCCTGCTTGTGTTAAACGAGACGAG
TCCTTCTTTCGCCGGAGCATCCGATGGAACTGTGGTTGGCATTTATGTAACTTCTGTCAA
AGAAATGCTCTCTTTATGTGCTACACGTGCCCTTATTCCTTATGCAAGGGATGCGTCAAG
CAGGCAGATATTTTGTGTGTCAGAAGGAACAAAGGGTTCTGTAGAACATGCATGACAACT
ATTATGTTAATTGAAAAGATTCCCCAAGAATCCAAGGAGCAGGTTCAGGTTCAAGTAGAT
TTTGATGACACTACTAGTTGGGAATACCTTTTTAAGGTGTACTGGATATATTTGAAAGAA
AAGGAAGCTCTTACCTTAGATGAGCTGACTTGGGCTATTAATCCCTGGAAAGTATCTGGA
CTTGAAAACAATAACTTTCAGCAGAAAAGAGTTGAGGCATGTCTCAATAATGTTTCTGAG
CTAAGCAGCAGCAATGTACAACAGGAAACAAATGCTTTAAAAAGAAGAAAGACAAGAAAA
CAACCGCAGTTGTTGAATCTGAATTCACAGAGTATTGACAAACCAGATGGAAACAAGGTA
TCAGGTTTGCATGCAGTAGCTGATTGGGCATCTAAAGAACTTTTGGAATTTGTTGCGCAT
ATGAAAAATGGTGAAACATCAGTTCTGTCTCAGTTTGATGTTCAGGCTCTTCTACTAGAT
TATATAAGAAAAAATAATCTCCGTGATCCTCGTCGAAAATGTCAAATTATTTGTGATAGA
AGGTTAGAGAATTTGTTCGGTAAGGAGCGAGTTGGTCACTTTGAAATGCTCAAGTTACTT
GAATATCATTTCAAAGAAGAATCTCGTACCAATGGTGTGATTAGGGGTGCAGCTATTGAC
CCTCTTGCTTCGCAGCTGGAGAATGAGGGTATTAGTGGAGACATCCAGACTCCAAGTAGA
GAAACTAGGCGGCAAAGCCGTAAAAAGGCTGAAGAAAAAGGCCGACAAATCAAACTTGAT
AGTTATGCAGCAATTGATGTTCACAACATCAATTTAATTTACCTGAAGCGGAGTTTGTTG
GAAAACCTAATGGTAGATGCTGAAAATTTTCATGACAAGGTTGTTGGTTCAGTTGTTAGA
ATTAAAATATCCAGCAATGATCAAAAGCAAGATATGCATCGGTTGGTCAGAATCATAGGT
ACAGACAAAGCAACTGAGCCCTATAAAACTGGTGATAAGACAGAGTGTTTCATGCTTAAG
ATATTAAATCTAAACAAGATAGAAGATGTAGCAATTAGTGCAATTTCAGACCAAGAGTTC
TCTGAGGATGAGTGCAGGCGTTTACGTCAAAGTATAAAGTTGGGACTCGTTGAGAGGATG
ACAGTGGGGGAAATCCAGGAAAAAGCGGTTTCATTACAACCAATGAGGGTTAATGATTGG
CTTGAAACAGAGATAAAGAAGCTGAATCATCTTAGGGATCGAGCTAGTGAGATGGGGCAT
CGCAAGGAGCTTAGGGAATGCGTGGAGAAAATAGAGTTGCTGAAGGCACCTGAAGAACGT
CTACGTAGGATTCATGAAATTCCAGATGTGCATGCTGATCCTAAAATGGATCCTAGTTAT
GGTTCCGATGATGACTCTGGCGAGTCAGACGTTAAGAAGCAAGATGGGTCAGTGACACCA
AAGTACTCCAATTCCAATGCAATAGGTGTGAAGTTGATTTCTCCTGTAAGAGCAGGGGAT
ATGTTGAAAGATGACAGGACTAAGGCAATAAAAATCTCTGTTGCTAATGGAGAACGGAAG
AGGAAGAATCCTGCTAAATTTCATGTTGGGAAAGCTGAAAGTGCCACAAAACCCCATGAG
CCCTCCCACAGTTCTGACAGAATTGATGCTGCATCAAGGGTCCTGGAAGAATTCAACCAT
CGAGCAGATTTGGGTGTTGTTTCTGATGATCGTGGAGTATCTATTTCTCAAGCGGCTTCT
GATTCAGCAATAACCGCTCTTTCCTCTCGGATGCTCCTTGTAGCAGATATGACTGAACTA
GAGAAGATTTGGCATTATCGAGACCCTTCAGGCAAAGTTCAAGGACCATTCTGCATGTTG
CAGCTGCGAAAGTGGGATTCAAATGGTTTTTTCCCTACTGATCTAAGAGTTTGGAAGATT
AATGAAACTCTAGATCAGTCCATACTTTTGACTGATGCGTTAAGAAAGCAGCAATCTAAT
GAGTCTGAGCCTCATATCGAGCAGCTTTCATGCTCACAGTCATATTGTGGAGTTGAATCT
GTTGACAGAAAAGTTAATCCTGCTGAGGAGTTTAGCAGTAATTCTGATATCCCTTTTGTG
GGCCACAATCCAAATGAAGAAGTCAGCAATAAGAACTCAACTGACATAAATGCTACTTCA
GAGGCTTATGATCTCCCAATGAGTGGTTCCTGTAGTTTATTAGTGTCTGAAAATCAAGTT
GGCATAGATCAATCTTCTGGGCTTGATATGAAAGCACGACTAATTGAGAGTTTATTTGAC
ACTGAAGAACCCAGTTCAATTGCTACGCCCACCGGGTCTTCTGAAACAATGCAAGTTACC
CTTACTGTTGAATCCTCTCATCCATCCACTTCTACATCAAAGTCTGTTAATGCAGACTTG
GAAAATCAGGCAATGAAAAGCCAACCTTCCAGCCCAAATGCTGGCCAATTAGATTCTGAA
GTTGGCTGGGGCTTGACTTCTAATGGAGCTGAGACTTCAAAATTTCCAAATTCAACACCA
AAACCCAATCCTGAGGACTTGAAAGGCCTTGATTTGGAGAATCAAGTCACATCAAATGTG
TCTAAAGACTTTGATGTTTGTAAAACAGGATCTAATGCAAGTAAATTTTCTCATCTGCCA
AATCTTTTGCCAAAGACAGAAAATAAGGATGTCAATGATCGTGATACAGAAAATAAAAAG
TTGGCTGCTTCTGCTGGCTTTGAGAAAGACTCGGGTGTAGGCAGTACAGTTTCTGGTGGA
ATTGATATCTCTATGCTGCCAGGTGCTGCTCCAAAAGTGGAGAATGAGGGACTAAAGCTT
CATACTGTAGAAGTTGGACAATCCATTTCTTCAAATGTCTCTGGACGAGATTGGAGTAAC
ATTTCTGGTGAAACTGGCATCTCTATTCGGTCAAGCAATAATTTAAACACGGAGGGCACA
AATACACATGTTCTTGAAAATAAACATGATGGTTCTTCTAATGTTCCCAATCTAGATTCG
AGGACCAGTTGGAATACAATTTCTGACGGAATTATATTTTCTGATCTACCTAGTGCTGCC
CCAAAGCTTGAGAACAACAGCTTGGAGACTCCTGCTGTAGAAAATAACGTTTGCGTTGGT
CCAAAGGTTCCTGCACAAGATTCTGGGACTAGCTGGACTTCGATGTCTGTAGGAATTAGA
TTTCCTGATCTTCCTACTACCTCACAGCTGGACGAGGCTTCGAGAGGTCAAGCAATGGGA
AATAAAGATTCAGAAATTTCGAATGTCCCTGGACAAGATTCATGTATTAGTTGGAGCACT
TCTAGCCTAGTAGGTGAGGAAGTACATCTCCCTGATGTTGCTAGTGAATGGGGTGCGTAT
TCCACAGTACATGCCAAACCTGTTGAAGAATTCAACTGTAGCCTAGTTTCTGGCTCGTCA
GCCAAGCTGGTTGAAGTTGGTGATGACCATGGCACCCCAACTTCTCATAGTTGCCAGCTG
ACTAATCCACATTGTGATACATCAAGCTGGCAGCCCATTGAGCTTAGCACTTTAGGTGAT
GAATCTGTTTCTGATTTGTTGTCAGAAGTTGAGGCAATGGAGTCTCTAAGAGGCATGTCA
TCCCCAACTTCTAGGATGAACTGTGGAGATGACTCAATTGACTCTCCGGGAGATGATTGT
TTTAGTCCTCTTGGAGGGCTGAGCCCAAATCTTGATCCTGGAAAAAATGATGCTTTGAGT
TCCACGGCTGATATGCAATTCCATCTCCAGCCTAATATCACTGATCATCCACATGGGCCC
TTTTCTGTTATACGTAATCTTCCGAGAACCTCTTGTATTCTCTCTACCGGAAGCCTTCAA
GTAGAAGACATCAAGCCAGCTACCGCTTTGATCCCTCACCGGGATTTTGTTTCTAAAACT
TTAGTGTCTGCAGTGCTGCCACCACCACCAGCAGCATCCTTACCACCACTACTTCCACCA
CCGCCTCCACCATCAGTATCCTTGTTACTGCCACCGCCGCCGCTACCATCCTTGCCACCA
GCATCCATACCATCGCTACCAGTATCCTTACCATCGCCACCAGCATCCCTACCGTCACCA
GCAGAATCCCTACCAACACCACCATCATCCTTACCATTGCCACCAGCATCCTTATCAACG
CCACCAGCATCCTCACCATCGCCACCAGCATCCTTACCATCACTGCCAGCATCCGTACCA
TCATCGCCAACCTTGCCACCAGCATCCTTACCATCACCGCCAACCTTGCCACCAGCATCC
TTACCATCACCACCGACCTTGCCACCAGCATCCTTACCATCACCACCACCTCCTCCTCTT
TCACCACCACCACCACCACCACCTGAAGAAAAACCACCTTCTAACTTGAGCCTCAATCGC
CCATCAAGCCCTCGTGAGGAGGGAGAGGTAGACCCTGCTTCTCTTTCACTAAACCATCCA
GAAGTGCGTCTTCAACGTCAACCTTCTCCACAGACCCCGAGCATAAAAGTAGCAGCGGTA
GACACTTGGAAACAGGGATCTGAACATAGTAGTACTGGTCGGGAACCACCTGGGCATCCA
AGTGGTAAGCTTTCTGGTACAGGTTCCATTTTAGGAAATCCTAACATGCATTGGAATGCT
TCTGGTCCTGGCTTGGCTGCTGTAAGTGTGAACAGTCATTGGAGTACTTCAGTGGTAAGC
CAGGGAGCCAGAGGTTCTAGTCTTCAGACATCGCCAAGATATAATCATAGCATGGGGAGA
CATTCTGGTACGAAGGACAGGAGCCATCATCACCACGGCGTAGATTCAGGTTTTAGTAAG
AATAGGCAAACTTCATGGAGCAGACAGTCTTCTTTTGGTGGAGGAGGCTCTTCAAGGCCA
CCTCCTCCTAGAGGGCAGCGTGTATGTAAATTTTATGAGAGTGGGTATTGCAAGAAGGGT
GCATCCTGTAAGTATTTGCACCCT
>contig69516_3 [5083 - 449] (REVERSE SENSE) Average coverage: 87.19
ATGACGAAAGTATATGGAACTGGGACCTACGATTTCAAACGCCATAGAGTGGCGGAATAC
CCAGTTGAAATCACCCATCAAATTGCTGTTGAAAAAACCCCTGATTCAATCCCAATTTCA
AATGCCCCCAATTCAATTAGTCTTTCTGAAATTAATCGAGACCCTCTTACTAAAATTGCT
GCTGATAATTGGATCAAATCTGGTGTAAATGATTCCAACCCCAGAAAACCCTTTGATGCT
GAGCTTGTCAATGATATTTATCGCAAGGAGTTGCTCGTGAAATCGGGCCGAAAACCCGTG
CCCTTGCAAAGGGTTATGATTTTGGAGATTAGTCAGTATTTGGAGAATTATCTTTGGCCT
TATTTTGATTCTGAAACTGCGAGTTTTGAGCATGTTATGTCTATGATACTCATGATTAAT
GAGAAGTTCAGAGAGAATGTAGCAGCTTGGGTGTGTTTTCATGACAGGAAAGATGCGTTC
AAGGCATTTTTGGAGAGGGTTCTTCGGCTTAAGGATCAGGGGGAACGCTTTACTATTGCG
GAGAAGACCAACTACTTGGTTTTCATGATTAATGTCTTTCAGAGTTTGGAGGATGAAGTT
GTCAGCGATACTGCTTTAAGATTGGCAAGTCTGCAATGCTGGCATAGCTTGTCATATGGC
CGTTTTCAGATGGAGCTTTGTCTAAACCCTGATTTAATAAAGAAATGGAAAAAGATGACT
AAGGCAGAAGCCAAGAAGGCTAAGAAGCGGGGAGAAAATTATGATCCATCAAAATCTCTT
GAAGCAACATTCTTGAGAAGTCTCGTCATGGAGTTCTTGGGGGTATTGGATTCTGAGGTG
TTTTTCTCCACACAGCATGATGATTCAGAAAGAATTAGTACGAATGGTTTACAAGAAGTT
GATGATGCTTGTGTCTTGTACTGTGAGAGGTTTATGGAGTTCCTTATTGATTTACTAAGC
CAACTGCCAACAAGGAGATACTTGAGGCCTTTGGTGGCTGATGTTGCAGTTGTTGCCAAA
TGTCACTTGAGTGCACTTTATACTCATGTAAGAGGAAAGCTGTTTTCACAACTGGTTGAC
TTGTTACAATTCTATGAAACATTTGAGATCAATGATCACGAAGGGACTCAACTGACTGAT
GATGAGGTCGTTCAAGCACATTATGATCGCTTTCAATCCTTTCAATTGCTTGCTTTTAAG
AAAATTCCCAAGTTGCGGGAGCTGGCTTTAGCAAATGTTGGTGCAATACACAAACGAGTT
GATCTTTCGAAGAAACTTTCTGTTCTTTCGCCCAATGAGCTCAAAGACTTAGTGTGTTCT
AAGCTCAAACTCATTTCAGACAATGATCCATGGTCAGACAGGGTTGACTTTCTAATTGAA
ATTATGGTATCCTTTTTTGAGAAACAAAAGTCTCAGAAGGAAGCCATAAATGCTCTCCCA
CTCTACCCAAATGAGCAAATTATGTGGGATGAAAGTCTTGTACCTAACATTAACTACTCT
GGAGAAGGATGCCTGGCTCTCCCTAAACTTAATTTGCAGTTTTTGACCCTTCATGATTAT
TTATTGAGAAATTTTAATCTTTTTCGTCTGGAGTCTACATATGAAATCCGGGAGGATATT
CAGGAAGCTGTGCCGCACCTTCTTGCCTATATCAATAATGAAGGGGAAACAGCTTTCCGT
GGTTGGTCGAGAATGGCCGTACCCATTAGGGAATTCAGGATTAGTGAGGTGAAGCAACCT
AACATTGGGGAAGTAAAACCAGCAGCAGTTACTGCAAAAGTTACTTACAGCATTTCCAGT
TATAGAGCACACATAAGATCTGAATGGGATGGATTAAAAGAGCATGATGTTTTATTTTTG
CTTTCTATACGGCCTTCATTTGAGCCATTGAGCACAGAGGAAGCATCTAAGGCAACTGTT
CCTCAACGACTTGGGCTTCATTGTGTACGTGGATGTGAAGTGATAGAGATCCGGGATGAG
GAAGGAGGTCTGATGAATGATTTTACTGGAAAAATCAAACGTGACGAGTGGAAGCCTCCC
AAGGGTGAATTGAGAACTGTAACTGTTGCACTAGACGCAGCACAGTACCACATGGATGTC
ACAGATATTGCAGAGAAAGGAGCTGAAGATGTGTATGGAACTTTTAACATTTTAATGCGG
AGAAAACCAAAGGAAAATAATTTCAAGGCCATTTTAGAATCTATTAGAGATCTTATGAAT
GAAACGTGTATAGTTCCTGATTGGTTGCACAACATATTTTTGGGTTATGGGAATCCTTCA
GCTGCTCAGTGGACTAACATGCCTGATCTTTTGGAGACTGTAGATTTTAAGGATACTTTT
CTGGATGCCAATCATTTGAAGGACAGTTTTTCAAATTATCAGATTTCTTTCGTTAATCCT
GATGGTTCAGAGAACCTGCATCCGGAGCCTCCATTTCAAATTAAGCTTCCAAAGACGCTG
AAAAGCAATGTTCAAGCTCTCCCTGGCAACAAATCTAATATAACAGCTTCCTGTGATGGT
GATGTCAATGCAATTCAAGAAAGGCTCATTGTTGAGACATATATTCCTCCTGATCCAGGT
CCATACCCCCAAGACAAGCCAAAACAGAACACAGTCAGATTTACCCCTACTCAGGTCGGG
GCAATTATCTCTGGTGTTCAGCCAGGCTTGACTATGGTAGTAGGTCCACCTGGTACTGGA
AAGACTGATACAGCTGTGCAGATCCTAAATGTTCTATATCACAATTGTCCTTCCCAGAGA
ACTTTAATTATAACACACTCCAATCAGGCTCTGAATGATCTTTTTGAAAAGATAATGGAG
AGAGATGTGCCCGCTCGTTATCTTCTTCGATTAGGACAAGGTGAACAGGAATTAGCAACT
GATCTGGACTTCAGTCGTCAAGGTCGTGTTAATGCAATGCTTGTGCGACGTTTGGAACTG
CTTAATGAGGTGGAGAGATTAGCGCGATCTCTTCAGCTTCCTGAAGATGTAGGCTATACT
TGTGAAACAGCTGGATACTTTTGGCTGCTTCATGTCTACTCACGTTGGGAGCAATTTCTA
GCTGCCTGTTCTGATAATAAAGATAAACCAACATTTGTTCAGGACCGTTTCCCATTTAAA
GAGTTTTTTTCTGATGCCCCTCAGCCAATCTTTACTGGAAAATCGTTTGATAAAGATATG
CGGACTGCCAAAGGATGTTTTCGCCATCTCAAAACCGTGTTTCAGGAGCTTGAAGAGTGT
AGGGCATTTGAATTGCTGAAATCAACTGTGGATAGAGCTAACTACCTAATGACTAAGCAG
GCAAAAATTGTTGCTATGACTTGCACACATGCAGCTCTCAAGAGAAAGGATTTCCTTCAG
ATTGGATTCAAATATGACAACCTATTGATGGAAGAAAGTGCACAAATCCTGGAAATTGAA
ACTTTTATTCCAATGTTGCTGCAGAGACAGGAAGATGGTTATGCACGCCTTAAACGTTGC
ATATTAATTGGTGATCATCACCAGCTGCCTCCAGTTGTAAAAAACATGGCCTTTCAGAAG
TATAGCCACATGGATCAAAGTCTTTTTACTCGTTTTGTTCGTCTAGGCATTCCCTATATT
GAGCTTAATGCTCAGGGTCGAGCACGACCAAGCATAGCTAAACTTTACAACTGGAGGTAT
AGAGAGCTGGGAGACCTTCCCTATGTAAAGGAAGAAGCTATTTTTAATAGAGCAAATGCT
GGGTTTTCTTATGATTATCAGTTAGTGGATGTGCCTGATTATAATGGCAAAGGTGAAAGT
GCTCCTTCACCCTGGTTTTATCAGAATGAGGGAGAGGCTGAATACATTGTTAGTGTTTAC
ATATACATGCGCCTGTTGGGTTATCCTGCAAATAAGATATCCATCTTAACTACTTATAAC
GGCCAAAAATTCCTCATTCGTGATGTTATCAGTAGAAGATGTGTTCCATACGACATTATT
GGCCCCCCAAACAAGGTCACAACTGTGGATAAGTTTCAAGGTCAGCAGAATGATTTTATC
TTACTGTCGCTGGTGCGCAGTCGATTTGTGGGTCACTTGCGCGATGTGAGAAGATTGGTT
GTTGCAATGTCTCGTGCAAGACTTGGCCTCTATGTTTTCTGCCGCCGTTCATTGTTTGAG
CAGTGCTATGAACTACAACCTACTTTCCAGCGTCTTCTACAGAGACCTGATCACCTTGCT
TTAAACTTGACGGAGAACATGCCTTTCACTGATCGTCATGTTGAGGATACAGGTCCAGCC
TATCTTGTCAGTGGTGTGGAAGAGATGGCTAATATTGTGAACTACAAAAGACATCAGGTT
GACCAGGCAAGGATGATGAGCCTTCAATATAATTCAGTTAATTTTGAACAAGGAGATCTG
TCTGTGGGTGAACCCATCCAGAATGGACAGGAAGACTTGACCTCAGTGAATGACATGGAG
ACAGAAGGATCTGTCTTGGAAAATGGTAAATCAGGGCAAGTCCCGCCTGGAAATAAATCT
AAGGAAAGTACAGTTATGGAAGAAGATAAGATTGGTCAAAACGGAGATGTGCAAGTAGAG
AATCCTGAGGTTCGTGTAACAGAAAACGCTGTAACAGATGGTGATGCTGATCTTGCTGCC
TCCAATATGGAGGAG
>contig67290_1 [142 - 5856] Average coverage: 135.81
ATGGTAGGGCAGTTGGAGGACCCTTCAGCTACCCATGCAACGATCGAATCTGCATGTGGA
GGTTCTAGTAATGTCAATCAAAGTGCTTTGTGTGACAATGGTAGAACATCAACAAATGAA
GTTGTGCATTCTTATCATGATTTATGTGCTGGTGAAAAATTAAAAGAATCCCAAATTTCT
GTTGAGAAGACTATGAACTCTGGGGCCGTAGGAGATTCTTTGAGTTTGGTAGATGAAGGT
AATAATGTCGCTCCTAATATTGGGATTCTTGGCACCTTAAAAACCCCTCTACAAGGAAAA
CTTAATGCTTCTCATGAAAGCTGCAGTAATGTTGGACAAGAAAGTCAGGTTTCCAGCATG
ACTGCACTAGAAGACACTGCTATTTTGGAAGGAAAGGCAGGTGTCGCTAGTACTAATATC
TGTACTGTGAGCAACTCTCCTAGTTTGACTTCAGAATCTGGAAGGGACTGTCAGGAGGCA
AGTCGTCATTTTTTCCGAGATTCTACAAATAACTCAGTTAAAGGAGAGTCTGAGCTGAAA
TCTTTGAAAGGAGATGATGAAAACACTTCCACTTCAAATCAGACTTTGAGACCTAAAAAC
GTTTTTTCTGCAAGTAAAGAGGCGAATGAGCCATTTGACGATGATCAGGGTCGGTCGTCA
ATGGATTTTACCCTGCATCCTGCTGAGTTAGGCAGCCTACATTCTGGACATTTTGCAATT
ACTGAGCAAGATATGGATGTTACTGGGCAGTTGCCTCACAAAAAGGACAATAATAACAAG
GAAAATGTATCAGCATTACCATTGAATCATGATAGTATGTCTGGGATGCCTTTGCTTTCC
AATGATGACAACGGAGTTTCAGTGAAAAAAACTGATTTTATTGGTGAAACTGATCTTGGT
AATTCATCTAATGTGGCAGCTTTGTCTTATGCTGCTGATCACAAGCATACAGAAGATGTT
GAAGGATCTCATAGAGAGTCTGTAGTCACTGGAGAGGAATCTGCTGCTAATGTATTTTCT
CACGGTAAGGATGTTTCCATTCAAGGGATTCAGGAAGTTCATAGGCAAGCTGATTTTTCT
GGAAGCGAGAAGGATGATTGTAAAACAAATGAGGCAGATAAAGAAGTGTCTACTGAGCTT
GGGAATATTGAATCTGTGAATGCCGGAACTGCAAAATTTGACCAGAGAACTCAGCCTCTT
GAAATAGGTGAAGGGGTTGAAAGTGATAATCCCATTCATAAGTTTCAGCCTCAGATTTCT
GGCGAACCGGAATCAGCAAAAAGCGTTTCCCCTCTCGCAAAAACCAGTGCTTCAACTGCT
CTAGATGATTGCCCTGAAATTGGACAAAGGGAGCCTCTAGCAGTTGGATTATACCATTCA
GCCAATGATTGTGAAGAAGCCGGAACGAAGGAATCTAATGATACAAATATAGGAGCTGAA
GCTGATAGCACTTCTAAGGTTGAAGTTAGAGCGGCTGATGATTCTAATGGGATTTCTGAA
TTGGCTGCAAAGTCTTCGCAACCTGTAAATAAAATTGATGATGTTTGCAGCATTGAACAT
TCATCAGCAGAAGCTATGAATTGTTTGTACTCTGATCATCTGCAGGTTATCTCTGATAGC
AATACGAAGTCAAGTTTGAAGGAGAGTGCTGATTCTCATTTGGTCAGTGGTGAAAATCAT
GAGAAAGCATTTTCTAAGGAGGAAGAAAGGGACTCTGCACCAAATTCAGAATTTGACAAG
ACTTCTTGTGGTTCTCCGACCATCATCAGCTCAAGTGAGCCTTCTCAAATGGAGAAGGAT
AACCATGAGGAAGGTAGGAGTCATATCTCTGACGAGGTTGTCAAAGATATTCAATCTACT
TCTGAGGACCCAAAAAGGAAAGATCTATTGGTAGAAGATAGCAGCTTCACATTTAAAGTT
AACATATTGCCAGATACGACCGAGAAAGAACCTGCAAAGAGTTGGTCTCCATTCCCTGAT
GTTGAGAAACGCAAGGTTTTCGAGGAGACTGCACCTTCTAGCAAAGGTAAGACCGAAAGA
ACGACGTTACAGAAAACTCCTCGCCATAATGCTCGAGTATCTGATGGAGAAAGTGGACCT
GTGGGCTCTAGAGGCACATCTGAACGTAAAGGACGTCGAGGATCTGCAAAAGGAACTGCC
AAAGAGAATTCTAAGAAGGGGAATCAATTGAAGGGTCCAATTCAGGAAAATGCATCCATG
AACGCGGACAAAGTTTCCAATATGCAGTTGAGCGCACCAATTAGCAGTCCACTTGCTCAG
TGTGGGCAAATGCAAGCCTATGGGAGTATTGAAGGAAGTATCAAAAAGCCTTTTGGAGTG
GTTGCTGTTCCTTCATCAAGTTTACCAGATTTGAATACTTCAGCTTTGAACAATTCTACC
TCTCCATCAGCTTCATTCCGACAGTCTTTCACAGACATGCAACAAGTTCAGTTGCGCGCA
CAGATATTTGTTTATGGATCTCTAATTCAAGGGACTGCTCCTGATGAGGCCTGTATGATT
TCGGCTTTTGGACCGTCTGATGGAGCACGTAATTCTTGGGAATCAATTTGGCGAGTTGCT
GTTGAAAGGGTTCGAAATCAAAAATCTATTTCCATTGCTGCTGAAACACCTTCCCATTCA
CAGTCAGGTCCTAGGGGCTCGGATGGTGTTAAACAAGGCTCGTATTCAAGCAAAGTGCTA
GCTACACCTGTGAGTAGAGGCACCAACAAAGACACCCCTGCAGCGGCTGTTAATCCAATG
ATTCCTCTATCATCACCACTTTGGAACATTTCGACACCAACCCGTGATAGCTTGATGTCA
AATGCTATGAACAAAGGCCCTGTTGTGGATTTTCAACAATCAGTTACACCTGGGCATTCT
TTTCAGACTCCACCGCTAAGAAATTTTGTTGCTCATACATCTTGGCCACCTCAGACATGC
TTCCCTGCTCCCTGGATGGCTTCTCCACAAACTGCTGCCTTCAGTTCAAGTGCTCGATTT
CATCCGGTGACTATGACTGAAACAGTGAAATTAACTCCCGTCAATGACACTTCAGCGGTG
TTAACATCTACTGCAAAGCATACAACTCCTAGTCCTGCTATTCAAAATGTGAGTTCCAGC
CCTTTATTGGGAGGAGTGTCGCCACTGCAAGATCCAAAGATAATGGCCTCAGCTGAGCAG
CATATTGTAGATCCAAAGCCTAGGAAGAGGAAAAAGGCTCCTGATTCTGATCCTGGCCAG
GTCTCCTCAGTCTCTAAGGCTCAAACAGGAGTGGTAATTTCAGACGTGGCTACTTTTCCA
TCCTCATCTATAGGTTGTCCACCTCCTGCTTGTCAAACTTCAGATGCTATTCTAAGCAAT
TTTGTTGTTGATGCTTCTAGAGTTTCTTCCATTGAACCACCAAAAAAAGTTGATGGAGAC
ACAGGAAAAGCTGTCTCTTGCTCAGAAGAAACGTCGAGTAAGGTTGCAGAAGCTAAGAGT
CAAGCAGAGAATGCTGCAGATCTTTCCGCTGCTGCTATTCGTCACTGCGAAGATCTGTGG
AGCCAGTTGGCTAAGAAGAAGGACTCTGGATTGACCTCAGAAGCTGAAGTTAAATTAGCT
TCGGCAGCAGTTGCAATTGCAGCTGCTGCATCAGTTGCTAAAGCAGCTGCAGCGGCTGCA
AAGATTGCTTGTAATGCTGCACTGCAAGCAAAGCTTATGGCTGATGAGGCTTTTTTTTCC
AGTAAAACCGGTGGGATGAAGCCGTCTTGTGGAAAATCTTCTAATGATTTGCAAGATATA
GGAAATGCTACACCGACATCCATTTTAAAGAGTAATAATGTCGGTAGTCAATCAAGTTCA
ATACTTCTAGCTGCAAAGGAAGCTGCTAAGAAGAGGGTTGAAGCAGCTTCAGCCGCATCA
AGACAAGCTGAAAATTTGGATGCCATAGTGAAAGCTGCAGAGCTTGCTGCAACTGCAGTA
TCCCAAGCTGGGAAAATTGTTGCTATGGGCGAGCCTTTGCCTTTGAACGACTTGATTGAA
GCTGGTCCAGAAGGCTGCTGGAAATCATCTCAACCCTCTGCAGTGTTGGCGGAAAAAGTG
TGTGATGAGAATGCTGAACAGTGTGGTGCTGTTAGTTTAGAAAACAATGCTGATGTGCCT
GCCAGTAGTCCTGTAGAAAATTCTATACATTCTACAGAGGGATTAAATGGCTCCTTGAAT
GTCAGCGTGAGCTCATCAGTTGGCATCATGGGCTCCAAACATATGGATAAAATGGACTTT
AGGTCTGGGATAAATCGTAATATCCCTGAAGCGTCAAAATCTGGCAGAGTGGCTTCGGAA
CCTGGTTCTCTCCAGGATACTACTAATTTTAAGAATGAGCGTGAAGTGGGCACACTTGCT
GGGGAAGAATTCAAGGAGGGTTCTTCTGTTGAGGTATTTAAGCCTGGAAATGGCCTCAAG
TCTGCCTGGTACTCTGCAAATGTCTTGAGTTTAGAAGAAGGAAAAGCTTATGTATGTTAC
AACGATCTTTTGTCTGAGGAAGGCTCCGGAAATCTCCGGGAATGGGTACCACTTGAAAGT
GAAGGGGATAAAGCACCTGTTATACGTGCTGCCCATCCTTCGACTGCTTTGCAATATCAA
CAAACACGAAAGAGACGCAGAGCTGCTCTTGGAGATTATGCTTGGTGTGTTGGAGATAGA
GTGGATGTGTGGATTGATGACTGCTGGTGGGAAGGTGTGGTGACTGAAAAAAATGAAAAG
GATGAAACTACATTAAAAATCCATATTCCAGCCCAAGGAGAGACTTCAACTGTTAGGGCG
TGGAATTTACGAGCATCACTTTCATGGATAAATGGGAAATGGATTGAATGTTCCTCTTCA
AGAGTACAAAATGCTTCTGAGCAGAGTGATACACCACAGGAGAAACGTCAAAAGCTAGAA
ATCTCTCAATCAACTACCAAAGCGAAAGATAAAGAATCAAATAATGTGGATTCTGCTCAG
GGAAAGCATGAACTGTCAAAATCTTTTAATTTTTCTACTAGTGAGAGAACTTTTGACATT
GGTAAAACTACCAATGATGATAGCAAGCGTGCTGCACGTCGACCTTTGAGAACTAACCAA
CAAAAGGGGGGATCTGGAGGAGTAGTTTTTGGAGTTCCTAAGCCAACTGGAAAGAAGCGG
AAATTCATGGAAGTCAGCAAACATTTTCCTGCAACTAAAAGCAATAAGAGTATTGAATTA
AATGACTCGGTCAAATTCACAAAATACTTAGTACCGCAGGGAGCAGCTTCACGGGGATGG
AAAGCTCCGTCAAGAAATGATTCCAAGGAAAAACGAACAGTTGAATCAAAGTCTAGAGTT
CCTAGCACTCGTAAAGCTCATCGCACTCTGTCTCTTAAAGAAAACTTTAGGTCTACAGTG
ACTCGAGATGTTGAGAATTCGATGGATCATGGAACTGATGTGGAGGATTCTGCTGGTCAT
GATAATACATCGGAAAAGTTGATGGACCATGGCTCAGATGCCTGTGAAGATACATCAGAA
GCTCCTTTGTCGTCTTTACTTCCTCATTCTCTGAGCACTGGATCTAAGAAGGTCCCTTCA
TCAAATACAAAGTCTGATAGATTAAATAGAGGAAAACTAGGGCCTTCTGGTGGAAAGTTG
AGTAAAATTGAGGAGGACAGAGCCTACTCTGCTAATACTGACAAGTCAAACTTGGATGGT
TCCGAGCCTCGTAGA
>contig68531_1 [5035 - 2087] (REVERSE SENSE) Average coverage: 440.79
ATGCTGTCAACATCGCCAACAATGATGCGGAGTTCATTGGAGGAGATGTTAGAGAATCTC
CGGCGAAAAGACGACGAACAATCGAAGGATATTCCGCCGGCGTTACCCTCTCGGCCGACG
TCCCGAGCTCGGTTGCCGTCGTCAAGACAGCGGTCTTTGCCGGTGGGGTTTAAGATTTCC
GGCGGCGGTGGTGGTGGAGAGGAGGTAAAGAGGAAGAGTGATGACGTGGAGGAGAGAGAA
AAGGTGATGAAGGAAGTGGGTCCCTTGATTAGGAAGAGGAATAGTTTTGGGAATAGTAAG
AAGAAGATGAAATCGGATCAGTCGCCGTATGAAGCGGCGGAGATGGAGGAGAGAGAAAGT
CGTGGTGTTAATGGAGGTGGCAATGGCGATGGTGGCGGTAATGGTGAGGGAGTCACGTCT
ACTTCTAAGGGTGTGATTGAGTGGGAAGATAATGTTGATTATTTTATTAAAAAGAAACTC
CGTGTTTGGTGTCGGCTTCCTTCTGGACAGTGGGAGTTGGGATTGATAGAATCAACCTTA
GGCGAGGAATCCTGTTTACAGCTTGTATCTGGAAATGTCATCAAAGTGTTGAAAACAGAC
CTCCTACCTGCGAATCCAGATATTCTTGATGGTGTGGATGACTTAATACAACTTAGCTAT
TTGAATGAGCCTGCTGTACTTAGCAATTTGCAGTACAGATATTCACGTGATCTGATCTAT
AGTAAAGCGGGGCCAGTTTTGATTGCAATCAATCCATTCAAGCCTGTGCAAATTTATGGG
ACCAACTATATAACAGCTTATAGACAGAAGAAGCTTGCTGACAGTCCTCATGTATTTGCA
ATGGCAGATGCAGCTTATGATGAGATGATGAGAGATGGTGTAAACCAATCCATTATAATA
AGCGGAGAGAGTGGTGCTGGGAAAACTGAAACAGCAAAAATTGCAATGCAGTATTTGGCT
ACTCTTGGTGGTGGTGGAGATGGAATTGAACGTGAAGTTCTACATACAAGCTGTATATTA
GAAGCCTTTGGAAATGCAAAAACATCTAGGAATGACAACTCTAGCAGATTTGGCAAGTTG
ATTGAGATTCATTTCAGTGTGGCGGGAAAGATATGTGGTGCCCTCATTCAAACTTTCCTC
CTTGAAAAGTCAAGAGTAGTTCAGCTGGCTAGAGGAGAACGATCATACCACGTATTTTAT
CAGCTTTGTGCTGGCGCCCCATCTGATCTAAGAGGTAGATTGAACCTGAAAATGGCCAAT
GACTACAACTATCTCAATCAGAGTAATTGCTTGGTGATCGATGATGTTGATGATGCGCTG
AACTTCTGTAAGCTTCAGGAAGCTCTGGATATTGTTCGAATCAATACTGAAGATCAAGAG
AGACTGTTTGCAGTGCTCACTGCAATTCTATGGCTTGGGAACATATCGTTTCAAGTTATT
GACAATGAAAATCACATAGAAGTGATGGCGAGTGAAGCTCTGACTTCTGCTGCCAGGTTG
ATGGGCTGCACTGAGCAGGACTTGATGTTGGTTCTATCAACTCGTAAGATACAAGCTGGC
AAGGATAATATTGCAAAAAGATTAACTTTACAGCAGGCAACAGACACCAGAGATGCTTTA
GCTAAATTTGTCTATGCTAGATTGTTTGATTGGCTTTTGGATCAATTAAATAAATCACTG
GAAGTGGGCAATATGCGGACTGGACGGTCCATAAACATCCTGGATATCTATGGTTTCGAG
TCATTTCAGAAAAATAGCTTTGAGCAATTCTGCATAAATTATGCGAATGAGAGGTTGCAG
CAACATTTTAACCGTCATCTTTTCAAACTGGAACAAGAGGATTATGAAGCTGATGGAATT
GACTGGACTAAAGTTGACTTTGAGGACAACCAAGAGTGCTTGAACCTCTTTGAGAAGAAA
CCTTTGGGGCTTTTGTCTTTATTGGATGAGGAATCAAATTTTCCCAAGGCTACAGATCTG
TCTTTTGCCAACAAGCTTGATGAACACTTAAACTCTAATTCCTGTTTTAAAGGAGGTAGA
GATGGGTCATTTAGTATCCGCCATTATGCAGGACAGGTTCTGTATGACACTAGTGGCTTT
TTGGAAAAGAACAGGGATCCATTGCACTCAGACTCTCTCCGCCTTCTCCTGTCATGTAAT
TCTGCACTGATTCAGCAATTTGCTTCTGGCATGGTTGATCAATCTCAGAGTTCTAATGGC
CCCAATTTCCAATCTGCTCTGGACACCCAGAAACGAAGTGTTGCAACAAAGTTTAAGAAT
CAGCTTTACAAACTGATGCAACAGCTTGAAACTACTACTCCTCACTTCATTCGTTGCATA
AAACCAAACAGTAAGCAGCTTCCTGGTGTTTATGAGAAGGATCTTGTCTTGCAACAGCTA
AGATGCTGTGGAATTCTGGAAGTTGTGAGAATCGCTAGGTGTGGTTATCCTAGTCGAATA
ACTCATGAAGATTTTTCTCAAAGGTTTGGCTTCCTGATATCTGATAAGAGCGTATCTCAG
GATCCCTTGAGTAAATCAGTTGCTATTCTGCAGCAATTCAACATTCTTCCTGAACTATAC
CAAGTTGGCTATACAAAATTGTACTTTCGAACTGGGCAGATTGGAGCATTAGAAGAAACA
AGAAAACGAGTTTTGCTGTCCGTGACTGGATTACAGAAATGCTACCGTGGCTACAAGAGT
CGTACTGAGTTTGTTGAATTGAAGACTAGAATTTCTTCATTGCAGTCATTCATCCGTGGT
GAAAATGCTAGAAAAAAGTATGATATTCTTGTAAAGAATCATAAAGCCCACTTGCAGAAG
CACAAGAACATGATAAGCATAAGCGTAGTGCATCAAAGGCTTTGGATGAGCAGCATAAAG
CAATCATACAATTACAATCTGTGGTACGTGGTTGGTTGGCTCGGAAGCATTTTGATGATA
TGCTTGCTT
>contig66602_3 [2976 - 3989] Average coverage: 17.34
ATGAGAGACATACAACATTGCATTGACTTTGCTCCTGGCGCTGTTATCCCAAACAAGACT
GCTTATCGAATGAGCCCGAAAGAGCATGAAGAGCTTCAACGACAAGTTACTGATCTCATG
CAAAAGGGATTGGTATGTGAAAGTGTGAGTCCGTGCTCGGTGCCAGCGCTTCTTGTTCCT
AAGAAAGACGGATCATGGCGTATGTGCATTAATAGTCGTGCAGTTAATCGGATCACTATC
AAGTATCGCTTTCCCATCCCACGCCTCGATGATCTACTTGATCAATTACACGATGTTGTT
GTATTTTCAAAGATTGATCTGCGAAGTGGATATCATCAAATTCGAATGCGACCTGGAGAT
GAATGGAAGACTGCTTTTAAGACTAGAGATGGATTGTATGAGTGGATGGTCATGCCGTTC
GGTCTTTCCAATGCTCCAAGCACCTTTATGCGGTTAAGGAATCAGGTATTCCGCCCTTTC
ATTGGCAAATTCGTAGTCGTTTACTTTGATGACATCCTTATATACAGTCAAAATTCTGAA
GATCATATGGAGCACTTGCAACAAATCTTTCAAGTTCTTCGTGAACAAAAATTGTATGCC
AATCTGAAGAAATGTCACTTTCTCACCAACAAAGTGGTATTTCTTGGATATGTTTTTTCT
AGCAACGGAATCGAGATGGATCCTAGCAAAGTCGAAGCCATCAACACCTGGCCGATTCCT
CAATCAATACATGATGTTTGCAGTTTTCATGGTCTAGCATCATTCTACCGCCGATTTATC
AAGAATTTCAGCACTATTGTCGCCCCGCTCACTGAAGTATTGAAAAGGGAGAAGTTTGAG
TGGACCCAAGCTGCTCAACTAAGTTTTGAGAAATTGAAGATCATGATCACTCATGCACCA
ATCCTTGCCTTACCAGATTTTGATAAGCTGTTTGAAGTAGATTGTGATGCCTCGGGAGTC
GGGAGTAGGCATAGGTGCAGTACTCAGCCAAGAAGGAAAACCGATTGCCTTCTT
>contig66756_2 [5045 - 498] (REVERSE SENSE) Average coverage: 72.77
ATGTTATTAATGGCAAATGAGAGTTTGCCTAGAGATGTTCTGGGTATTCCTATACTAGAA
CTGCTGTCAATCTGCATAAATTTGGCCTTGTTGCTTGTTTTTCTGTTAATGGTGTCTGCA
AGGCAATTCAATACTTGTATTGGCAGTATCAGGTTGATTAAGAATGATTCGAACTCGAAT
TTGACCCCGGTTCGAGGTGGGTTAGACTATGAATTGAGTGAAATTGTAGTGGGTATTGGG
TATAAATTGACTGTGTTGAGTTGCTTCTATGTGTTGCTAGTACAAGTAGTTTTGTTAGGA
TTTGATGGGGTAGAAGTTATTAGAGAGGCATCTCATGGGAATGTAGGCAGTTGGGTGGAT
ATATGTTGGCCTGCAACTCAGGTTTTAGCTTGGTTAGTGATGTGCCTTATGACACTTCAT
TGTAAATTTAGGCCTTCTGAGAGTTTTCCTGTGTTGCTTAGGGTTTGGTGGTTTGCATCA
TTTGTTGTTTGTGTGTGTAATTTGTACTTTGATGGCCGAGGTTTGGTTGAAGAGGGGTCG
AATCGTTTGTCTGCCCATGTTGTGGGGAATTTTGTTGCAACCCCTGCACTTGGGTTCCTT
TGCTTTTTAGCAATTAGGGGTTGTAGTGGGATTCAGATTGTTGGGAACTCTGATCTTCAA
GAGCCGTTGCTCGAAGAAGAAGCAGGGTGTTTAAGGGTTACTTCTTATAGTGGGGCTGGG
ATTTTTAGCTTAGCAACTATTTCATGGTTGAATTCACTTCTTTCCCTTGGTGCCAAGAGG
CCTCTTGATTTGAAAGACATTCCTCTTCTCGCCTCTAAAGACCGTTCTAAGGCGAATTAC
AAAATTTTGAACTCGAAATGGGAGAAATTGAAGTCTGAAAGTTGTTTTGGAGGGAAGCAG
CCTTCATTGGCTTGGGCAATCCTTAAGTCATTTTGGAGGGAGGCAGCTTGCAATGCTGTA
TTTGCTGGATTGACAACACTGGTTTCGTACGTTGGTCCGTACATGATCAGCTATTTTGTT
GATTACTTGGGAGGGATAGAGACCTTTCCCCATGAGGGTTATATTCTTGCTGGGATATTC
TTTTCAGCAAAGTTGGTAGAGACTTTTTCTACTCGTCAATGGTACATTGGAGTTGACATT
TTAGGTATGCATGTGAGGTCAGCTCTGACTGCTATGGTGTACAGAAAAGGGCTCAAGCTG
TCAAACTCGGCCCGGCAAAGTCATACTAGTGGAGAGATTGTGAATTACATGGCAGTTGAT
GTCCAGAGAGTGGGGGATTATTCCTGGTATCTTCATGACATATGGATGCTACCAATGCAA
ATTATCCTTGCTTTGGCAATTCTCTACAAGAATGTAGGAATAGCTTCTTTGGCAACATTG
GTAGCCACAATAGTATCCATTGTTGTTACGGTACCTGTAGCACGAGTGCAAGAAGAATAT
CAAGACAAGCTAATGTCTGCCAAGGATGAAAGAATGAGGGCAACCTCAGAGTGTTTAAAG
AACATGAGGATTTTGAAGTTGCATGCTTGGGAGGACAAGTACGAACATATACTAGAGGAG
ATGAGAAATGTTGAGTTCAAGTGGCTAAGGAAAGCACTTTATTCTCAAGCCTTTATCACA
TTTATGTTTTGGGGCTCTCCCATTTTTGTGGCTGTTGTTACTTTTGCTACTTGCATTTTG
TTGGGTGGTGAGCTGACTGCAGGAAGTGTTCTTTCTGCTCTTGCCACTTTTAGGATTCTC
CAAGAGCCACTGAGAAATTTCCCAGATCTTGTGTCAATGATGGCCCAGACAAAAGTTTCT
CTTGATCGTCTTTCTAAATTTCTTCTGGACGAAGAAATACAAGGAGATGCAACCACTGTA
CTACCAAGGGGATCTTCTGATACTGCCATTGAGATTAAGGATGGAAAGTTCTGCTGGGAT
CCTTCTTCTACGAGAACGACTTTGTCAGGGATTGAAATGAAAGTTGAAAAAGGGATGCTT
GTGGCTGTTTGTGGAATTGTTGGAGCAGGAAAATCAAGTTTTCTGTCTTGCATCCTTGGA
GAGATACCTAGAATCTCTGGTGAAGTCAGAGTATGTGGTTCTGCAGCTTATGTATCTCAA
TCAGCATGGATACAATCTGGAACTATAGAAGATAATATCCTTTTCGGAAGCCCGATGGAT
AAACCAAAGTATAAGAGTGTTATTAATTCCTGTGCATTGAAGAAGGATCTAGAAAATCTT
TCACATGGAGATCAAACCATTATTGGAGACAGAGGTATAAACCTAAGTGGTGGCCAGAAA
CAGAGGGTGCAGCTTGCCAGGGCCCTATATCAGGATGCTGATATCTATTTGCTTGACGAT
CCCTTTAGCGCTGTAGATGCACAGACTGCATCTTTTTTGTACAAGGAATTTATACTGACA
GCTCTGGCTTCGAAGACTGTGATTTTTGTGACACATCAAGTTGATTTTTTGCCCTCTGTT
GATCTGATATTGGTACTTAGAGAAGGACGAATAGTACAGGCAGGGAAATATGATGATCTT
TTGCAAGCTGGCACGGATTTTAACTCCCTGGTGTTTGCTCACAATGAGGCTATTGAAGCA
ATGGACTTAGGTCATCACTCATCTGAAGATTCAGATGAGGGTTCTAGCCCACAGAATGAC
TGTGGTGATATTGATCATGACACTAGTAGTTGTAAAAGTAGTTTAGTGAAGGAAGTACAG
GCAAGCATGTCTTCTCCTGACCTAAAAGCAATTAAAGAGAAAAAGAAAGCAAAACGAGCA
AGGAAAAAACAGCTTGTTCAAGATGAGGAGAGGGAAAGAGGTAAAGTCAGTATGAAGGTG
TATTTGTCATATATGGCAGCAGCCTATAAAGGATTGTTAATTCCACTCATCATCCTTGCA
CAAACACTATTTCAAGTTTTGCAAATAGCCAGCAGTTGGTGGATGGCCTGGGCAAACCCA
CAAACAGTAGGGGATACTCCTAAGACGAGTAATGTAACTCTTCTTGTTGTTTACATGGCA
CTTGCATTCGGAAGCTCTTGGTTTGTATTTGTGAGGGCTCTTTTAGTGGCAACCTTTGGG
CTGGAAGCTGCTCAGAAGTTGTTCATAAAGATGCTTAGGTGTATTTTTCGAGCACCTATG
TCATTTTTCGACTCTACTCCAGCTGGACGGATACTTAATCGTGTTTCCGTTGATCAAAGT
GTTGTAGATCTGGATATTCCTTTCAGGCTCGGTGGATTTGCTTCAACAACGATACAACTT
CTTGGCATAGTTGGTGTAATGATGAAAGTTACCTGGCAAGTGTTGCTTCTTGTTGTTCCA
ATGGCTATTATTTGCTTGTGGTTGCAGAAATACTACATGGCTTCATCACGGGAATTGGTT
CGCATTGTAAGCATCCAAAAATCTCCAGTTATCCATCTTTTTGGCGAGTCAATTGCTGGA
GCTGCCACTATAAGAGGATTTGGGCAGGAAAAACGCTTTATGAAGAAGAATCTTTATCTT
CTTGATTGTTTTTCCAGGCCATTTTTCTGCAGCATTTCTGCTATCGAATGGCTATGCCTG
CGTATGGAGTTGCTTTCCACATTTGTCTTTGCTTTCTGCATGGTTCTGCTCGTGAGCTTC
CCAAGGGGAACCATTGATCCAAGTATGGCAGGCCTTGCTGTGACCTATGGCTTAAATTTG
AACGCACGTCTATCACGATGGATACTTAGCTTCTGCAAACTTGAAAACAAAATAATTTCC
ATAGAAAGGATTAATCAATATTCTGAAATCCCAAGTGAAGCTCCACCAGTTATTGAGAAC
TGTCGACCTCCAGCTGCATGGCCAGAAATTGGGACTATTGAACTGATAGACCTGAAGGTG
CGATATAAAGAGAACCTTCCTTCTGTTCTTCACGATTTGACTTGCACATTTCCTGGTGGG
AAGAGAATTGGCATTGTTGGCCGTACTGGAAGTGGAAAGTCAACATTAATTCAGTCACTT
TTCCGAATGGTTGAACCTGTTGCTGGAAAGATTATTATTGACAATATTGATATCAGCACA
ATTGGGCTTCATGATCTCCGAAGCCGTTTGAGTATCATTCCACAAGACCCATCCTTATTT
GAAGGTACCATCAGGGGCAATCTTGATCCTCTTGAAGAACACTCTGATCAGGAAATTTGG
GAGGCGCTTGATAAATCGCAGCTTGGAGCCCTTATTCGTCTAAGAGGCGAAAAGCTTGAT
TCACCAGTGCTTGAAAATGGAGAAAATTGGAGTGTTGGGCAACGACAACTTGTTTCTTTG
GGCCGTGCTTTGCTTAAGCAAGCTAGGATACTTGTTCTTGATGAAGCCACTGCTTCTGTT
GATACAGCGACAGACAATCTTATCCAGAGTTTGATAAGAGCAGAGTTTAAGGACTGCACA
GTTGTGACCATAGCGCATAGAATACCAACAGTCATGGACAGTGATTTTGTGTTGGTCCTC
AGTGACGGTCGGGTGGCTGAGTTTGACAGTCCTGCACGTTTGATGGAAAACAAGTCATCT
GTGTTTTCTATGTTGGTAGGAGAATATACATCAAGGTCAAGCAGTATA
>contig67138_1 [5530 - 167] (REVERSE SENSE) Average coverage: 102.47
ATGTTGAGAGGGGATTCAGTCACCAAACATGACACCGAGCCAAGAATAGTAGCTAATGCG
TTTTCCTATGTTGTGGTGGAGATGCTTCTTGATTTTTGCAATCAAAGTGAAAGTTTGCTG
AGTTTTGTTTCTAAGAGGTTGTGTGACACAGTTGATTTAGTAAATATGTTGGCAAGAGCT
GAGAGGTTCTTAGGTGATGATGCCACAAAGATGTTGCATGAGTTGCTATTGAAACTTCTG
GCTGAACCCATATTTAAGCTTGAGTTTGCTAAGGCATTCGTTGATTATTACCCTGCTCCT
GTGGCTGAGGTTCTAAGGACATCGAGTGATAATGTTCTTAAGAAATACCCTCTAATATCA
ACATTTTCTGTGCAAATTTTAACTGTGCCAACACTAATACCATACCTTGTTAAAGAACGA
AATCTTTTGGCTATGCTTCTGGAATGTCTAGGTGAAATTCTCTTTTCTTGCTGTGGAGAA
GATGGTCAGTTTCAGTTTAACAAGTGGGTTGGTGTGTTTGATACATGTAGCCGTGTGATG
GAAGACATAAAATTTGTTGTTAGTCATTCTGTGGTAGCCAAGTATGTGACACATGAACGA
CCAGACATTGTCAAAGTTTGGTTGCAGATTTTGTCTTTAGTGCAAGGCATGAACCCTCAA
AAGCGAGAGACTAGCATCCACATTGAAGAAGATCCTGAAAATACACACCTGCCTTTTATT
GTGTGCAACTCTATTGCTAGCATCCATTTGCTTCTAGTGAAGAGTGCTTTCTCTGCTGCT
CATAGCGAAGATATGGATAAGGAGGCTTCTGTTGAGAAAGAGAAATTAGATACTGATGAT
GGATATAGTCAGAGACATGCTAAAGTTGGTAGACTTTCTGAAGAAAGCTCCATATGCAGC
TCAGCTGCTGACAATAGTACATCAGAATCTTCATCACAGAAGTTTGATGTTACTTGTAAT
TTTGTAGTCATACCTGCTGTCTTGCAGTTGACATGTGAATCAACAAAGGCTATTGATGGT
TGGTTGGCAGGAAGTAATGTTGTATCTCATGTTAGTAGTGACATTTCATGTTGCAAATTA
TCAGCGTTCAAGGAAGCCTTGTTGAGTGTCAAGAGGGGAACATACATTTCAGGTCCATCT
GACGGCTCCTCAGTGACAAGTGCCTGTCCAATGGAAATTGGGGATATTGAAAAGGATGCG
AGTACTATGGAATCAGGAACATCTGCTGAAAAAGATGCCTTGTCTTTGTTGAGTTTATCT
GATTGGCCAGATATTGATTATGATGTAAGTTCACAAGAGATATCATTACATATGCCCTTG
CATGGATTACTATCTTTAATTTTGAAGGAGGCTCTTAGGCACTATTATGGTGAATTTGTA
CTGACAGATAAGGGTGACTTCAGTTATCTGAATCCTTTATCATCTGATCACCTTGATTTC
TTCCGAAAATTACTTAGAGGCTGTCATCCCTATGGATTTTCTTCATTCATGATGGAGCAT
CCACTGCAAAGCAGGGTCTTTTGTTCCCAAGTTCGTGCTGGTATGTGGAGGAAAAATGGT
GATGCTGCAATATTGTGTTTCAACTGGTATCGTTCTATTCGCTGGTCTGATCATGAGCTA
GAGCTTGATCTATTTTTGCTGCAGCTATGTGCTGCATTTGCTCCAGCTGATCTATATGTA
AGAAGAATCTTAGAACGGTTTCAATTGTCCAATTACCTTGCCTTGGATCTCAAGCGTTCT
AGTGAGTATGAGCCTGTTTTAATGCAAGAGTTGCTTACCCTAATAATTCAACTAGTCAAA
GAGAGGCGATTTTGTGGACTGACGGCATCTCAGAGTCTGCAAAGAGAACTGGTTTGCAAG
CTTGCAACTGGTGATGCTACTCACAGTGAACTTGTGAAGTCTCTACCTAAGGACCTATCG
AAACTGGATCAATTACAGGGGGTCTTAGATAGAATTGCTCATTACTCTAATCCATCAGGA
TTAAATCAGGGAAAGTACTCTCTGCGAATGCCATATTGGAAAGAATTAGATCTGTACCAT
CCATGTTGGAATCCTAGAGACTTGCAGGTTGCTGAGGAAAGATACTCTCGTTTTTGTGGG
GTTTCTGCCCTTAGTGCTCAATTGCCTAAGTGGACCAATATTTATCAACCATTGATTGGA
ATAGCTAGAGTAGCTACCTGCACGACTATTCTCCAGGTCATTCGGGCTGTCCTCGCTTAT
GCTGTCTTTACGGATAGATCAACAGAATCACGTGCTCCTGATGGAGTACTTATAACTGCT
CTGCACTTGCTTTCTCTAGCACTGGATATTTGTTCTCTAGAGAGAAATTCTGGCCATCAA
TCTACTCATTGTGGGGAGTGCAGTCTGTTAGTAGATGTTGCAACTGAGGAAATTGAAGTG
GCTTTGCATGGTGGATCTAGTTATCAGAGTTTACTGTCACTTCTGGTCTTGTTGATGAGG
ATGCACAGGAAAGAAAACATGGGCAGCTCAATAGAAGCAGGGAACTTCAAAATTTCTTCC
CTTGTAGAAATTCTGCTGAAAAAATTTGCTGACCTAGACTCTAAATGCGTATCAAAACTT
CAGCAGTTTGCTCCTGAAATTGTTAACAAAGCTGACGACACAATGAGCAATTCAGCTTCT
GATGCTGAGAAGAGGAAGATGAAAGCCAAAGAACAACAAGCTGCCATATTGGCAAAAATG
AAAGCTGAGCAATCTAAATTTCTGGCAACCATGGAGTCTTCAGCTGATGCTGGTTTTGAG
AAAGATGATGCTGGCGCTAATGAACCCCAAGATTCCGAAGAAACACATGTCTGCTGTCTT
TGTCATGATCCTAATTCTAGAAACCCAGTATCTTTTCTTATTTTGCTTCAGAAATCTAGG
ATTGTAAACTTTGTTGATAGAGGTCCTCCTTCATGGGAACAAGGCTGGCAGTCTGATGGG
CTGGAGAGCTCTGTGTCCACATCTGTGAGTATAGATCCTACGGCTATGGTTGCTAATGCT
AGCTCTGTGGATAGTTTACCATCTTCTCTGTTGGCACAGTTAGTAGAAGGTGCTGTAGAT
GAGTTTGCTTCTCAGGGTCACCCTGAAGAACTTCATGCCTTTATAGATTACCTCAAGTCT
CAATTTCCCGAGCTTCGAAAAATTAAAAACCCTGGCAAATCTACTGAGAAGAAGGATAAG
GCTGTATATTCCCTTGAATCATTGGAGAAAGATTTATTTTGTTCTATTCACAAAGAGGTT
AGTGTTGTTCATGATTCTGGTTTTATAAGGGATGGTGAAGGATCCTCTTCGGGTAAGGAT
GCTGCAAACTCATCTTACCGAGACTCCTCGTTGCTCGGGAAATATATAGCTTCTCTTACA
AAAGAGTCTAGGGATCCTTTGCAAAACAGCAATTCCCGTAGAATGGAGCCTGATGTGCAG
ATTTCGTCTTATGGTGAATTTCGCCCCTTGGGTTGTGATGGGATTCATGTTTCCTCCTGC
GGCCATGCAGTTCATCAAGGATGTCTTGATCGTTATTTATCATCATTAAAAGAAAGACTT
ATAAGAAGAATGGTCTTTGAAGGCGGGCATATTGTTGATCCAGATCAAGGTGAGTTTCTC
TGTCCAGTATGTCGTCGCCTTGCAAATTCTACACTACCTGCTGTGCCAGGTGATTCTCAT
AAACTTTGGGAGAAGCCTACGAATTTCAACATCTCTACAGTGCATCCATTTGGTTCTTTG
ACTGAGTCAAAAAAGGAGAATGGTTCCTTGCAGCTTCAATACACCTTGTCTATTTTACAA
ACTGCAGCTTCTGCTGTTTCAAGGGGTGAAATGCTTAAGGCTTTGCCTATGCAGAGAAAC
CGAAGGATTAGGCCTAATCTTGAACCTGTCTTTCAATTGTTAAGTGGAATGTATTTTCCA
GATAAACAGGATACAATTTCAAGGTCGGGGAGGGTGAGCCCTTCTGTTCTTATGTGGGCC
ACTCTCAAGTATTCTCTTATCTCAACAGAAATTGCAGCTCGCTGCGGAAAGAGCTCTCTT
GGTGCAAGAAATGGTCTAAGCTCTCTGTATGATGAATTTAACTCATCTGGTGGGTTTATA
CTTCCATTGCTGCTGAAAATCATCCAGAGTACTAGAAGCAAAAATTTGCCTGATTTACTT
GTAAGATTTAGAGGTCTTCAACTCTTTTCAGAATCCATTTGCTGTGGCCTAACCCATGGT
AAGGGCCACAGGGAAGGTATCAGTGGAGAAGGGAGACTTTTGTATTTATTAAAACATACG
AATGGGGGGATGGAATATCCTGACATGCAATTTTGGGACCAGGCTTCACATCCTGTTCTT
ATCCATGATCCTTTCTCAACATTGATGTGGATTCTATTTTGCCTGCCCTATCCATTCTTG
TCATCAAAAGAGTGTTTCTTATCTCTTGTGCATACCTTTTATGGTGTTTCTATCATTCAG
GCTATACTCACTTACTGCTCATATTCACAATGCAACGTGACTGATTTAGGCTTCCATGAT
TGCCTGGTTGCTGATATTGCCAAGTTAGCTGGAAAATCTGCCATTGCAAAGAAATTTTTT
GTTTCAAAATATGTTGATCCTTCTTGTCATGTCAAAGACATGATTGATAATTTAAGCTTA
CCATATCTGCGAAGATGTCTGTTGTTATGGAAACTTCTGAAGTGTTCTGCAATTTCACCT
TCCCTTTCAAGGGCTGGCGACTTTGATAAATCATTAGATATCTCTGATTGTCAGGAGGCT
ACTGGTATTGTGGCGGATAGGGATGAGATTAATGAATTACGCAACATGTTTGGAATTCCT
CCTATGGATATTGTTCTTAAAGATGGAGGTTTACGTTCTATGATGTTAAAATGGTTTCAT
CATTTTTCTAAAGAGTTTGAAGATCATTGTGTCCAGCGTGTTCTGCATTCAACTCCAGCT
GTTCCATTTCAGCTGATGCGTCTTCCTGTTGTTTATCAGGATCTTGTGCAGAGGTTTATA
AAAGTTCGATGCCCTAATTGTGAAGTTGTGCAAGAAGAACCTGCTTTATGCCTATTGTGT
GGTAGACTGTGCTCTCCAGCCTGGAAGTCCTGCTGCAGTGAAAGTGGATGTCAAGCTCAT
GCAGCGTCCTGTGGTGCTGGGACTGGGGTATTCCTTTTAATCAGGAAAACAATGATATTG
CTTCAGAGAAATGCACGCCAAGCTCCTTGGCCCTCACCTTACCTTGATGCATATGGTGAA
GAGGATGTTGAAATGCGTCGGGGCAAACCATTGTTCCTGAATGAAGAACGTTATGCAGCT
TTGACATACATGGTTGCTTCTCATGGCCTCGATCGGAGTTCTAAAGTTCTTCATCAAACC
ACAATTGGCACCTTCTTCATGGTT
>contig66874_1 [168 - 5561] Average coverage: 104.21
ATGGAAGCTTTAACAGAGCTTTGCGACTTGATTGCGAAGAATCCGGAGCAATTTAAGGAG
AAACTTGGTTGGATTTGTGGTCGTTGTCCTTCATATGAGTCTCCGTCGTCTGGATCGCTG
AGAATTTCTCGATCTCAGCTCAATGCTGTTCTTGCCGTTGCTAGGTTTCTCTCGCAGTGC
CCTAATCTTCCCGATAATCGTCCTCGAGATGTCGTTGTTGAGTTTCTTCGATCAATTTCA
TCGTCATTTCGGCTGTCTTTTTGGCCTCAGTCATTTGGTAATGATTCAATTTCTTCGTTT
TACTCCGATTTCTTTCGTTACGTTGTTAATGCCGCTGAATTGTCGGAGGAGTTCTCTGAT
GAGGTTGCCGGATTCTTAGGAGAGATTGTTATTTCTGCTTTTAACAATGCTTATAACAAT
GATGGTAGTAATTCCGATGATTCGAAGATTTGTAAGGCGTTTTTAACGTCGTTGTCGGAG
AATTGTCCGCCTGTTTCGCGGTCGGATGCTGAGAAATTGATCAATCTATTGATAGAACAT
GTGCCTGCTGTTGTTTATCCTAGCTCTCCTAGGGATGTTAATGTTGCATCAGGAACGTCG
TCGTTTCAGAGTTCTCCGGCGAGTTTGAATTATTTTCATCCTCATGATAGTCCGAGTCCT
ATGAATGATCATGGACAGCTCTCTATGTTGTCTGGTGGCGGTTCACGGGTTGTGGTTGAT
GATGCTGTGAGCACGGCTTCTTCTCGTGTGTCTGAGATGAATGGGGTGAGCAGCATTGCC
TCGCATATGGATGGTGAAGGTCTTGTTCGAAGGCAGGTGGCCAATTTTGAAGAAGAGTCT
GTAGAGAGCTTAGAGAAGCAGGAGGTTTTGTTTAAATTGGTTGGTTTTATCTTGGATAAT
AAAGTTGAGGTTGATCATAGGCTTTTAGAGCAAGTGCGGTTAGTGGCAAAGAGGCAGCTT
CAGTCATCCTCCGCCTTTTTAAAGTTAAGGAAGAGGGATTGGACAGAAAATGGGCAAACT
CTGAAAGCTCGAATAAATGCCAAATTATCTGCTTATCGAGCTGCAGCTAGGTTGAAAATT
AAATGTCTCACTTCGCTTGATTGTGATGTGAAATCGACAAAGAGGTTGTTGCTTGAGACC
CTTGCATTGATGATAGATGGTGCAGAAGCCTGTCTACTTTCTGTTTGGAGGAAGCTCAGA
CTTTGCGAAGATCATTTCAGCTATTTGCTCTCTGGAGTTGCTCAGATAGCAACAGCTCGT
GGTGGACAACTGTTGCGAGTTTTGTTGATTCGTCTCAAACCTTTAGTGCTTACTGCTTGT
GCACAGGCAGACACCTGGGGCAGTAGTCAGGGCGCCATGTTCGAGAGTGTCCTCAGAACA
TGCTGTGAGATTGTTGAATTTGGCTGGAGTAAGGACCGAGCTCCTGTTGACACTTTCATC
TTGGGCCTAGCTACCAGTATCCGTGGGAGAAATGACTATGATGAAGAGGGCACGAAAGAA
AATGCTGCTGTTCCAACAATTCAGCTGAATGTTATCAGATTGCTGGCAGACTTGAATGTT
TATGTTAAAAAGCCAGAAGTAGTTGACATGATATTGCCTTTACTTGTTGAAAGCTTGGAG
GAAGGTGAAGCTTCAACTCCTGGCTTATTGCGGCTCCGTCTTCTTGATGCTGCTGCTCGA
TTAGCCAGCTTAGGCTTTGAGAAGTCCTACCGAGAAACTGTTGTTTTGATGACAAGAAGC
TATCTGGGTAAATTGTCAAATGTAGGATCTGCAGACAGCAAAACAATGGCACAGGAAGCT
ACGACAGAGCGTGTTGAGACTCTTCCTGCGGCGTTTCTATTAATTGCACAAGGTCTTACG
GAAATTAAATTGCGGTCTGACTATCGCCACCGTCTGCTCTCATTATGTTCAGATGTAGGT
TTGGCTGCAGAATCTAAAGGTGGAAGGAGGGGAGCCGACTTTCTGGGACCTCTAATGCCT
GTTGTTGCAGAAATATGTTTGGATTTTGACCCAACTGCCAATATTGAACCTTCACTTTTG
AAATTGTTTCGCAACTTGTGGTTCTACGTTGCTCTGTTCGGACTAGCACCTCCCATTCAA
AGAAATCAGGTTCCTTCAAAGCCTGTCTCTACTGGACTGAGTGGTGTTGGAAGCATGAGT
ACTATACAACTTCAAGCTGTCGATGGACCGTACTTGTGGAATAGTCAATGGGCATCAGCT
ATTCAGCGCATTGCTCAAGCTACTCCACCGCTTGTTGTAAGTTCTGTCAAGTGGCTCGAA
GATGAGTTTGAACTTAATGCTCTTCACAATCCTGGTAGCCGCCATGGAAGTGGTAATGAA
AAGGCTGCTGCAACCCAAAGAAATGCTCTTTCTGCTGCATTAGGGGGACGAGTTGATGCT
GGAGCAATGAGTACAATTTCAGGAGTAAAAACTACGTACTTGCTTGCTGTGGCCTTCTTA
GAGATCATACGCTTCAGCAGCAATGGAGGTATTCTTAATGGTGATTCTGAGTTAACGGCC
TCTAGAAGCGCCTTCAGTTGTGTGTTTGAATATTTGAAAACACCAAATCTTGCACCTGCT
GTTTTTCAGTGTCTGACTGCTACTGTCCACCAGGCATTTGAAACAGCTGTATCATGGCTG
GAGGAACGGATATCTGATTTTGGTGATAAAGCTGATATTAGAGACTCAACTCTCTCAGTG
CATGCTTCCTTTCTGATTAAAGCCATGTCCCAGAGGGAAGAGCATGTTAGGGATATATCT
GTTAACCTGCTGGTTCAACTTAGAGACAGGTTTCCGCAGATCCTTTGGAATTCGGCATGT
ATGGATTGGCTACTGTATTCTGTCAATATTGACACATCTTCTTCACTAGTCAATGATCCT
GCCTGTACTGCTGCGATCCGATCATTGTTTCAGAGGGTAGTAAGAGAATGGATTATAATA
TCACTTTCCTATGCTCCATGTACTGCCCAGGGTCTTCTCCAGGAAAAGCTATGCAAACCA
AATTCAGCAGAGAGAGCACAGCCTACGACAGATGTTGTTTCCTTATTAACTGAGATACGC
ATAGGCACTGGTAAAAACAACTGTTGGACCGGAGCAAGAACTGCAAATATTCCAGCAGTC
ATGGCTGCTGCAGCTGCAGCTTCTGGGGAAAATTTCATCTTGACAGAAGCCATTAGCCTG
GAGGTGCTTAGTACTGGGGTTACCAGTGCTGCTGTGAAGTCTAAATTTGCTGGAGAAATT
GCTGGAATGAGAAGACTATATAATAGCATTGGTGGATTTCAATCCGGTGCACAAACGGGG
TTTGGTATTGGATTTGGACTTCAAAGGTTGCGGTCCAGTGTTTCTTCTCAGCCATCAGTT
GAGAATGATTCATTCAATGAAATCCTGCTCCAAAAGTTTCTGCATCTGCTTCAGCAATTT
GTCAACATTGCAGAGAAAGGTGGAATAGTGGAGAAAACAGCATTTCGTGAAGCATGTTCA
CAAGCAACTGCTTTGCTCCTCTCAAATTTGGGTTCTGATTCAAAAACAAATGCAGAGTAC
TTTTCGCAACTACTACGACTTCTATGCTGGTGTCCAGCTTACATTTGTACCCCTGATGCT
ATGGAAACTGCAGTTTTTGTGTGGACATGGTTGGTTTCAGCTGCGCCGCAGTTAGGCTGT
TTAGTCCTCGCAGAACTTGTGGATGCATGGTTATGGACAATTGATACAAAAAGAGGCCTT
TTTGCATCTGATGCTAAGTGTTCTGGGCCATCTGCTAGATTGCGACCTCACCTTTCTGCA
GGAGAGCCAGAAGCTTCACCTGAAAAAGACCCTGTGGAACAAATAATGGCTCATAGACTA
TGGCTTGGATTTCTAATCGATCGATTTGAGGTAGTTAGGCATAATAGCGTCGAACAGATG
CTTCTCTTTGGTAGGATGTTTCAAGGAACTACCAAACTTCCCTGGAGGTTTTCACGGCAT
CCTGTTGCTACGGGTACATTTTTCACTCTAATGCTTCTTGGGCTAAAGTATTGTTCTTGC
CAATCACAAGGTAATTTGCAGAACTTCAGAACAGGCCTTCAGCTGCTGGAAGATCGGATA
TATAGGGCTTGTTTGGGATGGTTTTCTTATGAGCCAGAATGGTACGACACGAAAAGTAAA
AATTTTGCTCAAAGTGAGGCACAATCTGTTTCTTCATTCGCCCAATTTCTTATGAATGAA
CGAATGGATAATGTTCCATCAGATCCAAAAGGACAGGCACATGAAAATGGGGGCTCTTTG
GGTGAGGTGAGGGATCATTATCATCCTGTTTGGGGCAGCCTGGAAAACTATGTTGTTGGG
AGGGAAAAACGGAAGCATTTACTTCTGATGTTGTGCCAGCATGAAGCTGACAGACTTGAA
GTTTGGGCGCAACCCACTAATTCAAAGGATTACACAACTCGGCCTAAAATTAGCTCTGAA
AAATGGGTGGAGTATGCCCGGACAGCATTTTCAGTGGATCCTCAAATTGCTTTGTCACTA
GCATCACGGTTCCCTGCAAATCTCTCTTTGAAAGCTGAGATAAGTCATCTGGTTCAGGCA
CATATATTGGAGCTTCGATGTATACCTGAAGCACTTCCATATTTTGTCACCCCAAAGGCA
GTTGATGACAATTCGATTTTGCTGCAACAATTGCCTCATTGGGCTGCTTGCTCAGTAACG
AAAGCTCTTGACTTCCTTACCCCTGCATACAAGGGCCATCCACGTGTGATGGCCTATGTG
CTTCGGGTTTTAGAATCTTATCCTCCTCAATGTGTGACATTTTTCATGCCTCAGCTAGTG
CAGGCTCTCCGTTATGATGAGGGGAGGTTAGTTGAAGGATACTTGCTCAGAGCTGCTCAA
CGTAGTGATATTTTTGCTCACATTCTCATATGGCATTTACAGGGGGAGACATGTGAACCA
GAAGGGGGTAAAGAGGCTGACAGTCAGAAGAATAGCGCATTTCTAGCCCTATTGCCACAA
GTCAGGGAGAGAATTGTTGACAGTTTCAGCCCAAAAGCCCTTGATATATTTCAGAGAGAA
TTCGATTTCTTTGATAAAGTCACTTCTATATCTGGTAAACTCTTTCCACTTCCAAAGGAG
GAGCGTCGTGCTGGTATACGAAGGGAACTAGAAAAAATTGAGATGCAGGGAGATGACCTC
TACCTGCCTACTGCTCCCAACAAGCTTGTTAGGGGCATTCAGGTTGACAGCGGTATCCCT
TTGCAGTCGGCTGCAAAGGTACCTATCATGATCACATTTAATGTGGTAGATAGAGAAGGG
AATCAAAATGACGTGAAGCCTCAAGCTTGTATTTTTAAGGTTGGGGATGATTGCCGGCAA
GATGTTCTTGCTTTACAAGTGATCGCTCTTCTTAAAGACATTTTCCAGGCAGTC
>contig66787_1 [98 - 5491] Average coverage: 254.07
ATGAAACTGGGGCATTTTTCCGTGGGCCCGAGGCGATTGCCCGGGCTCAGAGACGGACCG
GTTCAGCTCGACGAGGATGTGGAACAGTGGCCGCATTTGCATGAACATGTGCAATGCTAC
AAAGCTGATTGGATTAAAGATGAAAATAAGTATGGGCATTATGAGAGCATTGGTGCTACT
AGTTTTCGAAATCAGATATATGAAGGGCCTGATACTGACATTGAAACAGAGATGCATCTA
GCTGAGGCCAGACAAATTGAAAATGAAGATGCTGCTGATGAAGAATCACCAAGCACATCC
GGAAGACCGTTTGGAGAGCATCTTGGTTTGTCGCCGTTGAGTGCATATGAACCAGCATTT
GACTGGGAGAATGAGAGGTCTATGGTATTTGGTCAAAGACTTCCAGAAACTCAAGTACAA
TATGGAAGTGGATTGAAGATCTCTGTCAAAGTTCAGTCCCTTATGTTTCAAGCTGGATTA
GTTGAACCATTCTATGGAACTATTTGCTTGTATAACAAAGAGAAAAGAGAGAAGTTATCA
GAGGACTTCATTTTCCAGGTGCTCCCTACAGAAATGGAAAATTCTGGTATTTCAAATGAC
TCTCGAGCAATATTCTACCTAGATGCTCCCTCAGCATCAGTTTGCTTGTTGATCCAGCTG
GAGAAGCCTGCCACTGAAGAAGGAGGCATCACTTCGTCTGTCTACTCCCGAAAAGAACCA
ATACAGCTTAGTGAGAGAGAGAGGCAAAAATTGCAGGTTTGGTCTCGAGTAATGCCTTAC
AGGGAGTCATTTGCATGGGCTATGGTACCATTATTTGACAATACCATCGCTGGAACCTCT
GGTGGAACTGCTTCTCCCAGTAGCCCTCTGGCACCGAGTGTATCTGGTTCTAGTTTCCAC
GAGGGTGAATCAGAGTCTACTACAAAAATCACATTAGATGGAAAGTTGGGTTATTTGAGT
GGGAGTTCAATCATTGTTGAAATATCAAATTTGAATAAAGTCAAGGAGAGCTATACAGAG
GATTCTCTGCAGGATCCTAAAAGAAAGATCCATAAGCCTGTTAGAGGTATGTTGAGACTG
GAGATTGAGAAGCTACACGCTGGGCATCTCAACTTTGAAAATGGCTCAGAGAGTGGCAGT
ATGACTAATGAATCCTTTGATATGGGAGAGAGTATTCATGATATATCACAGGAACCAAGT
AACAATGTGGAAAGGTTTCAGAGCACCAGATCAAAAAATTGTTTTGCAGATGGAAAAGAA
TCTGCTCGAAATGGTTTAAAGGCTTATGAGAACCATGATTCCCAATCGGAGTTCCATGCC
TTTGACTTCCGTGCAACTACAAGGAATGAACCTTTCTTGCAACTTTTCCACTGTCTCTAT
GTGTATCCATTGACTGTCAGTTTGAGTCGAAAAAGGAATCTGTTCATACGAATAGAGCTT
CGAAAAGATGACACAGATATTCGACGACAGCCTCTGGAGGCAACATACCCCAGGGAGCCT
GGTGCATCACTAGAGAAGTGGGCTCATACACAAGTTGCAGTTGGTGCAAGGGTTGGTTGC
TATCATGATGAAATCAAAGTCTCCTTGCCACCTATATGGACCCCACTGCATCACCTTTTG
TTCACTTTCCTTCATGTTGACCTTCAAACTAAATTGGAAGCTCCGAAACCGGTGGTGATT
GGCTATGCTGCACTCCCACTGTCTACATATGCTCAGTCAAGATCTGAAATTTCTCTGCCC
ATCATGAGAGAGCTTGTTCCACATTATCTTCAAGATGCGGGGAAGGAGAGGCTTGACTAT
TTGGAGGATGGGAAGAATGTCTTCAGATTGCGATTGAGGTTATGTTCCTCTTTGTATCCT
ACTAATGAACGCATAAGGGATTTCTTTCTTGAGTATGACAGGCACATCCTTCGGACAAGC
CCTCCATGGGGATCAGAGCTTCTTGAGGCCATTAATAGTTTCAAGAATGTTGATTCCACT
GCCTTGCTTCAATTTCTTCACCCAATACTAAATATGCTTCTCCATCTAATTGGAAATGGT
GGTGAAACCCTTCAGGTTGCTGCATTTAGAGCTATGGTTAATATCTTGACTCGGGTCCAG
CAAGAATCGGTAGATGATGCAGAAAGAAATCGATTTCTTATTAGCTATGTTGATTATGCT
TTTGATGACTTTGGTGGCCGCCAGTTACCAGTTTATTCTGGTCTTTCTACTGTGTGGGGA
AGTTTAGCACGTAGTAAGGCAAAAGGTTATCGTGTGGGACCAGTATATGATGATGTCTTG
GCAATGTCTTGGTTTTTTCTTGAGCTTATTGTGAAGTCGATGGCTTTGGAACAAATACGA
CTTTTGTATCATAGCCTTCCATCAGGTGAAGATGTCCCGCCAATGCAATTGAAAGAAGGA
GTTTTTAGGTGCATTATACAGCTCTATGATTGTCTTATCACTGAAGTACATGAGCGTTGC
AAGAAAGGGTTAAGCTTAGCAAAGCGTTTAAATAGTAGCTTGGCCTTCTTTTGTTATGAC
TTGTTGTCTATTGTTGAGCCTCGGCAAGTTTTTGAGTTGGTATCTTTGTATTTGGACAAG
TTTTCTGGGTTATGTCAACCTGTTCTTCATGACTGTAAGCTTACCTATTTACAGATCATA
TGTGATCATGATCTTTTTGTCGAAATGCCAGGAAGAGACCCTTCTGATAGGAACTATCTT
GCGTCTGTGCTGATACAAGAGCTTTTCCTCACCTTAGATCATGATGACTTGTCACTAAAG
GCTAAAGGAGCTAGAATCTTAGTGGTTCTCATGTGCAAACATGAATTTGATTCTCGTTAC
CAGAAGCCTGAAGATAAATTATACATCGCACAGCTTTATTTCCCGCTGATAAGCCAGATA
CTTGATGAAATGCCTGTTTTTTACAACCTCGGTGCTGCTGAAAAGCGTGAAATCTTGATT
GTTGTTTTGCAAATTGTACGCAATTTGGATGATGCATCATTGATTAAAGCCTGGCAGCAA
AGTATTGCAAGAACCAGATTATTTTTCAAAGTTATAGAGGAAAGCTTAATCCTTTTTGAG
CATAAAAAACCAGCTGATGGTATGATAATTGGAAACAGTTCTCGTAGTATCGTGGGGGAT
GGAAATGCATCCCCTAAGTATTCAGACAGGTTGTCTCCAGCCATCAACAACTATCTGTCT
GAGGCATCACGGCAAGAGCCTCATAGAACGCCAGAGAATTATTTGTGGCAGAAAGTAAAC
TCTCAGTTAAGTTCTCCAAGCCAACCCTATTCCTTGAGAGAAGCTCTAGCTCAAGCACAG
TCTTCCAGGATAGGAACTTCTGCCCAAGCACTAAGGGAATCATTGCATCCTTTATTGAGA
CAGAAGCTGGAACTTTGGGAGGAGAATTTGTGTGCTGCTGTTAGTCTTCAAGTCCTAGAA
ATTATTGAGAAGTTTTCTAAAACAGCTGCAACACATGGAATTGCAACTGATTATGGGAAA
CTTGATTGCATTACATCCATATTCACGAGTTTCTTCTCTAGGAATCAGCCACTTGAATTC
TGGAAAGCTCTTCTGCTGGTGTTTAACAGTATATTAAGTTCCCATGGATCGACATTAATG
TCACGTGAGAATGATCGTTTTCTTAAACAAATTGCTTTTCATCTTCTTCGTCTTGCTGTC
TATAGAAATGAAAACATCAGAAAAAGGGCAGTTGTTGGGCTTCAGATTCTTGTAAGGAGC
TCTTTCTGTCACTTCATGCAAACTACAAGGCTTAGAGTCATGCTGACCATAACATTGTCA
GAGCTGATGTCAGATGTACAAACTACTCTGATGAAGCCTGATGGAAGTCTTGAAGAGAGT
GGTGAAGAGCAGCGGCTTCGTAAATCTTTGGAGGAAATGGCAGATGAAGTGAAAAGCTCC
AGTTTGCTGAGGGATTGTGGTCTTCCTGAGTCTGCACTGATAGCTATTCCAGAAAGGTCT
ACAGAGAATAGGTGGTCTTGGTCAGAAGTTAAACATCTCTCTGACAATCTAATTCTGGCT
CTTGATGCGAGCTTGGAACATGCACTTCTGGGCCCTGTGATGAACATTGACAGATATGCT
GCTGCAGAAAGCTTTTACAAACTTGCTGTAGCCTTTGCTCCTGTTCCAGATCTTCACATA
ATGTGGCTACTGCATCTATGTGATGCGCATCAGGAAATGCAATCCTGGGCGGAAGCAGCA
GAGTGTGCAGTTGCTGTTGCAGGTGTTGTTATGCAGGCTCTAGTAAGTAGAAATGACGGC
GTATGGAGCAAAGAGCATGTTGCTGCTCTCCGCAAAATATGTCCTATGGTCAACAATGAG
ATAAGTTCTGAGACAGCTGCTGCAGAGGTGGAGGGATATGGTGCTTCAAAGCTTACTGTT
GATTCAGCTGTGAAATATTTGCAGCTTGCTAACAAACTTTTTTCTCAAGCTGAGCTCTAT
CACTTTTGTGCTAGCATTCTAGAATTGGTAATTCCAGTGTACAAAAGCAGAAGGGCATAT
GGGCAGCTAGCCAAATGTCACACAATGCTAACCAGTATTTATGAATCTATCCTTGAACAA
GAAGCAAGCCCAATTCCCTTTGCTGATGCTACATATTATAGGGTAGGCTTTTATGGTGAG
AAATTTGGAAAGCTGGATCAAAAAGAATATGTATACAGGGAGCCCCGTGATGTACGGCTT
GGAGACATCATGGAAAAGCTTAGCCATACATATGAATCCAGGATGGATGGTAATCACAGA
CTTCATATTATTCAAGATTCTAGGCAAGTGAAGGCGGAGGAGTTGCAGCCTGGTGTCTGT
TACTTGCAGATTACTGCTGTTGATCCTGTCATGGAAGATGAAGACTTGGGTAGTAGGAGA
GAGAGGATATTTTCCCTATCCACTGGAAGTGTACGTGCTCGTGTGTTTGATCGATTTTTA
TTTGATACCCCCTTTACTAAAAACGGGAAGACTCAAGCTGGATTAGAGGATCAGTGGAAA
CGGCGTACAGTTCTTCAAACAGAAGGCTCGTTTCCTGCTCTTGTTAACAGGCTTTTGGTG
ATAAAATCTGAATCTATGGAGTTCTCTCCTGTGGAAAATGCGATTGGAATGATTGAAACT
CGGACAGCTGCACTTCGAAATGAACTTGAAGAACCTCGAAGCTCTGAAGGGGACCAGTTA
CCACGTTTACAGAGCCTGCAGAGAATATTGCAAGGCAGTGTGGCAGTTCAAGTAAATAGT
GGAGTGTTGAGTGTGTGTACTGCTTTTCTATCAGGTGAGCCTGCAACTAGGCTTCGTTCG
CAGGAATTGCAGCAACTCATTGCCGCACTTCTTGAATTTATGGCTGTTTGTAAGAGGGCA
ATTAGAGTACACTTCAGGTTGATTGGAGAGGAAGACCAGGAGTTCCACACTCAG
>contig17778_4 [5075 - 363] (REVERSE SENSE) Average coverage: 116.26
ATGGAGTGTCTTAATGATGGGACTCCTGAAGTAAGAGATGCAGCCTTTTCTGTTTTGACG
GCCATAGCCAAGTTGGTAGGTATGAGACCTTTGGAAAGGTCATTAGAGAAACTCGATGAT
GTCAGGAGAAAAAAGCTTAATGAAATGATTGGTGGTTCTGAAAGTGGTCCACCTGCTGGT
GGAAGCTCAGTCAATGTGCAAGTCTCAAGTGGATCTGCATCTGAGGCCTCATTTGTTAAA
AAGTCGGCAGCAAGTATGCTGAGTGGAAAAAGGCCTGTTCAGGCAGCTCCTGCTGCCAAG
AAAGGTGCTACATCAAAACCTGCTGCCAGCAAAAAAGTTGATGGAGGTGGGCAGCAAAAA
ACCGTGAAAATTGAACAGGAAGATGTTGAGCCATCAGAGATGAGCCTTTTAGAAATTGAA
AGTAGACTGGGTTCTCTTGTACAAGCAGAGACTATTTCTCAATTAAAGAGCACCGTATGG
AAAGAAAGGCTGGAAGCAATTTCTTCATTGAAAGAGCAAGTGGAGGGCATTCAGGAACTT
GATCAGTCAGTGGAGATTCTGATTCGTTTGTTATGTGCTGTCCCTGGATGGAGTGAAAAA
AATGTTCAGGTCCAGCAGCAAACTGTTGAAGTTATTTCTTATGTAGCATCGACTGCTACA
AGATTTTCCAAAAAGTGTGTTGTTCTTTGTCTTCATGGTCTAAGTGAAAGGGTGGCTGAT
ATTAAGACTAGAGCCCAAGCAATGAAATGCCTGACTACATTTTCGGAAGCAGTAGGTCCT
GGATTTATTTTTGATAGATTATATAAAATTATGAAAGAGCACAAGAATCCAAAGGTCCTT
AGTGAAGGCATTCTATGGATGGTTTCTGCTGTTGAGGATTTTGGTGTTTCTCTTTTGAAA
TTGAAGGACTTAATTGACTTCTGCAAGGAGACAGGACTACAATCAAGTACTGCTGCTACT
AGAAATGCTACGATTAAGTTGATTGGTGTCTTGCATAAATTTGTTGGCCCAGACATCAAG
GGGTTCCTTACGGATGTTAAACCTGCACTTCTTAGTGCGCTTGATGCAGAATATGAAAAA
AATCCTTATGAGGGACCATCTATAGCTCCAAAGAAAACAGTAAAAGCAACCGATTTGTCA
TCTGTTCCTGCTGGTGGCTCAGATGGTTTGCCACGTGAAGATATTAGTGCGAAGATAACA
CCAACCTTGTTGAAAAATTTTGAAAGCCCTGATTGGAAGATACGCTTGGAATCCATTGAA
GCTGTGAATAAAATTTTAGAGGAGGCCAATAAGCGTATTCAACCCATTGGAACTGGAGAG
TTGTTCGGTGCTCTTAGAGGCCGTTTGAATGACAGCAACAAAAAGCTTGTGATGGAAGCG
TCTTCTACCATTGGTGGTGTAGCTTTTGCCATGGGTCTTCCAGTTGAGAAAGCAAGCAAG
GGAATTCTTTCAGATGTATTGAAATGCCTTGGTGACAATAAAAAGCAAATGAGAGAATGT
GTTTTAACAACTTTGGACTTGTGGCATGGTGCTGTCCATCTTGATAAAATGGTACCCTAT
ATTACTGCTGCTCTTTTGGAATCAAAACTTGGTGCTGACGGGCGTAAGGATCTTTTTGAA
TGGTTATCTAAGCATCTTTCCGTGATGAATGAATTTCCTGATGCGGTGCAGCTGCTTAAG
CCAGCTGCCACTGCCATGACGGATAAATCATCTGATGTTCGTAAAGCAGCTGATGCATGT
CTTTCAGATATTCTTAAAGCTTGTGGTCCAGAAATGGTGACCAAGAATTTGAGAGATATT
CAAGGCCCGGCTCTTTCTCATGTTCTTGAGAAACTTAAATCTTACGGGGGTGTTCCAGAC
GTGCATGATTCTGCTCAAGTTGCTTCTTCTACATCACTACCTAAGGGGAGCACGAGACTT
GGTAAAACTAGCTCTAATGCTGGTGGGGAACGTGCACCTAAGTATGGAGCGAAATCAGCA
TCATCGAGAGCTGCTCCGGCACGGAGCTCAAGAGCAGAGTCCATCATGTCTGTTCATGAT
ATTGCTATCCAGTCTCAGCCATTATTAAATATTAAAGATTCGAGCAAGGAAGATAGGGAA
AGGATGGTTGTCCGCCGTTTTAAATTTGAAGAACCTCGTTTGGAGCAAGTACAAGATCTT
GAGAGTGGGCTTGCCAAATTTTTTAGGGAAGATCTGAACAGAAGGCTTCTGAGTACAGAC
TTCAAAAAGCACGTGGATGGCATCGAAGTGTTACATAGGGCACTTCCAACCATCGTAAAG
GATCTGATTGAAGTTATGGATATAGTTTTAAGGTGGTTTGTTTTGCGATTTTGTGAATCG
AACACAACATGCTTATTGAAGGTTTTAGAATTTCTTCCTGAATTTTTTGAGGCATTAAGG
ATTGAGGGGTATGCATTGACTGAAGCAGAGGCAGCCATATTTCTTCCATGTTTGGTAGAA
AAGTCTGGACATAACATTGAGAAACTACGAGAAAAAATCCATGAGCTCACTAAACAAATT
GTTAGTATATATTCAGCAGCAAAACTTTTTCCTTACGTCGTGGAGGGTCTACGCTCAAAA
AACAATCGAACACGTATAGAGTGTGCAGATCTTGTTGGTTTCCTTCTTGACAATCATGGA
GCTGAGATAAGTGGGCAGCTGAAAAGCTTGCAGATTGTTGCGAGTTTAACAGCTGAACGA
GATGGTGAAACTAGAAAGGCTGCTCTGAACGCGCTGGCCACTGGTTACAAAATTCTAGGT
GAGGATATTTGGAGATATGTAGGGAAATTAACAGATGCTCAAAGAAGTATGATAGATGAA
AAATTTAAGACAAAGGCTCGTGATATGGACAAAAGGAGGGAAGGGAAGCCTGGAGATGCA
AGGGCTGCTTTAAGACGCTCGGTCAGGGATAATGGGTCTGATATAGCTGAACAGAGTGGA
GAAGTTTCAAGATCAATTGCTGGCCCAGTTTTTGCCAGGGAATCCTATGTTCATCCTGAA
CTCCATATGGATAGAAATTCATTGCCTCGAGTCCATGCTGGTGTTAGTGGTCCTACTGAC
TGGAATGAAGCACTTGATATCATTGCACACGGTGCACCGGAGCAGTCTGTGGAAGGAATG
AAAGTAGTTTGCCATGAGTTGGCGCAGGCCACAAATGATCCTGAAGGAAGTACAATGGAT
GACATTGTCAAGGATGCAGACCGACTTGTCATAATCTTAGCCAATAAGGTTGCAAAGACA
TTTGACTTCAGTCTAACTGGGGCTTCTTCGAGGTCCTGTAAATATGTTTTAAACACACTC
ATGCAGACATTTCAAAATAAGACTCTAGCTCATGCGGTCAAGGAGAGCACCCTTGATAAT
CTCATTACTGAACTTCTTCTTTGGCTTTTGGATGAACGGGTTCCCCGCATGGATGATGGA
GGCCAACTTCTGAAAGCTTTGAATGTTTTGATGCTTAAGATCTTGGACAATGCCGATAGG
ACATCATCATTTGTGGTGCTCATTAAACTACTAAGTCCAGTGAGCTCCTCAAGATGGCCA
GCACCTGCGGTGAATGAATCCCTGAATGTTAGAAATCAGAAATTTTCTGATTTAGTTGTC
AAATGTTTGATAAAACTAACGAAGGTTCTTCAAAGCACTATATATGATGTGGACCTAGAC
CGCATTCTTCAAAGCATCCATGTGTACCTTCAAGTGCTTGGAATGGAAGAAATAAGGAGA
AGGGCGGGAGCTGATGATAAACCTTTGCGTATGGTTAAAACTGTGTTGCATGAACTTGTA
AAACTTCGGGGTACAGCTATCAAAGGTCATCTCTCCATGGTTCCTATAGATATGGAGCCT
CAACCCATTATCCTTGCATACATTGATTTGAATCTCCAGACTTTGGCAGCGGCAAGGATG
CTTACCCCCACTGGACCTGTGGGCCAAACTCATTGGGGTGACTCAACTGCTAATAATCCA
TCTTCTACCACTCATTCTGCAGACGCTCAGTTGAAGCAAGAACTGGCTGCAATTTTTAAG
AAAATTGGAGATAAGCAGACTTGCAGTATTGGTCTTTATGAACTGTATCGCATTACACAA
TTATACCCCAAGGTTGATATCTTTGCTCAGCTCCAAAATGCCAGTGAAGCATTCAGAACA
TATATAAGAGATGGATTGGCACAGATGGAGAAGAATGCAGCTGCCGGAAGGACACCTTCT
AGTGTCCCATTAGCAACTCCACCTCCATCATCACTGAATCTGTCATCGCCAAAATTAGCT
CCTTTGTCGCCTGTACACACAAACTCACTTAATGATTCAAAATTGTTGAATACTAGAGTT
GAGCCAACAAGTTTTTCTTTACCCCCATCATTCAGTGACGATGAGAAGACAGCCAATGCA
ATCTCCAGAAGTTCAAATTTTGATCACCAACAGCTCCTAGGGGACCAAAGAAGTGACAGA
CTGGCGACAGGAGTTACTACCGGGACATTAGATGCTATTAGAGAAAGGATGAAGAACATG
CAGTTAGCTGCAGCAGGTGTAAATCCAGAATCTGGAAGCAGGCCCTTGATGCCAATGAAT
GGTAATGTCACTCATAATCAAGCTCAGCATGAGCTAGATGATTCAGCTGCTGACAACCCG
GTTCACAGTGGAGTTCTTCCTATGGATGAGAAGGCACTATCTGGGTTGCAAGCCCGGATG
CAAAGACTAAAGAGTGGGTCATTTGATCATGTA
>contig139413_3 [1420 - 3780] Average coverage: 67.55
ATGGCTCAAGGCTTCATTATGCCGTCAGATGCAGAGAGTTTTGAAGATGTTGGGGAGGAG
TATTTCAAGCAGTTATTGCAAAGATGCTTCTTTCAAGATGTAGAACAGGCAGAAGGTACT
AAGGAAATTATATCATGCAAAATGCATGATCTAATTCATGATCTTGCCAAAGAAGTAGCA
GGGACAGACATATTGTCGTGCACCTATAGTACACAATGTTTTAACGAGAAAACTCGCCAT
GTATTCATTGATCGAAGCACCCCTAAAGATGTTGGTAAGTTGAGCAATATGCAAAGGATG
CGTACATTTCTATGTACAGATGATCGTGTTTTCTCTTTAAAACCATTTGTGGGGGGTGTA
TCAAAAGTAAAATATTTAAGGGTATTATGTTTAAATCATTGTTATGGATTAGAGTTGCCG
AGCGGGATAGGTGAATTGGTGCATCTAAGGTATCTTAACCTTTCAGGTAGTTGGGGTCTA
CGTGTATTGCCCTCATCCATTACCAAGCTTTATAACTTGCAAACATTAAAGTTGCGTGGG
TGTAGGCATCTAAAAAGGTTGCCAAGGGAGTTGAGGAAATTAGTTAATCTTAGGCACCTT
GATATTTCTGGTTGCTTGAGTTTAACTTGTATGCCTCCTGGGATGAGTCAACTGCGTCAT
TTGAAGGTCCTCAAATTGTATTATTTGAGTGAAGTGGAGTATATGGAGAGTAGTAGTATT
AATAGTGGAGATGATGATGAGTTGGTATTCTTTCCATCCCTTGAAAAGTTGGAGCTTAAA
AACATGCCAAAGGTGAAGGGATGGTGGAAGCCATCATCATCAGAATCAGGGGAGAGTGAT
CGGATACCACAAGCACCAGTGCTTTCTCACCTTAATGTATCTGATTGTCCAAATTTGACA
ACATTATTTCTGGGCGCATCAATGAATCTCAAAAGTTGTCTTCCAAATCTTGCTAAAATT
AAGATTCGTGATTGTAAAAGGTTGGAGCATCTTCCGTTGATGAGTCAACTGCGTCATTTG
AAAGTCCTTTTATTTGATGGTTTGAGTGAAGTGGAGTATATGGAGAGTAGTAGTATTAAT
AGTGGAGATGATGATGAGTTGGTATTCTTTCCATCCCTTGAAAAGCTGAAGCTTGAAAAC
ATGCCAAAGTTGAAGGGATGGTGGAAGCCATCATCATCAGAATCAGGGGAGAGTGATCGG
ATACCACAAGCACCAGTGCTTTCTGAGCTTTATGTATCTGATTGTCCAAATTTGACAACA
TTGTTTCTGGGCGCATCAATGAATCTCAAAAGTTGTCTTCCAAATCTTGCTAAAATTGAG
ATTCGTGTTTGTAAAAGGTTGGAGCATCTTCCGTTGATGAGTCAACTGTGTCATTTGAAA
GTCCTTTTTTTAAGAGGTTTGAGGGAAGTGGAGTATATAGAGAGTAGTAGTATTAATAGT
GGAGATGATGATGAGTTGGTATTCTTTCCATCCCTTGAAAACCTGAAGCTTAGAGACATG
CGAAAGTTGAAGGGATGGTGGAAGTCATCATCGGAATCAGAGGAGAGTGAGACACCGCAA
CCACCAAAACTTTCTCATCTTATTATCCGAAGATGTCCAAAATTGACAACATTTCCTTTG
TGTCCAGGACTGCAAGAATTGGACTTACAAGTTTTTAATGAAGCGCTGGGCCCAATAATG
AGGGAGACTAGTCATGGTTTGTCGTCTTCCTCAGTTTCTAATAATAATCATAAAGAGGAT
CAAGGGCGGCAGGGAAGATTGAGGAAAGTGACGACAGATAACGTGGGATATTTAACTTCT
CTTCCCATCCACTATCTTTCGGACCTCCGTATTGAAAAAGACCAGAAAATGAAGGTTTTG
AAAACAGGAGAGGTGGGTGAGGTGTTTCGAAGCGGCCGCCTGTCCTCTCTTCGCTTCCTT
GCAATTAACGAATGCAATAATTTGAAGAGTATATCAGGACGAGGAGTGTGGGACCAATTC
ACTGCCTTGGAGAGTCTATCACTGCGTTATCTTGATAAGTTGGAATTGGAGGATGAAGAT
GATGTCAGCAACAACAAAAGCACAGAAGAAGGAAGTGACGCAGAGATGCCATGGAGATAC
CTTGCTCCCACTCTCCGTTCCTTGGAATTATCGAAACTCCGAAAGATGGTGAAGCTGCCA
AAGGGGATTGGATGCTTATCATCTCTCCAATCCCTGAAAATAATTGGATGTCGAAAATTG
AAAGGAATGCCAGAAGAGATGCGCCACCTCACCTCCTTAACCGAACTTCATATATGGGAA
TGTAGCCCAGAGTTAATGAAGGAATGCAAGAACAAGAATGGTGCTAACTGGTCCAATATC
CAACTTATCCCCAGACTATAT
>contig67004_3 [5311 - 167] (REVERSE SENSE) Average coverage: 207.11
ATGTTGGGTGCTGAGTTGGGTAATGAACATGGGTCAGGGTCTGGGTCGGGGTCTAGTCCT
TATGGCCATATGGACCCACGCCGAGCATATGTGAGCCGCCCTGGGGTTGCTTTGCCTAGA
CTTAGTGGGCATAAGAGGTACTTTGAGCCTCCTCAATCGGTAGCCGAGCTTCGGGCTATT
GCATTTGTTGAAGCGCAGCTTGGGGAGCTACTTAGGGATGATGGACCTGCTCTTGGGATG
GAGTTTGATCCTTTGCCTCCTGGCGCTTTTGGTGCTCCCATTGCAACTTCAATCACACCA
CAAAAGCCAACTGGACGAACATATGAGTATGAGCGCTCTGATGCTAAACCAGTTAAGGGC
TCTAGTAGAGCTCCACATGAGTACCAGTTTCTTCCTGAGCAACCAACTGTAAGAAGTGAA
TCGTATGAAAGAGTGGCTCAATCTCACTACTATGGCTCACCTTCTGATGGGCCGGGAACC
AAGACTCCTCCATTATCTAGTGGACGCCCATACATTCATGGTTATGAAGAAGTGCCTGTG
GTATATGGTGTTCCAAATCAGATGCCAAATTTAAATTTGATGTCTCAAGGAAAGGGGGGT
AGCCTCTTGCCGTCCACTTCAGGGGACTATGAAACCATTGCCCGGAAGTCTCCCTATATA
AATATGGGCATGGAGTCACCTTTTACTGCACACCCAAACTCATTGGACAATGCACTTATC
CCATCCGAGAGAGGCGTGACCCAAGAAGAGGATGCTGGGAGGTTGGAAAGAAAGCGCAAG
AATGAAGAAGCAAGAATAGCCAAAGAAATTGAAGCCCATGAGAAAAAAATGCGGAAAGAA
CTAGAGAGGCAAGATATTTTGAGGAGGAAGAGAGAAGAACAAATGAAGAAAGATATGGAG
AAGCAAGACCGTGAGCGAAGGAAGGAAGAGGAAAGGCTATTGCGTGAAAAGCAGCGGGAA
GAGGAACGATACCAGCGGGAGCAAAAGCGTGAAATGGAGCGAAGAGAAAAGTTTTTGTTA
AAAGAGTCAATTAGAGCTGAGAAAATGAAGCAAAAGGAAGAACTCCGTAGGGAAAGAGAA
GCAGCTAGACAGAAAGCTGCTAATGATAGAGCTGTTGCAAGAAGACTTGCCAAAGAATCG
ACGGAGCTTATTGAAGATGAGAGATTGGAGCTAATGGAGATAGCTGCTTCAAGAAAGTGC
TTGACATCCATCTTGTCACTTGACAGTGAAACTTTGCAAAATCTTGATTCGTTTAGAGAT
ATGCTGCGGGTGTTCCCACCAAAGTCCGTGCAGCTGAAGAAGCCGTTTGCAATGCGGCCA
TGGATGGGTTCCGAAGAAAATGTGGGAAATCTTTTGATGGTCTGGAGATTTCTAATTACA
TTTGCTGATGTTCTTGGATTGTGGCCATTTACTCTAGACGAGTTCGTGCAAGCTTTTCAT
GACTATGATCCTCGCCTACTTGGAGAAATACATGTATCTCTTCTGAGAACTATCATCAAG
GATGTTGAGGATGTTGCTAGAACACCGACTACAGGGCTTGGTGTAAACCAAAACAATGTG
GGTAATCCTGTTGGCGGACATCCTCAGATTGTTGAAGGGGCATATGCATGGGGTTTTGAT
ATACGCAGCTGGCAGTGCAACTTAAGTCCATTGACATGGCCAGAAGTTCTCCGGCAATTT
TCTCTTTCTGCAGGTTTTGGGCCAAAACTTAAAAAAAGAAATGTTGAGCAGGCATATTCA
CGCGAGGAAAATGAGGGCAATGATGGTATTGACATAATATCTAATTTACGTACCGGAGCA
GCAGTTGAAAGTGCTGTGGCTATTATGCGGGAGAGGGGTTACTCTAACCCACGCAAGTCA
AGGCATCGACTCACTCCTGGCACAGTCAAATTTGCTGCTTTTCATGTTTTGTCTATTGAG
GGGGCAAATGGACTAAATATATTGGAAGTTGCTGATAGGATACAGAAATCTGGACTTCGT
GACTTGACCACAAGCAAGACCCCTGAAGCATCAATTGCAGCAGCATTATCTAGAGATACG
AAACTTTTTGAAAGAACTGCACCTTCAACATACTGTGTGCGCTCTCCCTACAGGAAGGAT
CCTGTTGATGGAGAAGCCATTCTATCTTCTGCCAGGGAAAAAATTCAGATATTTAAAAGT
GGTTTTGTAGATGGAGTAGAGGCAGATGTTGATGGGATGGAGGTCGATGATGTTGAGAAG
GATGAAGACTCTGAAAGCGATATTGCTGAAGATCCTGAGATTGATGATTTGGGTACTGAG
CTGACTCCAAACCTAGATGTAAATCCTCCTTATGACGGGAATAGTTGTGTACCAAAAGTT
GATCCAGACAATGGTAGTAGGGATTTGCATTCCCATGTTGATAATACATCTAATGGACTT
GCAGACACCAGTGGTGCTTTGTCTTCAGCTCATTTGGAAAGCTTTAAGGAGATGAGTGAT
AATGGATGTTTTGTTGAGGATTCTGTGGATGTTGGTGGAATTTGCCAAGAGGGCAATAAT
ACTGATCATGAAGACACTGATATTGATGAAAGCTTTCCCGGTGAACCTTGGGTTCAAGGA
CTTATGGAGGGAGAATACTCTAATCTTAGTGTTGAAGAGCGCCTCAATGCTCTTGTTGCC
CTTATTGGTGTGGCTACTGAGGGAAACACAATTCGAGTTGTTCTAGAGGAGCGTTTAGAA
GCAGCAACGGCACTGAAAAAGCAAATGTGGGCTGAAGCTCAGCTGGATAAGCGCCGCTTG
AAAGAGGAGTATCTGATGAAGACTCCTTATGCAGCATATGTCACAAACAAGACAGAATCA
AACACAATGGCATCTGCACCTGATAGTAGGCAGAGTCCGATGCTTGCTTTTGATGAAAAT
AGTACTGAGCCTATGGTTAATCCTGAAATGCAGCAAAAGCCAATTTTTGATTCCCATAAT
GATAATAATTTACAAGCAGACCTCCCCTCTGAGAAGAATTTGACAACACCAAACCTTGCT
GCGGGTTCAGATAATCTTGCTTTGCAGCAGTCTGTGTATGCTGCTGAGAGGTGCCGTGCT
CAGTTGAAGTCTTATATTGGCTACAAAGCTGAGGAAATGTATGTTTATAGGTCATTACCT
CTTGGTCAGGATCGTCGACGAAATCGCTACTGGCAGTTTATTGCGTCTGCTTCTTGTAAT
GATCCTGGTGCTGGCAGGATATTTGTTGAATTGCATAATGGTGGTTGGAGGCTTATTGAT
TCTGAAGAGGGTTTTGATGCTCTCTTAGCTTCATTGGATGTACGTGGGGTTAGAGAATGT
CATTTGCATGCATTATTGCGAAAAGTTGAGCCTCTGTTTAAGGAGTCCGTTAGAAAGCAG
CCTAACATGGATAGACAGAACACTGTTTCCATTAAAGCCGAAGCTTCTGAAGTACATTTT
AACCCTGAAAGCAGTGGTGGTACTGATAGCCCTAACAGTACTGTTTGTGCTTCAAATTCT
GAGGTGCCTGAACCCTCATCGTCATTCAAGATTGAGAGTGGTAGAAACAATCTTGAAGTA
AAGAATACCTTTAAAAGGTACAAAAATTTTGAAGAGTGGATGTTTAGAGAATGTTTCTCT
TCCTCGGTTTTATGTGCCACTAAGTATGGGAAGAAGAGGTGTATGGAGTTGGTGTGCAGA
TGTGATTCTTGCCATGATGTATACTTTTTCGAAGAGAATCACTGCCCTTCATGCCATAAA
ACATATAGTGTATTTGACCAGAGCTTTAATTTCTCTAATCACGTAGCCCAATGCCAGGAG
ATTAAAGTTAATCTTGAGTGGAACCTCCAGCGTCTAGAATATCCTCCTCCAAGAATTAGA
TTGATCAAGGCCCTCTTAGCTCTAGTGGAGGTTTGCATCCCTCCTGAAGCCCTTCAACCT
GTTTGGTCAGATGCCTATCGAAAATCCTGGGGTATGAAGCTACATATTTCAGCATCCGCA
GAAGACCTTCTACAGGTCCTTACAGTACTTGAAGGAGTGATAAAGAGGGATTTCTTGCTG
TCAAATTTTCAGACAACAAGTGAATTGTTGGCTTCCGATAATGCTAATGCTACTGGGTAT
GTTAACGATTCCACAAATTTTGGCACTGTGACTATGCTTCCATGGGTACCCCAAACAACA
GCAGCAGTGGCTTTACGGCTCATGGAACTTGATTCAGCAATTTCATATCTGCCTGATCAG
AAACCAAAGGATACAGAGCCTAGGCACTTCCTGAATCTTCCTTCCAAGTACGCTGTTGTG
AGAACTGTCCAAGATGATGAGCTTGCTGGTCCACCAGGTGACCATCAACAGGAAGATGCA
TGGTTTGATCACGGTGATCTTGGATTTGCTTCTATACGCGGTAGTCGTGGCCGGGGCCGT
GGTGGTAGATCCCGTGGTGGTAGATCCCAAAGAAGGGTTGCTAACTCCCGAGGTCGTGAA
CCTAGCAGAGGGTTAGCCTCTAACGAGAGACTTGGCGAGGTACTTGGTGGATGGAAAGGC
CGCAGTAGTCGTGGTAAAGGAGGACGTAAGCGTGGTCGTCGCTCTGTCCGAAAGAAGCAG
AAACCTGTTAAGAAGGTGGCATCTTCTGTTGGTGGAAGGAATCTGCCTGAGCCAATTATC
TTCGATAAATCTCCTCCTGGTTTCTTTGGAAGGGGTGAATGGAATCATGATGAGAGTAGA
CCGATGCAAGTGGATGAGATTGATGTCAATGATGATAGCAACTCAGAGCGATCAGACTAT
GATGATGATTTTAATGGCCAAGCTTCAGGGGATGAGTATGATGACATGGCCATTGATGAT
TATACTGCTGTCTATAATGGCAGGCCTCATTTAAGTGATTATAATGTTGATGATATCGAT
GAGGAGTATGATGATCATGATGAAGTGGGAGATGATCGTGATGAAATCGGAGATGATGAT
CACCGTGATGAAGTGGCAGATGATGTGGATGAAGATGATGTGGATGAAGACGATGTGGAT
GTTGATGGTGGTGAATATGAACAAGGCGAATTAGAAGATGTTGGAGGATATTTGAATGCA
GATTCTGATGACGAGATAGAGGGGAATGGAGATGAAGATGCAATGCGTGATGATAGGGAT
CAAGATGACACATCTGAATCTGCAGCAACTGATTATAGTAGTGAT
>contig139961_4 [5399 - 426] (REVERSE SENSE) Average coverage: 143.60
ATGACATTTGATCATTCAGAGTGGAAAAGATTTGGTATCTTGGAAGGCTTTATGCAGGAT
AATTCATGCAGTCAAGACCCTTTGGAGCAGAATCAGGAAGAGGATATATCACGACATCCG
GACTCTACATCAAAGGACACTGCTGAATCCACCTCTACTGCTAGCCTTGATAAGGAATGC
TCTTACCTCTTGAGTGAATTTACTGAATGGTTCTCTGGTCGATGGTCATGTAAAGGTGGG
GACTGGCAAAGAAGTGAAGATGCCATTCAAGACAAATATTTTAGGAAAAAGGTTGTGTTG
AATGATGGTTTCCCTCTTTGTCAGATGCCAAAATCTGGTTATGAGGACCCACGATGGCAG
AGAAAAGATGACTTGTACTACCCTTGTCAAAGCAGGAAGCTTGATCTTCCCTCCTGGGCA
TTTTCCTGGCCTGATGAGAGGAGTGATTCTAGTGCAATCAACAAGTCCGTTCAAGCAAAA
CCTGCTGCTGTAAGAGGGGTAAAAGGAAGTATGATGCCGGTGATTAGAATCAATGCATGT
GTTGTTAAAGATCATGGTTCATTTGTTTCTGACTCTCGGTTGAAACCAAGGGGGAAGGAC
AAGTACTCTTCAAAGGGAATTAAGCATTACTCTTTATCCACTGATGTTAAGCAATCTCCT
GAAGAAGAAGCTTTTCATTTCAAAAGCTCTAAGGAGCAAAGTTCTGGAGGATCGTGGGAA
TCTAGTATTGTCAATAAACCGAAAGACCGAGTTTGCACTGCAAATGACTTACAGTTGCAC
TTAGGTGACTGGTATTACCTTGATGGCACCGGACATGAACATGGACCGTTTTCGTGCTCA
GTACTGCTTAAGTTGGTGAATGAAGGTTTTTTGAAGAAACAAAGCAGTGTGTTTCGTAAA
CTTGACAAAGTTTGGGTTTCAGTTATTTCTGTAATCAAGGCCTCAGAAAATATGAACCAA
CTCGTTGGAGATAGTATTGCTCCTGTTGGTGTATCTTCTGTAGCACCTGCTGTGCATGGT
GATAGCTGTTCACTTTCTAATTCATTCCATAGCTTGCATCCCCACTTTATTGGTTATACA
CTAGGGAAGCTTCATGAATTAGTCATGAAATCTTATAAGAGTCGTGAGTTTGCTGCTGCT
ATCAATGAGGTCTTAGATCCATGGATTAATATTAGACAGCCAAGGAAGGAAACAGAGAAG
CATAGAAGTTCTCTTTATCTTCAAAAATCTCCCATGGAGAATGAAGTATCTATGCTTTTT
GAGGAAGACATGCATGGTAAAAAAAGATGTCGGACACTTATTGATGGAGATGATGAAAAT
TATGAAGTGGCCAAAGGCTTATCACGTTTCTCTTATAGGGAGCCCTCATTTGAGGACTTA
TGTGGCAGTGTTACTTTTTGCAAAGAAGAGGGTGTGTGTGCTAAGAATGAGGTGGGAAGC
TGGGGTCTACTGGATGGTCATATTTTGGCACGCATTTTTCATTTTCTTAGAACTGATATC
AAATCCCTAATGTTTGCTGGCACAACTTGCAAGCACTGGAGAGCTGCTGTTGGTTTCTAC
AAAAATGTGAGTGTAAGGGTCGATTTGTCAACTATGGGCTCCAACTGCAGTGACTCCATT
ATTGGGAGTGTCATGAGTGGATATAATAAGCAAATGATAAAGGTGTTAGTTTTAGATGGT
TGTACCAATGTTACTTCAGCTGTGCTTGAGGAGATTCTTCAGTCATTTTCTTGTATATCC
TCTGTTGATATAAGAGGTTGCAGCCAGTTTGAGGAGTTAATATTCAAATACCCCCATGTA
AACTGGGTCAGAGAGCGAAGTTCACAAGGCATTGGTTTTGAAGAGTCAAATTCAAAGATA
AGGAGTTTAAAACAGATGCCCGAGCAATCTTCATCGGTTTCTAAATTGGGTCATGGGAGT
TATATGGATGAGTCCAGTGGGCTAAAAGATTACTTTGATATGGTGGAAAAAAGAGGTGCA
GCTAATCAGGCATTCAGGCAGAATCTATATAAGCGTACAAAACTGCTTGATGCTCGGAAA
TCTGCATCTGTCCTAGCCCGTGATGCCCGTATGAAGCATTTGGCTATGAAGAAGGCTGGA
AATGGGTACAGAAAAATGGAGGAATTCCTTGTGCTTAGCTTAAAGGATATTATGAAGGGG
AACACATCTGACTATTTTGTGGAGAAGGTTGCAGAAATTCAGAACAAAATTCAGAATGGA
TATTATGCTAATCGCGGCTTGAGCTCTGCTAAACAAGATATCACTAAAATGTGCAAGGAT
GCAATAAAATTACAAAAACGAGGTGAAGCAGGTGATATGGAGAGTGTTATACATCTGTTT
ATTAAACTTGGAACACGTCTTGATGAAAGCTTTAAATCAGCTATTAATAGAGATGAGATG
ATGAAAAAACTGAGGGATGAAACCAGTGGTCCCTCTGGTCACAGAAAGTCTAAAACACCC
ACAGAGAGAAAATATACAAGCAGGGCCAATGGCTCATCATCAGTCAATGGGGATTTTGAT
TATTTGGAGTGTTCTTCTGACCGGGAGATTAGAAAGAATCTTTCAAGAACGTATAAGAAA
GCAGACATGGATGGTGAATCATCTGATGAGTTTGTGTCATCTTCAGATGATGGAAGTAAT
ACTGGAAGTGCCTCGGACACAGAGAGTGATTCAGATGTACGTTCAGGTGTTACTTTTGAG
TCAAAAGAGGAATACTTCAATGAAGATGATGCTTTTGATTTAACCCCTGAGGATCGTGAA
TGGGGTGCTCGTATGACCAAGGCCAGTCTTGTGCCTCCAGTGACACGGAAATATGAAGTT
ATTGAACAATATGTTATTGTAGCTGATGAGGCTGAAGTGCAACGAAAGATGAAGGTTTCA
TTGCCTGAAAATTACGAGGATAAAGTGAAAGCTCAGAAAAATGGTTCTGAATTGGTGGAT
ATGGAAATTCCTGAAGTTAAACAATATAAACCACGGAAAGAGCTTGGACAGGAGGTTATA
GAACAGGAGGTGTATGGAATTGATCCTTATACACACAATCTTCTTCTTGATTCAATGTCT
GAAAATGTGGATTGGTCTCTTACAGAAAAGCATGTTTTTATTGAAGATGTGATCCTTAGG
GTATTGAATAAACAAGTTAGACAATACACAGGCAGTGGAAATACACCCATGACTTATCCT
TTGAGACCTGTCATAGTGGAAATTCTTGGAACAGCTAAGCAAGATAATAATATGAGCACT
CTGAAACTTTGTGAGGCTCTTTTACAAGCCATTGATAGCCGGCCTGACGACAATTACGTT
GCTTATAGAAAGGGGCTTGGTGTAGTCTGTGACAAACAAGGTGGTTTCACTAAAGACGAT
TTTGTTGTTGAATTTTTGGGAGAGGTTTACCCTGCTTGGAAGTGGTTTGAGAAACAGGAT
GGAATCCGTTCTCTGCAGAAGAATAGTAAAGAACCTGCACCTGAATTCTACAACATATAT
CTCGAGAGGCCCAAGGGTGATGCTGATGGCTATGATATACTCGTTGTTGATGCTATGCAT
AAGGCAAATTATGCAAGTCGAATTTGTCATTCGTGTCGACCTAATTGTGAGGCAAAAGTT
ACAGCTGTAAGTGGTCAGTATCAAATTGGAGTCTACTCTGTTCGCCCAATTGGATTTGAG
GAGGAAATTACCTTTGACTATAATTCAGTTACTGAGAGTAAGGAAGAATATGAAGCCTCT
GTTTGTTTGTGTGGTAATCAAGTCTGCCGTGGAAGCTATTTGAATTTAACAGGCGAAGGG
GCTTATCAGAAGGTGCTGAAGGAGTGGCATGGACTATTGGATAAGCACCGTTTGCTCCTG
GAGGCATGCGAATTAAATTGGGTATCTGAGGAGGATTATATTGATTTAGGAAGGGCTGGT
CTCGGAAGTTGTTTGTTGGGCGGTTTGCCTGATTGGCTGGTTGCTTATTCAGCTCGGCTG
GTACGTTTCATAAATTTTGAAAGAACAAAGCTTCCTGCAGAAATCTTGAGGCATAATTTG
GAAGAAAAGAAGAAGTATTGTCAAGAAATATCTCTAGAGATGGAGAAGAGTGATGCTGAA
GTCCAGGCGGAAGGAGTTTACAACCAGAGACTCCAAAATTTGGCTCTGACATTGGATAAG
GTTAGGTATGTCCTAAGATGTGTATTTGGAAACCCAAAGGAAGCTCCTCCTCCTTTGCAG
AAGCTTAGTCCTGAAGAGATGGTGTCTGTCTTGTGGAGTGGAGAAGGTTCACTTGTTAAT
CAACTTCTTGAGTGCATCGCTCCACATATAATTGATGATCGCATACTACTGGACCTTAAA
TCAAATATCCGTGCTCATACTCCATCAAGCTCCGGGAATCTTGAAAAAGACCTAAGGAAA
TCTTTATTATGGTTGAGGGATGAGGTTCGCAATCTTCCTTGTACATATAAAAGTCGACAT
GATGCAGCTGCTGATTTGATCCACATATATGCTTACACAAAATGTTTCTACAAAATTAGG
GAATACAAGTCTGTAACTTCATCTCCTGTTTCCATCAGCCCTCTTGATCTTGGACCTAAG
TGTGCTACAAAACTGTCTGGGGTAGTTGAATATTGCAAGACTTACGGTGAAAACTACTGT
TTAGGACAGTTGATTTATTGGCACAATCAGGCTAACACTGACCCAGATCGTGCGTTAGTA
CGAGCAAGCAGGGGCTGCTTGTCATTGCCTGATATTGGTTCTTTTTATGCCAAGGCTCAA
AAGCCATCAAGGCAGCGTATTTATGGTCCAAGGACTGTAAGATTTATGCTTCGTCGAATG
GAAAAACAGCCTCAGAAGCCATGGCCTTTGGATAGGATATGGTCATTCGAGAGTTCCTCA
AAATTTTTTGGTAGTCCTATGTTAGATGCCGTATTGAATAATTCTCCACTGGAGCGGGAA
ATGGTGATTTGGTTGAAGAATAGACCCGCCATATTCCAAGCCATGTGGGATCGA
>contig66986_1 [194 - 5380] Average coverage: 53.80
ATGTTAGGGCAGAACAATGAAAATGAAGCTTCTCTCCCTGGGTCTAGGGCAGTCGCCCCG
GCTCAGGGACGGGCCTCGAGTAGTGGTAAAAGTGATTCACAAGCCTCAGTCTCAGGCTCA
GATGCTTCTGCGCTGAGGAGGTCAACTAGGGGTCAGAATAATTTGAGTCCGGTTAGTCTG
AGGAAGTCTCAGAGACTACAACGGCAGTCGCCACCTGCCACCCCACCCTCTTCTAAGAAG
AAGAAAGCTGGGAATCCGAGCCCATTGCGAAGGTCGGTGAGGGAGAATAAGTCTCACTCT
TTAAGCTCTAAGGAGACGGGGGAGAAGGGTTCACCGTCTTATAATGGTTTGAAGCAGCAG
ACTAAGGGTTCAACTGTGTTAGACTCTTCGAATGAGAAGAACCAGAAGCAAGACAAGACT
TTAAAGCAGATTGCACAGGAAGTCAAAGATAAGGGTAAGCAGAATTGCAGTTCTGAAGTT
GGTAATAAGAGGAAAAAGAGGCTAGATGCTCGGCGTTACAGAGACATGTTTAAGCCCCTG
AAGAAGAGCAAAGTTTCAGATTCAGAATCTGATAAAAAGAGCAGGCTGGAAAATTGTGAT
GACAGTGGAGGTAGCGGTCATGAGAAAATCGATGAAGGGGATCAAGAGCGTAGTGATGGA
GAAGAAATGAATGGAGATTGTGCAAAGGACATAGATGATGATGCTAGAGATTCCAATTCT
TGTGAAATTGAAGATGGAGAAATTCTGCTGGCGTCTAGGGGTCATGATGTTGCCTCTCCA
TCTTCTCCTAGGATCGAGGCTGTGCAAAAATCCGACAAATCCAAAGAACTTCCAGTGAAT
GGCTCTGCAATGGATAATCTTTCCAACCAGGAAATGCAGTTGACTCTGGACAAGCTATCT
GACGATGGTGATGGATCTGGATGTAGTCAGAGAGGGATAAGTCTAGGGGATTCTGCTGTC
AGAAGTGAAGGTACAAGCAAATGTACCATGGATGTTGCTTCCTCAGTATCATCTTCATGC
AATTTAAGCATTTTTGCCGAGGACTGTGCCAAATGCTTAAGAAAGCGAAGGCTGGACTAT
GATTCTCCGGAGCAAGATCTTTGCTGCTGTCTTTTAAACACTATAAATGACGTCGATAAT
TCTAAGGATAGAGGGCAATGCTGGACTGTTGTTACTACAGAATTTGCTGAGGACCTTGTT
CGAGGTGTCAAGCAAAGTGCTTCTAAGCTTGATGTTCAGCGGAGTACTTGTGTTACTTGC
AAACTTGCAGGAAAACTCTTGCACTGTAGTGGAAAAGGATGCGGAAGAAGTTATCATTCT
CCATGTTCATTGAACTCCGAGGAAAATATATATCTTTCAAATTGGTACTGTTCTGACTGC
ACTAAGAAACAGTTGGCCCTTGGTGTCCATTCTGTGTCTGAAGGCATAGAATCAATTTTG
GATGTTAGAGAAGTGGATATGTCAAACACTGAAGGTAGACAGAAGCAAAAGCAGTGCTTT
GTCAAATATAAAGGTCTTGCCCATATTCATAATCGCTGGGTAGCAGAAATACTGTTGGTT
CATGAAGCCTCAGATCTTCGCGCAAAACTTGGCAAACAGAAAGAGGAGTTGCAGTGGAAT
CCAGCTTTGGCCATACCTCATCGTTTACTGAAGAGAAGATCAGTAATTGTCGATGATAAG
CCAATTGATCAGGAAATTAATTTTGAATCAAAGAGCCAGCACGAATGGCTTGTGAAATGG
TGTGGTCTTGATTATGATCAAGCAACATGGGAACCCGAGGATTTGTCCTTTTTTAAGAAA
CCTGAAACTCAACGATTGATTGAAGAATATGAAACACGTCATAACAAAGCCCGGAAGCCA
CCATTATCTGGAAATAATGAGGCTCAAGAAAAGAGAAAGGATTCGCATTTCAAACTTGGA
AAACTTATGATTGGCGGAGCTGATAGTTGCTATCTTAACTCTGTCAATAAGCTTCGTGAG
TATCACCATAAGGGGCATAATGTTGTTCTACTAGATGAACAGGATAGATTTGTGAAAGTA
ATCCATCTTGTTTCATCCTTAGTGACACAAGGTTCTTGGCCATTTCTCATCATTTGTCCG
AATGCATCTCTGCCATCCTGGGAGGCTGAGTTTTTGCACTTAGCAGCATCTATCAATGTT
GTGGTTTATGGTGGAAATGCAGATGCACGTCATATCATTAGAAGTCTGGAGTTTTATGAA
GATGGTGGTCAAGTATTGCTCCAAGTACTACTATCTAGTGCTGAAGCTATTGCTGAGGAT
GTTGAAGAACTGAAAGGCATTCATTGGGAAGCTGTTATTATCGATGACTCCCAACAGTCC
TGTATTTTGACTCATTCTGGTTCTATCAAGAATTTGGATACTGGGTGGAGATTACTTCTT
ATGAATGCCCAGTTAAGGGATAACATAACTGATTATTTAAATATCTTGTCCTTGCTGGAC
CCTGGTGGTATCAATCAAGATCCCAAACTACTTTCTAACTCCAATGCTGACATTGAAGCA
TTGAAAGATAGATTGTCCTCTTTCATTATTTGTGCAAGATTTATTGAATATTGGGTACCA
GTGGAGATCTCTAATATTCAGCTTGAATGGTATTGCTATTATATGCTGTCAGAATTCTCT
GCCCTTCGCACATTTTGGAAGAGTGATCCTGTGGGCTCCCTCCGTGATATTCTTATTTCG
TTACGAAAGTGCTGTAAACATCCTTATATTGTGGATTGGCAATTGCAAAATTCCCTAACT
AAAGATAAAGATCTTTCCGCGGATGCTATGATGGATGTGGATGTCCGAGCTAGTGGCAAG
CTACATTTTCTTGAAAAACTTCTCTTTGAGCTAAAGGAGCGAAAATTGAAAGTTCTTATC
TTTTTCCAGTCAACTGGTGGTTCTGGAAGGGATACTACCTCAGTTGTTCTTGAAGATTTG
CTTGGGAAAAGATTTGGTTCAGATTCTTATGAATGTGTTACAAGTTTGCTTATCCCTTCC
AAGAAGCTGGTCGCTTGCAACAAGTTCAACAGATTAAGAGAGAGATCCTTCTTTTTACTG
GAGACACGAGTTTGTAGTCCAGCCATTAAACTTTCGACAGTACATGCTGTTATTTTATTT
GACAGTGACTGGAATCTTCATAATGACCTAAAGGCACTTCAAAAAATCACGATAGATTCA
AAGCTTGAACAGATTAAAGTCTTTCGGTTGTATTGCCCATTTACTGTTGAAGAGAAAGTT
CTTATCCTTGCAAAGAATGATATGATCCTTGATAGCACGCTGCAGGGTATTAGTCCAAGT
ACTAGCCACATGCTTCTGATGTGGGGATCCTCAAATTTGTTTTCAAGGCTAGATGAGTTT
CATCGTGATAAAATTCTGAACTACAAAGACAATATTGTATTCAGATCTTCATTTTTGATT
GATGTTAGTAAAGAGATCGTTTCTCTATTTAAAGATTGTAATAATATTTACTCGAGTAAA
TATATATCAGTAGCACGACAAAATGGTGGATGTTATCTCAAGTGTATACCCTTGGTTGGA
GAGCAGAAAATTCAGCAAGAAGAAGTTCCACCACCTGATTTTTGGACTAAGTTATTGGAA
GGAAAGCAGCCTCAGTGGAAGTATCTTACAGGCTCATCTCAGAGACACAGGAAGCGTGTC
TATTATTCCGAGGAGTCTCCTTCAGAAGTTCATAGTGTTGAAGCAGCAAAGTGGCGCAAG
AAAATGGATGGTACTAAGATTGATTCTCCTTCCCAGCAAACTGAACCAAGGCTAGAGAAA
CAAGATTCTGGGAGCAAGGAGCATCAAGAGTCTGGTGATGTAGAGAATCTGCATAACCAG
CTGGGAAATCTTTATGAAATGTTGAAGCCAACTCTATTAGACCTTTGTGAGTCTCTGCTA
CTTGAGGATAATGTGAAAAAATTGGCTGAGGAATTTCTCGAGTATCTGGTGAAAAATTAT
CGAGTCACAAGAGAGTCCGAGACTACATTACAAGCTTTCTTACTCTCAGTGTGTTGGACT
GCAGCTGAGGAACTGGAGAACAAAATTGATCACAAAAAGTCGCTTACCATTGCCAGAGAG
AGGTTGGGCTTTAATTGCTTAGAACGTGACACTGAGAAAATAATTTCCAGGTTGAAGCCA
ATAATGGATAATTTTATATGTTTGAGAAAGAAAAATCCTAATTCGGAAGGAAAATTTATT
GAATCACCACTAGGCAACCTGAATAATGTAACTGTAGAGCTTGAGGAACATATGAAGAAG
GTTGAAATGAAATGTGGCAGGCAAATGGAGAAGCTAAAAAATAAACACTATGAAGAACTT
GAGAAATTTGAAAAATCCTGGGTGGATTTGACGATGAAGCTAGAAAAGTGGTGTAAAGCA
GAGTTAACCACTATTCGTTATACTCACGCTAATTCTTCAATTGGAATTGATAAGTTGAAG
GCCTTGGATAATGATTATGCTAAGAAAAGGGAAGAGCTAGAAAAGCAAAAAACCATCAAA
CGTAAAGAGCTTGAAGCTAGGCAAAAGGTTGAAAAAGATTTAGAAGAGAAGAAGCTAGCT
GGGTATATGAAACGAATTAACTCCTTGGGGTGCCATAAGCTTTCGGAAGAACCTCATGAT
AAGAGTGGAGTAAATTCTGAAGTTGCTGAACCTATTGGACCAAATGAAGAATCAAATGGA
ACTGTGGGTATCAATTGGAACCTCTCAAAGCAGCAAAGTTTCAAGACAAAAACAATAGCG
TCTGTACTTGCTGAAAATCCAGAGAATACAGATGAGCAGAGAGTGAGTTGCTCAAATGAT
GATTTTGTAGCATCCAAAGAGAATATACCAGCATCTAAGGGACCTATTGGACTAGATAAA
GAATCAAATGGAACTGGAGGTATCAATAGAAATCTCCTAAAGCAGAAAAATTCTGAGGGA
GAAGCAATAGTTTCTGTGTTAGCTGAAAATCTGGAGAATACAGATGAACAGATAGAAAAC
TGTGGGAATGATGATGCTATAACTGGTATAGAGAGCGTACCAGCATCTAATGGGCCTGAT
ACTAGTACATGTTCACCTGAACAGCCTTCTGCTCCTACTGGACAGATTGAGAAAGATACC
AATCAAATAGATGATGTGGTAGTAGACAGGTTGACTGCTGTAGAAAGCAACCAAATTAAT
GGAGCCAGTACAACAGGGCCATTGCTC
>contig66337_1 [131 - 553] Average coverage: 45.04
ATGTTCTGCGTTTTGCTGGAGGCTGCTGTTGCTTTGGCTGGGGGCATAGAAGAAGTCATT
CGGAGGAAAATGTTTGAATTGAGTCGTAAATTGAGAAATTTGATGGTTACTGAAGCAAAC
GATGATGGGTTAGTGGCTGAGATTGCAGTTGAGAAAGCTGTGGTTAATGGGGATGTTTTG
GTAATAGAGAATTGTGAGAGTGAAGATTTCTATGACCGGAAGAAATCTATGAGTTTTTCA
GCTTCTGCTGATAGCGAGGATTTTGGTTGTGAGAGGTCGGCTAGGGTAATACTCCCATGG
GAGGAGAGTTTTATGATGTTTGGGAAGCCTGCTCTGCAACTTTCTACTAGCAGAGAGAGG
AATGCGTTCAGCCAATTGCTCTCCAATTTCGTACCCAATGCAGCCACAACAATTGATGTA
CAA
>contig66530_1 [3288 - 4835] Average coverage: 89.51
ATGCGCATCCCCCCGCATCTCCGGCGTCTCCTCCACCTCCGCCACTTCTCCTCTTCACCA
TTTCACTCTCCTCCACCTTCTCTCACCTCCCTTAAACCCCATTTCTCATCTCCCTCACTA
ACCCACCACCACAACCACCATCTTCCTTTTCTCTTCCCTTTCTCCCTCAGATCTTTCTCC
TCTGAACCCTCCCAAAACAATGACGAAATTGCCCTTTCTCTCTCCTCTGAACTCCTTAAA
CCCTCTCAACAACCCGACTCCCTTTCCCTCTCTCAACGCCTTGATCTCTCTTTCTCCCAC
ATTACTCTCTCTTCTCAGTTGATTCTGCAGATTATTAACAATTCCCCTTATGCTGGTCGC
TCTGCTTTCGATTTCTTCAAATGGGTTTCTTCCAAATCTGATCATTTTCAGCTCACTGAT
GAGGTATTCTCGTATTTTGTTGATTATTTTGGTCGAAGGAAGGATTTTAAGATTATTCAT
GATGTTCTTGTTGATGGGAATGGTGTTGTTGGAACTAAAACATTCGCTGCGTCGATCGAC
CGTCTTGTTCGAGCGGGTCGAGCGACGCAGGCGGTGTCGTTTTTCGATAGAATGGAGAAT
GAATATGGAATTCCTAGGGATAGGCTATCGTTAGAGTATATTGTTACTAAGCTTTGTGAT
CATGGGTATGCTAGTTATGCTGAGAAAATGGTTAAGAATCTTGCTAGTGAGTTTTTCCCT
AATGAGTATGTGTGTGATGTGTTGATTAAAGGGTGGTGTGTTGATGGGAAACTTGAGGAG
GCTAGGAGGTTAGCTAGGGAGATGTATAGGGGCGGGTTTGAGATTGGTACGGTGGCGTAT
AATGCGATCCTTGATTGTGTTTGTAAGCTTTGTAGGGAGAAGGATCCTTCTAGGATTCAG
TCTGAGGCTGATAGCATTTTGGTTGACATGGATGCGGCTGGTGTGCCCCGTAACACCGAG
ACTTTTAATGTGTTGATGTCGAATTTGTGTAAAATCCGTAAGACAGAGGATGCTATGATG
TTGTTTCATAGGTTGGGTGAGTGGGGGTGTCATCCTGATGCTAAGATGTTTCTTATCCTC
ACTAGGAGTTTGTATCAGGCTGCGAGGGTTGGGGAGGGAGACGAGATGATTGATATGATG
AAATCGGCAGGGTATGGTGATGCTCTTGATAAGAAGGCTTACTATGGGTTTTTGAAGATC
CTTTGTGGAATAGAGAGGATTGATCCTGCTTTAAATGTCTTTTCTAAGATGAAAGCAGAA
GGGTGTAAACCAGGGGTCCAGACTTATGACCTATTGATTGAAAAGTTGTATGCTCATAAT
CGTGCTGAAAAAGCTAAGGCTCTTTTCAATGAAGCTGTTCGTAATGGAGTTCCAGTTGAG
CCTAAGGTTTACAAGGTGGATCCCAGATTTGAAAAGAAGCCAAAGGTTGTCAAAAAAGGG
AAGAAGCGTTTGACATTGCCTCAGAAGATGGCATTGAAAAGGAAAAACCTCAGGAAGCTT
CATTTGAGTTACGTAAAGAAGCCAAAAAATATGATGCGGCGAACATAT
>contig66978_2 [216 - 1193] Average coverage: 113.11
ATGTCGTATGGAAGTACCTATCAACCTCAAGGAGGTACATTATATGAATATAATTGGCCA
TCCTTTCCCAGATATCATGACAACAGCAACTTATATCAAAATGATGACTATTATAGCTAC
AGCAGATATAACCATAACGGTAGTAGGATGTTTGATGAAATGAAGAGGCACGACTTTCAC
TACAATGCCTTAGGAAATTGTAGAGAATTAGCCCTTAGAGAAAACTATTCAAGGCCTAGT
GGCGTACCATCTTTTAAAAGAAGAAGAATTTCAGAGAATGCTGGGGTAAATGATGGAAAT
TTTTATTTCCAACCAAATCAGAACAGAGTTGCCGCTTTCATTCCTTCATATGACAGTACT
TATTTTCCCACTATAGCTGCTCCTAGTACAAGTGCTAATTGTAACACATCGGGTAAACGT
GGACGGTCGGTTCTAGAAGATGAAGATTGCACAGTCCTTATGTCTAGGGAGGAGATAGAA
AGGTGTTCCCCTTCAAGAAAAGATGGGATTGATGCATTACATGAAACACGGCTGAGGTAC
TCATATTGTGCCTTCCTTCAGAACCTTGGGATGCGGCTTGATGTGCCTCAAACAACAATA
GGCACTGCAATGGTTTTATGCCACCGCTTTTTCATCCGACGATCACATGCCAACCATGAT
AGATTTTTGATTGCTACTGCTGCACTGTTCCTTTCTGCAAAGTCTGAAGAGACAGCTCGC
CCTTTGAATGATGTGTTGAAGGCGTCTTGTGAAATTCTCCACAAGCAAGATCTTACCATC
TTGTCGTACATGCTCCCTATTGATTGGTTTGAGCAATATCGGGAGCGAATCATTGAGGCT
GAGCAATTGATTCTAACTACGTTAAACTTTGAGCTCAGTGTACAACATCCTTTTGATACT
TTAACATCCATTCTTAACAAGTTAGGTGTATCACAGACACATTTGATGAATCTGGCACTG
AACTTGGTCAGTGAAGGG
>contig115230_2 [4994 - 2373] (REVERSE SENSE) Average coverage: 94.36
ATGTCGGGCGGCTTTTTCCGGGGCACGTCAGCTGAGCAAGACACTCGGTTCTCAAACAAG
CAAGCAAAGTTGCTCAAAACGCAGAAGTTTGCTCCCGAACTCGAACATTTGGTTGATATT
TCAAAAGTTAAAATGGATGTTATTAAGCCGTGGATCGCTAAAAGAGTGACTGAACTCCTT
GATGGATTTGAGGACGAAGTGCTGATTAACTTCATCAATGGACTTCTTGAAGGAAAGGTT
GTTAATGGAAAGCAGATCCAAATTCAACTAACTGGTTTCATGGAAAAGAATACTGGTAAG
TTCATGAAAGAGCTTTGGTCGCTTCTTCTCAGTGCACAGAAAAATGCTAGTGGTGTACCC
CAACAATTCCTGGATGCTAAGGAAGAGGAAACTAGGAAGAAAAAGGAGGAGAATGATCGT
ATCTTTAATGAAATCCAGAGAAGGAAAGAGAAGGAAGGAGAAGATTCTGAGCAAGAGAAA
GTGAGGCAAATGGATGACGGGCTTGGAAAATATTCTAATGACGAATCAAATAGAAGACGA
GAAAGAGGTTCTGGTGTGCAATCTGAAGATGAGAATGGAGCTGATGTGAGAAATGGTTTT
GGAGGAAGGTCCAGAGCATCCAAGTCACCATCTGATCAGTCTCAATCACCTCATCGAGAA
AGAAGTGTATCGCGGAGTGTTTCTGGTTCTCCTAGGGCAAAAAGGCAATTGGTTTCTTCT
GGAAGAAGACATCATTCGCCCCGAAGATCTGTCACACCTAGGAGGCGGTCTACCCGGGAG
TCAGTTTCTCCAAGGCGTAGGTCTCTTTCTAGAAGGCAGTCTCCATCTCGTACTCGTTAT
AGGTCTCCATCTCCTGTGAGGCGCCGATTTTGTTCTCCAGCACGCAGAAGGTCACCATCT
CCAATTCGACGCATGTCACCTTCTCCTGCCAGAAGAAGATCACCATCTCCTTTAAGACGT
CGTTCTCGGTCACCTTTACGACGTCGGTCTCCTTCTCCTAGAAGGCGTCGATCACCTTCT
CCGTGGCGTCGACGATCACCATCCCCTAGGCGACGCAGATCCCCCTCTCCTGTTCATCGC
CGTAGGAGGAGGTCCTCTTCAAGTCCGAGGTCTCGGTCCCCAGGTCTGCGTAGGTCTCCA
TCTCCTATTCGACGTAGGTTCCAATCCCCTGTCAGAAGGCCTTTTCCAGTCCGACGTAGG
TCTCCATCTCCTGCACGGCGTAGGTCTCCATCTCCTGCTCGACGCAGGTCTCCATCTCCT
GCTCGACGTAGGTCCCCCATGGCAAGGGGATACCGTTCTCCACCTCCAGTGGAACATAGA
TCTTTAGCTCCAGTTCGGAGAAAGTCACCTGTTCCAGCTCGTAGGCGATCACCTACTCCA
TCACCAAGCAGATCTCCGTTGCCTGCCAGTCAAAGTTCCAGATCACCTGTCAGGCATATT
TCTGCTTCACAAGTTAAGACGAGATCACCCAGAATTCAGAATTCCCCACATGGATCCCCT
AGAGATCGTAACAGTGATCATGAGCCTGCAATGATGGCTCGTAGACAGCCTATTTCATTG
TCCCCCCAGAGAGATAACCGAAAGCGTTCACCCAGAAATGTGCCGTCTGTCTCACCTCCT
CCAGAGAAGTCAAATGCGGTTTCACCACTAGCCCGCAAAAAGAGTTCTGTTGAAGATGGG
AGGCCAGCGAGTCCATATGACAGTCCTGTTAAAAAATCAGAGGATAAAACAACCCTTAAT
GGAAATCGGAGTCCTAGTAGATTGAGAGGCCACAAAGTTCGTCATGGAAGCCTAGAAACG
AGTGGAGATAGATTTGATAATGACAGGGAGTATCAGGCGGACAAGTACAAGTTAGAAGAA
AAAAATTCAGGACGCTCATCAGCTGGCAAGCAGAGGGATTCTCCTGATCGATCAGTTAGA
TACCAACATCGTGGTAATGTTGGTGCAAGACAGGACGATGAGATAACAAGTGAAGAAGCT
TCTTTGAAGGAAGTTCGTGCTCTGAAAAAGTCACCACCTAGAGGTGGAACTGTATCAGAT
GAGAGGTCTGACATGTTGTATCCTGGGGATGTTTCCAAGTTGAATGAAAAGAGGAACTAC
CAACAGAAAGATACTAGGGACAACACTGTGTCTGACTCCGTAGTGAAATTACATAATAAA
CGAAGAAGTCCTAGTGTTGACTCTGAATCTGGATCTGAGGAAAGTGAGAAGCATAAAGCT
GAAGTTTCTGAGAAGAGGAAGCATCGAAGGTCAAGGCGAAGAGAAGTGGCATCTGATGAC
ACTAGTTCTGAATCTGAGATGGAGGATAGGAAAGAAGCTAAGAGAAGAAAGAAGGAAGAG
AAGAAAATACGAAAAGAGGAGCGGCGTAGGCGTCGTGAGGAGCGGCGCCGGAGGAAGGAA
GAGAAGCGTGCTGGTAAACGGAAGCAAAAGTCAAAAGATGCTGATGCCCTGTCTTCTGAT
GTGGAAAACAATGAGAAGGATACCAATGCTGCAAATGGTGAACGTCGTACAAAGAAGTAT
TCAAGTGATGAAGAAGAGACAGAATCGCAGAAGAAGAGGCTTGAGATTGAGCTACGTGAA
AAGGCTCTTGAGTCACTGAGAGCAAAGAAGGGGATTAGTCGT
>contig14923_1 [4928 - 2631] (REVERSE SENSE) Average coverage: 82.05
ATGTTGGCAGGTCTCTTTATATGTCTTGTCCGGAAAGAGGAGGACTCAATGATTATTCGT
TCGCCGGAACCAGAAGTAAAAATTTTGGTAGATAGGGATCCCGTAAAAACTTCGTTTGAG
GAATGGGCCAGACCCGGTCATTTTTCAAGAACAATAGCTAAAGGCCCTGAAACTACTACA
TGGATCTGGAACCTACATGCTGATGCTCACGATTTCGATAGCCATACCAGCGACTTGGAG
GAGATTTCCCGAAAAATTTTTAGTGCCCATTTCGGTCAACTCTCCATCATCTTTCTTTGG
CTGAGTGGTATGTATTTCCACGGTGCCCGTTTTTCCAATTATGAAGCATGGCTAAGCGAC
CCTACTCACATTGGACCTAGTGCCCAAGTAGTTTGGCCGATAGTGGGCCAAGAAATATTG
AATGGTGATGTAGGGGGAGGTTTCCGAGGAATACAAATAACCTCCGGGTTTTTTCAGATT
TGGCGAGCATCGGGAATAACTAGTGAATTACAACTTTATTGTACCGCAATTGGCGCATTG
GTCTTTGCAGCATTAATGCTTTTTGCCGGTTGGTTCCATTATCACAAAGCTGCTCCAAAA
TTGGCTTGGTTCCAAGATGTGGAATCTATGTTGAATCACCATTTAGCAGGACTACTAGGG
CTTGGGTCTCTTTCTTGGGCGGGGCATCAAATCCATGTATCTTTACCGATTAACCAATTT
CTAAATGCTGGGGTAGATCCTAAAGAGATACCGCTTCCTCATGAATTTATCTTGAATCGG
GATCTTTTGGCTCAACTTTATCCCAGTTTTGCCGAAGGAGCAACCCCGTTTTTCACTTTG
AATTGGGCAAAATATGGGGAATTTCTTACTTTTCGTGGAGGATTAGACCCAGTAACTGGG
GGTCTGTGGCTGACCGATATTGCACACCATCATTTAGCTATTGCAATTCTTTTCCTGATA
GCGGGTCACATGTATAGAACGAACTGGGGCATTGGTCACGGTCTAAAAGATATTTTAGAG
GCTCATAAAGGTCCATTTACAGGCCAGGGGCATAAAGGCCTATATGAGATCTTAACAACG
TCATGGCATGCTCAATTATCTCTTAACCTAGCTATGTTAGGCTCTTTAACCATCGTTGTA
GCCCACCATATGTATTCGATGCCCCCTTATCCATATCTAGCTACTGACTATGGTACGCAA
CTTTCATTGTTTACACATCACATGTGGATTGGTGGATTTCTCATAGTTGGTGCTGCTGCG
CATGCGGCCATTTTTATGGTAAGAGATTATGATCCAACTACTCGATACAACGACCTATTA
GATCGTGTTCTTAGACATCGGGATGCAATCATATCACATCTCAACTGGGCATGTATATTT
CTAGGATTTCACAGTTTTGGTTTGTATATTCATAATGATACCATGAGCGCTTTAGGGCGT
CCTCAAGATATGTTTTCAGATACCGCTATACAATTACAACCTGTCTTCGCTCAATGGATC
CAAAACACCCATGCTTTAGCGCCTAGCGCAACGGCTCCGGGTGCAACAACAAGCACCAGT
TTGACTTGGGGAGGTAGTGATTTAGTAGCAGTGGGTGGCAAAGTAGCTTTGTTACCCATT
CCTTTAGGGACCGCAGATTTTTTGGTCCACCACATTCATGCTTTTACAATTCATGTGACG
GTACTAATACTTCTAAAAGGCGTTTTATTTGCTCGGAGCTCTCGTTTGATACCGGATAAA
GCAAATCTTGGGTTTCGCTTCCCTTGTGATGGACCTGGAAGAGGGGGAACATGCCAAGTA
TCCGCGTGGGATCATGTATTCTTAGGGTTATTCTGGATGTACAACGCAATTTCGGTAGTA
ATATTCCATTTCAGTTGGAAAATGCAATCAGATGTTTGGGGTAGTATAAATGATCAAGGG
GTGGTAACTCATATCACAGGAGGAAACTTTGCGCAAAGTTCTATTACTATTAATGGGTGG
CTCCGTGATTTCTTATGGGCACAGGCATCTCAGGTAATTCAGTCTTACGGCTCCTCATTA
TCTGCATATGGTCTCTTTTTCCTAGGTGCTCATTTTGTATGGGCTTTTAGTTTAATGTTT
TTATTTAGCGGGCGCGGTTATTGGCAAGAACTTATTGAATCCATCGTTTGGGCTCATAAT
AAATTAAAGGTTGCTCCTGCTACTCAGCCTAGAGCCTTGAGCATTATACAAGGACGTGCT
GTAGGAGTAACCCATTACCTTCTGGGTGGAATTGCCACAACATGGGCGTTCTTCTTAGCA
AGAATTATTGCAGTAGGA
>contig75137_7 [5082 - 2557] (REVERSE SENSE) Average coverage: 309.83
ATGTATCGTTATAAATATAGGCTCATGAGGCAGATTAGAATGTGCAAGGATCTGAAGCAT
TTAATTTATTACCGTTTCAACACTGGGCCGGTTGGGAAGGGACCTGGATGTGGCTTCTGG
GCACCAATGTGGAGGGTCTGGCTCTTCTTCCTTCGTGGTATAGTGCCGTTGCTGGAGAGG
TGGTTGGGTAATCTACTTGCTAGACAATTTGAAGGTCGGCATTCTAAAGGAGTGGCAAAG
ACAGTTACCAAGCAACGTGTTGAAAGTCACTTTGACTTGGAGCTTCGAGCTGCTGTCATG
CATGATGTCCTTGATGCTATGCCAGAGGGTATTAAGCAAAATAAGGCGAGAACCATCTTG
CAACATCTCAGTGAAGCTTGGCGTTGTTGGAAAGCAAATATCCCCTGGAAGGTTCCAGGA
TTGCCTGTTCCCATTGAAAATATGATCCTGCGTTATGTGAAAGCGAAAGCGGATTGGTGG
ACTAATGTTGCTCATTATAACCGTGAACGTATCAGAAGAGGAGCTACAGTTGATAAAACA
GTTTGTCGTAAGAATCTTGGGAGGTTGACTCGTTTGTGGTTAAAAGCAGAGCAGGAACGC
CAGCACAATTATCTGAAGGATGGGCCATATGTTACACCTGAAGAAGCTGTGGCTATCTAC
ACTACCACTGTGCATTGGCTAGAGTCAAGGAAGTTCTCCCCAATTCCGTTCCCACCCTTG
TCATATAAGCATGACACCAAGCTTCTTATCCTTGCCTTGGAGAGGTTGAAGGAATCATAC
AGTGTTGCTGTTAGATTAAATCAACAGCAAAGAGAAGAATTAGGTCTGATTGAGCAGGCT
TATGATAACCCACATGAGGCATTATCTAGAATTAAACGTCACTTGCTCACACAGCGGGCT
TTTAAAGAAGTTGGTATTGAATTTATGGATCTATATAGCTATCTCATTCCTGTGTATGAG
ATTGAGCCACTTGAAAAAATTACAGATGCTTATCTTGATCAATATCTGTGGTATGAGGGG
GACAAGAGGCACTTGTTCCCAAATTGGGTGAAGCCTGCTGATACTGAGCCACCTCCTCTC
TTGGTGTATAAGTGGTGCCAAGGAATTAATAACCTGCAAGGTATATGGGATACAAGTGAT
GGACAATGTGTGGTGATGTTGCAGACCAAATTTGAGAAGTTCTTTGAGAAGATTGATTTG
ACAATGCTCAACAGACTTCTGCGGTTGATTCTGGATCACAACATTGCTGATTATGTTACT
GCAAAGAATAATGTGGTTTTGTCTTACAAGGATATGAGTCACACCAACTCTTATGGGCTG
ATACGGGGTCTTCAGTTTGCCTCATTCGTCGTACAGTACTATGGCCTTGTGCTTGATCTT
CTTCTTCTGGGTTTGACCAGAGGTAGTGAAATTGCTGGTCCACCACAAATGCCTAATGAG
TTCATGACCTTTTGGGATACAAAGGTTGAAACCAGGCATCCTATTCGGCTGTATTCTCGT
TATATTGATAAGGTGCATATATTATTCCGCTTTACTCATGAAGAGGCCCGAGATCTGATC
CAGCGGTACCTTACTGAGCATCCTGACCCCAATAATGAGAATATGGTTGGATACAACAAC
AAAAAGTGCTGGCCCAGAGATGCTCGCATGAGGCTCATGAAACATGATGTTAACTTGGGT
CGAAGTGTATTCTGGGACATGAAAAATCGTCTACCACGGAGTATCACTACCTTAGAATGG
GAGAATAGTTTTGTCTCGGTCTACAGCAAGGACAACCCCAATCTGCTATTCAGCATGTGT
GGATTTGAGGTTCGGATAATGCCTAAGATAAGAATGACACAAGAAGCTTTTAGTAACACC
AAAGATGGGGTTTGGAACTTGCAAAATGAGCAGACCAAAGAGCGAACTGCTGTTGCTTTC
TTAAGGGTTGATGATGAACATATGAAAGTCTTTGAGAATCGGGTGCGGCAAATTCTTATG
TCTTCTGGTTCTACGACTTTCACGAAAATAGTCAACAAATGGAACACTGCCCTTATTGGT
CTCATGACTTACTTCCGTGAGGCAACTGTGCATACACAAGAGCTCTTAGACTTGCTGGTG
AAGTGTGAGAACAAAATCCAAACTCGTATTAAGATTGGATTAAACTCCAAAATGCCTAGC
AGGTTTCCTCCTGTCATCTTCTACACTCCGAAGGAAATTGGAGGGCTTGGAATGCTGTCA
ATGGGTCACATTTTGATTCCACAGAGTGACCTCCGTTACAGTAGACAAACTGATGTGGGT
GTGACCCACTTCAGAAGTGGTATGAGCCATGAAGAGGACCAGCTGATTCCGAATCTCTAC
CGATACATACAGCCGTGGGAGAGCGAGTTCATTGATTCACAGCGTGTTTGGGCTGAGTAT
GCATTGAAGAGGCAAGAAGCACAGTCGCAGAATCGGCGTTTAACCCTGGAGGATCTGGAA
GATTCTTGGGATCGTGGTATACCTCGAATAAATACCTTGTTTCAGAAGGATCGTCATACT
TTAGCA
>contig66456_2 [5117 - 2577] (REVERSE SENSE) Average coverage: 22.69
ATGGTAGAACCAAAATTGAAGTTTGTATTAGAGGGTGAGGGTCAATTATACCCGGAGAGG
CCCGGTGAGCCCGATTGCAACCATTACTTGAGGACCGGCTACTGCAGTTATGGCGGTCGT
TGTCGTTTCAGTCATCCGGTGGGTTCAGTTTACCCGGAGAGGCCCGGTGAGCCCGATTGC
TTGTACTATTTGAGGAATGGGAGTTGTGGGTTTGGCGATCGTTGTCGTTTCAATCATCCT
CATCTTCCTTCTACTTCACTGGGAAATAAGCATGTCAATGGAGAAGATTTACCAATCAGA
TCTGATCAGCCAATATGTGAGTATTATATGAAGACTGGGATTTGCAAACATGGCACATCC
TGTAAATACCATCATCCCAAGCCATTTGCACCCTACAAACAAGGGTACCCCTTACGTCCG
GGGGAGCAAGAGTGTAAGTACTACATTGCAACAGGGAAGTGCAAGTTTGGGATGTCCTGC
AAATTTCATCATCCGCCTCTTTCCTATGAACCGGTAACTATGGTAAAACCTGTAACACCT
CATCGTCATGCCCCTACTCGTTTTCGGCTTTCTGTGGTGCCAAGCTATGTCCAAAGACCT
TATGGATCAACGTCCTCGGATACATCTTATCTAATTGATCATTTGTCTACAGAAGATAGT
TCAATTTTTGGACCTCAATCATCGTCATCCGGTGTTCAAAAGGAATTTTTCTTGCCAAAG
GAAAATGCAAATTTTGTAGCTGAATGTTCTAAAGGCACATTAGACACTGTATTTCAGCCA
AAGATGTATAGCAAATTGGACATTCTGGCTTTGGTTCTAATAGCAAAAATCAAGATTCGA
GCCAAAGTTAGAGAAGCACGCAGAATTCTTCATGAACCCATGCTTACATGTTGTCTCTTT
CCACACAATCACGAAATTGAGAGAGAGACACTTATTCAATTATGGATGGCAGGAGGGTTC
TTAGAGGATGCACGGTTGAAAGATGTTGTGTTTCAGCATATGGGAAGGCACAAAGGACAA
ACAACACAGATGGAAGATGTTGGAAATTGTTGTATTGACCTTTTTGAAAAAAGAAAATTA
ATATCGGCCTCAAGAACTCACAATTTGACTGGGAAGATGACATACGTTATCAATGTTGGA
ACTATTAAGAACATGTTAAATAAAGTGTCGACTTCCACTAAGGATCTTTATACTATGATC
AAGGACAGCAATTCTTTTGATGGATCTATGCAGTCTTGGCATGTTTCTTTGGCGTATGAT
GAATTTGATCAAACAACTTTTAAGGCATTGAGGAAATTTCATGACTTAAGGACACTTCTA
TTCATCCCCAATTATGGCTCTTCTCTCAAACAAATACCATCAACCTTTTTTCTTGTCATC
AAATTGCTAAGAGCACTGGATTTAAGCAGAAGTTATATCACCGAGTTGCCAATTTCTATA
GGTCATCTTCGTGAGCTACAAACTTTGAAACTTAAGGAATGCAATCACCTTTTTGAGCTT
CCGAAAGGTATGAAAGACCTGGTCAGCCTTCGCCATTTAGATTTCGATGTTCTTGGCCAA
TTAACCTCTATGCCTCAGGGAATTGGAGCCCTTACTGAGCTTCGCACCCTATCTGCCTTC
ATCATCGACAATAACCGTGGTCATAACATTAGAGACCTTATGTATTTGAATAATCTCTCT
GGAAGTATTTGCATCTCTGGTTTGGAAAATCTATGTCATGAAGATGATGTCAAGGTTGCT
GCTTTGCGCAGAAAAAAGCGCATATCTAAACTGCAGCTAAGATGGAATATATTTCAAGAT
AAGAAGATGGAGATTCAACAGGATTCGTTAACATGTATCGATGAGTTTATCCCAAATGTA
TGCTTAGAAGAGTTGCAGTTATTATGCTACCCTCTCTCTCGATTACCCCATTGGATTGCT
GACGAGGATTTAAAGAACCTTGTTAGTATAACCCTCATTAAATGTGAAAATATTGAACTC
AATACATCACTTGGGGAGTTGCCCAACCTGAAGTATCTTGAAATCACCCAAATGAATGGA
GTGAGAAAAATTGATTGCTGTTTTCGTGGACAGATAAGTTATCCTGCATTTTGGTCATTA
GAGACATTGGTAATTGATGGCATGTCAACTCTGGAAGCGTGGGAAGACGTAAAAACATAC
GACTTTCCACGTCTTTTGAAGCTCATCATCAAGCATTGTCCAAACTTGGCTGAACTTCCT
TTTCTTCCATTAATTGATTCTTTAAAACATTTGGAGATAAGTCGCTGCAAATCACTGCAA
TATCTGACTAAACAAAAACTACCGGGTTTGATAAAGGATTTAATTATAAACGAATGTCCG
TTGTTAAAACTGAAGTGCTCAAAGGATGGTGAAGACTGGGACAAGATAGAACATGTGCCA
AATATATGGATTGATTTAAAAGACATCCACTCGCATCAAGATGATTGCTCTGAAGATGAT
GGCAGGACAACAGATTCACTTTCAGACGACTTTGATTACTCTGAAGATTCAGATATTGCT
GATATCGTATTTAGAGAGTTT
>contig66817_6 [3872 - 1572] (REVERSE SENSE) Average coverage: 279.50
ATGACTGGAGAAAGCAAGATTGTTCATAAGGACAAAAAGTCACCCTTTCTTTTAGCCGGT
TGTAAAGTGGCAGATGGCTTTGGATATATGCTGATTACTGGTGTTGGAATTAATACCGAG
TGGGGATTGCTGATGGCGAGTATCTCGGAAGACACTGGTGAAGAAACCCCTTTGCAGGTG
CGATTAAATGGGGTGGCAACTTTTATAGGCATAGTCGGGCTTTCTGTTGCTGTAGCTGTC
CTGGCCATTCTGGTGCTACGATATTTTACTGGCCACACCAAGGATCCGGATGGTAAAGTG
CAATTTGTTGGGGGTATAACAAGCTTTAGTGAAGCAGTTGATGGAGTGATTGAGATTTTC
ACCATTGCGGTCACGATTGTGGTTGTTGCAGTGCCTGAAGGACTCCCCTTAGCTGTTACT
TTAACCCTAGCTTATTCAATGCGCAAAATGATGGCAGATAAAGCCCTAGTGCGAAGGCTT
TCAGCTTGTGAAACTATGGGTTCTGCAACTACTATTTGCAGTGATAAAACTGGAACACTA
ACATTAAATCAGATGACCGTAGTGGAAGCCTATGCTGGTAAAAAGAAGTTGAATCCACCA
AGTGATGCTTCCCAGATGAAGAAGGAGCTTTCAACTCTTGTAATAGAAGGTGTTGCAGTT
AATACCACTGGTAGTGTTTTTGCTCCTAAGGAGGGTGGCAATGTAGAAGTTTCTGGATCT
CCCACAGAAAAGGCTATTTTGTCATGGGGAGTAGAGATGGGCATGAAGTTTGATGCTGTG
AGATCAGAAGCCATTATTCTCCATGTATGCCCGTTCAATTCAGAGAAAAAGCGTGGTGGA
GTTGCATTGCAGCTGTCGAACTCTGATGTTCATATTCACTGGAAAGGGGCAGCTGAGATG
GTTCTCTCTTCATGCACACATTTTTTTGACCTGGATGGCTGTGTGCAACCTATTAAAAAT
GAAATGTCATTTTTTAAAGGAATCATTGATGATATGGCAGCAAAAAGTTTGCGATGTGTC
GCCTTTGCCTATAGACCTTATGACAGAAATGATGTTCCAAATACCAATGAGGAGGAGCTA
GAACAATGGACCCTACCAGAGGATGACCTGATTTTGCTAGCAATTGTTGGCATAAAGGAT
CCTTGTCGGCCTGGTGTTGATGAAGCTGTGAGACTCTGTGCAGCTGCTGGTGTGAAGGTC
CGCATGGTAACTGGGGATAACATTCAAACAGCAATAGCAATTGCTACAGAGTGTGGGATT
CTTTCTCCAGGTGCTGATACTACAGAACCTGTGGTCATTGAAGGGAGAGCGTTCCGTGCA
CTTTCAGAAAAAGAACAAGAGGAAGTTGCCAAAAAAATAACAGTGATGGGAAGATCATCC
CCAAATGACAAACTACTGCTTGTGCGTGCTTTACGCAAAGGAGGTGATGTTGTAGCTGTC
ACAGGAGATGGCACAAACGATGCCCCTGCTCTTAATGAGGCAGATATTGGTCTTTCCATG
GGCATTTCCGGTACAGAAGTCGCTAAAGAAAGCTCTGACATCATTATCTTGGACGATAAT
TTTTCATCAGTTGTAAAGGTTGTACGTTGGGGACGTTCTGTGTATGCAAATATTCAAAAG
TTTATACAATTCCAGCTTACCGTAAATGTTGCAGCACTTATTATTAATGTTGTCGCTGCT
GTTTCCTCGGGCAGTATACCTCTTAATGCTGTGCAGCTTTTGTGGGTAAATCTCATCATG
GATACTTTGGGAGCACTTGCACTAGCCACTGAGCCACCAACTAACCAGCTCATGCGCAGA
GCTCCAGTTGGCAGAAGGGAGCCTCTGGTTACGAACGTCATGTGGAGGAATCTAATTGTA
CAGGCGCTATATCAAGTTGCTATTCTCCTTGCTTTCAACTTTGGTAGCAGCAATTTTTCT
TTGTTAAAAGAAGGCAATCTTGAGCATCAGAATAAGTTGAAGAATACATTGATTTTCAAT
GCATTTGTTCTCTGTCAATTGTTTAACGAATTCAATGCTCGTAAGCCAGATGAATTGAAT
GTCTTCAAGGGTATAACTAGCAATCACCTGTTCATGGGGATTATTGGAGTTACACTTGTG
CTTCAGATAGTTATCATAGAATTCCTTGGGAAGTTCACAACAACTGTTAGACTGAACTGG
AAACTGTGGCTTCTTTCAGTTGCCATCGGCCTCTTCAGCTGGCCTCTGGCTGTTATTGGA
AAATTCATACCAGTTCCAAAGACGCCCTTGTCCAAAATATTAAGGAAGCCATTCCAACGA
TTTAGAACTGCACGTAATGCG
>contig71637_2 [4221 - 658] (REVERSE SENSE) Average coverage: 85.18
ATGGAGCAAGCAAGTCGTCCTGCTAGTTTTGAGATTTCTGGTACTGCATCTAGGGTGCAG
GAAAAATTAAGGAAGTCTCAGGCTGTATTCTATAAGAGTGGGCAGTTGGATGATAATATT
TTCTGTGATCAAAGTCCGAGGTTAGTCTATATTGATGATCCACAAAGGACAAATAGTAAG
TATGAATTTTCAAGTAATGAGATCCGTACTAGCAAATATACATTGTTCAATTTCTTGCCC
AAGAATCTCTTCATCCAATTCCACCGGGTTGCTTATCTGTATTTCTTAGCCATAGCTGCT
CTCAACCAACTTCCTCCACTTGCAGTCTTCGGAAGGACAGTGTCTCTCTTTCCTCTCCTG
TTTGTGCTTAGTGTAACTGCCATAAAAGATGGTTATGAAGACTGGCGGAGACACAGGTCA
GACAAGAAAGAGAATAACAGGGAAGCTCTTGTGCTTCAATCAGGATTTTATGAGATGAAG
AAGTGGAAGGATATCCAGGCTGGTGAGATTCTGAAGATATTTGCTAATGAGACAATTCCT
TGTGACATAGTATTGCTGGGAACAAGTGATGCTAGTGGTATTGCCTACATTCAAACAATG
AATTTAGATGGTGAGTCTAATTTGAAGACCAGGTACGCAAGACAAGAAACAGCATCAGTT
GTTGCGGAAGGAGGGACAGTTTCAGGGCTGGTCAGATGTGAACAACCAAATCGGAATATC
TACGAGTTCACTGCCAATTTGGACTATAGAGGGAATAAGTTTCCCCTCAGTCAATCAAAT
ATTATCTTGCGCGGTTGTCAGGTGAAAAACACAGAATGGGTGATCGGTGTTGTGGTTTAT
ACTGGTCAGGAAACTAAAGCAATGTTGAATAGTGCAGCTTCCCCTGCTAAAAGAAGCAAA
TTGGAAAGTCACATGAATCGGGAAACCCTATGGTTGTCGGTTTTTCTTCTTATCATGTGC
TCTGTTGTGGCCCTTGGAATGGGCCTATGGCTTCAACGCCATAAGGAGCAACTTGACACT
TTACCTTACTATCGGAAAAGATATTTTACTGGCGGAAGAAGGGAAGGAAAAAATTACAAG
TTTTATGGGATTGCTATGGAGACTTTCTTTGCGTTCTTGAGTTCCATTATAGTCTTTCAG
ATAATGATACCAATCTCACTTTATATCACAATGGAGTTGGTTAGGCTTGGTCAATCCTAT
TTCATGATAGGAGATAAGCATATGTATGATAGCAGTAGTGACTCAAGGTTCCAATGTAGA
TCATTGAACATAAATGAGGACTTGGGTCAGATACGTTACATATTCTCAGATAAGACTGGA
ACACTTACACAAAATAAAATGGAATTTAGGACAGCTAGTATTCATGGAAAGATGTATGGG
ACTTTATCTTTTTCTGCTGCATCTTCATCAGGCCAGAGTCTTTCAGGAGTCAGTGGTGTA
ACCTATGTGCCTAAAAAAAAGTGGAAACTGAAATCTGAAGTTGATGTTGATTTTGAACTT
TTGGAATTGTTGCATAAAGAATTGGAAGGAGCTGACCGAAATGCAGCCCATGAGTTCTTC
TTGACATTGGCTGCATGTAACACTGTCATTCCTATTTTCAATCAAAGTGCTGCTCTGGAG
CATGTAGCAAATGGTGTTGAAGTAGATGCTGAGGCAATTGATTACCAGGGTGAATCTCCT
GATGAGCAAGCCCTTGTTGCTGCTGCTTCTGCATATGGATATACCCTTTTTGAGCGCACT
TCTGGTCACATTGTGATTGATGTCAATGGGGAGAAGCTCAGGTTGGATGTGTTGGGTCTG
CATGAATTTGATAGTGTTCGGAAAAGAATGTCTGTTGTGATTAGATTCCCTGATAATTCT
GTCAAAGTATTAGTAAAAGGGGCTGATACTTCGATGTACTCTATTTTGGCCAAAGGAATG
GACAGGGATGATCAAGTAGAAACTGCTACTCATGCTCATCTTCTCGAATATTCTTCGTTT
GGTTTACGAACATTAGTTGTGGCTGCACGAGATCTAACAGATGGAGAACTCGAGGAGTGG
CAGAAAAAGTACGAGGATGCTAGTACATCTTTGACTGATAGATCTGTAAAGCTACGTCAA
ACAGCAGCTTTGATTGAGCGTGACTTGAGATTACTTGGGGCTACTGGTATTGAGGATAAA
TTACAAGTAGGTGTACCTGAAGCTATCGAGTCACTTCGTCAGGCGGGCATTAAAGTTTGG
GTTTTAACTGGTGATAAGCAAGAGACTGCAATTTCCATTGGACTTTCCTGCAAACTCTTG
ACCTCTGATATGCAGCAGATCATCATCAATGGCACTTCAGAACAAGAGTGCAGAAGCCTC
TTAGCTGAGGCACAGTCTAAATACTTTGTCACATCAGAATGTTCTGGGGAACAGAGATTG
ATACGGAAAAAGGGCGCTGCTAATGTTTATGTTGAGATCCCAGATGATTCAGAGAATGTA
GTGTCATGGAACCCAGGAAATGAGGAAGAACTACCAAATTCTTCACTGGCACTAATTATT
GATGGGAATAGTTTGGTTTACATTCTTGAAAAAGATCTTGAGTCACAGCTTTTTTATCTT
GCAACTTCGTGTCAAGTTGTGGTTTGCTGTCGTGTTGCACCCTTGCAAAAAGCTGGGATT
GTTGATTTAATCAAGAGTCGCACTGATGATTTGACACTGGCTATTGGTGATGGTGCAAAC
GATGTTTCAATGATTCAAATGGCGGATGTTGGGGTTGGAATCTGTGGTCAGGAAGGACGC
CAGGCGGTTATGGCATCTGATTTTGCTATGGGACAATTTCGATTTCTGAAAAGACTTCTC
TTGGTGCATGGACATTGGAACTATCTTCGTGTTGGCTATCTGGTTCTCTACAATTTCTAC
AGAAATGCAGTTTTTGTACTCATGCTTTTCTGGTATATATTGTGCACTGCTTTTTCAACA
ACTCAAGCGTTGACTGATTGGAGCAGTGTCTTTTATTCTGTTATATACACTTCTGTGCCT
ACTATTGTTGTTGGAATTTTGGACAAGGACTTGAGTCATAAGACATTGCTCGAGCACCCA
AAGCTCTACAGTGCTGGGCACAGACAAGAGAGCTATAATTTGCAGCTATTTTGGATAACA
ATGCTTGACACCTTATGGCAGAGTCTTGTTCTCTTTTATGTTCCCCTGTATACGTATTTT
GATAGCACCCTTGATATCTGGAGTTTGGGCAGTTTGTGGACTATTTCTGTTGTACTCCTT
GTTAATATGCACTTGGCGATGGACATTCAACGTTGGGTAATTATCACTCATGCTGCTGTA
TGGGGCTCAATTATTATTACTTGTGTATGTATGGTGGTTTTGGATTCAATACCTGTTTTT
CCAAACTACTGGACCATTTATCATCTTGCAGTTACACCTACCTATTGGCTAACAATTGCA
TTGATATTAATCGTGTCATTGCTTCCCCGCTTTCTTTGCAAAGCTGTGTATCAAATGTTT
TGGCCTTCAGATATTCAAATAGCCAGGGAAGCTGAGATAATGAGCAGATGGAAAAAGTTG
GATGCAAAAGCAGAGCATGCCAGT
>contig71382_2 [5212 - 158] (REVERSE SENSE) Average coverage: 97.42
ATGGTAGGTGGATCTAGCTCTGGAGATCAACGTATAAGACGTGAGGAATCATTGCCTATA
TTCAAAAGAAGACTACTGGGTAGCTTGCTGGACTTCTCTGCTAGGGAACTTCAGGTTCAG
ACTCAAGTCATTGCTGCTGCGGCAGCCGGCATCGCTGCTGAATTTTCCACACCAAAAAAT
GCTAAGGTGGAAGCTGAGAATGCTGCTCAGCTTTCAGTGGCATTGGTAGAGAATGCCATT
GTTATTTTGATGCTAGTTGAGGATCATTTACGTTTGCAGAGCAAAATATGGTGTGCTCGT
CATAATGCTAGTGGCGCTGTGCCCCCCCTTTCATCAGCTAGTCAATCACATTCATCAACT
GTGGCTGCTGGAGAACAGAAGGATGTTTTGGGTGACCGTAAATCATGGTCTGGTGACACT
GGAGGACTACCCCTCGATATCCTTACTTCAATGGCTGATGTAAATGGGCAAGTATCTGCG
GCTGTTATGGAAAGACTAACTGCTGCAGCTGCAGCTGAACCTTATGAATCTGTCTCTTGT
GCTTTTGTGTCTTATGGAAGTTGTGCAAAAGATTTGGCAGAGGGATGGAAGTTCAGGAGC
CGGCTTTGGTATGGTGTTGGTGTTCCTTCCAAGTCAACTGCATTTGGTGGTGGTGGCAGT
GGTTGGGAGTCTTGGAACTCTGTTTTAGAAAAGGATGAAAATGGTTGCTGGATTGAGCTT
GCTTTAATAAAAAAATCTGTTACGATGCTGCAAGCTCTGTTGCTAGATGAATCGGGACTT
GGTGGTGGTCTTGGCATCGGCGGAGGATCTGGTACAGGAATGGGAGGAATGGCAGCTCTT
TACCAGTTGCTGGATAGCGATCAACCATTCCTATGCATGCTTCGAATGGTGCTTGTTTCC
ATGAGAGAAGAAGACACTGGTGATGAAAGTATGCTTATGAGAAATTTGAATTTTGAAGAT
GCATCATCAGACATGATACATAGACACGCTGGGAACATGACCATGGATTATAACACTAGA
TTGTCTACTAGAAAACCTAGATCTGCATTGTTATGGAGTGTGCTTTCACCTGTTCTAAAT
ATGCCCATATCTGAGTCCAAAAGGCAGAGGGTATTGGTTGCATCCTGCGTCCTGTATTCT
GAGATGTGGCATGCCGTTGGAAAGGATAGAAATCCTCTGCGCAAACAATACCTGGAGGCT
ATTGTACCTCCATTTGTTGCTATTCTGCGGCGGTGGCGGCCATTATTAGCTGGAATCCAT
GAACTTGCGACTGCAGATGGTCTCAATCCTCTTGTTGCTGATGACCGAGCATTGGCTGCA
GATGCTCTTCCTATAGATGGAGCTCTTGCCATGGTATCTCCAGCCTGGGCTGCTGCATTT
GCATCTCCACCTGCTGCAATGGCATTGGCTATGATTGCAGCTGGTGCTTCTGGAGGGGAT
GTTCCTACACGTGCATCAACAACACAGCTTAAGCGTGATGTGTCGTTGCTTGAGCGAAAA
GCAGCTAAGCTACAAACATTTTCAAGTTTTCAGAGGCCACCAGAAACTCCGAGTAGATCT
CCAGCTGCTCTTAAGGATAAAGCAGCTGCAAAGGCTGCTGCCTTAGCTGCGGCCCGTGAC
CTGGAGCGTAATGCAAAAATTGGTTCAGGCAGGGGCCTAAGTGCTGTTGCGATGGCTACT
TCTGGTCAGCGAAGAAATGCAAGTGACATGGGACGTGTTAAGAGATGGACTCTTTCAGAG
GCCATGGGAACAGCTTGGAGGGAGTGCTTGCAGCCAGTTGATACTAAATCAGTTTATGGC
AAAGACTTTAACGCTTTTTCCTACAAATATATTGCAGTACTTGTTGCAAGTCTTGCTTTG
GCTAGAAACATCCAGCGATCTGAGATTGACAGAAGGTCTCAAGTAGATATGTTGGCGCGC
CACCGTCAAGCTACTGGAAGTCGTGCTTGGAGGAAACTCATTCATTATTTGACAGAGATG
AAGTGTCTCTTTGGGCCATTTGGTGACCATCTATGCAATCCTGAATGTGTTTTCTGGAAG
CTAGACCTCATGGAAAGCTCCTCAAGGATGAGGATGTGTTTAAGGAGGAATTACAGAGGC
TCATCACATGTTGGTGCTGCAGCTAATTATGAAGATAACGATGCTTCTAAACAAGATCAA
CCGAGGGACATAAGTGCAACAAATGCTTCTGCCTTGGCAGCTGAAGCAATTTCCGCTGAT
GCATTAAATGAAGATGGTGAGCATGCTGATGTCAATAATAGGATGAGTATTGACTTTGAT
GGGGAGCAGCATGAGGAAAATCATTCAAGGCAGTCCGTTGGATCGGAATCACGAATGCAA
GTGTCATCAGATGCTAATGATGCACCAACTACCAGTGGCCAAGGCATGACAGAGGATACA
TCAGCAGTTGCTCCTGGGTATCTTCCTAGTGAGCTTGATGAGAGAATTATGCTTGAACTT
CCTTGCTCGATGGTGAGGCCGCTGAGGGTTGTACGAGGAACCTTTCAAATAACTACAAAA
AGAATTAACTTTATAGCCGATAATAGCGAGACCAGTTCGTCAGGGATTGAACTGGATCAT
AGTTCAGAAAATAGAGATCAAGAAAAGAATCGTTGCTGGTTAATATCTTCCCTTCATCAA
ATCTATAGCAGAAGATATCTTCTGAGAAGAAGTGCACTGGAGCTTTTTATGCTTGATCGC
TTTAACTACTTTTTTGATTTTGGGACTAGTGAAGGTAGAAGAGCTGCGTATCGAGCTATT
GTGAATGCACGCCCTCCTCATTTGAACAACATATATCTAGCGACTCAGAGACCCGATCAG
CTTTTGAAAAGAACTCAACTGATGGAGCGTTGGGCTAGATGGGAGATCAGTAACTTTGAA
TACCTAATGCAACTCAACACACTGGCTGGGCGTAGTTATAATGATATTACTCAGTATCCA
GTATTTCCTTGGATTTTGTCTGATTATACTTCACAGAATCTGGATCTTTCTAATCTTTCT
TCTTATCGAGACCTTTCAAAGCCTGTTGGTGCTCTAAATCCTGAACGCCTACAAAAATTC
CAGGAGCGGTATTCCAGTTTTGATGATCCTGTAATCCCAAAGTTCCATTATGGCTCACAT
TATTCAAGTGCTGGAACAGTGCTGTATTATCTTGTTCGACTGGAGCCTTTCACCACTCTC
TCTATTCAACTACAAGGTGGTAAATTTGACCATGCAGACAGGATGTTTGCTGATATTGCT
GCTACTTGGGAGAGTGTTCTTGAAGAGATGAGTGATGTGAAGGAATTGGTTCCGGAGCTG
TTTTACCTTCCTGAAACATTGATTAATGAGAATTCCATTGATTTTGGTACCACACAACTT
GGTCAAAAGCTAGATTCAGTTAAGCTTCCTGCTTGGGCTAAAGATCCTGTTGATTTTATT
CATAAGCATAGGATGGCTCTTGAGAGTGAGTATGTTTCTGCTCATCTACATGAGTGGATT
GACCTCATATTTGGGTATAAACAACGGGGGAGAGAGGCTATAACAGCCAACAATGTTTTC
TTTTATATAACCTATGAAGGAACAGTTGATATTGACAAAATTGCCGACCCTGTACATCAA
CGTGCCACACAGGATCAGATTGCTTATTTTGGGCAAACCCCATCTCAGCTTTTGACTGTT
CCCCACATAAAAAGAATGTCGCTCTCAGAGGTGCTTCAGTTGCAGACAATTTTTCGGAAT
CCAAAAGAACTCAAACCATATGCTGTTCCAATGCCTGAACGCTGCAATTTACCTGCTTCT
GCAATGCATGCTTCCTCGGATTCTGTTATCATTGTTGATATAAATGCTCCAGCTGCATTT
GTGGCACAACACAAGTGGCAGCCAAATACACCTGATGGCCAGGGTGCACCTTTTCTTTTC
CATCATGGGAAAGCCACTGCCAGCTCTTCTGGTGGAGGTTTGATGCGAATGTTTAAAGGG
CAAGCTGGAGCTGTTTCTGAAGATTGGCATTTTCCTCAAGCATTGGCATTTCCTACTTCA
GGAATCAGAAGCTCGGCTATAGTTGCTATAACCAGTGATAAAGAAATTATAACTGGTGGG
CATGTTGATAACAGTATCAGAATAATATCAGCAGATGGGGCAAAGACCCTTGAGATGGCC
ATAGGGCACTGTGCTCCTGTGACATGCTTGGGTCTATCATCTGATAGCAATTACCTTGTG
ACTGGGTCTCGAGATACTACCGTATTGCTTTGGAGGATACATCGTACAGCTACATCTCAT
TCTTCCAGTATTTCAGAATCCTCCACTGCTTCTGGTACATCTTCAAACAGCAGTAATGTT
TCGGCAAGTATCTTAATAGACAAAAGCAGGAAGCGGCGAATTGAAGGACCCATACATGTC
TTGCGGGGTCACCTTTCTGAAGTTATATGCTGTTGTGTTAGCTCAGATCTTGGAGTTGTT
GTTTCTTGCTCTGAATCACCAGATATTCTGCTGCATTCTATTCGAAGGGGCCGTTTGCTC
AGAAGAATAGATGGTGGGAAGGCTCATTCTGTCTGCCTTTCATCTAATGGCATCATAATG
GCTTGGAATCAATCTCTTCACATGCTCAGCACCTTCACTTTGAATGGTATTGTTGTTGCT
AGAGTGAAGCTTCCCTTTTCTGGAAGCATAAGCTGCATGGAAATTTCTTTTGATGGACAG
ACTGCTTTGGTTGGGGTGAACTGCTCTCAGAAGGAAGGATCTCTTGACAGCAGCAGGTCT
TGGAAGTCAAAGCAACTGGAAACTGAAGCCCTTTCCTCGGGATTGGATGAGAAACAGGAA
GATTGTATGTTGGATATAGCATTACCTTCAATTTGCTTTCTCGATCTATATACCTTAAAG
GTTGTACATACATTGAATCTTAAAGCTGGGCAGGATATAACAGCCATAGCTTTGAACAAG
GACAACACTAATCTTCTGGTCTCCACGATGGATAGGCAATTGATAATATTCACGGACCCA
GCTTTGAGCTTAAAAGTGGTGGATCAAATGCTGAAGCTCGGTTGGGAAGGCGATGGACTT
AGCCCTCTCATAAAA
>contig66461_1 [4549 - 326] (REVERSE SENSE) Average coverage: 74.77
ATGACCACAGTTGGCCCAGAACTTACAAGTTTTATTGATCCCAGTTTGACTTGGAAGACA
GTATCCAAAGGTAGGAACACATCAAGGCGCTCAAGAAGGTCGGTTTCAAAGAACATGAAA
ATGGTTCACGAGCATGAGAAAAGGAGCCCAAAACGGCTAAATAAATTGCAATGTTCGGAG
ACTGAGAAGTCTAATGCAATGATTCATGGACGGCGTTTTCCTGGCAATATGGAGCATATT
CCTATCAAGAAGAGGAGACTTTTCCTTAGATCAGCTTCTCCACCTCTGCAATCTCCAAAT
TGTCTAGAAGACTCCGAGGACCTTGTTGGTGACCATTGCACAGCAGATCAGCTAACCTGC
TCAGATGTTACTACAGAGAGTCCAATTATGGGAGTTAGTTTTTCTGAAGGATCAAAATCC
AGGAATTTTGATTGTGATGGTAACATTGACGAGAAAGGTGTAAATTCATTAAATAATGAC
GCGCGTGGTTTGGGGGAGGATTTTTCAGGTATTGCCATACTTGCTGCTGCAGCTTGTAGT
GATCGATTAGATTATTCCACCGATGATGCTGGAAAGTGTCTAAGTCAGATGGGTCTCTTA
AATAGGGAGAAAAATGAATCATTAGTTTCCGCACCTGACTTAAAAGAAAACATTCCAAGC
ATTCAAGCACCTGACTTTCCTGGAAAGGATATTAAAGATGTTGAAGGAGCTTCTGTGGTT
GGTTTGCCAATTGATGGCATTCAGGTTGTTAGCGTGAGCAATGATGCTGATGATCTTGGC
ATGAGCCCAATAAAAGAGTTTCAGAAAGCTGAGCAAAATGATTCAGTTGTGTCTACAGCC
CTCAAGAAAGAAAATATTGAAAGCCTTGGATTACCTGCATCGATCAGAAGTGATGCTGCA
CAGGAAAATAAGGACGTAGACTCTCCCCATGAAGTCGCTGATAAAACAGCAAAAAATTCT
GGTGCAACTCGAGATTGTCGATTCCATTGGGATTTGAATACTGTGATGGATGAGTGGGGT
AATCCACTTGATGATACTGATACAGATTTTGCTTCCAGTACTCAAGTAGTGGAAGTTACT
CCAATGAATACTATGGAATCCCAAATATTTGAGGATGCGGGGGGTTCTGAGGCAAAGAGA
TTTGAGATCGAGAATGTAGATGTAGATGGCTTGGAGGCAAAGAAATTTGAAGCTACTGTT
AGTGGTGATAGAGTTACCTTTCAAGCTGAAGTCTGTGTGGAGCCTGAAAGTAGGGCGTTG
CCAGACAACGCAGGCTCTACTAGTGTTAGTACCTCAGTCAGCAGGATGGGACATTGCTCA
GATGTCTCATCTGGTTTTGTCACAAGTATCCTAAAGCAAAAAAATTCTCTTTCCGATGTT
AATAATCACGTGGTGGAATCTTCAGTATGTGTCACTGTTTCCGAAATTCAACCAAAGGTG
GTCAATGAAGGTGCTACTATTGATCATTCCCTTTCTCTAGGGTTAAATGGCACCAAAGCG
TTAGCATCCGAAGAGAATATTGGTGCGGGTTCTGAAAATCTAAATGAAGTGGCTGAAGAA
ATGCAAACTGTCAAGTCTGAGGAGCATGAAATTGGTTTGTTGCTGGCACCGCTTTCAGGA
AAGGCCCTTTCAGTTGGGAAGGGTGCTGATTGCAACCTTATTGAGGAGTCCAACATAAAG
AATGTTGTAGATGAAAACGATAGAAATGTGGAAAATGTGACGTGTCAATCAACAGCAAAT
CAATCCCTTGGTAGCAAGTGTGAAATTGCAACCTTATATGCATCCGACAAAGCAGAGGTT
TCTTGTAGGGTCAATGATCTAAATTGTCCACCTAAGCAGAACTCTTTGGCTGACAGTGAA
GTTAAGCATGAGGAATCCGTTGGCCGATCATTAGAATCTCAGCCTTCCAGCTCTGAAAAT
TTAATGGTGGAGTCGGAAAATCTTAGTGTTTCTCATTGCCCAAGCAATTCCGTAGATCGG
TTTGCAACCTCAATGTCTATGGGTGATGATCAAGCCATAAATGCAGTGTCTGCAAAAGAA
ATTGAAGAAAAGCCTACTGTCACAGATGTATCTGGAACTGACCCCCTGAATAATCATGGA
TCTGAAGCTCTTGTGCCTAAAATATTGGATCCTTGTGTTGCTGTTGATCCATGCAGCAAA
CCTACCAGTGGCCATGTTGGTGGTCATGGATTGCATGTTTCTAATGAAGATTTAAGTCAA
GTAACTGAAAATGCTGGAACTGTTACTGAATTGGAAGGAGGTTATGATTCTCATTTGGAA
GATGGAGAGTTGAGAGAGTCACACTGCTGGGAGGATAATGAAGGTGAGGATGGGGAAACT
GAACATGTGGATTATGATTCCGATAATAGGGATGATTTTGTGTTTTATGAAGCTGCTAAT
GATTCTGTCCAATTGTCAGGAGAAGTTTTGGTTGGGGAGTCTGAGAAGCAGAGTTATCGA
TCAGATAATTTTAGCTCTGCTGATGAACAACCAAAGCTTGATAAGAGAGTTGAAGAAAAC
TGCTCTGTAAGGATTCAGGGTTGTTTGTCCACTGTGGATGCTGTGGAAGCGGTTTGTCCA
AAGAGAGATTCGGCCCTGAAGGCATGTTCTGCAGCAAATAATAATTCTGAAAAGGGGGAG
ATGGATAACAAGGATTGCAGGTCAAGTATAGAAGCTGATAGCGTAGGAAAAGAGTTTGAC
TGTGATCCTCCACGTAATGCCAGAGGTGCCTCTGCTAGTGGAAGGGATTTGCAATTTTCA
GACAGAGGTGCTGATTCCATGAGAAGAAGCAGGTCCAGCAACTTTGACTGTATTCATCAC
ACTGATGGTCCAGATGGCTCCTTGAACAGGAGCCAGCAGCCTCCTATGCGAATGGGTCGG
TTTGGTGGCCGCTCTTGGAATCCTGAACTAAAAAGCACTGTTGCTAATTCTGCCTCCGAA
GATGATGGAGAGAGAATTATCAGAGCTTCAGGTGATACTCCATTTAGAGGTCGCAGGCCA
AGAATCATTAACACCTCACGAAGTGGCTACCATATTATGAGAAGAGGATCACCAGGAGAG
AGAGGTAATGATTTTGGTATGGGTATGATAAAGGCACGAGAATTTAGCCCCGATAATAAT
CCGAGGAGCAGGTTTGGAAGATTCAATGGGATTAATAGGGGTTTTAGGGAGGGTGGTTAT
CGCAGACCAGGGGTTTATGAAGGTCCTAAGTCTGGTGGTGGTGGACCCATGTTGAATCGT
TTTGGCAAAAGGGATAGAAGCTTCTCTCCAGTTGGTGGTGATAGATTTCATAGAAAGTCT
AGATCTAGATCAAGAACTCGCTCGCCTGATTTCAGGTCTGAAGCTAGAATGGGGAGGGGC
AGACTGCCATATCAGCAAGCAACTCACGCAGGTGAGCATATGAGAGAAAGATCACCAGTA
AGGGTGTTTAATCCAAATCAGAGATTTGATGCTATTGGCTCACCAGGAAGAATGAGGTCT
GATGACTGCATGAGACCCACAATGCGCCCTATGAGGTTCCATGATACTACATCTGGTAGG
GCTCATGACTTTGAAGAAAGTGATGACTTCAGGAGAAAACCTCTCCTCATGCGTAACAAT
CGGAGGTCTCGATCAAGATCCCGAAGTTGCTCTCCCAATTTCAGGTCTGATACTAGAATG
GGATCAATGAGGGTTCCCTATCAGCCGTCGGGAGATCACATTAGAGATAGAAGGTCGCCA
CCGGTGAGAGTTTTTCGTCCAAACCAAAGGTATGAAGGTGGGGGTTCACCTCCTGTAAGA
TTAAGATCCGATGAGTGCTTGCGACCTATTATGCGACCTCTAAGATTTCCTGATACCGCT
CAGCCGGGAAGAGGGCATGAATTAAATAATAACAATAATAACAGCAGTAATAGTAATGGG
GATGATTTCAGGAGGAAGCCTCGAAACATTTTTGAAAGAATTCATCCTGGAAGGCATTAT
GATGTAGAGGGAGGAGATGTTAGAAGGTTCCAGTATGACAGTGAGGAAGGCGCACCACCA
CCTACTCAAAATTTTCGTAGGCATGATAACTATGGAAGGGCTGGTGAGAGAAGGCCGGTG
GAGTTTAGGGGCCCTAGAGAAGAAAGAGGTAATGTTAGATACAACAATAATAATAACTCT
GATAGAATGCTCTATTCTGGGCCAAAGCAGTTTGGAGGTATGCGTGATTATGCCGAGGAT
GGAATTCCAAGGAGACCCCGGCCA
>contig69397_1 [34 - 4830] Average coverage: 245.24
ATGCCTGAGCAGGTTGTCTTTTGGAAGTGGATTTCTGCAAAAATGCTTGGACTCGTGACA
CAGACGTCTGTTTATCATTGGTCAATTGAAGGGGATTCTCAACCTGTAAAAATGTTTGAA
AGGACTGCTAACTTAGCAAACAATCAAATAATCAACTATAAATGTGACCCATCTGAAAAG
TGGTTGGTCTTGATTGGTATTGCACCTGGTTCCCCTGAGAGACCTCAACTTGTGAAAGGA
AGTATGCAGCTCTATTCTCTGGATCAGCAGCGCAGTCAAGCTCTTGAAGCTCATGCTGCA
TCATTTGCCTCATATAAAGTCCCTGGCAATGAGAACCCTTCTACTCTTATTGTGTTTGCT
ACGAAGTCCATGAATGCTGGCCAGGTTACTTCAAAGTTGCATATCATAGAACTTGGTGCC
CAGCCAGGAAAGCCAGGCTTTACAAAGAAACAAGCTGATCTATTCTTCCCTCCTGATTTT
GCTGATGATTTTCCAGTTGCTATGCAGATGTCCCAAAAGTATGGTTTAATTTATGTTGTT
ACCAAACTTGGGCTGCTATTTGTGTATGACCTTGAGACTGCTAGTGCTGTTTACCGGAAT
CGAATCAGTCCAGATCCAATTTTTTTGACATCAGAAGCTGCATCAGCTGGAGGTTTCTAT
GCCATCAATCGAAGGGGCCAGGTTCTTCTTGCCACTGTCAACGAGGCTACTATTGTTCCT
TTTGTCAGCGGGCAGTTGAACAATTTGGAGCTTGCTGTTAATCTTGCCAAAAGGGGTAAT
CTCCCTGGTGCAGAAAATCTGGTTGTCCAGCGTTTCCAAGAGTTGTTCTCCCAAACTAAG
TATAAGGAAGCTGCAGAGCTTGCTGCTGAATCCCCGCAAGGGATCCTGCGTACTCCTGAC
ACTGTTGCAAAATTTCAGAGTGTTCCCGTTCAGTCAGGGCAGACACCGCCTCTGTTGCAA
TACTTTGGGACACTTTTAACTAGAGGAAAGCTCAATGCATTTGAATCTTTGGAACTATCC
CGCCTTGTTGTGAATCAGAACAAGAAAAATCTGTTAGAGAACTGGCTAGCAGAGGACAAA
TTGGAGTGCACTGAGGAACTTGGAGACCTAGTGAAGACTGTTGACACAGACCTTGCCTTG
AAAATATATATTAAAGCTAGAGCAACTCCGAAGGTTGTTGCTGCCTTTGCTGAGCGTAGG
GAGTTTGATAAAATTCTCATTTATTCTAAGCAGGTCGGTTACACACCAGATTACTTGTTC
CTCCTTCAAACCATTCTTCGAACAGATCCTCAGGGTGCTGTCAATTTTGCGTTGATGATG
TCCCAAATGGAGGGAGGGTGTCCTGTTGATTATAACACAGTAACTGATCTTTTTCTTCAG
AGGAACTTGATACGGGAAGCAACCGCATTTCTGCTAGATGTTTTAAAGCCAAATTTGCCT
GAACATGGTTTTTTGCAAACTAAGGTTTTGGAAATCAATCTTGTTACCTTCCCTAATGTG
GCTGATGCCATTTTGGCTAATGGAATGTTTAGTCACTATGATCGTTCTAGAGTTGCTCAG
CTTTGTGAGAAAGCTGGTTTATACATCCAAGCTCTTCGGCATTATACTGATTTACCAGAC
ATAAAACGTGTTATCGTGAACACTCATGCAATAGAACCACAGGCACTTGTTGAGTTCTTT
GGGACTCTATCACGTGAGTGGGCATTGGAGTGCATGAAGGACCTTTTACTTGTCAATCTC
AGGGGCAACCTTCAGATTATTGTTCAGGCTGCTAAGGAGTATAGTGAGCAGTTAGGAGTA
GATTCATGCATTAAGCTGTTTGAGCAATTCAAGTCATATGAAGGGCTATACTTTTTCCTT
GGATCATATTTGAGCTCCAGTGAGGATCCTGAAATTCACTTTAAATATATCGAATCAGCT
GCCAAAACCGGACAGTTGAAAGAAGTAGAAAGAGTGACTAGAGAATCCAACTTTTATGAT
GCTGAGAAGACGAAAAATTTCTTGATGGAAGCTAAACTTCCTGATGCACGTCCTCTGATT
AATGTCTGTGATCGTTTTGGCTATGTTCCAGATCTCACACACTACCTATATGTAAACAAC
ATGCTTCGTTATATAGAAGGTTATGTTCAGAAGGTTAATCCGGGAAATGCTCCACTAGTT
GTTGGGCAGCTGCTTGATGATGAATGCCCTGAAGATTTTATCAAGGGTCTGATACTCTCT
GTTCGCTCTCTTCTTCCAGTTGAGCCACTAGTGGAGGAATGTGAGAAGAGGAATCGACTT
CGCCTGCTCACTCAATTTCTTGAGCATCTTGTTAGTGAAGGAAGCCAAGATGTGCATGTG
CACAATGCACTGGGAAAAATTATCATTGAGAGTAACAATAATCCAGAGCACTTTCTCACT
ACTAACCCATACTATGATTCACGTGTTGTGGGTAAATATTGTGAGAAGCGTGACCCCACC
CTTGCAGTAGTTGCATATAGGAGAGGACAATGTGACGATGAGCTTATCAATGTCACAAAT
AAGAATTCTTTGTTCAAGCTACAAGCAAGATATGTTGTTGAAAGAATGGATGGTGATCTT
TGGGAGAAAGTCCTTAATCCTGAGAACGAGTATAGGAGGCAGATCATTGATCAAGTTGTG
TCCACTGCTTTGCCTGAAAGCAAGAGTCCAGAACAAGTTTCTGCTGCAGTCAAAGCTTTT
ATGACAGCTGATCTTCCTCATGAATTAATTGAACTTCTTGAAAAGATTGTTCTACAGAAC
TCTGCTTTCAGTGGGAATTCAAATCTGCAAAATCTCCTCATTTTGACAGCCATTAAAGCA
GATTCATCTAGAGTCATGGATTATGTCAACAGGCTGGATAATTTTGATGGACCTGCAGTT
GGAGAAGTGGCTGTTGAGGCCCAACTTTATGAAGAAGCATTTGCAATTTTCAAGAAATTT
AATCTGAATGTGCAGGCGGTTAATGTACTGTTGGATAATATTGAAAGCATTGACCGGGCT
GTGGAGTTTGCATTCCGGGTTGAAGAAGATGCTGTTTGGAGCCAAGTTGCAAAGGCGCAG
TTGAGAGCAGGGTTGGTCAGTGATGCAATAGAGTCATTTATACGTGCAGAGGATTCCACT
CAATTTTTGGATGTGATTCGTGCTTCTGAAGATGCAGATGTCTATCATGATCTGGTGAAG
TATCTTCTTATGGTTAGGCAGCAAACAAAGGAGCCTAGGGTGGATAGTGAACTCATATAT
GCTTATGCCAAGATCGATAGGTTGAGTGACATTGAGGAATTTATTCTCATGCCAAATGTT
GCCAACCTCCAAAATGTTGGTGATCGCTTATTTGATGAAGCTTTATATGAAGCTGCAAAG
ATAATATATGCTTTTATCTCTAACTGGGCGAAGCTAGCTGTTACCCTAGTGAGGCTTAAG
CAATTCCAAAGTGCTGTTGATGCGGCACGGAAAGCTAATAGCGCAAAGACATGGAAGGAA
GTTTGTTTTGCTTGTGTTGATGCTGAAGAGTTCAGATTAGCTCAGATTTGTGGTCTCAAC
ATCATTATACAGGTGGATGACATGGAAGAGGTCAGTCAGTATTACCAGAACAGGGGCTGT
TTCAACGAGATAATCTCCTTGATGGAAAGTGGTCTGGGATTGGAACGTGCACATATGGGC
ATCTTTACTGAACTGGGGATACTTTATGCTAGATATCGCTCTGAGAAGCTTATGGAGCAC
ATCAAGCTGTTCGCTACTCGTCTAAACATTCCTAAGGTTATCAGAGCATGCGATGAACAG
CAGCACTGGAAAGAACTCACATATTTGTACATCCAATATGATGAATTTGATAATGCTGCT
GTGACTGTAATGAATCATTCTCCCGAGGCCTGGGATCACATGCAGTTCAAAGATGTCGTG
GCTAAAGTTGCCAGTGTAGAGCTGTACTACAAAGCTGTGCACTTTTACCTACAGGAGCAT
CCTGATCTAATAAATGATATGCTTAATGTGTTGGCACTTCGTTTGGACCATACACGTGTG
GTTGATATAATGAGAAAGGCGGGTAACCTGTATCTCGTGAAGCCATACATGATTGCTGTC
CAGAGCAATAATGTCTCCGCTGTAAATGAGGCCCTGAATGAAATATATGTTGAGGAGGAA
GACTATGATAGATTGCGAGAGTCAATTGATTTACATGATAACTTTGATCAGATAGGACTT
GCACAAAAGATTGAGAAACATGAGCTTCTTGAGATGAGACGTGTTGCTGCTTATATCTAT
AAGAAGGCAGGTCGATGGAAGCAATCTATTGCACTGTCTAAGAAAGATAAACATTATAGA
GATGCGATGGAAACATGTTCACAATCGGGTGACCGCGAACTGGCAGAGGAGTTGCTGGTT
TATTTCATACAGGAGGGGAAGAACGAGTGCTTTGCTGCATGCCTCTTTGTTTGTTATGAT
GTGATACGGCCAGATGTTGCCCTTGAGCTTGCCTGGATGAACAATATGATCGATTTTGCA
TTCCCATACTTATTGCAGTTTATCCGTGAGTACACAGGCAAGGTTGATGAACTTATCAAG
GACAAAATTGAAGCCCAGAAGGAAGTAAAGGCTAAAGAGCAGGACGAGAAGGACGTAATT
GCTCAACAGAATATGTATGCTCAGTTGCTGCCTCTTGCTTTGCCTGCTCCTCCCATGCCA
GGCTCTGTACCTATGGGAGGAATGGGAGGTTATGGACCTCCTCCCCCTATGGGAGGAATG
GGCGGTATGGGAATGCCTCCTATGCCAGCTTATGGAATGCCACCTATGGGAAGCTAT
>contig86546_3 [4844 - 309] (REVERSE SENSE) Average coverage: 91.20
ATGAATTCCCAATCAAATGATATACAGAAGGATGAGAAAACAAATGAACAAATTTTCTCC
GATGAGATTCATGAAACGGAAGGGTTCAGCAATCAGGAGACTGTGAATCAAAGCTTCGAA
GAGAACAACTCGTATAGTGGAAAGAAAGATCAAAAGAGTTCTCCAACATCTACACTGCTT
CTAGAAACCACAGACCCAATTTCAAGCGATGATGAGTGGACTAGGCCACCAGGTGAAGAA
GTTAAAGTTGATGAAGTTGAGGAAGAAGCAGTGATTGTGGAGCAACGATGTAATGCTGAG
AATGGGGATCCAAATAAAATAAAAAATGTTGTTTTACCAATTGAGGTTGGGAGAGTAGAA
ATTATACAAGACAATGAGAATCATCATAACATAGTGGAAGACGTGGATCAGAAAGGGACA
TTCCAAGACACAGATACAGAAGCAGACAGCATTGAAGCACAGAGGAATGAAAAGGCACAT
AAAGAAACAAGTTTATATGAGATTCAAGACACAAAAGTGGTCAACCAAAAGGAGACTGTC
AATCAGAGCTCTGAAGAGAACACTTGCGGTGAAAAACAAGATCAGGGTACCGCTGAAGCA
TCTGAAATTCGAAGAAAAGACGAATGCACTAGAATCAATGGAGAAGAAATTCAAGTCAGT
GATGTAAAGGAAGAAGTTGCAGATGAGAAGCTGGAACGTAGCTTTGAGACTAAGAATGTA
AATAAGATAACAAATGGTATTTGTCCATCTGAGGTCAAGGGACTGGAGATTGAACAAGAA
AATGAGAGTTCCATGAACATTGAACAAGATCTGGATAAGGGAGCTGTACAGGGAAAAATT
CTTCAACCAGAGAGCCATGAAGTGCAGCAGGTTGACCAAACACATATGAAAACTTGCTTG
AATAATTTTGATGAAACAGAAGCAGTTAGGCAGCATGTAGAGATTGAGGATCAAAGTTCC
AAAGAGAGCGACTTTTGTAATGATAAACAAGATCAAGAAATTGCTAGAGCATCTAAGCCA
AATATAGAAGCTGAGTATCCTGTAATAGATAAAAGTACAATGATCTCTAGCAGTAAAGTT
GAGGAAGAAGAAACAATTGAGATACAGCAATGCAACTCTGAAGATCCAAATGACATAAAA
CATGATGTGTCTTCATATGAGAGAATTGAGGAAGATAATGTCATTGAGAGCGAACTTAAT
CAACCTGTAGGCACTGAAACATCTGGACAAAACGGTAACATAAAGAAGGATGGTTTGGAT
CTAAGTCAATCTGCTAAAAAGTCCAATGACCACACACAATTAATAGAATACAACACAGCA
GCAGGGTTGGAATCAGAGCATCATAAGCATGAAAATGAGGATCCAAGGGAAATGACCAAC
CGCTTCGAAGAAGAGGTGAAACATACTTATGAATCAATCTCGACAAATGAGATAGACACG
GTCAGTGAAAAGGTCAAGTATGTGGAGCTAGGTGCATCAATTGCAGGAGAGGTATCAAGT
GTGCAATATGTCTTGGCCCCCGAATTTGGTATTTCAAGAGAGAGCATTGACAAGGAGGGC
AAACAGGGGGTAGATACTATTAAAACCAAGGGTCTTTTGGAAAGAAACAATATGAAGGCC
CTTGAAGTCAGTTCAACTGACGAAATTCAACATTTAAGTGTCATAAAAGAGTTTCCTCAC
AAGGTTGAAGCCGAAGAGGTCGAACTGATTAAGCTAACTGAAATAGATCATGATTTCCAA
GATAAGGCTTCTACAGAACTACATGCAAAGAAATTTTTTGAAGACCAGGAGTTTGATGAT
GCCAAACATGAAGAAAAACTTTCCAAAGCTACAATATCCGATGTAAACAGTCAAGATGTC
ACTGAAATAACAACAGATGAGACTGTACAAAAACATAATTGGCAAGCAAGTGAACCACTA
GACCAGCTGCAAGAGCCATCATCTAAAGAATGTGAGCAAAAGATTGAAAGTTGCAAAACT
GAAGATAGAGATGAGAGCACCAAAACAATGAAAGGTCAGAAGGATGAAAAGCCAAATGAC
TCATCTGAAAAGACATCACAAGAGACATGCTCGTTAGAAGAGGAACAAAGAGAGCTAGAA
GTATCAAACTCAGATTTTATACCAAGTGTGGTCTTACTGAAACCAGTAGTGAAAGATGTG
ACAAAAGATATATCACACAAGCCAGAGCCTGAAAACGAGTCATCAGAATTTCAAGGTGCA
ACTTCTGCCTCAGAATATGAACTAAATTCAGAACTTGAGATGTCGATGTACAGTTGCTCA
CAAGAGAGCAAAAAGGAGAATGAATGCCAGTCTTTAGAGAAGTCAGAACAAACCAACGAT
ATTTCTGTTCAATATGAATCATCACCTGAACTTATTTCCGAAAGAAACGTTGTAAATATG
TGTGAGATAGCCTCTGATATTCAAGAAAGAAATGAAATCTCTGAGCATATTGCTAAACAA
TATGATCAAGAATGGATAAATTCAGAAGATTGCAACGAAGACAAAAGGCAAAAGGCAGCA
AAAACTCAGCTCACAATGGGAGAAAATAAAAGCAAGGACAGTGAAGAATACAAAGATCCA
ATATGTGATACTACAATTACAGAGGTGAGCTCTATTGATGACTCTATGAAGGAAGCTTAT
AAGCAACTAAGTGAGAAAAATGCTTTTGTGCAAGTTAATCACCTAGTTCAAAACCATGAA
ATTCTACATAAAGTAACTGAATCCAATGAGATGAATGGATCAAATTCACAAGAGGCTCTT
CTGCAAAGAGACATGGGGGATGATTTTGATATCAGCACATCTGTGGAAACTCAGAAGATA
AATGACAGGCAAATGTTTCCTCCAAACGCTGTAGAGATTGATATATTATCTGCAAGAGAT
GCCGAAGAAATTACAGATGTAGATGAGTTAGAACGAGATTCAAGTGATGAGAGTTCAAAA
GAAACCAAAGCAAATCAGTTCTCAGAAAAGCTGGAGCAAGATGATGCAAAAGGAGAAAAT
AAATGTCAAGATCAAATGGCTATTCTCATGCATTACCAAGATGTCATAGAAACAGATGTT
GTAGCAAGGCACATTACCCAGGCAAATGAAACGAATGAGAAACTTCAGGCACCAGTGTAT
CAGAACCTTGAGGAGACAAATGAAACTACTAAACCAGTTGCAGAAATTGAAGGGAAAACA
GATGATAGCTTATCTGAAAAACAAGTGAAAGAGATATGTGTGCCAGAAAAAGAACAAAAG
GAGCTTAAAGTCCTAAATTTGAAAGATGAACCTAACGACGATTCACTGTCAAAGCAAGAA
CTAGTAGAAATAGTCCAGACCACTGGTGATTCAACAATGAAAGAGCCTGAAGACTTGTCA
GCGGAGTTAGAGGCTACTACTTCTACAGCAAAGACCGAGACAAGCACAGAACCAATGAAT
TATTCTGAGCCTTCCTCACAAACAATAAAATATAAAACCAAGGTGCAGGATTTAAAATCC
ACTGAGTTCCATGAGCTGACAAAAAGTTCTCAGGAGGCACTAGAGCGCAAAGGTGAGGAG
CTGGCTAAATCAGAAAAAACTCTTCAGGAAAAGGATCACCAGACAAAAAGCAATGAGCTC
ATAGCAGAAGAAAGAAGTTTGAACAACTTTGGAGCACATGTAGCCGCAACAGATGTGGTG
AATTATGATAAAATTGCAGTACTTTCGAATGATCCTACACTCGCACAACAAAACCTGCAG
GAAACTAAGTCACATGATAACGTAGAAAAGAGGAAAATGGGGGAAGAACAGGAGATGATG
ACTGAGTTCAGCAATTCATTTGTCGATGATGGAACAGATGCCAAAGCTACAAGACATGAG
CTACTTGAGCACAAGGACTCCGAAGGATTAAACGAAATCCAGAATGTGAGAGAACTCAAC
ATTCTACATATTGAAGAAAAAGAGCAAGAACAGCAAGAAAAGTGTGAAAAGCTTCTGGAC
TCATCTCAATTTCAAGACTCATTGAGTAATATCCCTAAAGAGGCAAGCATTGATGATATA
AAGCGACTACAGGCTGATAATAAAGAAGAACACAATGAAACTGAAGTATATGCACAAAAG
GGCTTATCTACAATTGAGTCGAAAAGAATTGGAGTCACCTCAAATGATCCTGCCAAAGAA
AACTCAGAGAGAGCAGTAACAGTTGACAATTCCAGCATAGCAAAGAACGAGTATTCAGAA
CAAATACCCGAAAACCAGAACAAAGCCCAAATCAACTCAATCACATTGGATACAACCAAC
AAACAACAAGAAATCATTCTACAAAGAGACACAAACAAAAGCAGAGAAGATGCAGCATTG
AAACCCAAAGAATCGGAACTGAAGTTACCTCTAATATCAGAAGGTTTAAGGGAAATAGAC
CCAAAAACAACCCAGAAAAGATCACAAAACTTATTATCAGGAGTTGGGTCAAAAGTGAAA
CATTCAATTTCCAAAGTGAAGAAAGCCATAGCATGCTCATCATCTCAATTTGAACCTGAA
GAAGTCATAGTAAAGCTAAATAAAAATAAGAAAAAC
>contig87820_1 [4908 - 517] (REVERSE SENSE) Average coverage: 106.18
ATGAGTAATTTGATTGGAAAGAATATAACTTTGTTGTTGGAGCAGCATCAAAGCAAGGTT
AATTCTGGGAATTTTTCTGGAATTCCAATATTCAAAGCTCAAGCAACATCAAAGTTAAGG
AATTCTAATACTATATTTAGTAAGCAATTTTATGGGAAGAGCTTAAGATCTTTTTCCAAT
ACCCAGAAATTAATGGAAACTCGGCGTTTTTCTTTTGTTGCGCGCGCTGTTCTTGCTGCT
GATCCTGCTTCTCAGCAAGCTGGCAGATACAATCTTGATGGAGATATTGAACTGCAGGTA
TCAGTGAGCCCTATGTCATCTGGATGCATTTCTAAGATGGAGATAGTGGTGACAAATAGT
CATGATGACAATATAGTACTTCATTGGGGTGGGATACGTGATGGAAAAGAGAAATGGGTG
CTTCCTTCACGCAGACCTGAAGGTACTAAAGTGCACAAGGATCGGGCCCTTAGAACCCCA
TTTCAAAAGTCAGGTTCTGGTTCTTCTTTGAGTATAGAGATTGATGATCCAGAAATACAC
GCTATTGAGTTTCTTATTTATAATGAAGCCCGAAATATATGGTATAAGAATAATGGCCAA
AACTTTCAAGTGAGATTGCCTAGGAAAGCTGAGAATACTCAAAATATATCAGTACCTGAA
GATCTTGTGCAGATACAAGCATATCTCAGATGGGAAAGAAAGGGTAAACAGATGTATACC
CTTGAACAGGAAAAGGTGGAATATGAAGCAGCTCGTGCTGAATTATTAGAAGAAGTAGCC
AGAGGTGCTTCTATACAGGACATTCAAGCAAGGTTAAAGAAAGGAAGTAATGCAAGTGAG
GTTAAGGATCAGACCCCTTCAAAATCTGAAAGCAAGATCCCAGATGATCTTGTTCAGATT
CAGGCTTACTTAAGATGGGAGAAAGCTGGGAAACCAAATTACTCTCCAGATAAGCAAAGT
AAGGAATTTGAGGAAGCAAGAAAAGAGTTGCAGATGGAACTAGATAAGGGTGCTTCAGTG
GATGATATACGAAAGAAGATTGCCAAAGGAGAGATAAAAACTAAGGTTGCAAAACAGCTG
GAGAAAAAAAGCTATTTTTCTGCTGAAAGGATTCAGCGTCATAACAGGGATCTGATGCAG
ATTATTAATAAATATGCTGCTGAACCAGTGAATAAAGTATCCACAAAAGTGACAGAACCG
AAAGCCTTATCTACAGTTGAGCTTTTTGCTGAGGCAAAGGAAGCTCAAGATGGCAGTCTT
ATCAAAAAAAAGATATTTCAGCTTGCTGACAAGCAACTTCTGGTACTTGTGACTAAGCTT
GGTGATAAGACAAAGATATGTCTGGCGACAGATTTCAGGGAGCCTCTTACCCTTCACTGG
GCTTTGTCGAGTAAAGGAAATGAGTGGCTGCAACCACCTCAGAATGCCCTTCCACCAGGT
TCAGAATTAGTGGAAAAAGCTGCAGAGACACAGTTTGCTAGTGTCACCTCTGATGATCCA
CTACTCCAGAGGCTTCAGTCATTGAAGATAGAAATCGAAGGTGGTGATTTTGTAGGTATG
CCATTTGTCCTTGTATCTTCTGGGAACTGGATGAAGGACAATGGTTCAGATTTCTATATT
GACATTGGTGTCAGACCTGCACAGAAGGATGCAGGTGATGGAAGTGGGACTGCGAAGTCG
CTGCTGGAAAAGATAGCTTCACTGGAAAGTGAAGCACAAAAATCTTTTATGCATAGATTC
AACATTGCAGCAGACTTGCTTGATGAAGCCATGGATGCTGGTGAATTGGGTCTTGCTGGG
ATGTTAGTATGGATGAGATTTATGGCCACAAGGCAGTTGATATGGAACAAAAACTACAAT
GTGAAGCCACGTGAGATAAGTAAAGCTCAAGATAGACTTACAGATAATCTCCAGAACATA
TTCAGAAGCAAGCCCCAGTACCAGGAACTTCTCCGAATGATAATGTCAACTGTTGGTCGT
GGAGGCGAGGGGGATGTTGGACAGAGAATTAGAGATGAAATTTTGGTCATCCAGAGAAAC
AATGATTGCAAGGGTGGACTGATGGAGGAATGGCATCAAAAACTGCATAATAATACAAGT
CCTGATGATGTTGTCATCTGTCAGGCATTAATTGATTACATCAAAAGTGACTTTGACATA
AGCGTTTACTGGAAAACACTAAATGACAATGGGATTACTAAAGAGCGCCTTCTTAGTTAT
GATCGTGCTATCCACTCTGAACCAAATTTCAGAAGTGATCAGAAAGAAGGACTTCTGAGG
GATCTTGGACATTATATGAGAACACTGAAGGCAGTTCATTCAGGAGCAGATCTGGAGGCT
GCTATTTCAAATTGCATGGGTTACAAAGCTGAGGGTCAAGGCTTCATGGTTGGGGTGAAT
ATTGATCCTGTTCCTGGTTTGCCTGCTGGTTTTCCGAATTTGCTTCAGTTTATCTTGGAA
CATGTAGAAGATAAGAATGTGGAGCCACTGCTTGAGGGATTACTAGAGGCACGACAGGAA
CTCCGACCACTGTTGTTTAAGCCTCAAAATCGGCTGAAGGATCTTATATTTTTGGATATT
TCTCTTGATTCTTCTGTGAGGACAGTCATTGAAAGAGGTTATGAGGAGCTGAATGACGCC
GGACCTGAGAAAATCATGTACTTCATTTCCATGGTTATTGAAAATCTTGCTCTTTCATCA
GATGATAATGAGGATCTTGTCTACTGTTTAAAGGGTTGGAAGTGTGCACTTGATAAAGTA
AAGAGTAAGGATGAAAATTGGGCACTGTATGCAAAGTCAGTCCTTGACAGGACACGTCTG
TCACTTGCAAGCAAGGCAGAGTATTATCAACAAATATTGCAGCCATCTGCAGATTACCTG
GGATCACTTCTTGGAGTTGATCAGTGGGCTGTCAGCATATTCACAGAAGAGATGATTCGT
GCTGGATCAGCTGCATCTCTCTCTTCGCTCCTTAATAGACTGGATCCAGTTCTTCGAAAG
ACTGCCAATCTGGGAAGTTGGCAGATTATCAGTCCAGTTGAAGCTGTTGGATATGTTGTG
GTTGTTAACGAGTTGCTATCTGTGCAAAATAAAACCTATGCACAACCCACTATTTTAATT
GCAAATCATGTGAAAGGAGAGGAGGAAATTCCTGATGGCACTGTTGCTCTACTAACACCT
GATATGCCAGATGTTTTATCACATGTTTCTGTTCGAGCAAGAAATTGCAAGGTTTGCTTT
GCCACATGCTTTGATAGCAAAATTCTCTCTGACCTCCAAGCAGCTGAAGGGAAGTTATTG
CGCCTCCAGCCAACATCAACTGATGTAATCTACAGTGAGGTGAGTGAGGGTGAGCTCAAT
GGGGCTAGCTCAAGTGCAGCGAGTGACAGTTCTTTACCATCAATAAGCTTGGTCAAAAAG
AAATTTAGTGGTAAATACGCCATAACATCAGAGGAATTTACTGGTGAATTAGTGGGAGCT
AAATCACGTAATATCTCATATCTAAAAGGAAGAGTTCCATCATGGGTTGGAATCCCTACA
TCTGTGGCCCTACCATTCGGAGCTTTTGAGGAAGTCCTTTCATATGGCCCCAACAAGGAA
GTAAATGACAAGTTGAAGATCCTGAAGAAAGATCTAGTTGATGGAGATGTTGAAGCTCTA
GCAAAAATTCGCAGTACAGTTTTAGGACTTGTTGAACCACCTCAGTTGGTCGAAGAGCTT
AAAAGCAAGATGAAGAGCTCTGGAATGCCATGGCCTGGGGATGAAGGTGAGAAACGCTGG
CAACAAGCATGGACAGCAATTAAAAAGGTTTGGGCTTCAAAGTGGAACGAGAGAGCATAC
TTCAGTACAAGAAAAGTTGGGCTGGATCATGAATATCTCTGCATGGCTGTCTTGGTTCAG
GAAATTATTAGTGCTGATTATGCGTTTGTTATTCACACAACAAACCCTTCTTCCGGGGAT
TCATCTGAAATATATGCTGAGGTTGTGAAAGGACTTGGAGAAACTTTGGTCGGGGCCTAT
CCTGGCCGTGCTTTAAGCTTCATCTCCAAGAAAAGTGATCTCAACTCGCCAAAGGTTTTG
GGATACCCAAGTAAACCTATTGGCCTCTTCATCAATCAATCTATCATTTTCCGATCTGAT
TCAAATGGTGAAGATCTTGAAGGTTATGCTGGTGCCGGACTCTACGACAGTGTTCCAATG
GATGAAGAAGAGAAAGTTGTGCTAGACTACTCAGTCGACAAATTAATAAATGACAGCAAC
TTCCGTCAGTCAGTGCTGTCAGGCATTGCAAAGACAGGAAGCGCAATTGAGGAGTTGTAC
GGTTCTCCTCAAGACATCGAAGGTGTTGTCAAGGATGGGAAGATATATGTTGTACAAACC
AGACCACAGATG
>contig80034_1 [182 - 4900] Average coverage: 72.91
ATGGCGAAACCTCGAAAACCCCCCAAAAATGAAGCTTCCAAATCCGATTCTTCCTCCGCT
GAAGCCCTCGTTCTTCATCAGAAGCTTTGTCTTTCGATTGACGTCAACAATAATCGAATT
CATGGTTACACCGAGTTGGAGATCGCTGTCCCTGATAGTGGAATTATTGGCTTGCATGCT
GAGAATTTGGAGATCGAGAGAGTTTCTGTGGATGGTGAGCCAGCAGAGTTTGACGTTTTC
CCTCACTATCAACCTGTAGAAATTGAGAATAGGTGGTGTTCTGTGTCATCTGTCAGTTCT
GCCGCGGATGCTGCTGGTGTGACTTACATATCAGCCTTGGAAAGGGAATTAGTTCCGAAC
CTGCTGATCCTTTGCCGTAAGTCAATTGACACAAGGAACCAACAGGAGGGACAACTGATC
CTAGATGGCCTAGAAAATGGGGGCCAATCAAACGGCGAAGTGAAGCAGAATGTAAGGTTG
ATTAGAATTGACTACTGGGTGGAGAAGGCAGAAGCAGGAATGCACTTTAATGATAGTGTA
TTACATACTAATAGCCAGATAAGACGTGCACACTGCTGGTTTCCTTGTATGGACGACAGT
TTACAATGCTGCTGCTATGATCTAGAGTTTACTGTTCCTCATAACTTTGTTGCTGTTAGC
AATGGAAGGTTACTTTATCAGGTTTTAAGCAAGGATGATCCTCCTCGTAAAACGTTTGTA
TATAAGTTGGATGTCCCAGTCTCTGCACAGTGGATATCTTTGGCAATAGCACCATTTCAG
ATTCTTCCAGACTATCATAATAGCCTTCTTTCACACATGTGTTTGCCGGGAAATGTATTA
AAACTTCAAAACACTGTGGGATATTTTCAGAGTGCGTTCAGACATTATGAGATTTACCTC
AAATGTCCATTTCCATTTGGGTCATATAAGCAAGTGTTTATAGCTCCAGAGATGGTAATA
TCCTCTGTGACTTTGGGAGCTTCAATGAGTATCTTTAGCTCTCAAATCCTTTTTGATGAG
AAGGTTATAGATCAGACCATAGACACAAGGATCAAGCTTGCTCATGCCCTTGCAAGACAG
TGGTTTGGGGTATATATAACTCCTGAGACACCAAATGATGAGTGGTTGGTTGAGGGCCTT
GCTGGTTTCCTAACTGATACATATATTAAAGAATTTCTGGGAAATAATGAAGCACGCTAC
AGACGGTATAAGGCAAATTGTGCTGTTTGCAAGGCTGATGATAGTGGGGCAACAACTTTG
AGTCCCTCTAGCTCTCCGAAAGATCTTTATGGTACCCAGTCAGTTGGTCTTTATGGAAGA
ATTCGTTCATGGAAATCTGTGGCTATCCTCCAAATGTTGGAAAAGCAGATGGGTCCAGAT
TTGTTTAAAGGGATTTTGCGAACTATTGTTTCCCGTGCTCAGGATGCTACTCGTTCACTG
AGGACGCTTAGTACGAAGGAGTTCCGGCATTTTGCCAATAAGGTTGGTAATCTTGAACGT
CCCTTTCTTAAAGAATTTTTTCATCGTTGGGTGGAGACTTGCGGCTGCCCTATCTTAAGG
ATGGGGTTTTCTTACAATAAACGCAAGAATTTGGTTGAATTGGCTGCTTTTCGTGAGTGC
ACAGCTACTCCAAGTGCAATTACTGCTAATACAAACAGTAACATGGATTCTGAAAATCGG
GAAGGCGATAATGGCTGGCCTGGCATGATGACGATTAAGGTTCACGAACTTGATGGTACA
CATGACCATCTCTTACCTATGGCTGGTGATGCTTGGCAGCTTTTAGAAATTAAGTGTCAT
TCCAGGCTTGCTGCTAAACGTCTCCAAAAGCCAAAGAAGGGTTCCAAACCTGATGGCTCT
GATGACAATGGTGATACTGTTACCGCTGTGGACATACGCTCTGGGACAGATTCTCCCTTG
TTATGGGTCAGAGCAGATCCGGAGATGGAATATTTAGCTGAAATTCACTTCAACCAGCCT
CTACAGTTGTGGATTAATCAGTTAGAGAAGGACAGAGATGTTGTTGCTCAAGCTCAAGCA
ATTGCAACACTGGAGGAGCTATCAAATATCCCCTTCCCTGTTGTCAACGCTCTGAATAAT
TTTATTGCTGATTCAAAGGTCTTCTGGAGAGTCCGGATTGAAGCGGCGTTTGCACTGGCA
AAAGTTGCATCAGAGGAGACTGGTTGGGCTGGTATGCTTAATCTTGTTAAATTCTACAAA
GCTAAAAGATTTGATCCTTCAATTGGATTGCCTAAGCCTAATGACTTCCATGATTTTTCT
GAGTATTTTGTTCTTGAGGCCATTCCACATGCTGTAGCTACAGTGAGAACTGCTGATAAA
AAAAGCCCGAGAGAAGCTGTGGAGTTTGTCTTGCAAGTTCTAAAGTACAATGATAATAGT
GGTAATCCTTACTCCGATGTATTTTGGTTGGCTGCTCTTGTTGAAGCAATTGGAGAACTT
GAATTTGGACAACAGAACATAGCTTTTCTATCATCATTGCTCAAGCGGATTGACAGGCTG
CTGCAATATGATAGGCTGATGCCAAGCTATAATGGGATCCTGACTATTAGTTGCATTAGA
GCAATAACGCAAATGGCATTGAAGCTTTCGGAATTCATTCCTCTTGATAGTATTCTAGAA
CTCATCAAACCATTTCAAGACTGCAAGGCAATATGGCAAGTAAGAATTGAGGCTAGGAGA
GCCCTTCTTGATATCGAGTTCTACTCTAAAGGCATAGATGCAGCATTGTTGTTGTTCATC
AAATTTCTGGAGGAAGAATCATCCTTAAGAGGGCAGGCAAAGTTGGGCATACATGTCATC
CGGCTGAGCCAAATTAGCGCTGGGTCTGGATCTAGTGATGATGTCAGGAGCCAAACTCTT
GTGGCCTTGCTTCGTTTGCTTGAAAGCCGTGTAGCATTCCGCAATGTCTTTCTTAGGCAT
CACTTGTTCTGCATTTTACAAGTTTTGTCGGGCAGGCGCCCAACTCTATATGTTATTCCC
AGAGATCACATGCGTCAAACTGGCTATGCAGAGATTTGCAGTGAACAGAGGAATACTTTC
CTAGCTTTTATCAATCAAATGAAGCCAGTGGAGCATCCTATTGAAATTCAGAGCCCTTTT
CAGGATGGAAATATTGCTGAAGAAATGTGCAAAGATGTGGATGCCATTTCCAACAGTCAG
GAGCAGAAAATGCCAGTTCCGGATGCAATAGATGTAGATACTATTTCCAATACTCAGGTG
CATGTAGTACCTGCTTCAGATGCATTTGAAGATGCTCAGGAAGCTGTTCAAGATGCAGTT
GCTGATTCCAATGTTCAGGTGCACATAATTCCAGCTCAGGAAGCTGTTCAGGATGCAGTT
ACTGATTCCAATGTTCAGGTGCACATAATTCCAGCTCAGGAAGCTGTTCAGGATGCAGTT
ACTGATTTCAATGTTCAGGTGCACATAATTCCAGCTCAGGAAGCTTTTCAAGATGCAGAT
ACTGATTCCAATGTTCAGGTGCACATAATTCCATCTCAGGAAGCTGTTCAAGATGCAGTT
ACTGATTCCAATGTTCAGGTGCACTTTATTCCAGCTCAGGAAGCTGTTCAAGGTGCAGTT
ACTGATTCCAATGTTCAGATGCACATAATTCCAGCTCAAGAAGCTCCGAAGGAAGCAGAG
ACTCTCTCCAACAGTCAGATGCATATAGTGCAAGCTCAAGAAGTTTCCAGAGAGGCAGAT
GCTGTATCCATTAGTCAGGATCGAAAGACAGCTGTTTTTAAAATCAGGGTCAAACAAACA
GCAAATTCTAACAAAAGTGAAAAAATTGACATTTTGACTCATGCCAAATCTCAGGCTGGT
CATAATGAAATTCATCCGGTAGCTAGCAGCTCTGTTTCTGTTGATGCACCCCAGCAAAAT
ATAACGGAAGCTGTTAGCAGAAGCAATCAAATCACAGAAGAAGTGAATTCATGCCAGGGT
CGTGGGTCCCATGTGACAGCCAGTATTGGCAGCGCCAAGCTAGCTACAGAAGGTGATGAG
GTTGGGAAAGAGCTTTTGTGCACTGCTGATTCCAGCGCCATTCCAGCACTACAACAGCTT
GATGATTGCTTATCACCCAATTTTTCCAAAGATAATCTTCTACAGGCTGAGGTGCACAAA
CAAGAAGTACAACAGTCACTGTCAGTTGCAGCTGAAGAGGTTGATGTTTCACAGAGCACT
GTAAATCCAGAATCGCATGGGAAAAAGAAATCAAAGAAGAAAGACAAGGAAAAGAAAAGA
AAGCGGGGGGATGATCATAAGAGCCACCGAGATGATCCTGAATATTTGGAGAGGAAACGT
CTAAAGAAAGAGAAGAAGAAGAAGGAAAAGGAGATGGCAAAATTGCTGAATGATGAAAGG
AATGTTGTATCTTGTGATGGGCGCAGTAGATTAGAAAATGAGAAAAGATTGTTTAGTAAT
GACACAAAGGCTGTGTCAACTGAGTCTCTGGCTAAGAATGAAGCACCTGCAATGAACATG
GAAAGTATTGAGCATAGACCTTTCGGTCAGGAGATACCCTTGGAGCCAACATTATCGAGA
AGTAGGGACGAGTTTGAACACCAGAAGGACTCTGTTAGATTAAAACCAAACGAACCTAAT
GGACCAAAATTAGTCCTTAAGGCAAGCGACAGTAAATCTGGAGCACCTGGAGGAGGTGGT
TCAGGCCACAAACTACGAATCAAGATAAAGACTCGAAAA
>contig14958_2 [5003 - 4056] (REVERSE SENSE) Average coverage: 31.57
ATGGCAGGGGAGTTGGGCGCTTTAGTATCAATGCAGGGAGTGAATTGGGACAAATTGGAA
AGAGAGGTGAAATCCGACAAGGATTTGAGCAGAGTAATGGAGGGCGTGGCGACTAGGGAA
GAGGGGTTTGCTGGGTTTTCTTTGGAAGATGGCAGACTCTTGTTCAAGGGTAAGGTGGTG
CTTCCTAAATCATCCAAATTCATTCCCATGCTGCTTAAAGAGTATCATGACAGTGCAGTA
GGTGGTCACCTGGGCGATACCAAAACTTATTTGAGGATAGCTTCGCAATGGTATTGGGTT
GGGATGAGGAAGGATATTAGCAGCCATGGGAAGCAATGTGCAACTTGTGAGCAAGCGAAA
CACTCTCAATTACAGCCAGCCGGACTACTTCAACCATTACCAATTCCCGAAGCCATATGG
GAGGACGTCTCAATGGATTTTATTGAAGGATTGCGGCGTTCGAGGGGGATTGATTCTGTT
TTGGTAGTGGTTGATAGGTTGTCAAAGTATGTGCACTTCATTGGGTTGAAACATCCTTAT
AGTGCACTAACAGTTGCTGAGGTGTTTGTTAAGGAGACTGTGCGATTACATGGGTTCCCA
ACATCTATAGTATCGGATCGAGATTGTGTCTTTATGAGTAATTTTTGGAGAGAATTATTT
AAGTTGCACGGCACAGACCTCAAGAGAAGTACTGCGTGCCATCCCCAAACTGATGGTCAG
ACAGAAAATGTGAACAAAACACTAGAGACATATTTGCTATGCTTTGTGAATGGGCGGCCT
AAATCGTGGGGTAAGTGGTTACACTGGGCAGAATATGCTTATAACACCTCGCACCATGCT
TCTACTGGGTTCACACCCTTTCGAGTGGTGTATGAGAGAGACCCCCCAAAGTTGATCAAG
GTGGGCAGAGGCCAGACCCCTGTTGACAGCTTTGGAAGAGTGACTGAA
>contig66471_2 [2404 - 1919] (REVERSE SENSE) Average coverage: 50.79
ATGCATGTTCTCAAAGAACATTTGAACAATAGTTCTATATCCTCTCCTCAATCTGGTGGG
TCTGCCCCTCCTTCTGCCTTTACCCTCACTCCGTCTAAATGGGTTAAGGTTGTGCCTAGG
AGAAGAGATTTCCCTAGAAGGACTAGGACTCTAGGTCCCACAAAGCTCAAACCTGGTACC
TCCATCATTCAGCCTACAAGGAACTTCTCCCCTGAGATTCCTTCCTTCCCTTCTGGTCCT
ATTGTTGTTCATGTCCCCTCTTCATCCCCTATTCCCATGGATAATCAATACCTCATGCTT
ATGGAAAATGAGTCCATTGAGGAGGCTGTTGGGGCTGCTTCTCTTACTCCTACTCCAACT
CCAACAGGTGCTTCCCCCTTGTTGATTGAAGATAATAGCTCCCCTTCCCTTATGGATGAA
ATGTTGGCTAATGAGGACTCCGAGGAAGGTGTCACTACTCCTCCTGTCTTTGAATATGGC
ACTAAT
>contig67758_1 [5034 - 466] (REVERSE SENSE) Average coverage: 59.85
ATGGCGAGTATTCACTATTCTCCCGCTTTCAATTTGTCGGAAGACGGAAAATTAGGGTTT
TGTCGCCCCGAATCGGATCCCCAATTCAATTGGCGCAACAATCCAAATATTGATTCGTAT
CGTGAACTCGTTAGAAACAGAATCCAGGTGTTTCTTGCCCAATATGCATTTCAGCAGTAT
GCGTTACAAATCCCTTTTGTTGCTGCCAGTCTGGAAAATCAAATCTTCATGGATGCTCTT
TCCGAGAATGACTACCTGGATCAACAGAATTTTCTTGATCGCCTTATGAAGGTAATTAAA
CGGAGTTGGGAGTCCGGTCAGCATGAAGCAATGCATACCACTACATCACTACCAAAAAAT
GTTTCTGCTTCAACCCTTGCAACGAAAAATATTTTTTGCAAAAACATTGATAAGCCACAC
CATGATAAATATGTTAGTGATGATGCTTGCTTTAAGTCGGATCATGCACCAGAGCTTTTA
GCTGATGTACCCTGGAGTAGGATATATGGATCACAAAAATGTATATTGGATGCCAATGTG
TGGCAACCTGAGCTGGTGCTACCTAATAATTATTCTTCTGGGATGGGTTTTTTTAATGCT
GATTCTGGTGATAGTGAAATTACCTATACTGGAAGTGGGTTGCAGTATGATTCTGAGGCA
TCCTTTGAGAGTCATTGCAATCAATACCAGAACTCTGCCAAAGGTGAAACGAATTTCAAC
ATCTTTAGTGACCAGAATGATCCTTCTTTGTATTCACCTGCTACGGTGAGGGAGAACTTG
AAATTTGAAGTGTCCACTGTCTCTGATGGTTTGCATATGCGACAGCCAGTTCTGGGACCC
CTGCAGTTTAATCAACCGCTCCTACATTGTGATGGACACTTTACGGAGATTAAAACTGTT
GGAAGCTTACCAGTGCAAAATAGAAATTTGTATACCTCTCCGCGCGCCACATCAACCCCT
AGAGATACACAGCAGCTTTCTAAGCAGACGGAGAATCTCAACATCCTATACAGTTATATT
AATTACAAAAAAGATGGGCATAAAGTTCCCTTTTTGGAATACATACATTCACTGAAGTGC
AAAGATGGCTGTGAATGTGAGACATATAGGGGGTTGCTTACACATTACGACAGTTGTGGC
TCTGCTGACTGTGATACTTGTGGATCTGCTGCAAGGGGTTTTATACAATCTGGATTAAGA
AATCAAGGAAATGGCTTTGTTAGGCTGACACATGGTAATGATTCTGGCAAGAGAGTCCGT
GCTAACACTTCTGAAGACTTTATATACTCTGCAAAATTAAGGAAGTTGGATTCGTCTCCT
AGACGTGATTCACCATGTGATGTTTCTGCATTAAGTGAGGAGCCATTCAGTCCTTCAGGA
CCTTTGAACTTTGAGCAACTGTCTAAATCCCCAGTAATGGCTACTCCTGTTAACCCAGGG
GAAAATGCTTATATTACCACTAGTCATACTGATGATGTTTTAAGAATTAGTGAATCTGAC
AACAGTCATCTGGACGATGCTCTGGGATTCAAATATGGGGATGCTATCATTCCTTCTGAA
GGCCCGTCTTTTGATTGTTCGCAGAAGGTTGAAAGAGTCTCTTGTCATATTGATGATGCT
GCAAGAATAAGTCTACAAGGTAATGTCACCATTTCCTTGTATGATACTCGTGGAAGTAAC
TCTGGTGATGCTACCAATTTTGCCGATCATCCATCTGCTGATTCCTGTCAGAAGGAGATT
GAACCTGTAGTCAATGAACTCAAAGATACAGTTCCTGACCCTGGTTGTGATTTGCCATCT
GATTATGTTCCATACCTGTTTGAAGACAAGTCTATTGCTCAAAGGGTAGAGTTTATACCA
CGGAGTGATTCAGAAGATATTCATCAGACAGCTGGTTCTAGGACTCGGATGAAGGGATTT
AAGTCTGTGGATGCTATCATTCCTTCTGAAGACCCGTCTTCTAATTGTTCGCAGAAGGCT
GAAAGAGCCTCTTGTCATATTGATGATGCTGCAAGAATTAGTCAACAAGGCAATGGTGCC
ACTGCCTTGTATGATACTTGTGGAAGTAAATCTGATAATGCTACCAATTTTGCCGACGAT
CCATCTGCTTATTCCTATCAGAAGGAGATCGAACCTGTAGTCGATGAACTCAAAGATACA
GTTTCTGACCCTGGTTGTGATTTGCCATCTGATTATGTTCCAAACCTGTTTGAAGACAAG
CCTATTGCTCAGAAGGTAGAGTTTATCCCACGGAGTGATTCAAAAGAAATTCATCAGATA
GCTGGTCCTAGGACTCGGATGAAGTCAGAAAAACAAAAGGTGGATGGCATCAGTTTAATT
GACTTTTTCACGCCTGAGGAAATCAAACGACATTTGTCTAGTCTCAAGCAGAGAGATGAT
CAGGGCATAGCTGGAAAAATGGCTGAAAATGGAGCAAGCTGTTCACTCAGTGAAAACTTC
TGCCAGCTATGTGCTTTGCCTCAGCTTGCATTTTCACCAATGCCGCTGTATTGTTTATTC
TGCGGGGCACGTATAAAGAACCATGCAACATATTACGCCACTATCGATAAAACCTCTGAT
CAATTATGCTTTTGCACCACATGCTATAACAAGTGTCACCGTGGTACTTTTACATTATAT
GGGTTGTCTATATCTAAGTCCAATCTCAAGACCCTAAAGAATGATTTGGTGACTGTGGAA
TCGTGGGTTCAATGTGATAGATGTGAAGGATGGCAACACCAGATATGTGCCCTCTTTAAT
GATAAAAAAGACTTAGGAGGTGAATCAGAGTATCTTTGTCCAAAGTGCTACTTAGAAGAC
CTAGAATTTGGGGGGCTAATGCCTTTGCCACGTTCTTCTTCTTTGGATGCACATCACCTT
CCTCAAACTTTGCTTAGTGATCATCTTGAGCAACGACTCTTTGGACGTCTTAAGCAAGAG
AGAGAAAACAGGGCAAAAGCTGCAGGAAAGAATCCTGAAGAGGTACCATGTCCTGCTGAT
CTTGCTGTAAGGGTGGTATCATCTGTTGACAAAAGACTGAAAGTGAAGCAACAATTTTTG
GACATATTTCCAGAAAATGGTTACCCTGCAGAGTTTCCTTACAGATCAAAAGTTATTCTT
TTATTTCAAAGAATTGAAGGTGTAGATGTGTGCCTTTTTGCCATGTATGTCCAAGAGTTT
GGATCAGCCTGCAGCCTACCAAATCAAAGATGCGTCTATATATCGTATCTTGATTCTGTC
AAGTATTTTAGGCCTGAGACAAAAACTGTAAAAGGAGAAGCTCTTCGAACTTTTGTTTAT
CATGAAATTTTGATTGGATACCTTGATTATTGCAAGAAACGAGGCTTTGCCACCTGCTAT
ATATGGGCTTGTCCACCTGTGAAGGGAGAAGACTACATTCTATACTGTCATCCAGAGACG
CAAAAAACCCCCAAACCGGACAAGCTGCGGCTATGGTATCAGTCAATGCTAAAGAAAGCA
ACAGAAGAGAAGATTGTAGTGAATTTTTCAAATTTATATGAGAAGTTCTTTGTGCCTACT
GGGGAAAGGAAGACCAAAGTTACAGCAGCCAGGTTGCCTTACTTTGATGGTGATTATTGG
TCTAGTGTTGTTGAGAGTATGATTAAGAAGATTGATTTAGAAAGTGGAGGAGACCCTGAA
AAGCAGCTTAAAAAGAAGTGGAGGAGCGTGAAAGCTTTTGGACATAGTAACCCTTCGGCT
AATGATGTGAAAGACGTCTTGTTGATGCAAGCACTTGGACATATTATATCATCAGCAAAG
GAAGACTTCATTATTGTGAACTTGCAATCCGTCTGTACAAACTGCCATGAAATCATATTA
TCAGGGCAAAGGTGGTTTTGTAATCAGTGCAAAAATTACCAGCTATGTGAAAGATGCCAT
GATGTGACTGAATTAGTTGGACCAGGAGACACACACATATCTAGTGGTGGTCAGAGACAT
GCTCTCTCTCAGGAAGTGGTGAATGATGTACCAGCTGATACAGAAGACAATGATGCCATA
ATGGACAACTGTTTTTTAGAAAACAGACATGCTCTTTTGAGTTGCTGTCAAGGAAATCAC
TATCAGTTTGACTCACTTCGTCGTGCAAAGCACTCCTCTATGATGATTCTGTATTATCTC
CACTATCCGAATGGGTCTATTGCTGGGACTTCCTGCACTTTATGCCTCAAGGAGACCGGT
GCTGATCAGAGATGGGTGTGTGAGACATGCCCTGAATTTAGTGTTTGTAGCTCATGCTAT
GATAGACATGGTGCTAATTGTCACAATCACACGTTGATTAATTGTTTGGTCAAACAGCTG
CTTGATGTTCTACTGCATGCATCTCAGTGTCACACTACAATGAATCTTCCCTGTTCTTAT
CCAAATTGCTCGATTCTTAGGAGACTCTTTTCCCATGCACATGCATGTAATATTCGAATA
GCTGGTGGGTGTCGGCATTGTAAGAAGACATGGTTTATTCTGTTGATGCATTCTCGAAGG
TGTAAAGATCCGAGTTGCAGGATCCCAAGATGCATGGATTTGAAGAATCATGCAAAAATG
CTTGAATCA
>contig66846_2 [4738 - 437] (REVERSE SENSE) Average coverage: 62.27
ATGTATGGTCGAGGAAATTATGCTCCCCGGTTTGGGCAAGGTCTTCAAAGACCAATGGCA
CCTTATCAGCAACAACTTGCTGGTCATCCTTCAGCTTCACTTTTCCAGCCAGGGAATGCC
GCTCCCTTGCAACCTGTAATTCAACAAGGTGGACCTCCTCATGGAGTTCCACCTCGTGGG
CCTGCCTATTTAAATGCTCCTTCTGCTCCACCAAGCATGCCACATCAAGGTCCTCCAGTT
TCTACTTCGAACACTGGTCAGCCTTACATGCATCGACCTCTAACAGGACATAGTGGAGCC
CCTGCTCAACTTCCTTATCTAGCTACTCAACAAAATTTTGTTTCTGGAAGTCCCAATCCC
AATCCTCCCCCTCCTCCACCCCCTTCTATGGGTCATCCTAGAGCTCCACCACCACCTCCT
TTTATGCAACTTCCACCACCGCCCCCACAGGCCCCACCACCCCCAACAGCTGCTGGTCAT
TTCTCCCCTGCTAATTTTGACTCTGCTAATCAACAAAGCTCAGAGTCTCATATGTCTTCC
TTAGGCCCCCCACCACCGCCTCTTCCACCCTCTCCCCCACCAAGGGCTCCACCTCCTCCA
TCAGCCTGCTCCTCATCTTCTCCTGGAAAGTTTTCTACACCCACAAATACAGCTTCTGTG
TCACCAACGCAATCAGGTCATGATTCCATTTCTGAACAAGTTCTTGTGTCTGAATCTAGT
GGTAATGTCACCACTCATAGTCACAAAAGTGGTGCCACTCCAATTTCTGATGAGGATGAA
TCATTAAAACAAAGTGTTTTGCTGGATCTTCCTCCCCCACCACCTAAGCCAGCGGATGAG
AATGTTGTTCGTAATATTGAAGTCCTGTGCCAGTTTATTGCTAAGAATGGGCCGGAATTT
GAAGAAATGGCTTGTAAAAAAGAATATGGAAATCCAGAGTTCAACTTTTTAGTTGGAGGC
GATCCGGGAAGTGAAGCTTCATGTGCACATGAATATTTCTTGTGGATGAAAAAGAAATGT
GGTCTTGTAAATGATTTGCACAAAGTTCAAGGCCGGAGAGATTTGTCTCATATGTATGGT
GATTGTGAGCCCTCTGCAGGACCTAATTCTGTACCCAATGTGAGAACATCTCAATCACCT
GCAGATTCTGATGTGGACATGGAAGATGATATCACACAATCTGATAAAGAGCATGGAGTT
AATCATTCAGTTGAAGATGTTGAGCCAGAGCCTGTTTTAGCTGGAAATGTGTATGAACCA
CAAATGCAAGAGAATGAAAATGATTTGCAGTGTTCGAGAGGTAACAGTCTTTCCCTAAAA
TCAAGCCCATCTGTCAAAATTAAAACTAGTGCTGAGATAAAGCCTGAAAAGCTGGGTGGT
CAACCCGCTGATATCCATAGCCCATTCAGACTTATACAAAACTATGCATCTGATGATTCT
TCTGATGATGATGGTAAGCTGTCTCGTGAAAATGTGAAGATCATGGCAGATTCACCGCAT
AGTAAATCTGGGGATTTAAGCTCACATTACGACTTGGAACATGGCAACATGAACTCAAAG
AGCAGTAAGACACCTGAAACAGGACTGGATCAGTCTGTCACAACTTGTATTGAGAGTGCT
CTGAATAAGGACCGAGATGATTTGCAATCAATTCAAGACGGTCTGCAGGAAAAACCAACT
GCAGTTCTGTCCAGAAAATATGCAAGTGATAGCGTAGATGATAGGGTTGAAGGATCCAAT
CCGAACACTGCATTTCATGGAAAATATGTTTCTTCACTTAAAAATGCTGAAAAAGAAGAT
AAAAAGAGTACCCCTACAGCTGTAAAAGTTGATGAATTTGGCAGACTGGTTAAGGAAGGT
GGTAGTGAAAGTGAGTCTGAAGATGCTCACCATATTCGAAGGCGTGGTAGAAGAGATAGG
AGTCGTAGCCATAGTCGTAGCCGATCACCATCTGATAGGAGGAGGAAAAGAAGTCCTCGA
AGAAGTCCTCGCAGGAGGAAGGAGAGAAGAGGCCGATCTAGAAGCCGATCTCCAAAGAGA
CGAAGAAGTAGAAGCAGATCTCCTTACAGACCCGGAGGTGATTTTCGTGGTGAGAAATTG
AGACGAGGAAATGTTCAAACACAGGAATGTTTTGATTTCCTTAAAGGACGGTGTTATCGT
GGAGCTTCTTGTCGTTATTTGCATGTTGAGGTAGATAAGAGTGAATACTCCAGACGTTAT
AACAATAAACAACAGACAGAAAATGTGGGGAGTGTAGATAATCCTGGTAAACATGGTGGA
AGTGCCAGCGTGAAATCACCTCATGGACATAATGATACAAAGGGTGAGAGAATGCAGTTG
GATTTTGATAAGCATGAAAGTCGTGATTTGGCTTCACAAACATGTGATGATGAGAGAAAT
AAAGCAGAATTTGTAGATGATGCTGTGCGTCCCAGTGCTTCAGATGCCGAAAAATTCAAT
ACAGATGTTAATCAATGTGCTGTTTCTATGAAGGAAGATCAGGTTTTGGGCTCATCAGGT
GAACTCATTCCTCAGCTTCCTATATATGAGAAACATCCATTATCTAGCATGCCTTCAGCT
ACCGAGCAAGTGATCCATCTTTCTCAAGCTGCTGGAGCAAATGACAGACTTGAGGAAGAA
TCCCAAAAGACGGGCAGTTCTCCATTAGGGCTTTCTGTGAATGAGCCTAATCCGGTCAAA
ATGCCTAATGAATCTACAGTAAATGCTTCTGCGCCAGATTTCACTCATCAGGTTTCCCCC
TTACCACCACCTCCCGTGCCTCAACAACCAACAAATACACCTCAAGTACCAAATCTGTTG
GCTCCCTCAGTTAGTTTTCCTCCTCAATCTGTTAATATTGAAAGTGGTCCCTTATATCAA
ACTCCATTACCTCAGTCTCATTATCCTGTTCCTCTGAATCCTACATGGAATACCCTGCCG
CAACCACGTCCATCACATATGGGTGGTGCATCTATGCCTGGTACTCACTTGCAATTTCAG
CATGGTAATTTTCCTTTGAGAAATGACTTTCCAGGTCCGATGTCTTTGAGAGGCCACCCA
GGTGAACTACCTGGTCTTTCTCAGGCTGGTGGATTTCCACATCATACATATCATTTACCT
TCAAACAGCTTTCCAGCTCAGCCATTTTCTGGTCCCAATCTAGCTAGGGATGATATATAT
TCTCAGTTTCCTACGCAGAGCCTTGTACCTTCCAGCTCTTTTGTTTCTGGGGTGACCCCT
CAACCTGGGTCATTCCAAGGAGATTTATCTGTAAAGAACGCTCAGTCATTTCCTGTGGAA
AATCTTGCGAGTGAATCTTCAAAACAATCTTTCCAGAATCATCTGTTAGCACAGAAACGA
CCGCCATATGGTCCACATCTTACTGCTGTTGAGAGTAGTGTGTCTTCTCATCTTGGAGGG
TCTAAGTCCATGCCTGGATACTCTTCAAGTACACTTGACAAAGATAATCCATCTAGTTTC
TTTGATGTAGGAGGATCGAGAATTTCCACCCATTATAATCCATATGCTTCAACTTTTGAT
CAGCCGTTAAGCACCAGATTCAGTTCTATTGCCTTTACGCAAGAAAGAGGGGATGTTGGT
GGTATTAAGTATGAGGGACAATCAGCTGGTGATCATGGATCAAGGCAGATTATTTCCTCA
TCAAATTCTTCTAAGGTCGGGGGACAAACTCTGCCAACTTCAGGTGGAGACCAATATGAT
CCTTTGTTTGACAGCATAAATCCATTTTCAGAATCAATTAAGAATGCTCAAAAGCAGGAC
CATGCAGCTGATAACTCTTATATCATGTTAAAGTTTAGCAGTCGTCACAATGTGTTAGAT
GTGGAAGAGAACAACAAGCAGAAAGTGGTTGGAGCTGTTCCTGCAACTGTGTCTCTGGAG
AACGATGAATTTGGGGAGACAGCTGATGCTGAAGTTGGTGCTGTTGAGAATGGAAGCCCT
AGCAGTCCCAATGAAGATGCGGATGTTGCTGAAGGTGGCATTGAGATTGATCAAGTAAAG
TCAGAAGGGAGAAGTAAGAAAAATAAGGACTCTAGGTCAATGAAACTGTTCAAAGTTGCA
GTTGCAAATTTTGTAAAGGAGGTTCTTAAGCCACAATGGCGGCAGGGTAATATGAGCAAG
GAAGTTTTTAAGACAATTGTTAAGAAAACTGTTGATAAAGTATCTGGGTCTATGAAAAAC
CACCGTTTACCCAAATCACAGGCAAAGATAGATCATTATATTGACTCATCACGGAGGAAA
CTTACGCAACTAGTGGAGGGTTATGTCGGTAAATACAAGAGT
>contig66736_3 [3896 - 444] (REVERSE SENSE) Average coverage: 286.76
ATGTTTACACCCCAGAAGAAGGTTTTTTCGGGTTGGTCTTTGTCGCCGAGGAGAGAGAAT
CAGAATACTCCAGTGCCGAATTCGAATTCTAGCGCGCCAATTTCTGAAAATGGAGGTGCG
ATTGTTGTTAGGGATGGAGACGATCTCGAAGATTTGGATGAAAGAACTGCCAAGCTTGAA
AATGAGTTATTTGAATACCAATACAATATGGGACTTCTCTTGATTGAGAAGAAGGAATGG
AGTTCTAAGTTTGAAGATCTCCAGCATGCATTATCTGAGCAGAAGGATGCACTTAAACGA
GAGCAGGCAGCTCATCTGATTGCAATATCTGATCTTGAGAAGAGGGAGGAAGATCTAAGG
AAGGCATTGGGTGTGGAGAAACAGTGTGTTAAAGATCTGGAGAAGGCCTTGCGGGAGATG
CGGTCAGAATATGCTGCAATTAAATTTACAGCTGATTCAAAATTGACCGAAGCTAATTCT
CTGGCAGCTAACATTGAAGAGAAATCTTTAGAAGTTGAAGCAAAATTGCGTGCGGCTGAC
GTTAAGTATGCAGAGGCAAGCAGAAAGAGCTCTGAAATAGAGAGAAAATTGCAAGATTTA
GAAAGTCGAGAAAGTGCTCTTCGAAGGGAGCGATTGTCTTTTAACTCAGAGAAAGATGCA
CATGATGCTACTTTGTCTAAACAAAGAGAAGACTTGCTAGAATGGGAGAGGAAGTTACAA
GAAGGAGAAGAGAGATTATGTGAGGCTCGGAGAATCCTTAATCAAAGGGAAGAGAGAGCC
AATGAAATTTATAAGGGCTGCAAGCAGAAAGAGCTAGAACTGGTAGAGGTACAAAAGAAG
ATAGATAAAGCTAATATGGATTTGAAGAAGAAAGAGGAGGATATAAGCCAGAGGCTATCC
AGCTTGACTGTAAAAGAGAAGGAAATTGATGCTATGAAATTGAGAATTGAAGGAAAAGAG
AAAGAGTTATCTGCTCGGGAAGAACAACTTAATGAGAGAGAAAAGAATGAGCTCCAAAGT
CTTCTTGATGAGCACAACGCTCAATTAGATGCTAAGAAGCAGGAGTTTGAGTTTGAGATG
GATAAGAAGAGGAGATCCGTTGATGAAGAATTGAAAGGTAAGGTCATTGAATTAGAGAAA
AAGGAAGCTGATATCAGTCATGCGGAAGAAAAAATCGCAAAGCGTGAACAGGCTCTGGAC
AAGAAATTGGAGAAGTGTAAGGAGAAAGAGAATGACTTAGAATCAAAAACCAAAGCATTG
AAGGAAAAAGAAAAGATTGCAAGGGAAGAGAATAAACAATTAGAGAAGGAAAAGAAGCAG
ATACTGATAGACTCTGAAAACTTACTTAAGCTCAAGGAAGAACTGGAAAATATCAAAGCT
GCCAATGAGAAACAGCTGTTAAGGATACAACAAGAGAAGGAAGAGCTTAGAGTGACTGAA
GAAGAGAAATCAGAGCATTTGCGTCTCCAGTCTGAATTAAAGCGAGAGATAGATGAATGC
AGATCACAGAAGGAAGTACTTTTGAAAGAAGCTGCTGAGTTGAAACAGGAAAGGATGGCA
TTTGAGCAAGATTGGGAATCTCTGGATGAGAAGAAGGCAGAAGTTGAACGGGAGCTGAAA
AAGTTAACAGAAGAGAAAGAGAAATGGGAAAAATGGAGACATTTGGAAGAGGAAAGATTG
AGGAACGAGAGTCTGGTTTCTCAGAAGAAGATGGAAAGTGAGCTTAAAGCTTTTGAATTG
GAAAAGGGTTCATTTGCAGCTCACATGGAGTATCAGAAGTCACTGTTGTCAGAGAGAGAA
GAGACCGAGAAGAGAAAGATGATTGATGATCTTGAACGGAAGAAAAGAGACCTTGAGATT
GAAATGCGTAAGGTGATTGAAGAGAAGGAAATAAATCTTTCTGAAAGAGAGCGTTTGTTT
GAGGAAGAAAGAGAAAAGGAGCAGAATAACTTAAATTACTTGCGGGAAATAGCTGAAAGG
GGAATGGCAGACTTGAAAGAAGAGCAAAGGAGGATTTCAAAGCAAACAGAAGAAGTGGCT
GCTAGTAAGAAAGACTTGGAAGGGCGTAGACTTGAAATTCAGAAGGATGTTGATGAGCTT
TTTGCTCTTAGTAACAAATTAAAGGATCAGAGAGAGCAGCTTGTAAAGGAGAGGGAGAGG
TTCATTTCATTTGTTCAGAGATTTAAGAGTTGTGAACAATGTGGTGAAGTAACCCGTGAA
TTTATGCTTTCTGATCTTCAATTTTTAAATGAAATGGAGAATAGGGAGATTTTTCCTCTG
CCAAAGCTGGCTGAAGATTATATCCGAAACAGCTTTAAGGAGAATCTCCATTCACCTGAG
TCCCCTGTTCGTGGAAATGTGGAGTCATTTACCCCAGGGAAAACTGTGTCTTGGTTGCGG
AAATGCACACAGAAGATACTGAACTTATCACCTATCAAAAGAGAAGAACCAGCTGCAACG
GATGGCTCTCCAGTAGACCAGGATGCTAATGCAGGACTTACTTCTGATAAACATGATAAT
GTTGAAGAAGTCCAAGAATTGTCATTTAGGATGGCAAGTGATTCATTAGATGTGCAGGCA
GCAGTTGATGAGAATGTCAGGGAGGTAGAAGGTGATCAAGATCCTTCAGTTGGAGCGTGG
GGTAATACTGACAGTGGTAAGGAGCCTGAACCTTTCCAGAACTCAGGTCAACACAGAGCT
GGAAAGAGAGAAAGACTCAGAGTCAGGACACGCTCGGTGAAGGACGTAATTAAAGATGCT
AAGGACATTGTTGGTGATTCAATTGATCGAAGTGTTAGTGAGCATCCAAACGGTGATGCT
GAAGACTCTACTCATATGGATGGTGGGAGTCGGGAGGTTTCTAGTCTTGCAGACAAAGAA
AATAGAAAAAAGGGAAGAAAACGCAGTCGTGCTCTCACTTCACAAGCTACCGCAAGTGAG
CAGGATGATGGGGAAAGTGAAGGGCGTTCCAATAGTGTTGCGGCTGGAGGTCCCAGGACG
AGGCGACAAAAAGTCTCTGCAGGTGTGCAAGCGCCTGCTGAAAGACGATATAATCTCCGG
AGGCCAAAGAAAGTTGCCACAGGTGCAGCTGTAAAAATAGCATCTGATGCAAGTAAAGGT
AATGATGAAGAAGATGGACAAAGGGAGATTCTAGATGGAAATTCAAAACCTGGGCCCTCA
CATTCAGCCAGAGTCGCTAGTGAAGATGGTGCAACGAGTATAAACTTGATGGAGGTTCAG
GTTGAGGAGACAAACATATACACTACTCCCGTACCTAAAAGGAAGATCAAAAGCATTGTG
CAGAGCAAAGAGGTAAATGGAACTCCTGATAGACATGGTGAGTATGGTGATGAAGATGGT
AGTGTTGCGGAGGAAGAGGACGATGATGATGAAGAGGCTGAGCATCCAGGTGAAGCTTCA
ATAGGAAAGAAGCTGTGGAAATTCTTGACTACA
>contig66744_2 [1417 - 2139] Average coverage: 128.34
ATGATAATAAGGTGTGTAGATGAATCTGAATTTTCTTCAATTTTGAATTCTGTCATTCTC
TTGAAGTTGGTGGCCATTTTGGACCTCAACGAACCGCGTTTAAGGTACTGCAATTTGGTT
TGTATTGGCCTTCATTATTTAAAGATGCTTACGTGTTTTGTAAATCTTGCGAGCAATGTC
AGAAAACAGGTAATATTTCTAAAAGAAACGAAAATGCCTCAACATGGAATCATAGTTTGT
GAAATCTTTGATGTGTGGGGAATTGATTTTATGGGTCCCTTTCCTTCTTCTTTAAATAAT
CTTTACACTGTGGTTGCTGTAGATTATGTTTCTAAATGGATGGAAGCCATAGCTACCAAA
ACTGATGATGCCAAAACTGTTGTAAAGTTTGTCAAAAGTCATATTTATAATAGGTTTGGT
ATGCCAAAAGTCATAATCAGTGATAGGGGAACCCATTTCTGTAACAAAACTTTTGGCACC
CTTCTTGCAAATTATCATGTGACACATAGAGTAGCAACTGCTTACCATCCCCAAACTAAT
GGGCTAGCTGAAGTTTCAAACAGGGAAATCAAATCTATCCTAGAGAAAGTGGTGAATCCT
AATAGGAAGGATTGGAGCCTTAGGCTAGAAGATGCATTATGGGCTTATAGAAAAGCTTAT
AAAACACCTATAGGAATGTCACCATATCGCCTTGTGTTTAGTAAAGGATTTCATTTACCT
AAA
>contig66395_3 [4874 - 3369] (REVERSE SENSE) Average coverage: 17.23
ATGAATGAGGAACTTGATTCTGAGTTTCAACGGACCAAGGATATTGTAGATGCTTTGGAT
GCTCCTATTCCCGAAGAATGTTTACATTGTCGAGGGCAGTTAAATTCTGCACAACAAGCT
GCATTTGATGATATCATGCAGCATGTTCATGAAAATAAGCCAGGAGCTTTTTTCATCGAT
GGGCCTGGTGGGACTGGTAAAACCCTTCTGTATAACGCTTTGTACGCAGAGATTCGTCTT
ATGCAAAATATTGTTTTGCCAACCGCTACATCTGGAATTGCAGCAGCCAACATCCCCTCA
GGTCGCACAGCACATTCTAGGTTCAAAATCCCAATTGATTCAGAAGCATCACTAGCATGT
TCAGTGCCAAAACAAGGTAGTTTGGCTGCGTTATTGAGAGAAACAACTTCGATTATTTGG
GATGAAGCTTCGATGGCAAAAAAAGAAAATATCGAATCATTGGATTTGTTGCTGCAGGAT
TTATGTGAGTGTAAGTCTTTGTTTGGTGGCAAACTTGTGGTATTTGGTGGTGACTTTAGG
CAGGTTTTGCCAATAGTACCACGGAAGACACAGCGAGAGGCAGTTGAAACGAGCATTGTT
AGTTCATATCTATGGCCTAAGCTTAAGAAGTTTAGGCTAACGGAAAACATCAGAGCTAGA
GAGGATCCTGATTATTGTTCTTTCTTGTTGGCTCTGGGAAATGGTGAGTTACAACAAGCA
GAAGTAGGTTATGTGCCATTGCCTCAGGAAATTGTGCGGACTATATCTGTAAATGGTGAT
CCTGTGAAAGAACTTATAACTAGCACATTTCCAGAAATCGGCAGTAAGAGTTTTACCACG
GAAATTTTTACTGAGCGTGCTATTCTTACTCCTACAAATGATGATGTTGATTCTATTAAC
ACGTTTTTGATTAACTCTTTTCCTGGTAGTCCTTTTGTGTACAAAAGTTTTGACACCATT
TTGGATGACATGTGCACTGTTTATCCTACTGAATTTCTTAATAAGCTGTGCCCTGGAGGA
ATGAGTCCTCATGAGCTTGTTCTTAAGAAAAATTGTCCTGTGATTTTGCTTAGAAACATT
TTGCCATCTTCAGGTTTATGCAATGGTACAAGACTCATTTGCATGATCTTTTATCGAAAT
GTCATTGAGTGTCAAATAGCTGTTGGTCATTATAAAGGGAAGACTCATTTTATACATAGA
GTTAATCTGAGGCCCTCGAATTCAGCAGGATATCCTTTCCAATTTGAGCGAAAACAGTTC
CCTTTAAAGCTTAGTTTTGCTATGACAATTAACAAGTCACAAGGTCAGACTCTTAGTCAA
GTAAGTGTGCATCTTCAGCGACCTTGTTTTTCTCATGGACAACTTTATGTGGCTTTGTCT
CGTGCAAAAAAGGCAAGCAAAGTAAGTGTTCACACAGTGATTCCTCCTATACCATATGCA
ATTGGCCATACTAAAAATGTTGTCTCATATGATGTTTTGCGTTTGGCTGGCATAATTTTG
GGACGG
>contig66383_3 [4225 - 2606] (REVERSE SENSE) Average coverage: 64.87
ATGCTATTCTCTTTGGTCTTAATTAGATATACAGATACTCGAGATGATGAAAAATACAGA
AAAATGTCTATAAGATCTACCCCCATTTCATTGGTGCTAGAGGATCTTACTGGCAATTCT
TATCTCATCAACATAATTGACGTCCCGGGACATCTAGATTTCTCTGATGAGATGACAAGT
TCTTTGAGGCTCACTGATGGGGCTGTTCTGGTAGTTGATGCCTCTCAAGGCGTCTTGGTC
AGCACTAGGAAGGCAATCACTCATGCTATTCAAGAACATCTTCCAATTGTTGTTGTTATT
AATAAGGTTGATCATTTGTTCAGTGCGTTTAGAATGACCCCTGAAGAAGCATATAAGCAC
TTGGAGCAGCTTATATCATCCATAAATGATCATATTACTACTGAAGAGGGTGGGCTCCAT
GTAAATCCACTCACTGGCAACATATGTTTCTCCAGTGCATTGTTTGGGATCTCGTTTACC
TTATCTTCGTTTGCAAAAAAACATGTAGCCAATTTTGGACTGAAATGTGATGCGTTGGAG
TTTGCGTCTCATCTTTGGGGGGATTCCTACTATGATGCAGACAAGAAAGCTTTTATGAAG
GAACCTCCTGCAGTTGGAAGGGAAAGGTGTTTTGTTCAGTATATTTTAGAACCCTTCAAT
AGGCTGCGTACTCAAGTTCTTGAGAATGATCAAGATAATCTGAAGAAAACACTCTTTGAA
TTTGGTGTAAGACTTCCTGATGAGACATTGACTATCAAACGTTTTGAAGATTGTCATCTG
TTGATGAGGCTAGCATTTAGCTCAGTCTTTGGTAAAGTGACAGGATTCACTGACATGGTG
GTACATCACATCCCCAGTGTCAAAGAAGCTGCCTCAAGGAAGGTTAATCGTATATATAGA
GGCTGTAAAAAATCACTGATAAAGTCGATGTGTAATTGTGATAAAGCTGGGCCGCTTATG
GTTGATATCACTAAGCTCTACCCAACTTCAGATTGCAGCGGTTCTTATGCTCTTGGTAGA
GTTTATAGTGGTGTTATCCGAAAAGGACAGGCTGTTTGTGTATTGACTGAAGATTTTGAG
GATGAGGGTGATATGGCCGAGGTCACAAATATTTGGTTGTACCAAGCGTGCTATAGAGTA
CCTATAATTGAAGCTTCACCGGGTTCATTGGTTGTCATTGAGGGAGTCAGTGATGGTATT
GAAAAAAGTGCAACTCTTTGTGACGAAAAGGGTTTTGATTTTTTCATCCCGCCTCAATTC
AACACACCTTCAGTTTTGAAGGTAGTGTTTGAAGCTTCTAACCCCTTTGAACTTGGGGCT
GTCCTAACACAGCTATGCAAAACCTTTCCTCTTGCAACTGTTAAGAGAATAAAGTATTAT
GGGGGGATTGAAATTCAAGGCCCAGGGAAGCTATACCTTGACTCTATCATAAAAGAACTA
AGAATTTACTCGAAAGTAAAAATAAAGATTCTGCATTGGGCTGTGTTGTACCGTGAAACA
GTGCTTGAATCTTCAGAGAAGTGTTTTTCTACAACTAAGAACAAGTGCACCATAGCCATG
ATTGCAGAACCCTTAGATGAAATTGCAGAGGATCTCCACATGGGGATCCTAATATACTGT
>contig66457_1 [78 - 5015] Average coverage: 23.05
ATGTATCTGAACCCGAGGTCTGAGGCTACCTGGTGTAAATACTTTCCTACGACCCTCAAA
GGTGTTGCCCAATCCTGGATCACCAAAGGGCTCAGGGAAGGCTCCATAACCGGTTGGAAC
GACCTCTCCAACAAGTTCAAGAGCAAATTCTCTACGGCCAACCGCCGAGAGAAGACCACT
GCAGAGCTAATGAGTCTGCAGCAGGCGGAGGACGAGAGCCTCCGCGACTATCTGACTCAC
TTCAGCAACGAGTCATCCGGAATCACAAGCCTGGATCAAGGCCTGGCCGTGTTCGCGCTA
CGGAACGGCCTCCAAGCTGGAAAGTTCCTGGACTTCATGGTCATGCATCCCCCGCAGACC
CTGGAGGAAGCCTTGGAAGCATCGGATAGGTTCATCCGAGCCGAGGAGTGGAACAGATCC
AGGTCTCAGTCTCGTCCGAGAATTGAGAAGCCGAAAGGGCAGCAGCCCGAAGTCTCGGCG
CAGAGGAAAGGGAAGGCTAAGGCCTCAGAACCGTCCTCTGCTGCCGAGCCGAAGAAGGAA
AGACACTTTCCCTACACGGGAAGGTACGATTCATACACTCCACTCTCCCTTCCCCGTGCT
AAGATTTTCAGCACGACGAAGGACGAGGGGAGATTCAAAAAACCTCGTCCGTTGCCTCCC
TGGCATCAGACGAGGGGAAGGGACCAGTGGTGCGAGTTCCATGACTCACCCGGACATCGC
ACCGAGGACTGCGTCCAGCTGAAGGACCAGATTGAGGATCTGGTCCGCAAGGGGTACCTG
AGCCAATACCTCGCGGACAGGCGCGAGGAGAAAAAAGCTGAAAAAGATTCTCGGCAGGAC
CTCAACTTCGCTCGGAAGAAGGATAAGGGACCTCAGGGCAAGGAGTCCCTCGACATCCTA
GTTATTTCCGGGGGAATCTCGCGAGGCAAAGCCAAACGCCAACTGAGGGGTCTAACCCAT
CAGATTCATCAGGCTGAGCTTCGGCAGTCCCAGTCACCGGCGCCGAACATCCTGTTCACA
GCCGAAGACTGTGAGGGGGTGGTATACCCCCACGATGACCCACTAGTAATCATTCTGGGC
ATCGCCAACCGCAACGTCTGGCGGACCCTCGTCGACGGCGGTAGCGGGGCGAACATCCTC
TTCCGAGGAGCGTTCGACCAGCTGAGGATGGGAGCCGAGCACCTGGCCCCCGCACCCTAC
CCGGTGTCTGGATTCAACGGCTCTTCCTCGTATCCTGACGGGAAGATTACACTTCCTGTC
ACCATCGGCGAAGGCCGAGCAGCTAGGAATATCATGGCCGAATTTTTGGTCGTAGATGCT
CCATCCGCATACAACGTGATCATGGGGAGACCCCTCATTCACGGCATTCAAGGAGTCGTC
TCCACGTATCATCAAATCATGATATACGTTTCAGACGAGGGACGCTCCGAGAAAATAAAG
GGCAGTCAAAAAGAAGCCCGTCTATGCAATCACCTCAAGCCATCCACGTCTCGCCGAGGC
GACCGTGGCGATGGGGAGGAAAAGCACCGGGACCGGAACGCCAAAAAGCCGAGAGGCTCA
GACGTTTCGGCTAATGAAGCCCCAGACAACGAGAAATCCGATGGGGGCCAAAAGGCTGAC
TCCGCCTCAGAGCCGAACGACTCTGATGGCCAGCCGCGGTCAGGAAAGTCTGCTAATATT
GATAGCAGGCCGGAATTCGAGGAATCCAACTCTAAGAGCATGGAGACGGATGACCTGACC
GAGTCAATAGAACTGACCGTAGGAGATCCGAACAGATGTGTTAGCATCGGGACGTCACTG
CAGCCAAACACCCGTGCGGCACTCGTCCAACTCCTACGGGCCAGTGGAGACGTGTTCGCC
TTCTCAGCCGCAGAAATGCCCGGGATTGATCCGGACTTCGTCTCCCATAGGCTTAATGTC
GACCCCTCCAGTCGACCCATTAAGCAGAAAAAGCGGAACTACTCCGCCGAAAAGAACCAG
AACATCGCAGCTGAGGTCGATAAGCTCCTAGATGCTGGGTTCATTGAACCCTGTCAGTAT
CCGGAGTGGCTGGCCAATGTTGTAATGGTTCAGAAGGCAAATGGTAACTGGAGGATGTGC
GTTGACTTCACGGACCTGAATAAGGCATGTCCCAAGGACTCCTATCCGCTGCCGAGGATC
GACCAACTGGTCGACTCGACAAGCGGGCATGCTCTGCTCAGTTTCATGGACGCATTCTCG
GGATACCATCAGATCTTCATGCACCCCGAGGACCGAGCTAAAACAGCGTTCATAACAAGT
TCCGGGTTGTACAATTACAGAATGATGCCCTTCGGATTGAAAAATGCGGGGGCAACATAT
CAGAGGTTGGTTGATCAGGTTTTCGCCGAGCAAAAAGGCCGAAACATGGAGGTTTATGTT
GACGACTCAATCGTCAAAAGCATAAAAGAAAAAGATCATGTCACGGACCTAGCCGAAACC
TTCGCCACCCTCAGAAAATACAAAATGAAGCTGAATCCGAAGAAATGTGTCTTCGGCGTG
AAGTCAGGCAAGTTCCTCGGCTTCATGGTCAGCAAGAGGGGGATTGATGCAAACCCCGCC
AAAGTACAAGCTGCTTTAGACCTCCCCGAGCCGAAGACAAAAAGGGATATTCAGCGTCTA
GCCGGGAGAATGGCTGCCTTGTCCAGGTTCATCTCACGAGCCTCAGACAAAGGGCTCCCT
TTCTTCAAGGCGCTGAAGCTCCAAAATTCAAAAGGCATTGAATGGGGAGACGAACAAAAG
TCAGCCTTTCAGCAGCTCCGTGAACACCTGGCTCAACTCCCAACACTGGCAAGGCCAGTC
GTAGGAGACATCCTATACTTATACGTGGCGGTCAGTCCAGCCACGGTAAGCGCGGTGCTG
CTAAGGGAAGAAGAAAAAGTTCAACAGCCGATCTATTTCGTCAGCCACACCCTGACGGAT
GCCGAGACGCGCTACCCATTGTTAGAAAAAGTGGCTTATGCAGTGGTGGTGGCTGCTCGG
AAGTTGCGACCCTATTTTGATTCTCATCAAATAGCGGTTCTAACTGATCAGCCGTTAGAG
AAAGTCCTCGGCAAGGTTGAAAAATCCGGTAGACTAGCAAAGTGGGCTTTCGAGCTCACC
GAGTTCAGTATCGGTTATCAGCCGAGAACAGCCATCAAGGCGCAAGCCTTGGCAGACTTC
TTGGCCGAGTGCTCCTATCAGGAGACTCTGGATGCAAGGAGGAAAATCTGGACCGTCTTC
ACGGATGGGTCCTCCACCGTGAACGGTTCGGGGGCAGGGGTCGTCATCACCTCTCCCGAA
GGCAAAACCTTCGAGTATGCACTAAAATTTTCATTCAAAGCCTCTAACAACGAGGCCGAA
TATGAAGCAGCCATTGCTGGCTTAGACCTGTGCATATCGTTGGAAGCCGAGCATGTCTAC
CTCAAGACAGATTCTCAGCTGGTCGCCAATCAGATCCGGGGGGAGTATGAGGCTAAAGAG
CCTTCAATGGCAGCTTACCTCACAAGGATCAAATCGACAATTGCGAAGCTGAGATCTTTC
GAAGTAGAGCTGATCCCAAGGGGTCAAAATGCTCAAGCGGACGCACTCTCCAAACTTGCA
AGCTCAACTCTGACTGAGTTAAGCCGTTCTGTCTATGTGGAGGTGCGCCGAGAAAAGAGT
GTAGCCGAAGCAATATCAATCTGCTGCACTGCACTCGAGCCGAGCTGGATGGATGACATC
CTGGCTTATAAACTCAGGGACGAGCTCCCCGAGGATAGGAATTCGGCCTCCAAGATAAAG
CGGATCAGTTCACGATTCCTCGTCTTCGGCGGCCAACTCCTCAGAAAATCCTTCTCCGCT
CCATTATTGAAATGCGTGGGTCCAACGGATGCCGACTATATTCTCCGAGAGATTCACCTC
GGCATCTGCGGAAACCACATAGGAGGGAGAACCTTAGCCCACAAAGCTCTCAGGGCAGGG
TATTTTTGGCCTACAATGATCTCGGATGCAAAGAACATGGTCAGAAAATGCGAGAAATGC
CAAAAATTTGCACCGGTAATCCATCGGCCATGCCTAGATCTCCAGCCAATTCTTAATCCT
CTTCCATTTGCACAATGGGGGTTGGATATTCTGGGACCCTTTCCCGAGGCCCCATACAAA
AGAAAGTGGCTGATAGTCGGAATCGACTATTTCAGCAAATGGATTGAAGCGGAAGCTGCT
TCAAGCATATCTGAGCAAACTGTCAGACAGTTCATCTGGCAGAACATAATAACTCGGTTC
GGCATCCCAAAAGTTTTTGTGTTCGACCACGGCAGACAGTTTGACAACCTGCCCTTGCGC
CGATACACTGATCAATTCGGGATAAAATTGGCTTACTCCGCGGTTTGCCACCCTCAGAGT
AATGGCCAAGCCGAAGCCGCAAATAAACAGATCCTTAACGCTCTCAGAAAAAGAGTAGAG
GATCAAAAGTCCAAGTGGGTAGAGGAACTTCCGGGAACCCTCTGGTCACTCCGGACAACC
GAGAAGGAGGCAACGGGGCATTCACCTTTTCAGCTGGTGTATGGATCCGAAGCAGTGCTT
CCAGTGGAAGTGGGCTCAGAGAGCCTACGAGTGAATCTCTTCTCAGCCGAGGAAAATGAG
CAGCTCATGAAAGAGTCCCTCGACTTCCTTGACGAGATTAGAGATCTAGCCCGAGAAAGG
ATGGCTGCACACAAGCTCAGAATGAGCAAGTCCTACAACCGAAGAGTCTATCAACGACCT
CTCAGAGTTGGGGATTTAGTTTTGAGGAATGCTGCAGCTGTTCAAAAAAGTCGCATTCAT
GGCAAACTCTCAGCATCTTGGGAGGGACCTTATGAAATTTATCAAGAGCTTCAGCCCGGT
ACCTTCAGACTCAAACAAATGGATGGCACCGAGCTGAAAAACCATTGGAATGCCGATGTG
CTCAAAAAATACTATGTG
>contig66400_2 [4222 - 4653] Average coverage: 74.86
ATGACCAACGAGTATGATCAATTCATCAAAGTTTTCATCTGTTTTACAATTCTTCGTCTT
CCTTATAAACAAGGACAAGATAAGCGCCAATTTTCTATGTATCTCTTCCTTCCAGATGAA
AAATATGGGCTTCCCGCCTTGATGCAAAAACTCAGCTCGGAACCTGGTTTTCTACATAAT
CACCTTCCATTATTAGTTAAAAGAATTCCAATAGCTAAATTAAAGATTCCTAAGTTCAAG
TTTTCATTTGGATTTGAAGCTTCAAATGTTTTAAAGGGATTAGGAGTTGAATTGCCCTTT
AAGGCGGGTGGTCTTACTGAAATGATAGACTCATCATCATCAGCCATAGCTCGAAAACTT
TATGTTTCAGACATTTTCCAGAAATCCTTTATTGAGATTAACGAGGAAGATACTAAAGCT
GCTGCTGCTTCT
>contig114975_1 [4526 - 3006] (REVERSE SENSE) Average coverage: 298.80
ATGGCAACCATTCGAGCAGACGAAATTAGCAAAATTATCCGTGAACGTATTGAAGGATAT
AATCGAGAAGTAAAGGTTGTAAATACCGGCACCGTACTTCAAGTGGGTGACGGCATTGCT
CGTATTCATGGTCTTGATGAAGTAATGGCAGGGGAGTTAGTAGAATTTGAAGAGAGGACA
ATAGGTATTGCTCTGAATTTGGAATCAAATAATGTTGGTGTTGTATTAATGGGTGACGGT
TTGATGATACAAGAAGGAAGTTCTGTAAAAGCAACTGGAAGAATTGCTCAGATACCCGTG
AGTGAGGCTTATTTGGGTCGTGTTATAAATGCTCTAGCTAAACCTATTGATGGTCGGGGT
GAAATTGCAGCTTCTGAATCTCGGTTAATTGAATCTCCCGCTCCCGGTATTATTTCGAGA
CGTTCCGTATATGAGCCTCTTCAAACCGGGCTTATTGCTATTGATGCAATGATCCCTGTA
GGACGTGGTCAGCGAGAATTAATTATCGGAGACAGACAAACCGGTAAAACAGCAGTAGCC
ACAGATACGATTCTCAACCAACAAGGACAAAATGTAATATGTGTTTATGTAGCTATTGGA
CAAAAAGCATCTTCTGTTGCGCAGGTAGTTACTAACTTTCAGGAAAGGGGGGCAATGGAG
TACACTATTGTGGTATCCGAAACAGCGGATTCCCCCGCTACATTACAGTACCTCGCTCCT
TATACCGGAGCGGCGCTAGCGGAATATTTTATGTACCGTGAGCGACACACTTTAATCATT
TATGATGATCTTTCCAAACAAGCACAAGCTTATCGACAAATGTCGCTTCTATTACGAAGG
CCGCCTGGGCGTGAAGCTTATCCAGGAGATGTTTTTTATTTGCATTCACGACTTTTGGAA
AGAGCCGCTAAATTAAGTTCTCGTTTAGGTGAAGGAAGTATGACTGCTTTACCAATAGTC
GAGACCCAATCAGGAGATGTTTCAGCTTATATTCCTACTAATGTAATTTCGATTACAGAT
GGACAAATATTCTTATCCGCCGATCTATTCAATGCTGGAATCAGGCCGGCTATTAATGTG
GGTATTTCTGTTTCTCGGGTAGGATCCGCCGCTCAAATTAAAGCCATGAAAAAAGTAGCT
GGTAAATTAAAATTGGAACTGGCGCAATTTGCCGAATTAGAAGCTTTTGCACAATTTGCT
TCTGATCTTGATAAAGCTACTCAGAATCAGTTGGCACGGGGGCAACGATTACGTGAATTG
CTCAAACAGCCTCAATCCGCCCCTCTCACGGTCGAAGAGCAGGTAATGACTATCTATACC
GGCACGAACGGTTATCTTGATTCATTAGAACTTGAGCAAGTAAGGAAATATCTTGTCGAA
TTACGTACTTATGTAAAAACGAATAAACCGGAGTTGCAAGAAATCATATCTTCTACCAAG
ACATTTACTGAGGAAGCAGAGGCCCTTTTAAAGGAAGCTATTCAAGAACAAATGGAACGC
TTTCTACTTCAGGAACAAGCA
>contig139120_1 [1188 - 853] (REVERSE SENSE) Average coverage: 84.91
ATGATTATCATTCTTCCCTTTTGTCCCCTCTCCTCCTTTTCCTTTCCTAATCCTTGCCTT
CCCCTCCCTTCCCTTCTTTTTCTCCTCAATTATCTATCCAAACACACTCTAAGGTCTCCA
ATCAATTTAATAATGATATCATTTTGTTTTTTCAAAAATAAAAATGACAACATGTATCCA
CTACCATATATTTCTTATTCTTTCATTTTATTTGGAGGGAAGGAAATGGAAGGAAAGAGA
GGGAAGGGAAATGGAGGGATAAATTATTATTTATTTGAATCGTGCAATAAATTTGGAAAA
AAATTGAATTGGAGGGGACGGAGAGAAATGGAGGGA
>contig88558_1 [4808 - 3576] (REVERSE SENSE) Average coverage: 38.20
ATGACTATGTCGTACGAACAACGCCTGAAAGCGGCGGCGAAGACTATAACGGCCGCCGAT
GATTCTCCGGCGCCGTTCAACTGCGACGATATCGGAGTGACGGCCACCCTTAAACCTCAC
CAAATTGACGGCGTTTCATGGCTTATTCGCCGTTATCTTACCGGCGTCAATGTTATTCTC
GGAGATGAGATGGGATTGGGAAAAACTTTGCAAGCCATCACTTTTCTGGGCTACCTGAAG
TTCTGTAAAAGATTGCCCGGCCCATTCTTGGTCTTGTGCCCCTTAAGTGTGATAGATGGT
TGGGTGTCAGAAATAGAGAAATTTGCTCCTAAGTTGAGGGTTCTCAGTTATGTTGGTGAT
AAAGAGCACAGGCGTATGCTGAGGAGGACAATGTATGAACATGTTCAAGCACAATCTTCA
TCTACTAATGTGCCTTCATTACATTTCGATGTCCTTTTGACGACATATGACATTGCGCTG
ATTGATCAAGACTTCCTTTCACAATTTCAATGGCATTACACTGTGATTGACGAAGCTCAA
AGGCTTAAAAATTCTTCAAGTGTTCTGTATGGCGTGCTCAAAGAGCAATATGTAATGCCA
CGACGTTTGCTGATGACAGGCACACCCATCCAAAACAACCTTACTGAACTTTGGGCATTG
ATGCATTTTTGTATGCCATCTGTTTTTGGAACATTGGAGCAGTTTCTTCACACATTTAAG
GCTGTAGGAGATGCTTCTGCTGGCCATGATGGTGCCGCAGTTAAGGAGCAGCTTAGCACT
TTGAAGTGCTTGCTGGGAGCGTTTATGCTTCGCAGGACAAAATCTAAGCTTGTTGAATGT
GGAACTCTTGTGTTGCCTCCTCTTACTGAGATTACACTGATGGTACCACTAGTAGCCTTG
CAGAAGAGTGTTTATACATCAATTTTAAGGAAAGAGCTCCCTAGACTTCTCGCTTTGTCT
TCTGCAACATCGAATGTCCCATCATTGCAGAATGTTGTAGTCCAGCTACGAAAGGCATGT
AGTCACCCTTATCTCTTCCCTGGTATTGAACCTGAACCGTATGAAGAGGGTGAACACCTT
GTTCAGGCTAGTGGTAAACTTATGATTTTGGATCAACTTCTTCAAAAGCTGCACGAATCT
GGACACCGTGTTCTTTTGTTTGCTCAGATGACCCAGACCCTTGATATTTTACAGGATTAT
TTGGAGTTACGTCATTACTCTTATGAGCGCCCT
>contig67253_1 [53 - 4954] Average coverage: 31.48
ATGATTCCGGTTGTTCTCCCAAAGCTTGTTGTCGCCCAAAAGAATGACGAACAATCAGTT
GCTATTTTGCATGAGCTTGCCAACTACTCGGACACAAATATGGTGAATATGATTGTTCGC
TGGCTACCGAAAGTACTTGCTTATGCTCTTCAGCAATCTGATGGCAAAAAATTGCTCTCT
GTTTTGCAATTTTACCACGAGCAAATAGAATCAGACAAGCAACAATTATTTGCTGCTTCA
TTACCTGATTTATTGGAGGAATTAGTGTGCTTTGTGGATGGAAATGACCCAGAAGAGATT
AGCCAAAAGTTGGGAAGAGTACCACAAATGATAGAAGAAGTTGCAAAAACTTTGACGGGA
AGTGAAGATCTTCCTAGCTTCTTGAAGAATTATTTTGTTGTCATTCTCAAAAGAATTGAT
ACGAAAATGCTCCAGGCAAAGGACATCTCTTGGCAGAAGCAAGCTATTAAAAGAATAGAA
TTGTTGATTAAATTGATGGGTCCTCACCTTAGTACCTATGTACCAAAACTTATGGTGCTT
CTCATGCATGCGATTGAGAAGGAATCCCTGCGTGGTGAAGGTCTCGCTGTGTTACATTTC
TTCATCAAGCAGCTGGCAATGCTGTCACCATCTAGTGCCAAGCATGTCATATTTCAAGTT
TTTTCTGCTCTAATTCCCTTTTTGGAGAAAGAAAAAGACAAGCCTTCTATGCATTTGGAT
AAAATTGTTGATGTTATAGAAGAGCTTGTGTGTGAAAATAAGGATATACTAAAGCAGCAC
ATTCGTGAATTTCCTCTGTTGCCCAGCATTCCTGCATTAATAAAGGTAAATCAAGTGATA
CAAGAAGCACGAGGGTCAATGACTTTGAAGGATCAATTGCGAGATGCCGCTGATGGCCTG
AATCATGAAAACTTAAATGTAAGGTATATGGTTGCTTGTGAACTAAGCAAACTACTGAAC
CTTAGGAATGAGGATGTAGCAGCAACAATTGGCACAGAAATGGGTTTAGATGTTACTGTT
TTAAGCTCTCTGATTACATCTTTATTGAGAGGATGTTCTGAAGAATCACGGACTTCAGTT
GGGCAGAGGTTAAAAATGGTGTGTGCGGACTGTCTTGGCGCTCTAGGTGCTGTTGATCCT
GCTAAGGTAAAGGCAGCACCATGTCAAAGATTCAAAATCCAGTGCTCTGATGATGATTTG
ATCTTTGAACTGATCCATAAGCACCTCGCCAGGGCATTCAGAGCAGCCCCTGATGCTAAC
ATCCAAGATGCTGCTGCATTTGCTATTCAGGAGCTGCTAAAAATTGCTGGATGCAATGCT
GTGGCCTCTTTGTCACAGATGCTGAAAGTTGGTGTACTGGGGTCTAAGGGCTCTAATGAT
TGTCAAGTGATGAGTGAAAGGGGTCAACGGTTGTGGGACCGATTTTCTGACTATGTTAAG
GAGATCATTGCACCATGCTTAATTTCTCGGTTTCAACTTTCCGATTCATCAGAATCTTCC
TCTTCTGGTGCTATATATCAACCTTCTTTGTCATTCAGGAATTGGATCTTTCGTTGGATT
AAAAAACTGATTGTGGACGCTACCGGATCTCGTGCAAGCATTTTCAAGGCTTGTCGTGAA
ATAATGCGCCATGATATGCAAACAGCAACATATTTGCTACCTTATTTAGTTCTTGATGTT
GTTTGCCATGGTTCAGAGGTAGCCCGCTCCGGTATTACAGGAGAGATATTGTCTGTCCTG
GATGCAGCTGCCTCAGAGAATAGTGGTGCTGCAGTTCTTGTAATTGGTGGTGGGCAAGGT
GAGATTTGTATCCAAGCTGTTTTTACTCTGCTTGATAATATGGGACAATGGGTTGATGAT
GTGGGTCAAGAAATAGCACTTTCCCACTCTCCATTTGTTTCCTCTAAAGAAGCTTCCAAG
TTAAGCAACACAACTAGCAACTCTGCAACTGATAGGGACAAACTTCGTGCACAATGCAAA
TATGTTTCTGAGCTTTTGGATGCAATTCCAAAGGTGACCCTAGCAAGGGCATCCTTTAGG
TGCCAGGCTTATGCTAGATCATTGATGTACTTTGAATCGCATGTTCGGGTAAAATCAGGT
TCGTTTAACCCAGCAGCTGAGAGGAGTGGCATCTTTGAGGATGAAGACATTTCATTCCTG
ATGGAAATCTATAGTGGTATGGATGAACCTGATGGTTTATCAGGGTTGGCTAGCTTAAGA
AAGTCAGTAAGTTTACAAGATCAGCTGCTAATAAACAAAAAGGCTGGAAACTGGGCAGAG
GTCCTGACTTCTTGTGAACAAGCGTTGCAGATGGAATCTACCTCAGTTCAAAGGCATTCA
GATGTTCTCAATTGCTTACTTAATATGTGCCATCTTCAGACAATGGTTACCCATGTGGAT
GGCCTAATATCTAGAATTCCTCAATATAAGAAAACATGGTGCATGCAAGGGGTGCAGGCT
GCGTGGAGACTTGGAAAATGGGACCTAATGGATGAGTATCTAGATGGAGCTAATAAAGAA
GGCCTACTTTGTAGCATTTCTGACAGCAATGCTTCGTTTGACATGGATGTTGCTAAAATT
CTTCAGGCAATTATGCAAAAAGATCGATTTGTGGTTGATGAGAAAATTGCTTTATCAAAG
CAAGCTCTTATTGCTCCATTAGCTGCTGCTGGCATGGACTCATATGCACGGGCTTATCCG
TTTATTGTAAAACTTCATCTTTTGAGAGAGCTAGAAAACTTTCGTGATCTACTCGGTTGC
CATTCTTTCCTGGAAAAACCTTTTCATCTTGGACACCCAGAGTTTTTGAAAGTTATAGAT
AACTGGGAGAATAGGCTAAAATTCACACAACCATCTCTCTGGGCAAGGGAACCACTTTTA
GCTTTCAGGAGACTTGTTTTTGGTGCCAGTAAAATGGGTGCTCAAGTTGGAGACTGCTGG
CTTCAATATGCTAAGCTTTGTCGCTCTGCTGGTCATTATGAGACAGCTAATCGAGCTATT
CTTGAGGCGAATTCTTCTGGTGCACCTAATGTCCACATTGAAAAAGCCAAGCTTCTATGG
AGCATGAAGCGGTCTGAGGGTGCAATTGCTGAATTGCAGCAGTCTCTCTTAAACATGCCT
ATAGAAGTTGTTGGGTCTGCTGCAATATCATCTATTACTAGCCTTGCCTTGATTCCACCA
AATCCGCAACCCTTGCATGGTGATACTCAAGCTCAAAATGAGAATCGTAATATAGGAAAG
ACCCTTCTCTTATACTCAAGATGGATCCATTATACTGGACAAAAGCAGAAAGAAGACGTA
ATGAGTCTGTATTCTAGGGTGAGGGAATTGCAACCTAAGTGGGAGAAAGGTTACTTCTAT
GTTGCTAAATATTGTGATGAAGTTCTTGTTGATGCTAGAAAACGTCAGGTGGAAAATGTT
GATACTAATCCAAGGATACCACCTGCTTCTGGTATCATCTCTAATAATTCAAATGCTGAG
AAGCCTTGGTGGGTTTATCTTCCTGAAGCACTTTTATTTTACGCTAAAGGCCTTCACAGA
GGTCATAAGAATCTTTTCCAAGCCCTCCCAAGATTGTTGACCCTTTGGTTTGACTTTGGA
AGTGTATATCATCAGAGTGGGTCATCAAATAAAGATCTAAAAAATGTTCAGGGAAAGGTA
ATGAGTATTATGCGAGGCTGTCTGAAAGATTTGCCAACTTATCAGTGGCTGGCTGTTCTG
CCACAGTTAGTTTCTAGAATCTGCCACCAAAATGAAGAGATTGTTCGATTGGTCAAACAC
ATCATTACTTCTGTTCTCCGGCAGTATCCTCAGCAAGCTATATGGCTCATGGCGGCTGTT
TCTAAATCTGCTGTTCCTTCAAGGAGACAAGCAGCTGCAGAGATCTTGCAAGCTGCGCGC
AAGGGGCCCAGTCCAGACAGCCGTCGCAATGAATTTTTTTCTCAGTTTACCAGTTTAATT
GATCATCTGATTAGGTTGTGCTTTCATGCCAGCCAATCAAAAGTGAGAACAATTAATATC
TTAACTGAATTTAGTTCCCTGAAGAGAATGATGCCTCTAGGAATCATAATGCCTATTCAG
CAGTCTCTCACAGTTAACTTGCCTACTTGTGAGTCACCCTTGACAGACTCATCTAATATC
TTTTCAGCTACTGAACTTCCAACAATAGCTGGAATAGCAGATGAAGTTGAAATACTTTCA
TCTCTTCAACGTCCCAAAAAAGTTGTTCTTGTTGGAAGTGATGGCATTGAGCGTGCGTTT
CTCTGTAAACCCAAAGATGATCTACGAAAGGATGCTCGTATGATGGAATTTAATGCTATG
ATTAATCGTTTACTGTCAAAATGTGCTGAAAGCCGTCGAAGAAAGCTATATATTCGCACT
TTTGCCGTAATTCCTTTAACTGAGGATTGTGGAATGGTGGAGTGGGTGCCTCACACTCGT
GGTCTACGGCACATTCTTCAGGATATCTATATAACGTGTGGCAAATTTGACAGACAGAAG
ACAAATCCTCAGATTAAGCGATTGTATGATCAATCCCAAGGGAGAATGCCAGAAGATGAG
ATGTTGAAGACCAAAATACTTCCAATGTTTCCCCCTGTTTTCCACAAATGGTTTTTAACT
ACATTTGCTGAGCCAGCTGCCTGGTTCAGAGCCAGAGTTGCTTATGCACATACTACTGCA
GTGTGGTCCATGGTTGGTCACATTGTAGGCCTTGGGGATCGACATGGAGAAAACATCCTT
TTTGATTCTACTACAGGGGATTGTGTGCATGTTGACTTTAGTTGCTTATTTGACAAAGGT
CTGCTGTTGGAGAAACCAGAGCTTGTGCCTTTCAGATTGACCCAGAATATGATTGATGGA
TTGGGAATCACTGGATATGAGGGCGTCTTTCTCAAGGTGTGT
>contig66386_2 [4814 - 201] (REVERSE SENSE) Average coverage: 41.96
ATGGGAGTGCACGGTCTATGGGATCTCCTCGCTCCGGTGGGCCGCCGTGTTTCCGTCGAA
ACTCTCACCGGGAAACGCCTTGCAATCGATGCTAGCATATGGATGATACAATTCATGAAA
GCGATGCGCGATGAACGAGGTGAAATGGTGAGAAATGCTCATATTCTAGGGTTTTTCCGC
CGCATTTGCAAGCTTCTCTTTCTTCGTACGAAGCCGGTGTTCGTGTTTGATGGCGGAACA
CCGGCTTTGAAGCGGAGGACTGTTATTGCGAGGCGGAGACAAAGGGAGAATGCTCAGGCG
AAGATTCGAAAGACTGCTGAAAAGTTGCTTTTGAATCATGTTAAAGCAATGAGACTGAAA
CAATCGGCTGATAATCTCCAGAATCAGAAAGAAATGGACAGTGCTAAGGGTAAAGAGGTT
GTGTCGGAAAAATCTGACGCGTCGAATAAAGACGAGGCAGCATTGGAAGGTCACAATCAG
GAAATGATAGATGAAATGTTGGCTGCATCAATACTAGCAGAGGAGTCTGGTGAGCTTGGC
ACTGCATCAAACTGTGCTGCTGAGATTGGTAGCTCTAGTGGCAATGCATCTACTTCTGCT
GCAGCGTTTCCCAAAGAAGACGAGGAAGATGAATCGGATGAGGAGATGATGCTACCAATA
ACTGACGGAAATGTGGATCCAGCTGTATTAGCAGCTTTGCCTCCATCTATGCAGCTTGAT
CTTCTTGTTCAGATGCGGGAAAGATTGATGGCAGAGAACAGACAAAAGTATCAAAAAGTG
AAAAAGGCTCCTCAGAAGTTTTCTGAACTCCAAATTGAAGCATATCTTAAAACAGTTGCA
TTCCGCCGTGAAATTGATCAAGTTCAAAAAGCTGCTGCCGGGAGGGGGGTAGCTGGTGTT
CAGACTTCTCGCATTGCGTCTGAATCTAATAGAGAATTTATATTCTCATCATCCTTTTCT
GGAGATAAACAACTTCTTGCATCTGGTGGAGCTGAGAAAACACCTGAGATTCAACAAATG
AAGGATAGGAAGGATTCTTCCTTTGATATTCTGAATGCCATGGCTTCTGCTTCCAAGTTT
ATGACAGAAGCTGAACCAGCTGTTGATGAAGCTGTCCAAACATTTGTCGATGAGAGAGGG
CATAGGCGTGTCAGTAGCAGAAGAGCTATGGGCATTCGTATGACAAGAGATTTGCAGAGG
AACATAGAATTGATAAAAGAACTTGAACAAGAGAGGACAACTGTGACTATTGAAGCAAAC
GCACAGAATAACCCTGATATGGAAGTTCATGAATTTCACTGTGATGGCAAATTTAATGAG
GCTGTGAATGAGTTTAACTGTGACATTGAACAAAACAGCAATGTGAACTCGTCATTAGAG
CCTGCAAACAATAAAGATGCACAAAATAGTGAAACTTGTATAAAGATAACTTTTGATGCT
GATGCTGATGTGAAGCAAAGATCTTTGGATAGTGATGATGAATTATTTGCTCATCTCGTG
ACAGGAGATCAGGTTCCAATTTGTTCCATTGACAATACTACTTCAGATTGTGAATGGGAA
GATGGTATGATTAGTGGAGAAAGTGGGATTTTAGTTGATGGGAATATATTGGCTATAAAT
TCTTTTCATGTGCAAGATGGAGATATGAAGGAGTCTGATGTGGAATGGGAGGACAGTACT
AGTCTTATGAATGGTGAATCTGATATGAAGTCTTTTGACATGAAAGACATTAAAGGCAAA
GAGATCGGAATGGAATGGCAGGAAGGGCTCACTACTACTGGCGTCAAGAAAAATGCTCGG
TCACTTTCTTCTGATGACCTGAAGACTATCTCGAAAGGGTCAGCAGAAGAAGAAGCTGCT
TTGCAGGAGGCTATAAGGAGGAGTCTTGTGGATTTAGCTGGTGAAAAGTCGAGTTGTGTA
TCATGTGATCTGAAGGCTGATGGCTGTGCATGCAATCAACAATTACAGTTGGAAAGCTGC
AATCCTTTAACTAGCTCACATCTAGAGAGGCTTTTGGATGGTCATCAGCCATCTCAGTCA
TTTGTTAAAGAGAATGATCAATCAAATTTGTTGTCTAGAAAGGATATCTGTGCTTCTAGT
AAACTTGGCATGCACTCAATATCACCAGCATTTGTTACTGCTGTACCAGCCCCTCACATA
GATACTAAAAATGACCTGAATGAGCAACAACTGAGTACTAGCCCAGAAAATGCCCAGATT
AGTAATCTGGCTGAGAGTGGTTCCAGTACCCCAATAGACATGGCTGCTGGTGTACCTGTT
ACACTCCTTGAAAATGATGTTGATGACATTACAAAAGAAAGAGCTGCTCCAGCATGTTAT
TCTGGTGTACTACCTGAAAATTTAGTTTGTCAGACAGCCTCCATTTTAGAGAAGCAGACG
GTGCATTGTGATTTTAAAAAGACTCAGGGAGCAGATGATGCCCACCTTGTAAGCATGCAA
GAAAGAAGCCATGATGCAGAGATTACTGCATCCAAAGATGAGGAAAGCACTCTTGAACCC
CAGGAAGTTAATGTGGAAGATGAATTATTAGTGCTTGATCAAGAATATAAAAATCTTGGG
GATGAGCAGAGAAGGCTTGAGCGCAATGCAGATTCTGTTAATGCTGAAATGTTTGTGGAA
TGTCAGGAATTGCTTCAAATGTTTGGCTTACCATATATTATTGCACCGATGGAAGCAGAA
GCTCAATGTGCTTATATGGAGCTTGCAAACCTTGTAGATGGGGTTGTCACTGATGATTCT
GATGTATTTCTCTTTGGAGCCAAAAGTGTTTACAAAAATATATTTGATGACCGGAAATAT
GTTGAGACCTACTTTATGAAGGATATTGAAAATGAATTAGGTTTGAACAGAGAGAAGTTA
ATTCGCATGGCTTTGCTGCTTGGGAGTGACTATACTGAAGGTATTAGTGGAATTGGCATT
GTCAATGCTATTGAAGTTTTGAATGCATTTCCCACGGAAGATGGATTTCATAAATTTCGT
GAATGGATTGAGTCACCTGATCCAGCAATTCTTGGAAAAGTGGGAGTGCAGTCAGGCTTG
AGCTCAAAGAAAAAAGGGTCAAAAGCTTCGAAGAATGGCACGAGTAATTCCAAAAGTGGT
ATGGAAGGAAACTCTGCAGCTGATTCTAACACTTTGCTGGATCATGAGGAGGAAGAGGCT
AGGAATGACGTCCAAAATTTGAAGCAAACATTCATGAATAAGCATAGAAATGTGAGCAAG
AATTGGCACATCCCTCCTTCTTTTCCTAGTGATGCAGTGATCTCTGCATATGCAGCTCCA
CAAGTAGATAAATCAACTGAACCTTTTGCGTGGGGAAAGCCTGATGTTTTTTCGCTACGC
AGATTGTGCTGGGAAAAGTTTGGATGGGCTAGCCAGAAGGCTGATGAGCTGCTTTCACCG
GTCTTAAAGGAGTACAATAAGCACGAGACGCAATTGCGACTCGAAGCATTTTATACTTTC
AATGAGCGATTCGCCAAAATCCGCAGCAAGAGAATTAAGCAAGCTGTGAAAGGCATAACC
GGAAAACAGTCCACAGGCTTGGAAAAAGCTGATGATTTGCAAGAGAATCCTGCAAAGATG
AAGAAAGCTGAAGCACGTGCCAGTGTTAACACAAGGAAAAAGTCTCTTTCAAAAAGAAAA
GATTATGTTGTTGGATCACGAAACAAATCTGCTAAAAAGTATAGATCACTACAGCAGGAG
AATAAAGAGGATGGGCTGTCAGCCACAGGAGTCTGTACCGAGGCTGAAAAACAGAGTATG
AGGGATGCTGGAAGCAGTAGAGTCAGAGGTAGAGGAAAAAGAACAGCTGTTGGTAAAGGT
AGGCGAAAGGAGAATTTTGATTCTGAGTGTGATGAGACCAGTATAGATGATCACAACAGC
AACAGTGATGAGCATGAACATGAAGTGCTATCTGAAATCATTGAGTCTCCTGATAATGTT
CGAAGGTCAAAGCGTGCCCGGAAAGCTGCCAACTATGTGGAAGAAGATGATGAAAGTGAT
GAGCTACTGACTTCTCTAAATGAGACGGACAAGAATAGTGAAGGAGCAGGTGGACGTGAA
GCTGATACGGCTAATGTTAATGCAGAGAAAGACTTCATGTCTGGAGATCTTTCTGGTCCT
GGCTTCCCTGGAGACTACTTAGTAATGGGTGGTGGATTCTGTCCTGAAGAAGACGAGGCA
GAAATAGATAGTAATCTGTTAGGTTCTATCCAGATGGACACTGCTATTGTTGATGTAGAT
GGTGAATATTTGCAAATGGGCGGTGGGTTTTGTGTAGATGATGAAGATGATCCGAATTTC
CAAGAACGTGATGGAGGTGGAGCATCCACTGTAACTGATGCTCATGTTTCCACTGTAACT
GAAACTGAAGAACATGGCCTAACAATTGATCCTTGTGAAAATTCCTCAGCTCCAGTGAGT
GTTCTCGATACAGCCGAGGGCTTGCAAAAAGGCTTCTCGTGTGATGTTAATCTAAATCTT
GATAAACTCCGAACCTTTGATGACAATTTGCCTAATGTAGCCAACATTGCTGCTCCAACT
TCTGTGAACCCATTTAGTGCTCTTCCATATTTGAAAAAAAAGAAAAAGAAACCT
>contig66601_2 [734 - 2518] Average coverage: 26.25
ATGAATGATGAGAAACCGATCATGTCTCAAGTCCATGACTACGAGAATTTGGTAACCGAA
ATCTTTGGTGAAGGCATGAAGATGTGTGAGACTCTCCAAGCCAATGTTCTTTTGGAGCAA
CTCCCTCCTTCTTGGAATGACTACCGAAATCTATTGAAGCACAAGAAGAAGGACATGACC
CTCCAAGAACTTATCAGCCACATGAGAACCGAAGAGGCCAATCGCCTCGAGGATAAGTTC
GAAACTTTGTCTCTTAGTTCTTCCAAGGCTCACCTTGTTGAGTCTTCTTTGAATGTTTCT
AAAAACAGGAAATTCTCCAAGAAAAAGGGAAGCAACAAGTCTAAAGTCAATTTCACTCAT
AACAACAAAATCCAAAAAACGAAGGAAACGTGCTATGTGTGTGGAGTCATAGGTCACAAG
GCCTACCAATGCACCCGTAGGCATGGAGCCAAGAAAGACGGTTCTACCTCCCAAGTTAAT
CTCGTTGAAAAGGAGGACATCATTGTTGCAGTGGTGGTTGAAGCCAACTTGGTAGAGAAC
AAAACTGAGTGGATTTTGGACATCGGAGCATCACGACATTTTTGTGCAAACAAGGCCTTA
ATGATTGAGTTTGAAGATGTCTCCGACGGCGAACATGTCTATATTGGCAATAGTAGTACC
GCCGGAGTCCTTGGCAAAGGAAAGGTCCATCTCAAACTTACCTCCGGAAAAACTTTATTT
TTGAATAATGTGTTGTATGTTCCCTCTCTTAGGAGAAATCTTGTTTCGGGAGCCCTTCTC
AACAAAGCTGGCCTTAAACTTGTCTTTGAGGCCGACAAGATTGTAATGTCTAAAAATGGA
GACTTTGTTGGGAAAGGTTACCTCAATAATGGTTTGTTTGTTTTGAATATCATGAATGAG
AATGGAAGTACTTCTTTTGCTTATATTGTTGAGTCTTTGGATGTTTGGCACAATCGTTTA
GGACATTTAAATTCTTCTTATTTGAAAAAGTTAAAGGACATGGATTTGATTAATTTTTCA
ATGGATGATGAACTTGACAAATGCCAAATTTGTGTTGAGGCCAAACATACTAAGAAACCA
TTTAAGCAAGTGGTCTCAAGAAGTACAAAATTACTTGAATTGATTCATTCGGATTTAGCG
GACTTTAAAAATTTCACTAGTAGGGGTGGGAAAAATTATTATATTACTTTTGCTGATGAT
TTTTCTCGCTATACCCAAATTTATTTGCTTAAAACAAAAGATGAAGCCAAATGTGCATTT
TTAATGTACAAAGCCGAAGTTGAAAATCAATTGGATATAAAAATCAAAAGAGTTAGGACC
GATAGAGGTGGTGAATATGAAAAAGATTCTTTAAAAGATTTTTATGAAGCCAATGGCATC
ATACATGAAACAAGTCCATCTTACACACCCCAATCAAATGCTATTGCCGAAAGGAAAAAT
AAATCTTTAAAAGAGACTATGAATGTCATGCTTCTTAGTTCCGGTTTATCCAATAATTTA
TGGGGAGAGGCGGTTCTTTCCGCTTGTTATGTTCTCAATAGAGTGCCCCATAAAAAATTG
GATAAAACCCCCTATGAACTTTGGAAGGGCTATAGTTCAAATTTAAAAATTTTGAAAATG
TGGGGCTGCTTGGCTAAGGTGGCCCTTCCGGATTTTAAAAAATCCACCATCGGGTCTAAA
ACATTTGATTGTGTGTTCATTGGTTATGCTCATAATAGTGCGGCCTATAGATTCATGCTT
TTAAATGATAGATCGACTTGTGAAGTTAGAGATGCAGAATTTTTT
>contig139877_4 [3403 - 455] (REVERSE SENSE) Average coverage: 186.73
ATGTGCCAATGGATGACAACTCGTTTGGTTTCAGCTTCCAAGGATGGAACAATTAAGATT
TGGGAAGATCGCAAGGCAGCGCCACTTCTGGTATTGAGGCCCCATGATGGTCATCCTGTT
GATGCAGCCAAGTTTTTGGCTGCCCCACACCGGCCAGACCATATCATGTTAATCACAGCT
GGACCACTTAATCGAGAGGTAAAGCTTTGGGCTTCTTCTGATGAAGAAGGATGGTTGCTG
CCTAGTGATGCTGAATCTTGGCGGTGCATACAGACATTAGAGCTGACAAGCTCTGCTGAA
CCTGAAGCTGAGGAAGCTTTTTTCAATCAGGTCGTGGCCTTGTCTCAAGGGGGACTTCTT
TTACTAGCAAATGCCAAAAAGAATGCTATATATGCAATTCATTTAGAATATAGTGCTACT
CCAGCAGCAACCCGGATGGATTATTTATCAGGGTTTACAGTCACTATGCCTATCCTAAGC
TTTACTGCTACAAGTGATGTCTTACCTCATGGGGAACACCTAGTTCAAGTTTATTGTGTC
CAGACACAAGCCATACAGCAGTATGCTTTGGACCGCTCACAATGCTTGCCACCACCATTG
GAAAACTTGAGTTTAGAAAAATCAGAGTCCACTGTTTCTCGCGATGCAGCTGAATGCATT
CCTGGCTTAGAGCCATCTGGAAGCAAGTCTTTTGAGGTTCCCTATTCTGCAGCCAAACCA
AGTAACCATATTAGTGGTCTAGGGAGCTCACCTGAGATTAAGTGTCCTGTGAATGATGCT
TCTGATGCAACATCCGTTCAGGATATCACTACTGCAAATGTGGATTCCAACTCTACTTCA
TTATTACCAACATCGAGCAATGCTGATGTTGTGTCTGTTGCACCACCTCCTCTTCCTCCT
AGTCCAAGGTTATCTAAAAAATTCAGTGATTTGTGCGGTGATCAAGCTGCTACTGATTAT
CCTGTTGATAGGCAAATGGATAGTGCACAGACTAGTTCATCGGCTTTGCCTGCCTCAAAT
GAAGATAGCCGAACTGTACAAGGGAATACTTCTGATGCTGTCCCTACCATGTTTAAACAC
CCAACTCATCTTGTTACTCCTTTTGAGATTATGGCTACATCTTCAGCTGATGCGACCCGT
GTTTCTGAAAATGGTGAAAATGAGGCTAAAATTCAAGATGATGTCGTGAGTAAAGATGCA
GGAAATGCTGAGGTTGAGGTTAAAGTTGTAGATGAAACTGGATTTGGTAAAAGTGTTGAG
TCTTCTCGGCAAGTAGATCCTCAAGTCATACCAGACAGAAAGGAAAAATCTTTCTTTTCA
CAGGCATCAGATCTGGGGGCTGATATGAGTCGAGAGTGTTGTGCATTACCATCTGAGACA
TCTATAATGGAAGAAGCTAGAAATAGCATAATGGAGGCTCTAGCGCAACCTTCAAACTCA
GGTGAGGACGAAGGAGATGAAGCCAACAGTGATGTGTCTAGGAAAGCTGCAGACTATGCT
GCTTCAACACTGGTGCCACAGTCTCCTACACCAGGTGCCAAAGGGAAAAAGCAGAAGGGA
AAGAACTCTCAAGCATCTGGTTCATTATCTCCTTCACCAAGTGTTTCAAATGCAGCGGAT
TTGTTTCAAGCAGGTTCGGGTGTGCAATTTGTGGAGCCTTCTAGTTCACAGATGCTGGCT
ATGCACGAAACTCTTAATCAGATATTAAATGCGCAGAAAGAAATGCAAAAGCAGATGAGT
ACAGTTGTTTCTACACCAATTACTAAAGAAGGTAGAAGGCTAGAGGCGGCTTTAGGACGG
AGCATAGAGAAGGCTTCAAAGGCCAATACTGATGCTTTATGGGCTCGCACACAGGAGGAG
ATTACTAAACTTGAGAAGTCGTTACGAGATCGTATGCAGCAAATTCATGGTTTGGTAAAT
AACATGGTGAACAAGGACTTTCTTGCTGTGCTTGAGAGAACATTGAAGAAAGAATTGGCT
GCTGTTGGCACAAATGTAGCTCGTACAATAAGTCCAGTTATCGAGAAAACAATTTCTTCA
GCTATTACAGATTCCTTCCAGAGAGGGGTTGGTGACAAGGCTGTGAATCAATTGGAGAAA
TCTGTAACCTCGAAACTTGAAGCTACTGTTGCCAGGCAAATCCAAACTCAGTTCCAGACT
TCTGGCAAACAAGCACTTCAGGATGGATTGAGGTCTTGTTTGGAGGCTTCTATTATTCCT
GCTTTTGAGATGTCCTGCAAAGCAATGTTTGAGCAAGTTGATTCTGCATTCCAGAAGGGA
ATGTCTGAACATACAGCAGCGGCACAACATCAAATTGAATCAACAAATTCTCAGCTAGCC
CTTACCCTTAGGGACGCTCTAACTTCAGCTTCATCGCTGACTCAAACCTTGAGCGGAGAA
TTGGCTGATAATCAGAGGAAGTTGTTTGCTATTGCAGCTGCTGGTGCAAACTCCAAAGCA
GGAAATACGCTGGCCACCCAATTGAGCAATGGACCTTTGCCGGGTCTACATGAGAAGGTT
GAGCAGCCATTTGATCCGACAAAAGAGCTATCTAGACTCATCTCTGAACACAAATATGAG
GAGGCATTTACTGCAGCTTTGCAAAGAAGTGATGTAACCATCGTCTCCTGGTTATGCTCA
CAGGTTGATCTACAGCGTCTTTTGTCAACGATGCCATTGCCTTTGAGTCAAGGTGTTTTA
CTCTCACTTCTTCAGCAGCTTTCTTGTGATATAACAAAGGATACAGCTAGGAAGTTAGCG
TGGATGACAGATGCCGCTGCATGCATACACCCGCATGACCCAATGATTGCAGTGCATGTG
CGTCCGATTTTGGAGCAGGTTTACCAGATATTGAACCATCAACGTAGCCTTCCTACTACC
TCATCCTCAGAGTTGTCGAGCATCCGGGTTGTCATGCACGTCATCAACGCCATGTTGCTG
ACCTGTAAA
>contig95520_1 [360 - 4490] Average coverage: 96.23
ATGGGTTCGTCCAAAAATGTGGTGGGTTTTGTGGGATTTGATGATATAAGTTTGGATTTG
GCTGCTTCACTTGTTGGCTCTGGTTATGCTGTCCAAGCTTTTGATTCTCAGCTTGATAGT
CCCTTAATGGTTGAATTTTCAAAGAGGCTTGGGGGAACTAGATGTGCAAATGCAGTGGAG
GCTACTAAAGGCGTTTCAGCTATAATCCTCCTGATACCGCATCCAGCTCAAATTGCTGAC
ATGATATTTGGCCAAGAGGGTATTTTGGAAGGTTTGAAGAAAAATGTGGTGGTAGTTCTT
CATACAGTCACAGTGTCTGCTGAAGTTCAGAAACTAGAAAAATGTCTTACGGAGGAATAT
GAGATAAATGCAGTGGTTGATGCTCATATCTATAGGGGTACTTCTGAAGATCTGAACGGG
AAAATCATGGTAATTTCATCAGGGAAATCTAGTGCAATCAATGTAGCGCATCCTGTGCTT
TCTGCTATGTCTGAAAAACTATTTGTTCTGGAAGGTGAAATTGGTGCTGGAAGTAAAGTA
AAAATGGTTACAGAGCTACTTGAAGCCATCCATCTTGTTGCTTCAGTTGAGGCAATTTGT
CTTGGAGTGCAAGCAAAAATTCATCCTTGGATACTTTACGACATTATCTCTAATGCTGCC
GGTAATTCATGGGTTTTCAAGCATCATGTTCAACAGTGGTTAAGGGCTGACCATATGAAG
GATCAAACTTTAAGTACCCTAGTAGAGAATTTGGGAGTTATTTTAGGTTTGGCAAAATCT
CTTCCATTTCCATTGCCACTTCTTGGAGTTTCTCATCAACAACTTCTTGGGTGTTCTCAT
GTGGGCGGAGAGGAAGGCAATGCACCATTGTTTAAGGTATGGGAGAAAGTTCTAGGAATC
AAACTCGACGAAGCTGCCAATGAAGAAACATACAACCCTTTGGAACTAGCAAGAGAGCTG
GAGTCTAGGTCAAAATTGGTAAACCGAGTTGGTTTCATTGGTCTTGGAGCAATGGGGTTC
GGCATGGCAACTCACCTACTGAAGTCAAATTTGACTGTCGTTGGCTATGATGTGTATAAA
CCAACACTTTGTCGATTTATTGAAGCGGGTGGATTAGTGGGTAACTCTCCTCTAGAAGTA
GCGGAAGGTGCTGATGTGCTTGTAATAATGGTTACGAATGAAGCTCAAGCAGAAAGTGTC
CTTTTTGGAGATCTAGGCGCAGTCCAGGCTCTTTCAGCGGGAGCAACTATTATTTTGTCA
TCCACGGTTTCTCCAGCATACGTGAACCAACTGGATCAACGTTTAAAAGGCAAGAACTTA
AAACTGGTGGATGCCCCTGTTTCTGGTGGTGTGAAAAGAGCATCCTCAGGAACTCTTACG
GTAATGGCATCTGGAACTGATGAAGCTCTGGAACAGTGTATTTCAGTGCTTTCTGCATTG
AGTGAGAAGCTATACATCATTAAAGGAGGATGTGGAGCTGGAAGCTGTGTTAAGATGGTT
AATCAACTACTTGCTGGAGTTCATATAGCATCTGCAGCTGAGGCATTAGCCTTTGGTGCT
CGCTTGGGTCTGCCAACAAGAAACTTATTTCAAATTATGACCACCACCAGCGGAACATCC
TGGATGTTAGAAAACCGAGGTCCACACATGGTGGACAATGATTTTACTCCTTATTCTGCA
CTTAACATATTTGTCAAAGACCTGGGAATTGTTTCTCATGAATGCTCATCTCGGAAAATT
CCACTTCATGTAGCCGTCACAGCACACCAATTATTTTTAGCAGGTTCTGCTGCTGGCTGG
GGTGCCCTTGATGATGCTGCTGTTGTCAAGTTTTATGAGTCTCTGACTGGAGTCAAAGTT
GAGGGAAAGCTCCCAGTCCTTAGTAAAGAACATGTGATGAAATCTCTTCCGCCCGAGTGG
CCTGTGGATCTTACCAGTGACATAATCAAGCTATGCGAGAACAATAGGAAGCCTTTGGTC
GTTCTCGATGATGATCCAACAGGAACACAAACCGTTCATGATATTGAAGTTCTAACAGAA
TGGAGTATTGATAAACTTGTTGAGCAATTCAGAAAAAATCCCAAGTGCTTTTTTATATTG
ACAAACTCAAGGGCTCTTAGTTCTAACAAGGCTAGTGCTCTGGTGGCTGAAATCTGCCGC
AATCTTCAGACTGCAGCTAAATCAGCTGATATTGAGTTCACAGTGGTATTAAGAGGTGAT
TCAACTTTGAGGGGTCACTTTCCCCAGGAAGCTGATGCTGTTATTTCGGTCTTGGGGGAT
ATTGATGCATGGATCATTTGCCCATTCTTTCTTCAAGGAGGTCGCTTCACTATAGGAGAC
GTACATTATGTTGCAGAAGCTGACCGGCTTGTTCCTGCTGGAGACACAGAGTTCGCCAAA
GATTCCGCTTTTGGCTATAAATCTTCTAATCTGCGACAGTGGGTTGAGGAGAAAACAGAA
GGGCGTATAGCAGCTAGTAATGTGGTTTCTGTTTCCATCGATCTGTTGCGCAAAGGTGGT
CCTAATGCTGTTTGTGAGCATCTATGCAGTTTGGAGAAGGGGTCAACATGCATAATTAAT
GCAGCTAGCGAAAGAGATATGGCTGTGTTTGCTGCTGGGATGATACTGGCAGAGCTGAAG
GGGAAGCGTTATTTATGCCGCACTGCTGCTAGTTTTGTTTCTGCTAGAATAGGAATAACT
TCAAGACCTCCAATTTCTCCAAAGGATTTAGGAATTCATAAGGAAACCACCGGCGGTCTT
ATTATTGTCGGATCTTATGTTCCAAAAACTACAAGACAGGTTGAGGAACTAAAAGTTCAG
CTTGGACATGCATTAAGATGGATTGAGATACCGGTGGACAAGGTTGCAATGAAGTCGCCA
GAAGAAAGAGCAAAAGAAATCAATGAGGCTGCCGAATTGGCTGATATATATCTTAAGAAC
GGCATGGACACAGTAATTATGACCAGTCGAGATCTTATCTCTGGAAGAACCCCTTCTGAA
AGCCTGGAAATCAATTTCAAAGTAAGCTCTGCCTTGGTGGAAATTGTTAGGCTCATTAGT
ACAAGACCTCGTTATATTCTTGCTAAGGGTGGAATCACTTCATCGGATATTGCTACCAAA
GCTCTTGATACCCGACTGGCTAAAGTAGCTGGACAAGCCTTGGCCGGTGTTCCCTTATGG
CAGCTTGGTGGTGAGAGTAGACACCCAGGAGTACCATACATAGTTTTTCCAGGCAATGTT
GGTGACCATAAAGCTCTTGCTGAAGTTGTACAATCTTGGGCTCGTCCTGCGAAAATTATA
TCAACCAAAGAACTTTTGCTTAATGCCGAAAAAGGTGGTTATGCTGTTGGAGCCTTCAAT
GTTTACAATTTGGAAGGGATTGCTTCTGTTGTAGCTGCTGCTGAAGAAGAATGCAGTCCT
GCTATTTTACAGATTCATCCTGGTGCCTTGAAGCAGGGAGGAATTACTTTGGTTGCTTGT
TGTCTGTCAGCTGCTGAGAAAGCCAGTGTTCCAATTACTGTTCATTTTGACCATGGAACT
TCCAAGCCAGAATTAATTGAAATGCTAGAGTTGGGATTTGATTCAGTAATGGTGGATGGC
TCACATCTTCTATTCGAGGAAAATATATTGTATACGAAATACATTGTCGATTTGGCTCAT
CAGAAAAACATCTGTGTTGAAGCTGAATTAGGCAGATTATCAGGGACTGAAGATGACTTG
ACTGTTGAAGAGTATGAAGCAAGGCTTACTGACATTAATCAGGCAGAAGAGTTCATTGAC
AAAACTGGTATTGATGCTCTGGCAGTGTGCATTGGCAATGTCCATGGGAAATACCCTGCG
AATGGCCCAAATCTGAGGCTTGATTTACTTAAGGACTTGCATGTTTTGGCGTCCAAAAAA
GGTGTGGTTCTGGTCCTTCATGGAGCTTCTGGTGTACCCAAGGACCTTGTCAAGAGCTGC
ATAGATTTTGGTGTGCGAAAGTTCAATGTGAATACTGAAGTAAGGAAGGCATACATGGAT
TCATTAACCAATCCTGGAAAAGATCTTGTAAATGTATTGGCTTCTGCAAAGGATGCAATG
AAAGCTGTTGTTGTGGAGAAGATGCGTCTGTTTGGATCCAGCGGAAAAGCT
>contig17951_1 [103 - 4554] Average coverage: 131.77
ATGGAGGGTCTGTGGAATTCATATTGTGGGCAATCTAATTGTTCAATTATCGATATAGAG
CCTTGCACTCGAGTGCCATTTGTGTTTGTGACCCATCCTTCTTCATGTGTCAATCATGCT
TTAATCATTTGCCTTGACATACTGCTACTGGCAGTGCTCTTAGTTAGTGTGATTTGTAAA
ATTTCCTCCAAGAGAATCGAGCTATCAGCTCGTTATAAACGCTTCTCAAACTTGCAGATA
GCATCAGCTGTTTTTAATGGCTGTTTGGGACTACTTTACATAGGTTTAGGTACTTGGATT
CTGGTGGAGAAGTTGGGAAATGGTCATTCTACTTTACCGATTCATTGGTGGGCCTTGTAT
TTTTTCCAAGGGTTTACGTGGGTGTTGGTGGGATTAACAGCAAGTCTTAGAGGAGAGTAC
TTCCCAAGAGCCCCATTGCGAATCTTGTCCATTTTAGCATTTCTCTCTGCTGGGATTATT
TGCTTCTTAGCTCTTTTTGCTGCCATAGTTAACAATGAAACAACAGTTAAAGTAGCCTTG
GATATACTGTCTTTCCTAGGAGCAACTTTACTGTTATTATGTACTTACAAGGGGTACATA
AATGAAGAAGATGGAGAGAGTAATGGAGGTACCCTTTACACTCCTCTTAATGGTGAGGCT
AATGGCAGCTGTAAATTTGATTCAGCAGTCCAAGTCTCTCCATTTGCTGAAGCTGGGTTG
TTTGGTAGATTAACATTCTGGTGGTTGAATCCTTTGATGAAATTGGGTAAGTTGAAGACT
CTTCAAGACGAGGATATCCCCAAATTACGGGATGTAGATAGAGCTGAATTTTGTTACTTG
CAGTACATAAACCAGTTGAATAAACAGAAACAGGATAAACCCTCTTCACATTCCTCAATT
TTGTGGACTATTGTGGCATGCCATTGGAATGATATACTTCTTTCTGGGTTCTTTGCTGTT
TTGAAGATACTTACCCTGTCAGCTGGACCTCTTCTGCTGAATGCTTTCATTGAGGTTGCA
GAGGAAAAAGAGGCTTTCAAACATGAAGGCTATCTTTTGGCCCTTGCACTCTTCTTTTCA
AAGACCTTGGAATCTCTGTCACAGAGACAATGGTACTTCAAAAGCAGATTAATTGGCCTG
AAAGTGAGGTCTTTGCTTACTGCCGCAATTTACAAGAAGCAGCTATTATTATCAAATGCT
GCCAGGATGAGACACTCTGCTGGTGAGATAATGAATTATGTCACTGTTGATGCCTATAGG
ATTGGCGAGTTTCCTTTCTGGGCTCACCAGACTTGGACTACAAGCCTTCAGCTTTGCATT
GCATTATTTATTTTGGTGCATTCTGTGGGACTTGCAACACTTGCAGCACTTGCCGTAATA
ATTTTAACTGTTCTTTGCAACACCCCCCTTGCAAAATTACAACATAAATTCCAAAGTAAG
CTTATGGTTGCACAGGATGCTAGGCTGAAGGCTTACTCTGAAGCTCTTGTGAATATGAAG
GTGCTTAAACTGTATGCATGGGAGACGCACTTCAAGAATGTAATTGAGTGCTTGAGGAAA
GTGGAAGTTAAGTGGTTATCAGCAGTACAGTTGCGTAGGTCATACAATGGTTTCTTATTT
TGGTCATCTCCCGTTTTGGTCTCTGCTGCTACATTTGGGGCTTGTTATGTTCTCAAAATT
CCTTTGCATGCTAGCAATGTTTTCACTTTTGTTGCAACACTGCGTCTAGTGCAAGAACCT
ATCAGATCTATCCCTGATGTCATAAGTGTGGTGATTCAAGCAAGGGTTGCATTTACACGT
ATCGTGGAGTTTCTTTTGGAACCAGAGCTTCTGACTCAGAATGTCAAAAAGAAGAGCGAC
ATGGGAAACTTAGATCATGCCATCAAGTTGAGGTCCGCAAATCTTTCCTGGGAAAAAAAT
TCATCAAAACCAACACTAAGGAACATAAATTTAGCTGTTCGGCCTGGTGAAAAGGTTGCA
ATATGTGGAGAAGTTGGCTCAGGAAAATCAACATTACTGGCAGCAATTCTTGGAGAAGTA
CCGTATATAGAGGGAACTGTTGCAGTTTATGGTAAGATTGCTTATGTTTCCCAGACAGCT
TGGATTCAAACAGGGACAATACGTGAAAATATTCTTTTTGGGTCTTCTATGGATGAGCTA
AGGTATCAAGAAACACTTCGCAGGTGTTCATTGATGAAGGATCTTGACCTTCTTCCTTAC
GGTGATCGGACAGAAATAGGGGAAAGAGGAGTTAATCTAAGTGGTGGTCAGAAGCAACGA
ATACAACTTGCCCGTGCATTATACCAAGATGCTGACATATATCTTTTAGACGATCCGTTC
AGTGCTGTTGATGCACATACTGCAACTAGCCTCTTCAGTGAATATATTATGGAAGCTCTT
TCTGCAAAGACTGTCTTACTAGTGACACATCAAGTTGATTTTCTACCTGCATTTCATTGT
TGTTTGCTGATGTCAGATGGGGAAATTCTTCAATCAGGCTCTTACCATGAGTTGTTAGCT
TCAAGTCAAAAATTTTTGGACCTTGTAAATGCACACAAAGAGACTGCTGGAACTGAAAAA
CTACCTGAGGCTGGATCATCTGGAGAACACAATAATCCAGCAAAGGAGATCAAGAGAACC
ATTGTTAAGAAGCAATATGAAGCATCAGAAGGGGATCAGTTAATTAAGCGAGAAGAAAGA
GAAGAGGGCGACACTGGTCTTAAGCCATACTTTACCTACCTAAATCAGAACAAAGGCTAC
ATTTACCTTTCTATAGCTGTTATTTGCCACCTCACCTTTATCACAGGCCAGATACTTCAA
AACACTTGGATGGCCTCTAGTGTTGATAATCCTCAAGTCAGCACATTTAAGTTGATTGTG
GTTTACCTTATCATCGGAGCATCCTCGACATTGTTTTTACTCTTCAGATCTCTTGCTGTT
GTTGCAATGGGCTTGGCTGCATCTAAATCCTTATTTTCTCAGCTACTGAGCTCTCTCTTT
CATGCTCCTATGTCTTTTTATGATTCAACACCTCTTGGAAGGATACTAAGTCGGGTCTCT
TCTGAATTGGGCATAGTTGATCTTGATGTTGCTTTCAGCCTTCTCTTTTCGATAGGGGCT
ACTATAAATGCATATGCTAATCTAGGAGTGCTGGCAGTTATTACTTGGCAAGTTTTGTTT
GTCTCCATACCAGTGATTTATTTGGCAATCCGGTTGCAGAAATACTATTTTGCGACAGCG
AAAGAGTTGATGAGAATGAATGGCACAACAAAGTCTTTGGTTGCCAACCATTTAGCTGAA
TCTATAGCTGGAGCCATAACTATTAGAGCTTTTGAGGAGGAAGACCGGTTCTTTGCCAAG
AGTCTTGATATAATCGATATAAATGCAAGTCCATTCTTCCACAACTTTACAGCTAGTGAA
TGGCTGATTCAGAGGCTTGAGACCCTCAGTGCTACTGTTCTAGCAGCCGCAGCTTTGTCC
ATGGTTTTGCTTCCAACGGGAACTTTTAGCTCTGGGTTTATTGGAATGGCTCTATCATAT
GGCCTTTCTTTGAATATGTCTCTGGTTAATTCGATCCAAAATCAATGCACATTAGCCAAC
TATATCATTTGTGTGGAGAGGCTTGATCAATACATGCATATCCCCAGTGAAGCTCCAGAA
GTCATTGAAGACAGCCGCCCTCCAGAAAACTGGCCATCAGCTGGTAAAGTGGAGATATGC
AATCTACAGATAAGATATAGACCAGATACACCACTGGTTCTTAAAGGCATAAGTTGCACC
TTTGAAGGGGGAGACAAAATTGGTATTGTGGGTAGGACTGGCAGTGGAAAGACTACTCTA
ATAGGGGCTTTGTTTCGGTTGGTGGAACCAGTGGCTGGGAAGATAGTAGTGGATGGTATC
GACATATGTTCAATAGGACTTCATGATCTACGGTCACATTTTGGGATTATTCCACAAGAT
CCTACACTCTTTAATGGAACTGTAAGATTCAATTTGGATCCCTTGTGTCAGCATAATGAT
GAAGAGCTCTGGGAGGTTCTAGGGAAATGTCAACTCAAAGAGGTCGTCCAAGATAAAGAA
CAGGGCCTAGATTCCGCAGTTGTGGAGGATGGATCAAATTGGAGCATGGGTCAGCGACAA
CTATTTTGTCTAGGACGTGCTTTACTGAGAAGAAGCAGGGTATTGGTGCTTGATGAAGCA
ACTGCATCAATAGATAATGCAACCGACACGATTCTGCAAAGAACAATACGAACAGAATTT
GCAGACTGTACTGTGATCACAGTAGCTCACAGGATACCAACCGTGATGGATTGCACAAAA
GTCCTTGCCATTAGTGATGGAAAATTGGTTGAATATGACGACCCTATAAAGTTAATGAAG
AAGGAAGACTCATTATTTGCCCAGCTTGTGAAGGAATATTGGTCTCATTTTCAATCTGCA
GAACAGGCACAT
>contig71434_2 [4109 - 3] (REVERSE SENSE) Average coverage: 38.30
ATGGAGGAATCAAACAAGAAAGACTTTGATCTACTTGGTATTCTGAAGGCATGGCTCCCG
TGGCAGAGCAACTCTGCTAATGTGTCAAGGTCCTTTTGGATGCCTGACCATAGCTGTAGG
GTATGCTATGAGTGTGATGCCCAGTTTACAATATTCAATCGTAGACACCATTGTCGGCTT
TGTGGTCGAATCTTTTGTGGAAAATGTACAGAAAATTCAGTTCCAGCTCGTAGTGTTGAT
CCCAGTAATTTGCTAGGTGAATGGGAGAAGGTTCGGGCGTGTAATTATTGTTTCAGGCAA
GAGGAGCAGCGTTTAGCTAATGTTGGTCGTGGCCCTTATGGGTCTCACGATATAGATCAT
TCACTCTCAGCAGCTAGTGATGCCAGTTCAACTTCTAGTGAATCTGCTTATGGTAGCAAT
GTTTCTATTTGTTCAATGTCAGTTGGTATCTGTGAACAGTCTTCTGAGTGTTTTTCTCAC
AGTCCATATCAATCAGCTTTGATGGATCTGTCTGTAGATGTCCTGGGCACTGAGGGATCA
GGAAGGAGCACTTTCACTGCCCCCTATGCAGATGATTCATCTGTTAATCAATGTGGATCG
GATACAAACAGGAGTGATGATGATGATGATGATGATGTCTTTGGTGTTTATGATATGGAT
TCCAAATCAACTAGTTGTTCACAGGCTAATGGCTATTATGGTACATTGGAAATCAATGCG
ATGCAAAATGCTTATGAGTCACATGATCAGGTTCCTGAAATGGGTTATTGTGACACCAAA
GGCTTGAGTTGTTCCGCTTTTCAGGGCAGCTATGATGTGCAAGATGATAGTGTACACCAA
CTTAAGAAGAAAGAAGATAATGATTTTGGTGATGAATGTGAAGCATCTTCATCTCTTTGC
GCTGTTGAGGATGTTAACACTGAGCCTGTTGATTTTGAGAACAATGGACTTCTTTGGCTT
CCGCCTGAACCTGAGAATGAAGAGGATGATAGAATTTCTTGTTTATTTGATGATGATGAT
GATGATGCAGATGCTTCTGGAGGGTGGAGACATCTGCACACATCTAGCAGTTTCGGTAGT
GATGAGTATCATGAAAAGGAAAGCTCTGTTGAAGAGCAGAGTAATATTATGAAGAATGTA
GTTGATGGACATTTTAGGGCTCTGGTATCTCAACTTCTGCAGGTTGAGAACATTCCAGTT
ACTGATGACGACAACAAAGAGAGTTGGCTTGAAATTATTACTGGTCTTTCCTGGGAGGTT
GCTACACTACTGAAACCTGACACGAGCAGAGGTGGGGGGATGGATCCTGGAGGTTATGTA
AAGGTGAAATGCATAGCCAGTGGATGTCGCTCAGAGAGTATGGTTGTCAAAGGAATTGTG
TGTAAAAAGAATGTTGCACATCGTCGGATGGCAACAAGAATCGAGAAGCCTCGTCTCATG
ATCCTATGTGGAGCTCTGGAATATCAGCGGGTTTCCAACTTATTCTCAAGTATTGATACT
CTTCTGCAGCAGGAAATGGATCATTTGAAGATGGCAGTTGCAAAGATTGAAGCTCAGCAC
ATTAACGTGTTGTTGGTAGAGAAGTCAGTTTCTCGACAAGCACAAGAATACATTCTTGAA
AAGGACATTTCTCTTGCTCTCAATATGAAGAAACCACTTCTTGAGCGTATAGCACGCTGC
ACAGGAGCTCAAATTGTTCCCTCAATTGACCATCTTTCTGCACAAAAGATGGGATATTGC
GACCTTTTTCATGTAGAGAAGTGTTTTGAAGATTATGGCTCTGCTGGTCAAGCTGGAAAA
AAATTGATGAAGACATTGATGTACTTTGAAGATTGTCCAAAGCCACTTGGTTTCACAATT
TTACTTAGAGGTGCAGATAGAGATGAGCTGAAAAAGGTGAAGCATGTAGTGCAATATGGA
GTTTTTGCTGCATATCACTTGGCTCTGGAGACATCTTTTCTTGCGGATGAAGGAGCTTCC
TTGCCTGAGCATTTGTTTAACGAATCATTAAATGTAGCACTTCCAAATAAATCCTTAAGT
ATCGATCGGTCTATCTCAATGGTACCTGGTTTTGCAATTCCTGCACTTGAGAAGCAAGAA
AACTTTGGAGATCCCCAAATAATGAATGCTATTACCACTGCCTTACTAGGTGGTACTACT
GTGCAAAATACAGAATGGACAAAATCATTGTCTTTACCTTTAAACACCACTATTCAAAAT
TCTGGATCCTCTCTTATTTGTGGCAGTGCCACTAATCTCACTTGTAAGACTTCAATCAAT
GTCTTGGGCTCAGAGCTTTGGTGTGGTGAGGTTGCTTCTCTATCAGCATCTGTCAAGGAA
AAGCATGCAGGAGACTTTATGGATCAAGATGCTTCTGCAGTTATTTGTGGTGAAGTGTCA
CATGTTCACCCGAAAGAAGTGAATTCTGGCTCACTAGGGTCGAGGGAGATTAAATCTGTT
GCTGAGGATGCGTGTAATTCGAACAACATGACTGGCTTAAATGAAACATCAGGTTCTGAG
TCTGTCGCTGGCCAACAAGATGCTATAAGTATTGCCCAGACTGAGTCTGGTTCTTTGAAA
CAGGAGTTCCCTCCGACATCATCTGACGTTCAGAGCATCTTAGTTTCCTTATCATCACGA
TGTGTGTGGAAGGGGACAGTGTGTGAAAGGTCTCACCTGTTCAGGATCAAATACTATGGT
AGTTTCGATAAACCTTTAGGCCGGTTTTTGCAAGATCACTTATTTGATCAGAACTACAGG
TGCCGCTCCTGTGATATGCCTGCTGATGCACATGTTCATTGTTACACCCATCGGCAAGGC
ACACTCACAATATCAGTTAAAAAGTTATCAGAGATTCTTTTGACTGGGGAAAGGGAAGGA
AAGATATGGATGTGGCACAGGTGTCTGCGCTGTCCAAGGATCGATGGTTTCCCTCCTGCA
ACTCGAAGAGTTGTGATGTCAGATGCTGCGTGGGGATTATCATTTGGGAAATTTTTGGAA
CTAAGCTTTTCAAATCATGCTGCAGCAAGCAGGGTTGCTAGTTGTGGTCACTCTTTACAC
AGGGATTGTCTTCGATTTTATGGGTGTGGGAAAATGGTTGCTTGTTTCCGTTATGCATCA
ATTGATGTTTATTCTGTATACGTCCCACCTGCCAAAGTTGATTTTATCTATGAGATTCAG
GACTGGATACAGAAAGAAGCAGATGAGGTTCTTGAACGAGCAGATCTCTTGTTTTATGAG
GTTCGCAATGCCATTAGGCAAATAGCGGAGAAAACATATGGTGGATTGGGTGCTGGTATA
GATTGCTCTGAATCAAGAATTGCAACACTTGAAGGACTTCTGCAAAATGAGATGACTGGA
TTTGAGGAAATGCATCAGAGATTGTCTAACAGGGAGGTGAAAAAGGGTCATCCTTCTCAT
GATATTCTGGAAATTAATAGATTAAGGATGCAGCTGCTCTTCCGGTCTTATATATGGGAT
CAGCGCCTTGTTAATGCTGCCAGTGGTGAAGCCCTTCCTGCAGACCAAAAAGTTATTAGG
AGTTCCAATCTGGAAGATGGAACTGTGAATATTGTGAAACCACTGGAGACTGCTTTTCAC
TCTAAAGCTAGTCCAGATTGTACTCGCGACTTTGTAGAACAAGATGTCCTCTCTGCTAGC
ACTGGAAATTTTGAACCGCTTGATCCTTTGGATTGTGGATCAACTGTTCGAAGGGCAGCA
TCTGACAGTCAGTTTATAGATACCCTTAACCGGCTTGATGCTGCTTGGACAGGTAAAACT
CATCCAGGGGTTGGGATTAAAGAAAACAGCTTGTCATTGATGGGGTCGACTTCGGTGGAT
TCTTCTTTGGCTGTTGTGGTGGAGAGGTTGGCGCTGGAGAGTCGAGTTGAAGAGAAGGGT
GTTGCCAAGGCAACATCATCTTCTTCATCAGTGGCATCTACGAACTCGAAAGGCTCAGTT
AGTGGGGAAGACACCATAAGCTGGTTGGGAATGCCTTTTCTCAATATTTATCGATCTGTA
AATAAGAACTTTCTTGGAAATACTCAAAAGTTAAGTAATTCCATGTACATATCATCAGCT
CGGGAGTTGGGGCTGCAAGGTGGGGCT
>contig114947_3 [3210 - 1609] (REVERSE SENSE) Average coverage: 65.92
ATGAGAGTGTTTGGATGTCTCTCGTTTGCTTACAATCCTGAAATCAAACCTGACAAACTC
AGCCCTAGAGGAGTACCCTGCATTTTTTTGGGATATCCTCCGAACACCAAAGGTTATGTG
CTCATGAATTTACTTACTCAAAAGAGATTCATCTCGAGGGATGTAAAATTTCACGAGAGC
ATATTTCCATACAACAATGCAACACTTCAGTCAATTCTTCAACCTGTGCCAACACATACA
CCACAAACACCACCTACCTTATATTATGAAGAATTTTCGCCAATACAACTTACCCATGAA
AACACTTCCCCAATTCCTGAGCCGACATTGAGCCCACTTAAATCCCGTGCAGATCCTTCA
ACCTCACCTCTGAAACCTCCTTTTCAGGACCCTGAAACTTCAGACTTGCCTGTGATAAGA
AGATCTACTAGACCCACTCAAGAACCTGTGTGGATGAAAGACTATAAAAAATTGGCTTGT
TCAGTGAGCAATGAACCAGTGTGTGTTGCTGCTTCGAGTAACACTCAAGTGACTCCTGAA
TTCTGGTGTTTTTTGGCAAATGTAACTAAAGGGGCATACCCTACATCTTTCAAAGAAGCT
AGTAAACACCCAGAGTGGATATCAGCTATGAATGAAGAGTTGTCAGCCCTTGAAACCAAT
GAAACCTGGGATCTCACGGATCTACCAGTTGGGCAGAGAGCAATTGGAACTAAATGGTTG
TATAAAACCAAACTAAATCCAGATGGCTCAGAGGAGAGAAAGAAAGCTAGACTTGTCATC
TTGGGATGCCGGCAAAGGCCAGGGGTTGACTTTGATCAAACCTTTGCCCCGGTTGCAAAG
ATGACCACGGTGAGGTCATTGTTGGCTGTGGCAGCAATGCAGGGGTGGATTACATATCAG
ATGGATGTCAAAAACGCCTTCCTTCATGGAGACTTACTTGAAGGCGTCTACATGAAAATT
CCGAAAGGATATGTGGGTCCGGGCATGTCCATCAGTCCAGAACAGGGGGAGTTCCCAGAG
AATCGGGTGCTAAAACATAAAAAGTCCTTATATGGACTTAAGCAAGCGCCACGCCAATGG
TTTGCTAAGATCACTGAGGCCTTGAAATCTTTTGATTACACACAATCCAAGGCCGATTAC
TCTTTGTTTACAAGACGCTCAGGAAGCTGCTTTGTTGCCGTGCTTGTATATGTCGATGAT
CTTCTAATTGCTGGAAATAATCAGCAAGAGATAGATAATCTGAAAAATCTTCTCTCCATG
AAATTCAAAATGAAGGATCTAGGGAGGCTTAGATACTTCCTTGGACTTGAAATTGAGCAC
TCGACTTCAGGGATTTTCATATCACAAAGGAAATATGCCCTTGAAGTAATCAGAGTGTTT
GGAATGGCAAAAGCAAGACCACTCAAGGTTCCGATGGACACACATGTGAAACTCACACCC
ACCTTGGGTGATTCTTTACCTGATGCTGAAATTTATCAAAGGTTGGTTGGAAAATTGTTG
TATCTGACCATCATGAGACCTGACATCAGCTTCACAGTCCAAGTTCTGGCACAATTCATG
CAAGCTCCAACTACGGCGCATCTCCAAGCTGCCAAAGAGCAC
>contig67579_3 [4799 - 486] (REVERSE SENSE) Average coverage: 109.06
ATGAGCCTTTTAGAAATTGAGAGCAGACTGGGTTCTCTTGTACAAGCAGAGACTATTTCT
CAACTAAAGAGTACCGTATGGAAAGAAAGGCTGGAAGCAATTTCCTCATTGAAAGAGCAA
GTGGAGGGCATTCAGGAACTTGATCAGTCAGTGGAGATTTTGATTCGTTTGTTATGTGCC
GTCCCTGGATGGAGTGAGAAAAATGTTCAGGTCCAGCAGCAAACTATTGAAGTTATTTCT
TATGTAGCAATAACTGCTACAAGATTTCCCAAAAAGTGTGTTGTTCTTTGTCTTCATGGT
CTAAGTGAAAGGGTGGCTGATATTAAGACCAGAGCCCAAGCGATGAAGTGCCTGACTACA
TTTTCAGAAGCAGTAGGTCCTGGATTTATTTTTGATAGATTATATAAAATTATGAAAGAG
CACAAGAATCCAAAGGTACTTAGTGAAGGCATTTTATGGATGGTTTCTGCTGTTGAGGAT
TTTGGTGTTTCTCTTTTGAAATTGAAGGACTTAATTGACTTCTGCAAGGAGACAGGACTA
CAATCAAGTACTGCTGCTACTAGAAATGCCACGATTAAGTTGATTGGTGTCTTGCATAAA
TTTGTTGGCCCAGACATCAAGGGGTTCCTTACAGATGTTAAACCTGCACTTCTTAGTGCA
CTTGATGCAGAATATGAAAAAAATCCTTATGAGGGACCATCTGTAGCTCCAAAGAAAACA
GTAAAAGCAACCGATTTGTCATCTGTTCCTGCTGGTGGCTCGGATGGTTTACCACGTGAA
GATATTAGTGCCAAAATAACACCAACCTTGCTGAAAAATTTTGAAAGCCCTGATTGGAAG
ATACGCTTGGAATCCATCGAAGCTGTGAATAAAATTTTAGAGGAGGCCAATAAGCGTATT
CAACCCATTGGAACTGGAGAGTTGTTTGGTGCTCTTAGAGGTCGTTTGAATGACAGCAAT
AAAAAGCTTGTGATGGAAGCATCTTCTACCATTGGTGGTGTTGCTTTCGCCATGGGTCTT
CCAGTTGAGAAAGCAAGCAAGGGAATTCTTTCAGATGTATTGAAATGCCTTGGTGACAAT
AAAAAGCAAATGAGAGAATGTGTTTTGACAACTTTGGACTTGTGGCATGGTGCTGTCCAT
CTTGATAAAATGGTACCCTATATTACTGCTGCTCTTTTGGAATCAAAACTTGGTGCTGAG
GGGCGTAAGGATCTTTTTGAATGGTTATCTAAGCATCTTTCCCTGATGAATGACTTTCCT
GATGCAGTGCAGCTGCTTAAGCCAGCTGCCACTGCCATGACGGATAAGTCATCTGATGTT
CGTAAAGCAGCTGATGCATGTCTTTTGGATATTCTTAAAGCTTGTGGTCCAGAAATGGTG
ACCAAGAATTTGAGAGATATACAAGGCCCGGCTCTTTCTCATGTTGTTGAGAAGCTAAAA
TCTTATGGGGCTGTTCCAGATTTGCACGATTCTGCTCAAGTTACTTCTACCACATCACTA
CCTAAGGGCAACACCAGAGTGGGTAAAACTAGCTCAAACGCTGCTGCGGAACGTGCACCC
AAGTACGGAGCAAAATCAGCATCATCGAGAGCTCCTCCTGCGCGGAGCTCAAGAGCAGAG
TCCATCATGTCTGTTCATGATATTGCTATCCAGTCTCAGCCATTATTAAATATTAAAGAT
TCAAACAAGGAAGATAGGGAGAGGATGGTCGTCCGCCGTTTTAAATTTGAAGAACCTCGT
TTGGAGCAAATACAGGATCTTGAGAGTGGGCTTGCCAAATTTTTTAGGGAAGATCTGAAC
AGAAGGCTTCTGAGTACAGACTTCAAAAAGCACGTGGATGGCATTGAAGTGCTACATAGG
GCACTTCCAACCATCGTAAAGGATCTAATTGAAGTAATGGATATAGTTTTAAGGTGGTTT
GTTTTGCGATTTTGTGAATCGAACACAACATGCTTATTGAAGGTCTTAGAATTTCTTCCT
GAATTTTTTGAGGCATTAAGGATTGAGGGGTATGCATTGACTGAAGCAGAGGCAGCCATA
TTTCTTCCATGTTTGGTAGAAAAGTCTGGACATAACATTGAGAAACTACGAGAAAAAATC
CATGAGCTCACTAAACAAATTGTTAGTATATATCCAGCAGCAAAACTTTTTCCTTACGTC
GTGGAGGGACTACGCTCAAAAAATAATCGAACACGTATAGAGTGTGCAGATCTTGTTGGT
TTCCTTCTTGACAATCATGGAGCTGAGATAAGTGGGCAGCTGAAAAGCTTGCAGATTGTT
GCAAGTTTAACAGCTGAACGAGATGGTGAAACTAGAAAGGCTGCTCTGAACGCGCTGGCC
ACTGGTTACAAAATTCTAGGTGAGGATATTTGGAGATATGTAGGGAAATTAACAGATGCT
CAAAGAAGTATGATAGATGAAAAATTTAAGACAAAGGCTCGTGATATGGACAAGAGAAGG
GAAGGGAAGCCTGGAGATGCAAGGGCTGCTTTAAGACGTTCGGTCAGGGATAATGGGTCT
GATATAGCTGAACAGAGTGGAGAAGTTTCAAGATCAATTGGTGGCCCAGTTTTTGCCAGG
GAACCCTATGTTCATCCTGAACTCCATATGGATAGAAATTCATTGCCTCGAGTGCATGCT
GGTGTTAGTGGTCCTACTGACTGGAATGAAGCACTTGATATCATTGCACACGGTGCACCG
GAGCAGTCTGTCGAAGGAATGAAAGTAGTTTGCCATGAGTTGGCGCAGGCCACAAATGAT
CCTGAAGGAAGTACAATGGATGACATTGTCAAGGATGCAGACCGACTTGTCATAATCTTA
GCCAATAAGGTTGCAAAGACATTTGACTTCAGTCTAACTGGGGCTTCTTCGAGGTCCTGT
AAATATGTTTTAAACACACTTATGCAGACATTTCAAAATAAGACTCTAGCTCATGCTGTC
AAGGAGAGCACCCTTGATAATCTCATTACTGAACTTCTTCTTTGGCTTTTGGATGAACGG
GTTCCTCGCATGGATGATGGAGGCCAACTTCTGAAAGCTTTGAATGTTTTGATGCTTAAG
ATCTTGGACAATGCTGACAGGACATCATCATTTGTGGTACTCATTAAACTACTAAGTCCA
GTGAGCTCCTCAAGATGGCCAGCACCTGCGGTGAATGAGTCCCTGAATGTTAGAAATCAG
AAATTTTCTGATTTAGTTGTCAAGTGTTTGATAAAACTAACAAAGGTTCTTCAAAGCACT
ATATATGATGTGGACCTAGATCGCATTCTTCAAAGCATCCATGTGTACCTTCAAGAGCTT
GGAATGGAAGAAATAAGGAGAAGAGCGGGAGCTGATGATAAGCCTTTGCGTATGGTTAAA
ACTGTTTTGCATGAACTTGTAAAACTCCGGGGTACAGCTATCAAAGGTCATCTCTCCATG
GTTCCTATAGATATGGAGCCTCAACCCATTATTCTTGCATACATTGATTTGAATCTACAG
ACTTTGGCAGCGGCGAGGATGCTTACCCCCACTGGACCTGTGGGCCAAACTCATTGGGGT
GACTCAACTGCTAATAATCCATCTTCTGCCACTCATTCTGCTGACGCTCAGTTGAAGCAA
GAACTGGCTGCAATTTTTAAGAAAATTGGAGATAAGCAAACTTGCAGTATTGGTCTTTAT
GAACTGTATCGCATTACACAATTATACCCCAAGGTTGATATCTTTGCTCAGCTCCAAAAT
GCCAGTGAAGCATTCCGAACTTATATAAGAGATGGATTGGCACAGATGGAGAAGAATGCA
GCTGCCGGAAGGACACCATCAAGTGTTCCATTATCAACTCCACCTCCATCATCACTGAAT
CTTTCATCGCCAAAATTAGCTCCTCTGTCGCCTGTACATACAAACTCGCTAAATGATTCA
AAATCGCTGAATACTAGAGTTGAGCCAACAAGTTTTTCTTTACCCCCATCATTCAGTGAA
GATGAGAAGACAGCCAATGCAACTTCTAGAGGTTCAAATTTTGATCATCAACAGCTTCTA
GGGGACCAAAGAAGTGACAGACTGGCAACAGGAGTTACTACTGGGACATTAGATGCTATT
AGAGAAAGGATGAAGAACATGCAGTTAGCGGCAGCAGGTGTAAATCCAGATTCTGGAAAC
AGGCCCTTGATGCCAATGAATGGTAATGTTACTCATAATCAAGCTCAGCATGAGCTAGAT
GATTCAGCTGCTGACAACCCGGTTCACAGTGGAGTTCTTCCTATGGATGAGAAGGCATTA
TCTGGGTTGCAAGCCCGGATGCAAAGACTAAAGAGTGGGTCATTTGATCATGTA
>contig69387_2 [2737 - 866] (REVERSE SENSE) Average coverage: 24.38
ATGTCTAGAAAGACGGCTGAAGATATGCGATGGCATAGTGAAGATAAGTTCAATGATGAT
ATAATGAGGCATCCTCGTGACTCAATTGCTTGGAAGTCATTTGATATGGAATTTAGTGCA
TTTGGCAAAGAATCACGTAACGTAAGGCTAGGACTAGCTTGTGATGGGTTTCAACCATTC
AATAATTCACAGCATAGTACCTGGCCTGTTGTTCTTATTCCGTATAATCTGCCTCCATGG
ATATGCATGAAAGCTCATTCATTCATGTTAACTTTAATTATACCCGGACCTAGTAGCCCA
GGAAGAAATATAGATGTATACCTTCAGCCATTAATTGATGAATTGAAAGAGCTTTGGAAC
ATTGGAATTGAGACATATGATGCTTTTTCTAAGGAAAATTTTCAGATGCATGCAGCAGTG
TTGTGGACAATCAATGACTTTCCTGCCTATGGAGATCTTTCTGGATGGACCACTAAAGGC
CATTTTGCATGCCCATGCTGCCATAAAGAAACGAAACGAACATCTTTGCTGAGAAAGGGT
GGCTATTTAGATCATCGACGTTGGCTTCCACTTGATCATATATGGAGACAAGATGCTGCT
TCCTTTAACAATAAAAAGGAGAAAAGGCGTGCACCGCTTCCATTGAGTGGGGAAGAGGTA
CTACAACACTTGTCTCGTTTCACACCAGAAAAGTTTGGAAAGACTTCTAACAAAAGAAAA
AGGGATGCCTCAAATAGTCTGTATGGGTGGCATAAAAGAAGCATTTTTTTTAATTTGCCT
TATTGGAGTAAGTTAAAAATTCGTCATAACTTAGATGTTATGCACATCGAAAAAAATGTC
TCTAATAACATTTTGGGTACTTTGTTGGGCATAAAAGGCAAGAGCAAAGATACCACAAAG
GCTCGAATAGATTTGATGAAGATGAAAGTTAGAAGTGAATTGCACCCGATATTGGATGGT
GATAAAGTACGTGTTCCTGTTGCATGTTACTCTCTAAGCTCAAGTGCCAAAGCTGCCATA
TGTGATATGTTTACTAAAATAAAATCCCCAGATGGCTATTTATCAAACATTTCTCGTTGT
GTCAAGGATAATGGAAAAAAGATTTCTTGCTTGAAGAGTCATGATCATCATGTGTTCATT
AAGCAGTTACTTCCTCTTGTAACGCGTGGCTTTTTGCCAAAGTATGTTTATGAACCTCTG
GTAGAGTTAAGTTCCTTTTTTAGGAATTTGTGTTCAAAGAGTATAACCATCGGTGAACTG
GAAGATCTTGAAAGAAAAATCCCTTACACGTTGTGTAAGCTTGAGATGATTTTTCCACCA
GCTTTTTTTGATGTCATGGTTCAATTAGTTATACACTTGGCAGCCGAGGCAAAGATTGCT
GGGCCAGTTTGTTATCGTTGGATGTATCCAGTTGAGAGGTACATTCAAACGTTGAAATCA
TATGTTCGTAACAGAGCACACCCAGAAGGTTCAATAGCTGAAGGATACCTTGCTGATGAA
TGTCTAACATTCTGCTCTGGGTATATGAATGATATTGACACTGTTTTCAATCATAAAGCG
AGAAATGATGATTATGTGGTGGATGGTGAAGATGTTTCTTGTAGTAATCTTGAGGTATTT
AAATCTTTGGGGCGTAGCATTGGACAAGGTGTTCCTGTACATCTTGATTTTGAAGAGAGT
GATCAAATACACTCTTATATTCTACATAATTGTGATGAACTTGTCGAGTTTGTTAACGAG
CACAAGTTAGAACTTCAAAGAGAATGCCCAAGAAACATAGAAAAAAGGCATAAAGCACAA
TTTTCCAATGGATACTTGATCGTGTACGAAAATTGCATGGAGAGGATTCCATTGATAATG
ATCTTTATAATC
>contig15017_2 [3395 - 2847] (REVERSE SENSE) Average coverage: 61.44
ATGATGATGTGTAGGAGAAAAAATTTTGAAGATTATTTGGATGGGAGTCATAAGTTTGAT
AAGTTGTACAACAATGGTAAAATCTGGAGCCACTCACCACTTGGGTCTGATGCATTAGAG
AAATGGTTGATTATTGAGAACAAAATCGAGTTTCTACAAGTGTTTAGAGATTTCTACATT
CAAGAGGGCTTTGCTGTGACCAGGCACAGGGCCCCCGAAATTTTAAGGGCCCAAAATTTC
GGAGCCCATATTAAAAAAATAATAAAATTCTATCTCTTTCTCCGCCTATCTCTTTGCCGT
CAAACAACTCCATTAATGCTCTGGTTTTCACAACAAAACAGTCTAGATTCATGCTCCCTT
CATTTATGTTCCCAAGTTTGTAATTCCTCTAATTACTCCATTAATTCTGCATCTCTAATA
ATACAAATTTGTAAAAATTTTCATATTTCATTTACCTGTCACACCGTATTACTTTCTTGT
TTTGCCAGTATTTCCTTAAAACTCTCACCTTCCAAGATACCTCCTAATAATTACTTTCCC
TCATCCCAT
>contig15361_6 [1068 - 124] (REVERSE SENSE) Average coverage: 27.82
ATGTACTGGTGGCCTGCTACTGATGGTATTTATACTACTAAATCGGGCTATTGGCTTGCT
AGGATGGGACATGTTCGTGGCTGGACTGATCGCTTTGGGGGAGACAGGGCAGAAACATGG
AATTCAATTTGGAATTTAGATGGACCTCCAAAGCTTCGTCAATTTGTGTGGAGGGCTTGC
ACGGGGTCTCTGGCTACTTTTGGGAGATTGCAGCAGCGACATGTGAGGACTGATGGGATG
TGCAGCTTGTGTAATGAGCAGCAGGAGAGTATTGTTCATGCCATTTTCTTTTGCTCGAAT
GTCAAGCAGGTGTGGGATTTATCTCCTTTTGCTGAGCTAATTTGTAAGGCTCCTTGTGAC
AGCTTCTTTGAGCTGTATGAGTGGATGAAGGGGAAGGTTGGTTCGAGTGAGCTGCTGACT
TTTGTTGCGTATGCCTGGGCTACATGGTCATACCGCAACTCCGTGGTTTTTGAGAACCCG
TGGCAATGTAGAGATGTTGGGGTCCTGGGTTTTCTTCGATTAGTAAAGGATTATAAGTCA
TATGCCACTGCTGTCAATGTATGCCCCCCTGCTGCTGTATCTAGATCGACTTGGAAAGCA
CCTTCTGCTGGCCTGATCAGAGTAAATTCAGACGCTGCTGTGATATCCGAGACTTCTTCG
AGTATTGGTGCGGTCTTAAGGAACGATCAAGGGGTCATTGTGCCTGCAAGAGTGAAGCGT
TTCATGGGAAAGCCTCCTGTCAAAGTTCTCGAAGCAATGGCAGCAAGAATGGGTGTACAA
ACAGCTCGTGAGCTTGGGTTTAGCAAGGTGGAGCTAGAATCGGATGCTCTCTCGGTGATC
AACCTCATCAAATCTCACAAGATTGGCAAAGCACCTGTGGACCTAGTTGTGGATGACATT
CGTTCCATGAGTATGGATTTTGAGAGCTTTTTCTTGTTTTCATAT
>contig69710_1 [394 - 4803] Average coverage: 70.70
ATGGACATCGATTCGCCTTCGCCGTCGTCGTTGCCGTCTCTTTCTCCTCGTCATCGAATC
ATTCAGAGACTGGCAATAATTGGAGTTTCTGAGGAGTATCTAGAAGATCTTCAGCCTGGT
TTGGTTCGTTTCATAAAATTCAACAAGCACCTGTTGCCTGATATAGTCTCAGCCATTTTG
CCTACAGACACAGATATTGAAGGAGTGGTTGGTGATAGAAAATTTGGGTCTAAGAAGGCT
CTGGATCATCCTAATTTGAAAGATGTCTATAACGAAAGCATGATTTGGCTAAAGTGGTTG
ATGTTTGAGCATGAACCGAGTATTGCTCTGAAAAACCTGGCTAGTTTGAATGTTGGTCAG
CGTGGTGTGTGTGGTTCTGTTTGGGGGAGGAATGATCTAGCATTTCGGTGTAAAACATGT
GAGCATGATCCAACTTGTGCAATCTGCGTTCCATGTTTCCAGAATGGAAATCACGAGAAT
CATGACTATTCAATCATATATACTGGAGGGGGTTGCTGTGATTGTGGTGATGAGACTGCC
TGGAAACGAGAGGGCTTCTGTTCAAAGCACAAAGGCGCAGAACAAATACAACCTCTCCCA
GATGAGATTGGCAATTTAGTTGGACCAGTATTAGATATTCTTCTCAGGTGTTGGAAAGGT
AAATTATCAGTTGTTGAAAACATGTTGAGAGGGGATTCAGTCAGCAAACATGACACAGAG
CCAAGAATAGTAGCTAATGCGTTTTCCTATGTTGTGGTGGAGATGCTTCTTGATTTTTGC
AATCAAAGTGAAAGTTTGCTTAGTTTTGTTTCTAAGAGGTTGAGTGACACAGTTGATTTA
CTATATATGTTGGCAAGAGCTGAGAGGTTCTTAAGTGTTGATGCCGCAAAGAAGTTGCAT
GAGTTGCTATTGAAACTTCTGGCTGAACCTATATTTAAGCTTGAGTTTGCTAAGGCATTC
GTTGATTATTACCCTGCTCCTGTGGCTGAGGTTCTAAGGACATCGAGTGATAATGTTCTT
AAGAAATACCCTCTAATTTCAACATTTTCTGTGCAAATTTTTACTGTGCCAACACTAATA
CCATACCTTGTTAAAGAACGGAATCTTTTGGCTATGCTTCTGGAATGTCTGGGTGAAATT
GTCTTTTCTTGCTGTGGAGAAGATGGTCAGTTTCAGTTTAACAAGTGGGTTGGTGTGTTT
GATACATGTATCCGTGTGATGGAAGACATAAAGTTTGTTGTAAGTCATTCTGTGGTAGCC
AAGTATGTGACACATGAACGACCAGATATTGTCAAAGTTTGGTTGCAGATTTTGTCTTTA
GTGCAAGGCATGAACCCTCAAAAGCGAGAGACTAGCATCCACATTGAAGAAGATCCTGAT
AATACACACCTGCCTTTTATTGTGTGCAACTCTATTGCTAGCATTCATTTGCTTCTAGTG
AAGAGTGCTTTCTCTGCTGCTGATGGTGAAGATATGGATAAGGAGGCTTCTGTTGAGAAA
GAAAAATTAGATACTGATGATGGATATAGTCAGAGACATGCTAAAGTTGGTAGACTTTCT
GAAGAAAGCTCCATCTGCAGCTCAGCAGCTGACAATAGTACATCAGAATCTTCATCACAG
AAGTTTGATGTTACGCGTAATTTTGTAGTCATACCTGCTGTCTTGCAGCTGACATGTGAA
TCAACAAAGGCTATTGATGGTTGGTTGGCAGGGAGTAATGTTGTATCTCATGTCAGTAGT
GACATTTCATGTTGCAAATTATCAGCGTTCAAGGAAGCCTTGTTGAGTATCAAGAGGGGA
ACATGCGTTTCAGGCCTATCTGACGGCTCCTCAGTGACTAGTGCCTGTCCAATGGAAACT
GGGGATATTGAAAAGGATGTGAGTAATATGGAAACAGGAACATCTGCTGAAAAAGATGCC
TTGTCTTTGTTGAGTTTATCTGATTGGCCAGATATTGATTATGATGTAAGTTCTCAAGAG
ATATCATTACATATGCCCTTGCATGGATTACTGTCTTTAGTTTTGAAGGAGGCTCTTAGG
CACTATTATGGTGAATTTGTACTGACAGATAAGGGTGACTTCAGTTATCTGAATCCTTTA
TCATCTGATCACCTTGATTTCTTCCGAAAATTACTTAAAGGCTGTCATCCCTATGGATTT
TCTTCTTTCATGATGGAGCATCCACTGCAAAGCAGGGTATTTTGTTCCCAGGTTCGTGCT
GGGATGTGGAGGAAAAATGGTGATGCTGCAATATTGTGTTTCAACTGGTATCGTTCTATT
CGCTGGTCTGATCATGAGCTAGAGCTTGATCTATTTTTGCTGCAGCTATGTGCTGCACTT
GCTCCAGCTGATCTATATGTAAGAAGAATCTTAGAACGGTTTCAATTGTCCAATTACCTT
GCCTTGGATCTCAAGCGTTCTAGTGAGTATGAGCCTGTTTTAATGCAAGAGTTGCTCACC
CTAATAATACAGATAGTCAAAGAGAGGCGATTTTGTGGACTGACGGCATCTCAGAGTCTG
CAAAGAGAACTGGTTTGCAAGCTTGCAACTGGCGATGCTACTCACAGTGAACTTGTGAAG
TCTCTACCTAAGGACCTATCGAAACTGGATCAATTACAGGGGGTCTTAGATAGAATTGCT
CAATACTCTAATCCATCAGGACTAAATCAGGGAAAGTACTCTCTGCGAATGCCATATTGG
AAAGAACTAGATCTGTACCATCCATGTTGGAACCCTAGAGACTTGCAGGTTGCTGAGGAA
AGATACTCTCGTTTTTGTGGGGTTTCTGCCCTTAGTGCTCAATTGCCTAAGTGGACCAAT
ATTTATGAACCATTGATTGGAATAGCTAGAGTAGCTACCTGCAAGACTATTATCCAGGTC
ATTCGGGCTGTCCTCTTTTATGCTGTCTTTACAGATAGATCAACAGAATCACGTGCTCCT
GATGGAGTACTTATAACTGCGCTGCACTTGCTTTCTCTAGCACTGGATATTTGTTCTTTA
GAGAGAAATTCTGGCCATCAATCTACTCATTGTGGGGAGTGCAGTCTGTTAGTGGATGTT
GCAACTGATGAAATTGAAGTGGGTTTGCATGATGGATCTAGTCATCAGAGTTTACTGTCA
CTTCTGGTCATATTGATGAGGATGCACAGGAAAGAAAACATGGGCAGCTCAATTGAAGCA
GGGAACTTCAAAATTTCTTCCCTAGTAGAAATTCTGCTGAAGAAATTTGCTGACCTAGAC
TATAAATGCGTATTGAAACTTCAGCAGTTTGCTCCTGAAATCGTTAACAAAGCTGATGAC
ACAGTGAGCAATTCAGCTTCTGACGCTGAGAAGAGGAAGATGAAAGCCAGAGAACGACAA
GCTGCCATATTGGCAAAAATGAAAGCTGAGCAATCTAAATTTCTGGCAACCTTGAAGTCT
TCAGCTGATGCTGGGTCAGATGATGCCGGTTTTGAGAAAGATGAGCATGCTTCTAATGTA
CCACAAGATTCCGAAGAAACACATGTCTGTTGTCTTTGTCATGATCCTAATTCTAGAAAT
CCAGTATCTTTTCTTATTTTGCTTCAGAAATCTAGGATTGTAAACTTTGTTGATAGAGGT
CCTCCTTCATGGGAACAAGGTTGGCAGTCCGATGGGCTGGAGAGCTCTGTATCTGCGTCT
GTGAGGATAGATCCTACAGCTAGGGTTGCTAATACTAGCTCTGTGGATAGTTTACCATCT
TCTCAGTTGGCACAGTTAGTAGAAGGTGCTGTAGATGAGTTTGCTGCTCAGGCTCACCCT
GAAGAACTTCATGCCTTTACAGATTACCTCAAATCTCAATTTCCCGAGCTTCGAAAAATT
AAAAACCCTGGCAAATTTACTGAGAAGAAGGATAAGACTGTACATTCCCTTGAATCATTG
GAGAAAGATTTATTTTGTTCTATTCACAAAGAGATTAGTGTTATTCACGATTCTGATTTT
ATAAGGGATGGTGAAGGATCCTCTTCGGGTAAGAATGCTGCAAACTCATCTTACCGGGAC
TCCCCGTTGCTCGGAAAATATATAGCTTCTCTTACAAAAGAGTCTAGAGATCCTTTGCAA
AACAACAATTCCCGTAGAGTGGAGCCTGCTGTGCAGATTTCGTCTTATAATGAATTTCGC
CCCTTGGGTTGTGATGGGATTCATGTTTCCTCCTGTGGCCATGCAGTTCATCAAGGATGT
CTTGGTCGTTATTTGTCGTCATTAAAAGAAAGACTTATCAGAAGAATGGTATTTGAAGGC
GGGCATATTGTTGATCCAGATCAAGGTGAGTTTCTCTGTCCAGTATGTCGTCGCCTCGCA
AATTCTACGCTACCTGCTGTGCCAGGTGATTCTCATAAACTTTGGGAGCAGCCTACGAAT
TTCAACATTTCTACAGTGCATCCATTTGGT
>contig71499_2 [4762 - 1604] (REVERSE SENSE) Average coverage: 50.13
ATGATCAAAAGGTTGCTTACTTTGGGAGGAAAGGAGGAGGAAATTTCGAGTTTTGAGAAG
GAAATGTTGAGGAGAAAGATGAAGTCGAGAATGGAGAAAGAGAAGGTGAAGAAGGGTAGT
GTGGAAGTCTTGGAAGGGCCAGCTGACACGCCTACTGTGCTCACTGAAAGGCCTCGTCTT
GACAAGGATGAGGTGTTGAATAGAATTAGGGAGGCAAAAGGGTTAACTAACGGTCTGGTT
GCCCTTGATGTTACAGGTGCTCCAAAGATGGCTTCTGTTGATGTGGATGTTAGGATTCAG
GAGATACAGATGATGGCAAGACATGCACGGGAGATTGAGAGAGGAGAAGGCTCTGCAAGC
GAAGGGGGTGAATTGGATGGACAATTACCAAATGAGGAGCATTTGGTGGAGAAAGACACT
GTTGAAGTACCCGAGAATTCAATTTGGACTGATGAAGCAGAGATACAAGCTTCAAATGTA
CTGCCATACATCAGTGAAGACGCTCTTGAAGAACATGCTGGTGGTGACATGAGTAACCTT
TTAAGTAAATTTTTTGCTGAAATAAGTACGCTAAACGGAATTCCAGGGATGGAAATATCA
GGCACCCCCCAAGAAATGCAGAGCGATGATTCCAAATCCACCAGTGAAGATGTATACGAG
GGTATTGAGGATGTGGAGCCTCATAATAATTCAAACGGAATGATTATAGGTGACACAAAA
AGCCATATAAGTAGTCCTTTTCAGAGCCATGATATTTCTGATTTATCAAACGTAACCGAA
GGGAGTCAGTCTTTCATTTCTAGGAGCCAACTTCATCTACCAAAAAAAACACCTGTGAGA
AGGAAGCCAAAAATCATACGCTCGGTAAAAGAAGCTAGGGAATATCTCTTGCAGAAAAAT
GATAAAAGATCTGAAGCTAGTGATATTCCTACCACAGCTGCTTCTAAAGACGAGGGAATG
GACAATAGTTACAGCAAGAGGCTGGAAGAGGATGGCGAGGCATTGAAGACTTTTGATGCA
GACAAGAAATTCGATACCATCCCAGCCCCAAAAGTTATGTATGACTCTGCAAAAGGAAAT
GAAGTTTTTGCAACTGATATTGATGGAGTAAAGCTAGAGACAGAAAGTATATTGAATCAG
AACAAAGCTTTTGATCCACCAAGTGTTAAAATCTCAGGTACTGACACTATTAGTGATTCA
TGTGGAAGATTAGACCTTATGCCTGGTGAAAATGATATTTGTGATGATAGTCAGGAAGCA
AATAAGCCCCTTTTAACTGAACAAAGTTTGGAAAAAGTAGAAACAGGTGTTATGCCTAAG
CCTACTGATTTAAGTAAAATTTCAGACCCTGCTTCTGGCCAAAATGCATCTCATAATGGT
AGTAAATTTACAGAGGCAGCAGGTGTTCGTCATAAAAGTGCTCTTCATGATGCCAATCTG
CAGGAAAAGGTGTATTTGTCTAATGACAATGGTAATTTCAATCTTAATGAAGTCAATGAA
ACACGGAATTCCTCTAAACCTAGCGAGATAATTGTCCCTGCTGGTGTTGGAAATTATCTA
AATGGTTCTAGTTCTGGTTCTGTGAAAGAAGAAGTTCAACTAGGAGGGATAAACAATGAA
AATGATTACAGGAAGAATCATGAGACTGCTGAAACGTTACTAGGTTCTGGAAGTAGTTTA
GAATCAGTAGATGACAGGGAGGAAGCTTTGTTTGCTGATAAAGAGAACTGGTTAGAAAAG
AATTTTCATGAAGTAGAGCCCATTGTGAAGAAAATAGGCAGTGGATTCAGGGAAAATTAC
AATGTTGCTAGAGAGAAAAATAACCAGGAGGATACAGAATTGGACCTAATGACACTTGGG
TGTATAACAGATAACACAGAACTAGAGTGGATGCAGGATGATAAACTGAAAGAGATTGTT
TTCAAAGTTCGAGAAAATGAGTTGGCTGGACGGGATCCGTTCCATTCTATGGATCCTGAA
GATAAAGTTGCGTTTTATGCTGGCCTAGAAAGTAAAGTTGAAAAGGAGAATCAGAAGTTA
GCAGCTCTGCATGATTGGCTACATTCAAACATTGAAAATATTGACTATGGAGCAGATGGT
ATCAGCTTATATGATCCTCCGGAAAAGGTTATACCTAAATGGAAAGGTCCACCACTGGAT
ACAATTTCTGACTTTCTGAATAATAGCAGAAGTCAACAGCAGGTGACATCATCTCTTCAA
ACGGAAAATGAATCTAAATACATGGATAGTGTTGAGGCTTCCCAGAAAGCTTCTCCCTCA
AAGTCATTACCTAGAGAAAAAGGTGCTAAAGTTTCAAAGACTGTAATTGAGGCAAGTGAT
GGCTCAGTTAAACCTGGCAAAAAGTCTGGGAAAGAGTATTGGAAGCACACAAAGAAATGG
TCTCGTGGATTTGTGGAATCCTATAATGCAGAAACTGATCCAGAAGTGAAATCTGTCATG
AAGGATATAGGGAAGGATTTGGATAGGTGGATTACTAAGGAAGAAATTCAAGATGCAGCT
GATTTGATGGATAAAATTCCTCAGAAAGGCAAGGAGATCATAGAGAAAAAATTAAGCAAA
CTAAGGAGAGAAATGGAAATGTTTGGACCACAAGCTGTAGTAAGCAAGTATCGTGAATAT
GCTGAAGAGAAGGAAGAAGATTACCTGTGGTGGTTAGATCTTCCTCATTTGCTGTGCATT
GAAATGTATACTTATGAAGGTGAAGACCAAAGGGTTGGGTTTTACTCATTAGAAATGGGT
GTGGATCTTGAGCTCGAACCAAAGCCGCGTCATGTAATTGCCTTTGAAGACCCTAGTGAT
TGCAAGAATTTTTGTTATATAATTCAAGCTCATTTGGAGATGCTTGGCAAGGGAAAAGCA
TTCATTGTTCCACAACCTCCCAAGGATGTTTTTCGGCAAGCCAAAGTAAATGGCTTTGGT
GTCACTGTAATTAGGAAAGGGGAAATAAAGCTCAATGTGGATCAACATCTCGAAGAGGTC
GAGGAATTGATTGTTGAGATTGGAAGCAAAATGTACCATGATAAGATCATGCGAGAGCGC
TCTGTTGACATAAGCTCGCTGATGAAGGGCATCTTAGGCGTTAGTCCACCCACCAAGAGA
AAAAGAAAGAAGCGAGCTCGGAAGAGACCCAGCATAAAA
>contig87735_1 [1200 - 4292] Average coverage: 182.43
ATGGCAACTGGAAATCCAGGTCGTCCTAATGTCCCAGGTCCCCCACCTGTTAATAGTCCA
TTTGCAGCAGCTGCTCCCCCCACTACGAGTCCCTTTTTATCGTCCGGTCCTGTGGCCGGT
AGACCAGATGGCCCTGGTGTTAGACCTCCCCCTCCCTCAGCTCCATCCAATGCAGTGCCG
TTTGCATCACCTGGCCCCATGGCGGGACCTCCAGTCCCTGGATTCAGGCCTCCACCACCT
GTTGGTTTTACTGATCAAACTAGACCTGCTCCTCCTGGATCACCACCGTCACATGCTCCG
TCCACATTAAATCAACAGCAATTTTCAGCTCCGCAGTATCCGGGGCCTCCGACAAATCCT
CCTATTCGTTCACCTCCTGTTGGACCGCCTAACATGGCCGCTCCTATGGTACCTAATATG
CCTCCACCTATCCAACGTCCTGGTGTTCCAGCTCCAACTCCACCCCTTACTTTCCGCCCC
AATTCCCAAGCTCGTCCTGTCCAAATGACACCTCCTCCTCAACCTTATGCTCAGGCACCT
TCTCAGCCCTACGGTCAGGCACCTCCTCAACCCTACGGTCAGGCACCTCCTCAACCCTAC
GGTCAGGCACCTCCTCAACCCTACGGTCAGGCACCGCCTTCAGCATCTCCTCCGCAACCT
TATGCTCAGGCTCCACCATTATCATCTCCCGCTCACTTTGCACAGCAGCCTGCCTTTGGC
CAGCCTCCCTCACAACCTGGTATGCCAATGCAACAACACTTTTCTGCTCCTCCGACAAGT
ACTATGCAAGGTTTAGTAGAGGATTTCAACTCTCTTTCACTGGGCACTGTTCCTGGGTCA
ATGGATCCTGGACTTGATGTTAAAGCATTGCCACGGCCACTGGAGGGGGATGTGGAGCCA
ACTGTCTACAGTGAGATGACACTGAATTGTAGCCCTAAATACATGCGCCTTACTACTAGT
GCTATACCAAATTCTCACTCGCTTGCATCAAGGTGGCATTTACCACTTGGAGCTGTTGTA
TCTCCACTTGCTGAAGCTTCTGAAGGGGAGGAAGTGCCCATCTTAAATTTTGGTTCGGCA
GGTATTATTCGCTGTAGAAGATGTCGCACATATGTAAATCCTTATGTTACATTCACAGAT
GGTGGAAGAAAGTGGCGTTGTAACATGTGCGCCTTGCTTAATGATGTCCCTGGCGATTAT
GTTGCCCCCCTAGATGCCACTGGCAGAAGAGTTGATGCAGACCAACGCCCTGAACTTATC
AGAGGCAGTGTTGAATTTGTTGCACCAACTGAATACATGGTGCGAGCACCTATGCCGCCT
CTCTACTTTTTCCTCATCGATGTGTCAGTTTCAGCAGTTAGGAGTGGTATGCTCGAGGTT
GTTGCTCAGACTATTAAGTCTTGTCTGGATGAACTACCTGGGTCCCCTCGAACACAAATT
GGTTTCATAACATTTGATAGTACCATACACTTCTACAACATGAAGTCTACTTTGACACAA
CCACAAATGATGGTAGTCTCAGATGTGGATGATATATTTGTCCCTTTACCAGATGATCTA
CTTGTGAACCTTTCTGAATCAAGAAATGTTGTGGAATCGTTCCTAGATAGCTTACCTTCC
ATGTTTCAAGACACTATGAATGTAGAATCTGCTTTTGGTCCAGCTCTTAAAGCTGCATAC
ATGGTCATGAATCAACTTGGGGGTAAATTGTTGATATTCCAAAATACACTGCCCTCTATT
GGAGTTGGCCGATTGAGATTACGAGGTGATGACCCTCGGGTATATGGAACTGATAAAGAA
GCTTCCTTGAGAGTACCCGAAGATCCATTTTATAAACAAATGGCGGCTGATTGTACAAAG
TACCAGATAGGAGTTAATGTTTATGCGTTTAGTGACAAGTACACTGATATAGCTTCATTA
GGAACACTTTCCAAGTACACTGGTGGTCAAGTGTACTATTATCCCAATTTCAAGTCAACT
GTGCATGGAGACAAGTTGAGACATGAATTGGCTAGAGATCTCACAAGAGAGACTGCTTGG
GAGGCTGTTATGCGCATAAGATGTGGAAAAGGTGTAAAATTCAATTCTTATCATGGCAAC
TTCATGTTGAGGTCCACAGATTTGATAGCGCTTCCTGCTGTGGACTGTGATAAAGCTTTT
GCCATGCAATTAGGCCTAGAAGAGACATTACTGACGACTCAGACCGTGTACTTCCAAGTT
GCATTGTTATATACTGCATCATGTGGAGAAAGACGCATTAGAGTACACACAGCTGCTGCA
CCAGTGGTTGCTGATCTGGGAGAGATGTATCGAAGAGCTGATACTGGTGCTATTGTTTCA
GTGCTTGGACGGCTAGCAATTGAGAAAACTTTATCCAGTAAGCTGGAAGATGCACGATCT
TATGTGCAAATGAAGATTGTCAAGTCCCTCAAAGAATATCGTAATCTGTATGCAGTACAG
CATCGGTTGGCTGGAAGGATGATCTATCCAGAATCATTGAAGTATTTGGCTTTGTATGGT
TTAGCACTTTGTAAGTCAATGCCTCTTCGTGGAGGGCATGCAGATGTTCAACTAGATGAG
CGTTGTGCAGTTGGGTCAATAATGATGACTTTGCCTGTTAAAAGTCTGTTAAAGTTTTTG
TATCCCAGCTTGATTCGCGTGGATGAGTTTCTACTAAAGGCATCTTCTCCAGCCGCAGAC
CTCAAGGATGTTGAAAAACGTGTACCTCTGACAGCAGAAAGCTTGGATCCTCGAGGACTT
TATATATTTGATGATGGTTTACGCCTTGTTATTTGGATTGGCAGAATGTTTCCTCCAGAT
TTGGCTGCGAGTTTGAATATAGATTTTGCTTCCGATCTTTCACAGGTTAACCTTAATGAG
AGTGACAATGCAATGTCAAAGAGGCTAATGGGGCTAATTAAGAAGCTGAGAGAGAGTGAT
CCTGCTTATTATCAGCTTTGTCATCTTGTAAGGCAAGGTGAACAGCCCAAAGAAGGGTTT
TACCTTCTGTCAAATCTTATCGAGGATCAGACGGCTGGAACAAGTGGCTATGTAGACTGG
ATTGCACAAATTCATCGGCAGGTCCAGCAAAAT
>contig139052_1 [329 - 1393] Average coverage: 40.70
ATGCTTAATTTGGGTCGGAAAGCAACGAAGCGGCTGCTAGCGTCTAGAATAAATTTCAGC
ACAGCCAAACAACCCATTCCCTACTCGTATGTCCGTCTTCCCTTGGTGATGACTCCAGAC
ATGATCGATGCGAAGAAACGTCAATCACTGCGGGATAAAATTCACTCAGAGATGGAATTT
GATAATTCGAACAACCCAATTTTTCCTCCTAAAGTGGTTGATCGCATAATGAGCAATGAT
CTCCATGTGTTGAAGGGTTTGTTGAACGATTTCAGGAGGTTGAGCCGGGGTGTTAGAAGG
GGTAAGGATGATGTGAAGTTGAATCTTGAGGAGTTGAATGCGGAGGATGTTGATGTAGTT
CGTATGGCTCGTCGCGTAATTCATATGTACAACCAGCACAATCACAGGAACCTTGAATTA
CGGAGGGTGGCTCATGTGCTGCCTGAGCCCCATCCCCTGTACAGCAATATGTTGGTCGAA
GCTCGTGACCCACTTGCTCATGGTGCGCGCATCAAAGTCCAAGCCTCATGTTCCATCCCC
TTGAATGAGATCTGCAACTTTTACGCTCCCAAACCAGTCCCGTTTATGAAGGTGAATTGC
AAAGATAAAAAGGAGGCTAAAAGGAGAAGGGACCTCAAGGATGTGTCTAAAACTGACTGT
GAGGCCCTCCTCTTTGCCAATCTCAAGAATTGTCCTATAATGGACAAACGGTTGGGTCTT
AACAAAGACATCATCAAACGGAACTCTTTGACTCGTGGCAAGGTTATTAGGCTTGTCAAC
GATGATGCTGCCATACTTGCGAAATTTGCTGTTCAGGAGCAGAATAATATTGGAAATCAG
CGAGTACGCCTTCGATTTGCGAGGGTCGTTGGAGGAGCTTGGGAGGAGTCGATATCCAAG
AATGTTATCCTTTACCATGTTCTACTGGTAGCATCAGAGGGTGGGGTTGAGACAAAATTC
TACGCTGCAATCATTAGGAATGTCGGGAAAAGTTATTGTGGCCAGCCTTACCAATGCATC
GAGTGGGTTCTTGCTTCTTCTAGAAAGACCATGCCTTTACCGTGT
>contig68742_1 [70 - 2457] Average coverage: 393.69
ATGGAAGCATATCCTTTAAGTGTTCAGCATGAGCAGACAACTCTGCAAATTCTTCGGGCT
AAGCTAGGGCCTGACGATTTACGCACACAGGATGCTGCTGCTTGGCTTGAGTATTTTGAA
TCAAAGGCTTTTGAACAGCAAGAGGCTGCCAGAAATGGGACAAGGAAACCTGATGCATCT
ATAGCAAGCAAAGGTCATCTGAGTGTCTCAGACTTGCTTGACTACATAAATCCGAGTCCT
GATTCGAAAGGGAGAAATTCAATGTCAGTCAAGAGAAAAAGCTATTTTGTGAAGGTCCAA
GAGAAAGCTAACCAGGTTTCCAGCAAACCCACCCTCGAGGTTTCTTCTCCAAAGGACATA
GATCCCCTTATTTCAGAGGGTGATAATGAACCTGAAAGCATTAATGGTGAAGCTGAGTCT
GATGTTACTTCTGATGCAGAAAAATTGGCAGATGTTACTTTAGAGCCTGTTCAGCCTGTT
GTGCCTGTGTCTGAACCTGCACAAGAGAAGCAGCCTGTCTCTTCAAATAAAGTGTCACCT
GAAACCAATATTGAAACCGAGAATGGGTGGCAGCCTGTCCAACGGCCAAGATCAGCTGGG
GGACACGGTCGTCGTGTAAGACAGCGGCGTGCAACAATTGGCAAAGTATATGGTTATCAA
AAGAAAGAAGTTGAAAGTGATCCAGCCAGACTTAATAATTCTCTCCAAAATACTAACTAT
TACGTGTTGAAGAAACGTGCATTGTCACCTGCTAGTTACATGGATCAGCATATTGCTAAA
AATGCTTCCCAAGTCAGCAAATTTGGGAGAAGAATTGTCAAAGCTGTTACTTACAGGGTT
AAGTCTGTGCCTTCCTCTGCCAAAGATGAATCTCAGGAGGTCTCTAGCAGAGAAAGTGAA
TCTGGACAAAGTCTTGAGAAGCCCACAATAGTTAGGCTGGGCAAGTCTCCTTCCTATAAG
GATGTTGCAGTTGCACCTCCAGGGACAATTTCTATACTGCACGCCAGTGTTCCCCAAAAT
GATAGTCCAAATGAAGGTGAGGCTATTGTAGAGAAATGTGAAGCTGCTGTAAGCAGTGAT
TTTAGAGAAATTGTTGCCTCTGAAAAGGCAGATGTCGAAGTAGACAATGTTAAAGAGGTT
AATGAATGTTCACTTTCAAATTCCAAGGAGTCCTCACCAGGACAGCAGGATATGGAAGAA
AGTCGATCAGCTGGTGCCATGGTGCCTTCTACTGGTGACAAGGCTGAGAGTGATTCCATT
GACATCCATGAAGTGTTACCTGAGAACGAGTCTGTAAATAATGTGACGAAGAATTCAATG
AGTGCTTCAAAAGATGTGAAGTTTGAGATGGACATAACTTGTGGCATTCATACAGAACAT
AATGCTGTAACTCCTCCCTTGCAAGGAGAGGAGCATTTGGAAGACAAACCCATGGTTGCT
AGTGATGCACCAGATATCCCCAGCAAGAAGTTGTCTGCTTCTGCTGCACCATTTAACCCA
TCACCAGCTATTGCACGGTCTGCTCCCTTGCCTCTGAACATGAATCTTCCTTCTGGTCCA
GGTGCTGTTCCAGCTGTAGGTCCTTGGCCTATGAACATGACTCTCCACCCTGGAACTGCT
CCAGTAATGCCAGCTGTTAATCCTTTGTGCTCCTCACCTCATCACCCATACCCATCTCCA
CCAACTACACCAAATATTATACAACAGGTGCCGTTCATGTACCCTCCTTACAGTCAAGCT
CAGCCTATACCACCCAACAGCTTTCCTCCAAGTGGAAATCATTTCCATCGCAATCATTAT
GTATGGCAGTGCAACATGAATCCCGGCACCGTTTGGCCTGGTTGCCGCCCAGTTGAGTTC
TCTGTAATTCCACCTGTGGCTGAACCAATATGTGAACCTATATCAGAGCAAAAGGCTCAA
TCTCCAAGTTCTGAGAGCAGCCAAGGTTTGGCCCCTCTTCTGCCTGATGATATTGGTAGT
GGCGAGGAGGCAAAGAAAGAAGTGGTGTTTTCCATGCCAGAGGTGGTACATGATGCAGAT
AAATTGGCTTGGATTGGTTTGGAGAATGAGAAGCAGAAAGAGGATCCAACTTCTTGTGTG
GATATAAAGGGGACAACGTCAGTGTGTAATGAGTCTGATGACATCCCCAAGGAAAAGTCT
GAAGACAGTGCTGAGGTTCCTAAATCTAATCATCGTGTGGAAGATGATGAAAGAACTTTC
AGCATTTTAATTCGAGGAAAAAGAAACCGAAAGCAAACTCTAAGAGTGCCGTTAAGTTTG
CTTAGAAGACCTCATTGTTCACAGTCATTCAAAATTGCATACAGCAGAGTTTTGCGAGAC
AGTGAAACTTCCAGGCCCTTGTCATCATGTGAAAGTAATGTAGCAACA
>contig67090_2 [4528 - 788] (REVERSE SENSE) Average coverage: 161.54
ATGGCGACGCCATTGACGGGAATTGTACATAGAGATGGAGGTGGAGTTGCGATAATGGCA
GGTCCTGTTAACGCTGTAGATCCTTCACCTCCGAATTCGTCGTCTTCATCTAAAGCTTCG
TTGAAGAATTCAGCTCAGAAATCGCCGATTTTGATTTTTTTGTTCTTTCATAAAGCTATT
AAAGCCGAGCTTGAAGGTCTTCATCGAGCTGCGATTGATTTTGCTACTAATCAGGGGAGC
GATATTGAGCCGTTGCTCGAGCGATATCATTTTCTTCGTTGTATTTACAAGCATCACTGT
AATGCTGAGGATGAGGTCATCTTCCCAGCTCTTGATATTCGTGTAAAAAATGTTGCTAGA
ACTTACTCTTTGGAGCATGAAGGTGAAAGTGTACTTTTTGATGAACTGTTTAAGCTGTTG
ATCACAAAAGTACAAGATGAGGAAACCCACCGTAGAGATATAGCTTCTCGTGCAGGAGCC
CTCCAAACATCAATTAGCCAGCATATGTCTAAGGAAGAAGAGCAGGTGTTTCCGTTGCTT
ATTGAAAAGTTCTCTTTTGAGGAGCAGGCATCATTAGTCTGGCGGTTCCTATGCTCTATA
CCTGTTAATATGATGGTAGAGTTTCTCCCTTGGCTTTCATCTTCTGTTTCCACTGACGAG
AGTCAGGATATGCAGAAATGCCTCCGCAAAATTATTCCAAATGAGGATCTTCTTCATAAG
GTCATTTTCACCTGGATGGATGGACCTAAATTGGATGAACTTCGTACAAACGGTGGTTCC
ACGGTGCAGTGCTGCATAGACTCTAAAACATGTGCTTCAGTGGGGCAAGCCAAAGGTTCA
TCCTGTGCTTGTGAATCTTCGCAGGCTGGGAAAAGAAAACGCATCAAACTGAGTAGTTCC
ATTGCAGATTCAGATCTTAGTTCCCCTATCGATGAGATATTACTGTGGCATAAGGCGATA
AACCGAGAACTTCTTGAAATAGCAGAAGCTGCTAGAAAATTGCAGATAAATGATGCATCA
TCATCTGATCTAACTGCATTCAATGAGAGGCTTCACTTCATCACTGAAGTTTGCATATTT
CATAGTATTGCTGAGGATAAAGTTATATTCCCTGCGGTAGATGCAGAACTGTCATTTGTG
CAAGAGCATGCTGAAGAAGAAAGTAAATTTGAGAAAATCAGATGCTTAATTGAGAACATA
CAGCTTGCGAATGCAGACTCGTCTTTAGGCGATTTCTACACAAGACTATGTACTTATGCT
GATCAAATAACCGGCACCATACTTAAGCATTTTCATAATGAGGAAATTCAGGTACTTCCT
CTAGCCCGAAAGCTATTTAGCCCGCAGAGACAAAGAGAACTTATGTACCAGAGCTTGTGT
GTGATGCCATTGAAATTAATTGAACGTGTATTGCCATGGCTAGTCAGATCTCTTAGTGAA
GAAGAAGCGAAGTGCTTTCTTAAAAATATGCATATGGCAGCCCCAGCTGCAGACGCCGCA
CTTGTTACACTTTTTTCTGGTTGGGCGTGCAAAGGTAGTAAGATGAATGTCTGCTTGTCC
TCAACTGCAATTGGTTGTTGTCCAGCTAGCCTGTTGAGTGGGGAAGATGATGAACACCCT
ATTGTTAGCAAATGTACCCCGTGCTTATCTAATGGGGATAGAGCTGCTATGACGCAACAT
GATGATGAAAATCGGCCATCCAAGCGGAGTAACATGGCATCAAAAGAAGAGATTGATTAT
CTTGAAGACAGAAAAGCAGGTGGCTTCCAGAGGTTATCCTGTGGTACTCTATCCTGTTGT
GTTCCTGGTTTGGGAGTTGATAATGGTCACCTGGTAGTGGGTTCACTAGCTGCTGCAAAA
TCTCTCCGTTCCTTGTCTCTCAGTCCCACTGCACCCTCTTTGAACTCAAGTCTTTTCAAT
TGGGAGACTGAGATAAGCATTTCAAATAGTGGGTCTACTACAAGGCCTATTGATAATATA
TTCAAATTTCATAAAGCAATTCGTAAAGACTTGGAGTACTTAGATGCTGAATCTGGAAAA
TTAAGTGAATGTGACGAAGCATTTCTTAGGCAGTTCAGTGGGCGATTTCGACTGTTGTGG
GGACTATATAAAGCACATAGTAATGCGGAAGATGACATAGTGTTTCCAGCGCTTGAGTCC
AAAGAAGCTCTTCACAATGTCAGCCACTCTTACACTTTAGATCACAAGCAAGAAGAGATG
CTTTTTGAGGACATATCATCTGCATTATCTGAGCTTTCACAACTTTGCGGAGCATTGAGT
AGATCTAGTGCTGCTGAAGCTCATCTTGGATATGATTCCGACACTGGTGTCTCGAATGAT
GATTTGAAGAAGTACCATGACCTTGCCACCAAGCTTCAAGGAATGTGCAAGTCTATAAGA
GTAACTCTTGATCAGCATGTTTTCCGTGAAGAGCTTGAGCTATGGCCTCTGTTTGATAAA
CATTTTTCCGTGGAGGACCAGGATATAATTGTTGGCCGCATAATTGGTACCACTGGAGCA
GAGGTGCTTCAATCTATGCTACCATGGGTAACTTCTGCACTAACTCAAGAGGAACAGAAT
AAGATGATGGACACGTGGAAGAACGCAACCAAGAACACTATGTTTAGTGAATGGCTTAAT
GAGTGGTGGGAAAGAGCTAATCCCTCTCAACAATGCTCAGCATCAGAGATAAGTTCTGCG
CAAGGCCATGATGTGTGCGATGCTTTAGACTCCAGTGATCAAACTTTCAAGCCTGGATGG
AAAGATATTTTCAGAATGAATCAGAATGAATTGGAATCGGAGATAAGAAAGGTCTCTCGT
GATTCAAGCCTTGATCCAAGAAGAAAAGACTACTTGATTCAAAATTTGATGACCAGTCGC
TGGATCGCCGCTCAGCAGAAGTTTTCTCATGGAGGTATAGGTGAATCTTCTAATGGCGAT
GACCAGCTAGGATGCTCTCCATCATATCGGGATCCTGAAAAAAAAATCTTTGGATGTGAA
CACTACCGAAGAAATTGCAAGCTTCGAGCTGCCTGCTGTGGAAAATTGTTTGCATGTAGG
TTCTGTCATGACAAAGTTAGTGACCACTCCATGGATAGGAAAGCTACCTCTGAAATGATG
TGTATGCGGTGCTGTAAGATCCAGCCTGTTGGACCCGTTTGCTCAACGCCTTCTTGCAAT
GGACTTTCAATGGCCCAATATTATTGTAACATCTGCAAATTTTTTGATGATGAGAGGAGC
GTCTATCATTGCCCCTTCTGCAACTTGTGTCGAGTGGGGAAAGGGCTTGGCTCTGACTTC
TTCCATTGTATGACATGCAATTGCTGCCTGAGTGTGAAGCTAGTCGATCATAAATGCCTT
GAGAAAAGTTTAGAAACAAATTGTCCTATCTGCTGTGACTTCCTCTTCACATCAAGTGCA
TCTGTCAGAGCTCTTCCTTGTGGCCATTATATGCATTCAGCTTGCTTTCAGGCTTATACT
TGCAGCAGTTATGTTTGTCCGATTTGTAGCAAGTCATTGGGAGATATGGCGGTCTATTTT
GGAATGCTTGATGCTCTGCTGGCTTCTGAACAGTTGCCTGAAGAATATAGGGATCGTCAC
CAGGACATACTTTGCAACGATTGTGGTAGAAAGGGAACTGCACGGTTTCATTGGCTTTAT
CACAAGTGCGGATCATGTGGATCATACAATACTCGTGTCATCAAAACTGGTCTGGTTGAC
GCCGGCAGTTCAACATTGAAA
>contig72303_2 [4299 - 1] (REVERSE SENSE) Average coverage: 46.99
ATGGATGGGGCGGATATGGCTAAGTTTGGTGGGAGTTTACGACGAAATGGTTCGGTGTGG
AGGAGCCAAAGGTCGGACACAGTGTTTTCGCAATCGACGAGGGAGGAGGATGATGAAGAG
GCTCTAAAATGGGCTGCTCTTGAGAAACTTCCTACGTATGATCGTCTAAGGAAAGGTATA
TTGACGGCCTCTCATGGTGTTGGTAATGAGATTGATATTCAAGCTCTTGGGTTTAATGAC
AAAAAGAATCTTGTTCAAAGATTGATTAATGTTACTGAGGAAGATAATGAGAAATTCTTG
TTAAAACTCAAGAACAGAATTGAAAGGGTTGGGATTGATATTCCGACAATTGAAGTGAGG
TACCAAAATTTAAATATTGAAGCAGAAGTATATGTTGGAAGTAGAGCTTTACCATCATTT
GTTAATTTTTTGACAAATATTGTTGAGGGTGCTTTGAACTACTTGCATCTACTTCCCAAC
GGAAAGAAGCATTTAACTATTCTTCATGATATCAGTGGTATTGTCAAGCCAAACAGGATG
ACATTGCTTTTGGGTCCACCAAGTTCTGGTAAAACATCTCTGCTTCTAGCTTTGGCAGGG
AAGCTTGACAAAGAGCTTAAGGTTTCTGGGAGAGTAACATACAATGGACATGACATGAAT
GAGTTTGTACCACAAAGAACAGCTGCTTACATTAGCCAACATGATGTGCATATTGGTGAA
ATGACTGTGAGAGAAACCTTTGCTTATGCTGCCAGATTCCAGGGTGTTGGATATCGATAT
GAAATGTTGGCTGAGTTGTCTAGAAGGGAGAAAGAAGCTAACATTAAGCCTGATCGCGAC
ATTGATCTTTTCATGAAGGCCTCAGCAGTTGAAGGTGAAGAGGAAAATGTCGTTACCGAT
TATATCCTAAAGATTTTAGGATTAGAGAATTGCGCTGATACCATGGTAGGAGATGAGATG
ATTAGAGGTATTTCTGGTGGACAAAGGAAGAGAGTTACAACTGGTGAAATGTTAGTTGGT
CCAGCTAAGGCATTGTTTATGGATGAAATATCAACTGGTTTAGACAGTTCTACTACATAC
CAAATTGTGAACTCAATCCGTCAATCAGTCCATATTCTCAATGGAACCGCGGTCATATCT
CTTCTACAACCAGCACCTGAAACTTACAACCTTTTCGATGATATCATCCTTCTTTCGGAT
GGTCTTATTGTGTACCAAGGTCCTCGAGAGCATGTCCTCGAGTTCTTTGAGTCTATGGGG
TTCAAGTGTCCGGACAGAAAAGGTGCTGCTGATTTCTTGCAAGAAGTTACTTCTAAGAAA
GATCAGCAACAATATTGGATAAGAAGGAATGAGCCTTACCGTTTCATTACATCCAAGGAA
TTCGCCGAGGCATTTCAGTCTTTCCATGTTGGAAGGAAGATTGCTCAAGAGCTCAGTGTC
CCCTTTGACAAGACTAAAAACCACCCGGCTGCTCTAACAACGCACAAGTACGGTGTTGGA
CGAAGGGAATACATCAAAGCAAACATGTCTAGAGAGTACTTATTGATGAAGAGGAACTCC
TTTGTCTACATCTTTAAGATTTGTCAGCTTACTATAATGGCTTTCATTGCAATGACCGTC
TTCTTCCGTACCAAGATGCATAGGGAAGACGTCACAGATGGTAACATCTACACCGGTGCA
CTATTTTTCTCGGTCGTGATGATTATGTTTAATGGTATGGCAGAGATGTCTATGACAATA
GCAAAACTTCCGGTGTTCTACAAGCAACGAGACCTCCTCTTCTTCCCCGGGTGGGCTTAT
GCCCTTCCCGGTTGGATCCTTAAGATTCCTATAACCATCTTTGAATGCGCTGTTTGGACC
TTCATCACATACTATGTCATTGGATTTGAACCTAGTGTTGCAAGGTTGTTTAAGCATTAC
CTCATTTTGATCCTAGTAAATCAGATGGCTTCTGCTCTATTTAGAGCCATTGGATCATTA
GGGAGAAATATGATTGTCGCGAATACTTTTGGAGCGTTTTCTTTGCTAGCACTTTTTGCC
TTAGGAGGATTCGTTCTCTCACGAAATGATGTCAAGCCATGGTGGATATGGGGTTACTGG
TCTTCACCTATGATGTATGCTCAGAATGCTATTCTTGTCAACGAGTTCCTTGGAGATAAA
TGGAAAAAAATTCTTCCAGGGAAAACTGTACCACTTGGTGTGGAAGTTCTCACAGGGCGA
GGCTTCTTTCCATACGCGTACTGGTATTGGATTGGTGCAGCAGCATTAGTTGGATTTGTC
CTCGTTTTCAATGTCCTCACCATTTTTGCTCTCACTTTTCTCAATCCATTTGGAAAAGCT
CAAGCAGTTCCTGATGATGAAGATGAAAAGAAGAACAATAGAAGTGGTGGTGCTTTAGAG
ATGACTGCTGGAAGATCTTCTCAAGAAAATGGAAATGAAATCGTTGTTGAAGCACCAGTG
AAACGAGGAATGGTCCTTCCCTTCGAGCAACATTCCATTACATTTGATGAAATTCGATAC
TCAGTTGACATGCCACAGGAAATGAAAGAACAAGGTGTGGTTGAAGATAAATTGGAACTT
CTAAAAGGAGTTAGTGGAGCTTTTAGGCCTGGTGTTCTGACAGCTCTTATGGGAGTTAGT
GGTGCTGGAAAGACCACCCTCATGGATGTTCTTGCCGGTAGGAAGACTGGAGGATACATC
GATGGAGATATTAAGATTTCCGGTTACCCAAAGAAGCAAGAAACTTTTGCTAGAATTTCA
GGATACTGTGAGCAAAATGATATCCACTCGCCCCATGTCACTATCCATGAATCTTTGTTG
TACTCAGCTTGGCTTCGATTGTCTCCTGATGTCGATGTTAAACAGAGAGAGATGTTTGTG
GAAGAGGTGATGGAGTTGGTTGAGTTAACCCCATTAAGGGGAGCACTTATTGGGCTACCG
GGTGTGAGTGGTCTCTCAACAGAACAACGAAAGAGACTTACAATCGCAGTTGAGCTAGTC
GCAAACCCCTCAATCATCTTCATGGATGAGCCAACTTCAGGGCTTGATGCTAGAGCTGCT
GCTATTGTGATGAGGACTGTCAGAAACACAGTCGACACAGGAAGAACTGTGGTTTGTACC
ATTCATCAACCTAGCATCGATATCTTTGAGGCTTTTGATGAGCTATTCTTGATGAGAAGA
GGAGGTGAAGAAATATATGTTGGACCATTGGGACACCATTCTTCTGAACTAATCAAGTAC
TTTGAGAGTATCCAAGGAGTACCGAAAATCACAGATGGTTACAATCCCGCGACATGGATG
CTGGAGGTCTCAACTCCTGCACAAGAGGTAGCACTTGGAGTAGACTTTACAGAGCATTAC
AGGAGTTCAGACTTATACAGGAGAAACAAAGCAGTGATTCAAGAGTTGGGAACGCCTCGA
CCTGGTTCACAGGACCTCTATTTCCCTACTATCTACTCCCAATCATTCTTCTCACAAGTC
ATGGCTTGTTTGTGGAAACAGCGCCTGTCTTACTGGCGTAATACTCCTTACACTGCTGTC
AGATTTATCTTTACCGTGGCTATTGCTCTCACTTTCGGAACTATCTTCTGGCAATTTGGA
GGCAAAACGAATAAACAACAATATCTAATCAATGCCATGGGTTCGATGTATGCTTCAACC
CTGTTTCTTGGAGTGCAAAATGCATCATCTGTCCAGCCTGTAGTGTCTATTGAAAGAAGT
GTATTTTATAGAGAAAAGGCAGCAGGAATGTACTCATCTTTGCCTTATGCTTTCGCTCAG
GCATTGGTTGAGATACCATACGTCTTTATGCAAGCAGCAACATATGGTATCATAGTGTAT
GCTATGATCGGGTTTGAATGGACCGCTGCCAAGTTTTTCTGGTACTTGTTCTTCATGTTC
TTCACTCTCCTATACTTCACATTCTACGGCATGATGGCTGTAGCAATCACACCCAACCAT
CACGTTGCTGCCATCGTTGCTGCTGCTTTCTACGGAATTTGGAACTTGTTCTCTGGATTC
ATTGTCCCCAAACCTAGAATTCCTGTATGGTGGAGATGGTACTACTACCTATGCCCATTG
TCATGGACATTGTATGGATTAGTAGCATCACAATTTGGAGACGTAAAGGATATTGTCTCA
GATATCACCTTTGTTCCGCCAACAGTTGAAAACTATATCGAAAGCTACTTTGATTTCAAG
CATGACTTCCTAGGGGGTGTCGCCTGGATAGTCATTGCCTTCACCATCCTCTTTGCAACC
ATCTTTGCTTTCGCCGTCAAGACCTTCAACTTCCAAAAG
>contig15305_6 [3069 - 3797] Average coverage: 14.73
ATGGCACATAAAGAGAACCTTAAATCTTTAGATATATTGCTGCAAGATTTATGTGAAAAT
AAGGCTTTGTTTGGCGGCAAACTTGTAGTGTTTGGGGGAGATTTTCAACAAGTTTTACCA
ATTGTCCCGCACAAGACGCAACGGGCGGCTGTTCAAGCTAGCGTTGTTACTTCTTACTTG
TGGCCTAAGCTTAAGATATTTAAACTCACTGAAAATATACGAGCTCTAGATGATCCTCAG
TATTCTGCATTTTTGCTGTCTTTGGGAAATGGAGAACTACAGCAGTCAGAAAATGAGTAT
GTTCAATTGCCAGTGGAAATTGTTAAACCTCTTGTGACGGATACAAATCCTATCAATGAA
ATAACAAAGGCCACATATCCAGAATTGAGTTTAGGAATGTTTGGAAGTGATATCTTTACC
AAACGAGCTATTCTTACACCAATGAATGATGATGTTGATCTTATAAATTCAGCAATGATT
GAAGATTTCCCTGGTGTTCCTGTTGTTTACAAAAGCTTTGATAACATTCTTGATGACATG
TGCACTGTGTACCCAACAGAATTTCTAAAGCTGTGCCCTGGGGGAATGAGCCCCCATGAA
CTGGTATTAAAGGAAAATTGTCCTGTGATTTTGCTGCGCAATATACTTCCTTCTTCTGGT
TTATGTAATATTGTAATGGTACGCGACTCATATGTAAGAGATTTCGACCAAATGTTATTG
AATGTGTTA
>contig67582_1 [4611 - 472] (REVERSE SENSE) Average coverage: 68.13
ATGGTTAGTTCAGCAATAAGGGATAGTGCCATAGGCAGTCTGCGTCAGCTGTGCTGTAAA
ATTATTCTATTAAGTCTAGAGTCTACTTTAAAACCTGCCACACATGCTGAAATCTTATCT
CATATGCAAACTTGGCTGGTCAATTGGAATCAAAGACATCAATTCAATGATGAATCTGAT
GTTGCTAAATCTTGGAGACTTGACAAGGCTCTCATTGACTGGCTTCATAGTTGTCTGGAT
GTTATTTGGCTGTTAGTCAAGGAGGACAAATGTCGAGTACCATTTTATGAGTTACTACGC
AGTGGATTACAATTTATTGAAAACATACCAGATGATGAATCCTTGTTTACACTTATAATG
GAGATTCACCGACGACGGGACATGATGGCTATGCATATGCAAATGTTAGACCAACACTTA
CACTGTCCAACTTTTGGTACCCAACGATTTTTACCTCTAGCCACTCCTCATTTTGGAGGT
GAAGCAATAACAAATTTGCGGTATTCACCTATCACATATCCAAGTGTTTTGGGGGAACCA
TTGCATGGAGAGGATTTGGCAGTTTGTATCCAGAAGGGTACTTTGGACTGGGATAGAGCT
TTGCGGTGTATTAGACATGCTCTGCGTACAACTCCCTCTCCAGATTGGTGGAAACGTGTG
TTGCTTGTTGCCCCCTGTTACCGGCCACAACCTAATGTATCCTCTCCTGGAGCTGTTTTC
ACATGGGACATGATTTGTGAGGCAACTGTTGACAGAATTGTTGAACTATTGAAGCTGACA
AATTCAGAGTCAAATTGTTGGCAGGAGTGGCTTATTTTTTCAGATATATTCTTCTTTCTG
ATGAAGAGTGGCTGCATTGACTTTGTCGATTTTGTGGACAAGCTTGTTTTGCGGCTGATT
GAAGATGACCGCCATATTCTTCGGACAAATCATGTTACATGGTTGCTTGCACAGATTATT
CGTGTTGAGCTTGTTATGAACGCTCTAAATAATGATTCCAGAAAGGTTGAGACAACAAAA
AAGATCTTGTCATTTCATAGAGAGGATAAGAGCTATGATCCCAATAGCCCTCAAAGTATA
CTGCTTGACTTTATAAGCAGCTGCCAGAACTTGAGAATATGGTCGTTGAACACACTACAT
AGAGATCACTTGAATAATGAGCAGCTTCAGAAAGGAAAGCAAATAGATGAGTGGTGGAGG
CAAGTGAGCAAAGGTGAACGGATGCTGGATTACATGAATATGGATGACAGATCAATTGGA
ATGTTTTGGGTTGTATCTTACACGATGGCACAGCCTGCTTGTGAGATGGTGATGAATTGG
CTTAATGCTGCTGGTACAGAGCTATTACCGGTCTCTGGTATGCAGTCAAATGAGAGACTT
GTAATGATGCGGGAAACAAGTCCTCTATCAATATCACTAATATCTGGATTCTCAATCAAC
TTGTGCATGAAACTTGCTTATCAAATGGAGGATTCTTTATTCTCTGGACAGGTTATTCCT
AGCATTGCAATGGTTGAAACCTATACAAGGTTGCTTCTCATCGCGCCATATTCATTGTTT
CGCTCACACTTCAGTCATTTGACTCAGAGGAACCCAAGCACACTAAGCAAGCCACTAGCA
ACACTTCTGGTTCTAGAGATTCTGAATTATCGGTTGCTTCCACTCTATCGGTATGAAGGA
AAGAACAAGAGCTTAATGTATGATGTCACGAAAATTGTTGCTGCCTTGAAAGGGAAACGC
GGTGATCATCGTTTATTTAGACTGGCTGAAAATCTATGCATGAACTTGATCTTGTCCCTG
AGAGATTTCTTTTCAGTGAAGAAGGAAGGAAAGGGTCCTACTGAATTCACTGAAACTTTG
AATCGAATTGCTGTCATTTCTCTTGCTATTATTATTAAGACGCGTGGAATAGCTGAGTCT
GAGCATTTACTTTATCTTCCTGCGATGTTGGAGCAAATATTGTCGAGTAGTCAACATACT
TGGTCTGACAAAACTCTACGTTATTTTCCTCCTGTTCTTCGTGAAACTTTAGCTGGCCGT
TCAGATAAAAGGGGACTGGCTATTCAAGCATGGCAGCAGGCAGAGACTACGGTTATCAAT
CAATGCACCCAACTTCTGTCCCCGTCAGCTGATCCTTCTTATGTATCGACTTACCTAGGT
CATAGCTTTCCTCAACACCGGCAATATCTTTGTGCTGGTGCTTGGATACTTATGCATGGA
CATCCTGAAAGTATAAATAGCGCAAATTTGGCACGTGTGTTGAGAGATTTTTCCCCTGAA
GAAGTGACTGCTAATATTTACACCATGGTTGATGTTCTGCTTCATCACATTCATGTAGAA
CTTCAGCGAGGACATCCTTTGCAGGATCTTCTTATGAAAGCCTCTACAAATTTGGCATTC
TTTATTTGGACTCATGAGTTGCTTCCTTTGGATATTTTAGTCCTTGCATTGATTGATCGT
GATGATGATACACATGCGTTACATATTGCAATCAGTCTACTTGACAGGCAAGAGCTTCAG
CAAAGATTGAAATTATTCTATTTGACCCGTGGACCTCCTGAGCATTGGCTATATTCTGGA
ATATTTAAACGTGTGGATCTGCAGAAGGCATTAGGAAATCATCTCTCTTGGAAAGAAAGG
TTTCCTGTGATTTTTGATGATATTGCTGCCCGTTTGCTTCCTGTTATTCCTTTGGTTGTT
TACCGACTCATTGAAAATGATGCTATGGATCATGCTGAGAGAGTTCTGGCTATGTATAAA
CAATTGCTAGCCTACCATCCTTTAAGGTTTACTTTTGTCCGTGACATATTAGCATATTTT
TATGGTCATCTTCCAGGAAAGCTAATTGTCCGCATATTGAATTTGCTTGATATACCCAAG
ATTCCATTTTCAGAGTCGTTTCCACAATACATTGCCCTATCAAATTCTTCATGCCCTCCT
CCGGATTACTTTGCTTCCCTGCTGTTGGGTCTAGTGAATAACGTCATTCCTCCCCTTAGT
AGCAGCTCAAAATCAGGATCAATCTTAGATGCTTCATACCTTTCAGCGCGCTGTCCACCG
AATAAAAATCCTGTTGCAAATCAATCTGGGCAAACAAATGTTTCTGAGGTTCAGAAGGCT
TTCTATCAGATCCAAGACCCTGGGACACACACACAGCTGGTGCTTGAAACAGCTGTAATG
GAATTGCTTTCTCTTCCAGTATCTGCTTCCCAAATTGTGGCATCACTTGTTCAAATCGTT
ATCCATATCCAATCTACACTTATTCAGTCCAGCCATGGGTTGCATGGAACTTCAAATAGT
TCGGGGCAAACCTCTGTGTTACCAACATCACCTTCTGGTGGAAGCACAGGTTCTATGAAT
GCAAGTAGATCTGCCGCACCAGTTTCTGGACTGAATACGTCCAATTTTGTTTCTCGTAGT
GGCTATACGTGTCAACAGCTATCGTGTTTGTTGATTCAAGCTTGTGGTCTTTTACTGGCT
CAGCTTCCACAAGATTTTCATGTACAACTCTATCTTGAGGTATCACGTCTTGTTAAAGAG
ACCTGGTGGCTCAATGATGGGAAGAGGTCCCCTAGCGAGCTGGATTCAGCTGTTAATTAT
GCTTTACTTGATCCGACATGGGCTGCTCAAGACAATACCTCCACAGCCATAGGCAATGTT
GTTGGTTTGCTCCACTCATTCTTTAGCAACCTTCCACAAGAATGGCTTGAAGGAGCCCAT
GTAATCATAAAGCAACTCAGGCCAATAACTTCGGTGGCTATGCTTAGGATAGTTTTCCGT
ATAATGGGTCCATTGCTCCCAAGACTTGCAAATGCTCATACACTCTTTAACAAGACTCTC
TCTCTTCTACTTGGTGCAATGGTGGATGTCTTTGGAAAGACTGCACAACCATCCGTGCCT
GCTCAGGCTTCAGAGATAATTGATCTGATTGACTTCCTGCACCAAGTTGTGCATTACGAA
GGGCAGGGTGGGCCAGTACAATCTGCAAGTAAACCTAGAGCAGAGGTTTTGGTACTTTTT
GGTAGAGCATTGGAAAGTTTGCGACCGGATGTACAACACCTTCTATCACATCTAACAACA
GATGTAAATACTTCCATCTATGCCTCTACTCATCCAAAGCTTGTCCAGAATCCTATGTCA
>contig71151_2 [4245 - 1177] (REVERSE SENSE) Average coverage: 125.71
ATGGCTGCTAATGATCTAGAAGAGATTGAGATGGATGGTTCAGATTCTCCATTGAAGCAG
GAGGACTGCCCTAAGTTAGTTTCGCCTGTTTTTTACGATTCGGTGAGAAGTCAATTGCAG
GGGGCTACAGAACATAATTGTATAGACACATTTGGAAGCAATGATTCAGAGCAATTTGGA
ATGAGAATTTCAGGGTTGGAGTTGTCTTATGTTGCCAGTGCTGGCCCCCAGTCACCTGCA
CAAACAGGCCATGTAGGTAATAATTTAAAATTTGAAAATAACAAGGACCATGTCTTAGAT
ATATCCAATTTTTCTAGTAGTAAAGATGCGGATTTGAAGAAGGGTCACTGGCCACACTTG
TCTCAGATGGTAGCTGGCCCTAGGAATACAATACCTCGAAGAGATTCACTTTCAAGAGCT
AAGGATAAGCTTATGGTTAGCATTAAAGAGAATTCTAGGAAAGATGATATTGATGCGTGG
AATATGAGAAATCTGAAGGCCAAACACGTTGATGAGACAGGAAGAGTGTGCTCGGATGTA
TTGCATGGGAAGAATCTCAATACCGAAAGTGCATTGCTTCCTCAGGATGCTAGGTTGAGA
ATTTTATCCACATCTAGTTTCTCACAATTTTTTGGGAAGAAAACTGCTAAGGGTAAAGGG
GTCATTGATGGGCGGTTAGGAGATGAAATCAATCTGGACAATGATGGGCTTGATGGCAAT
TTTGAGAGCTATGGAAGGAGGTTAGCTACATCAGGCATGACTTCTGAAGACCAAATACAG
CCCTTGCTACGTTGCAGCAGTGGGATTGCAAACCATGATGGAGTTGACCTGAGAGAATGG
CTTAAGCCTGGTCATCGTGTGAAGAACAAAGCTGAAAGCCTTAATTTTTTCAAGCAAATT
GCTGAGCTTGTAAATTCAGCACACTCTCAAGGTGTTGTCCTACAACAATTGCGGCCATCA
TATCTTGTTATAACTCCATCAAATGAGCTAAATTACATTGGCTCATCAACCCAGATGGAA
TTGCATGTTCCTAAATCCTTTGCTGGCTGCAAGAAAAGGCTCCCAGAAGAAGATATCAGT
GCTTTCTGTACCTCTGATCTGAAGCAACAGAAAGTTGTGAAAGTCCATAGTCATGCATTT
TCAGCCTCCTTAGTAACTGGGGTTAGGAATGCTACAGTTCGGGAAACCAAATATGATATA
GGTAGCTCATCTGTTTCTTATTATCCCAACAACAGGACTTTGAGCATGATGAGCCATGGG
GTTACTGGGTTGGAGAAGTCTCCTCTGACAAACCTCCAGCTGGAGGAGAAGTGGTATACT
TGTCCTGAAGAGCTTAATGAGAACGATTGTAAAGTTTCTTCAAATATTTATAATCTTGGA
GTGCTGCTTTTTGAGTTGCTTTGCTCTTTTGATTCGTTGGATACTCATTGTGCTGCAATG
TTTGACATGCAACGTCGGATTCTGCCACCATTCTTTTTGTCTGAAAATCCAAAAGAAGCT
GGATTTTGTCTTTGGCTCATCCATCCTAATCCATCATCTCGTCCAACAATAAGGGAGGTA
CTTCACTCTGACCTTTTTTCCGGATCCCAAGAAAAAAATGTTAGTGATGAATTGGCAGTG
TTTACTGATGATGTTAATATGGCTGAGTCAGAGCTTTTGCTGGATTTTATAGTTTCTCTG
AAAGAGAAAAAGCAGGACCATGCAATGAAACTAGTTGAAGATATCAGATGCATAGAAACT
GATATAAAAGGGTTATTGGGGAAGCCTTCTTCTAGAGCATCCCCACTTTGTGCTAAAAGA
GACTACAATCTTCAAGATTTTATCAAGTCTATTACTAGATCGGGTAGTATTGAGGATAGA
TTAAGAGATGATATGTCACAGCTTGAGAAGGCTTACTTTTTACTGCGAAACCAAACTACT
TCAAAAGCTGGTGCTGGTAGAGAAGATAGAGACTTGTTGAAGAAGAGGGAAACTTGGTCT
CAGATGCAAAAACAGAATGATTTGGTAAATATAAATCAGGAATCTGCATGTGGGTTGGAT
GTATTTTTTGAAGGGCTCTGCAAATTTACTTGCTATAGTAAATTTGAGTTGCGTGGAACT
CTAAGGAATGGTGATCTTTTAAACTCTGCTAATGTTATATGCTCTCTGAGTTTTGATCGT
GATGAAGAATACATTGCTGTAGCTGGAGCATCCAAAAAGATCAAGATATTTGAGTATTCT
GCTCTTGTAAATGATACTATTGATATCCACTATCCTGTGATTGAAATAGGAAATAAATCC
AAGCTTAGCTGCATTTCATGGAACAGCTACATCCGGAACTATTTGGCTTCAACTGATTAT
GATGGTGTTGTCCAGGTGTGGGATGCAAGCACTGGCGTGTCATATTCACAGCACACTGAA
CATCAGAAAAGGGCTTGGTCAATTGACTTCTCACGAATTGACCCAACAATGTATGCCAGT
GGAAGTGACGATTGCTCTGTGAAACTCTGGAGTACTAATGAAAAAAGATCAACCTGTACC
ATCTGGAGTCCTGCCAATGTCTGCTGTGTACAATTCTCCCCTTACTCTTCTCATCTATTG
ATGTTTGGTTCTGCTGACCACAAGATTTATGGCTATGATCTTCGGCACATGAGAATCCCT
TGGTGTACATTATCTGGTCATGAGAAGACTGTTAGCTATGTCAAATTCATGGATTCCGGA
ACACTGGTTTCTGCTTCAACAGACAATACGTTAAAGCTCTGGGATCTTAACAAAACAAGT
TTATCTGGCATGTCCTCAGATGCTTGTCATTTAACCTTTGGTGGTCATATTAATAAGAAG
CATTTTGTAGGCTTGGCTGTTTCGGATGGATACATAGCGTGTGGTTCAGAAAGCAATGAG
GTTTTCACTTACTACAAATCCTTGCCAATGCCAATCACCTCTTACAAACTTAGTTCCATC
AATCCTTTGTCTCAGCATGAGGTTAGGGAGGATGATGGACTTTTTGTATCAAGTGTCTGT
TGGAGAAGCAAATCAAACACTGTCCTTGCTGCTAATTCAAGCGGAAGCATAAGGTTATTG
CAGCTGGTA
>contig67244_1 [4064 - 3] (REVERSE SENSE) Average coverage: 83.41
ATGGACTTTGTTAGCCGACATTCCGCCACACCCACCACCCCTGCTGATCAACACCGTAAC
CCGGAACCCGCTGTGCCGCCTTCGTCTTCCGCCCCGCCTGTTGCCGAGGAGCCTGAGTAC
TTGGCAAGATACTTAGTGATCAAGCATTCGTGGCGAGGGCGGTACAAGAGGATTTTGTGC
TTGTCTAATGTGGGTATTATAACGCTTGATCCTTCTACATTGTTGGTTACGAATTCGTAT
GATGTTGTGAATGATTTCGAAGGGGCGTCCCCGATTTTGGGGCGTGATGAGAACTCTGTT
GAGTTTAATTTGAGTGTTAGGACTGATGGGAAGGGGAAGTTTAAGTCTATAAAGTTTTCT
TCAAGGTTTCGAGCTAGTATTTTGACTGAGTTGTATAGGATTAAGGGGATTAAGGTTGGT
GTTGTGGCGGAGTATCCTGTGCTTCATCTTCGGAGGCGGAATTCCGAGTGGGTTCCTTAT
AAAATAAGGGTTACATCAATCGGAGTTGAACTTGTTGACTTGAATTCTGGGAACCTTCGT
TGGTGCTTAGATTTCAGAGATATGAACTCCCCTGCTGTTATTCTGCTGTCTGATACCTAT
GGAAGAAAAGGTGGTGAGCATGGTGGTTTTGTGCTTTGCCCATTATATGGAAGAAAGTCA
AAAGCATTTCAAGCTGCTTCTGGGACATCAACCAATGTGATAATATCAAACCTGACAAAA
GTTGCAAAAACCATGGTTGGGGTATCACTTTCTGTGGATAGTTCGCAATCGCTCTCTGCT
GTCGAGTATATTAAGCAAAGGGCTAAAGAGGCGGTTGGAGCAGATGAAACTCCCTGTGGG
GGTTGGTTGGTGACAAGACTCAGAACTGCGGCTCATGGAACTGTAAATCTTCCAAGTTTG
AGTTTAGGGATTGGGCCAAGAGGAGGGCTAGGGGATTATGGCGATGCTGTATCACGTCAA
CTGATACTGACAAAAGTCTCTCTGGTTGAGAGGCGGCCAGATAACTATGAGGCTGTCATC
GTTCGTCCATTATCTGTTGTTAGTGCTCTTGTCCGGTTCGCTGAAGAGCCACAGATGTTT
GCAATTGAATTTAATGATGGTTGCCCAATTCATGTCTACTCAAGCACATCTCGTGATAGC
TTGCTTGCTGCAGTTGGTGATCTGTTGCAGACTGAAGTTCAGTGTGCGGTGCCAATTCTA
CCACGATTAACAATGCCTGGTCATCGCATTGACCCACCTTGTGGGAGAGTTCATCTGCTG
AAGTTGCAACATCCTGCTGCTGATATTGAAAGTGCATCAATGCATTTGAAACACCTTGCA
GCTGCTGCCAAAGATGCTGTTGCTGAAGGCGGTTCTATCCCCGGTTCAAGAGCTAAGCTA
TGGCGCAGAATTAGGGAATTCAATGCATGTATTCCATACAGTGGAGTGCCTCCAAACATT
GATGTACCAGAAGTGACATTGATGGCTTTAATAACAATGTTGCCTGCCACACCAAATCTT
CCTCCAGAGTCCCCACCCTTGCCCCCACCTTCTCCCAAAGCAGCTGCGACAATTACTGGA
TTTATATCATGCCTACGTAGATTGTTGGCTTCAAAAAGTGCAGCTTCTCATGTCATTTCC
TTTCCCGCGGCTGTCGGAAGAATAATGGGTCTGCTTAGAAATGGTTCTGAAGGTGTAGCT
GCTGAAGCTGCTACCCTTGTTGCATTATTGATTGGTGGTGGTCCTGGCGGCACAAGTGCT
TTGACTGACACCAAAGGGGAGAGGCATGCAACTTTCATGCATACAAAGGCAGTTTTGTTT
GCCCATCACAGTTATGTAGTCATCCTTGTGAACAGATTGAAACCCATGTCAGTTTCACCG
TTGCTGTCTATGGCAGTAGTTGAGGTTTTGGAAGCTATGATTTGTGAGCCTCATGGAGAA
ACAACTCAGTATACTGTGTTTGTTGAACTATTGCGACAAGTTGCTGGCTTACGGCGTCGC
CTTTTTGCCTTGTTTGCTCATCCTGCCGAAAGTGTGAGGGAGACAGTTGCTGTCCTCATG
CGCACAATAGCTGAGGAAGATGCCATAGCTGCTGAATCCATGCGTGATGCTGCTTTGCGT
GATGGTGCTTTGTTGAGGCATTTGTTGCATGCTTTTTTCCTACCTGTAGGTGAAAGGCGT
GAAATTAGTCGACAGCTTGTAGCTCTCTGGGCTGACTCTTATCAACCTGCTCTTGATTTA
TTGTCAAGAGTCCTGCCGCCAGGGCTTGTTGCATATCTACATACACGCTGTGAGGAAGTT
GAAGATTCAAATGATCCATTAAGCACGTCAATCAGTCGGAGACAGAGACAGAGACGACTA
CTTCAACAGAGGAAGCGACGGACTGTGAAATCCTCCATAACCGAGGAGCATCTCATGACA
TCTGCAGATACCAATGATTTTGATGATACTGTAAAACAGACAGATGCCAATAGGGTCCTT
GATCAGAGACCTATACCGGAGATGCATGCTGGAGCGCATTCTACACCTGTTCAGCCAAGA
GAAAACCTAAGTACTGATATGCCCCCTTCTGCTCCAGAACATGATCATACAGGTTCTGAT
GTTCCATTTGATGGTCAATCAGCCAATAATGGTCATTTTGATACTGTTGCTTCAAATTCA
GCTGATTCTGATGTGAATGTGGATGGGCTGCAGAACTCAGGGGTTCCTGCTCCTGCTCAG
GTTGTTGTAGAGAGCGCACCAGTTGGATCTGGGAGATTGTTGCTTAACTGGCCTGAGTTT
TGGCGAGCATTCAGCCTTGATCATAATCGTGCAGATCTTATCTGGAATGAACGTACTCGG
CAAGAGCTTAGGGAATCATTGCAGGCAGAGGTTCATAATCTGGATGTGGAGAAAGAGCGT
ACAGAAGATATAGTTCCTGGAGTTTCAACCACTGAGAATATGGCTGGGTCAAATGATGTG
CCTCAAATATCATGGAACTACTCTGAGTTTTCTGTTAGGTATCCTAGCTTGTCTAAAGAA
GTTTGTGTGGGTCAATACTATCTTCGTTTGCTTCTTGAGATTGGCAATAGTGGCAGAGCA
CAAGATTTTCCACTCCGGGACCCTGTTGCTTTCTTTAGAGCTCTATACCATAGGTTCTTA
TGCGATGCTGATGTAGGGCTCACTGTGGATGGTGTTATACCTGATGAACTTGGCAAAACT
GATGATTGGTGTGATATGGGAAGACTGGATGGTTTTGGTGGTGGAGGCGGGTCTTCTGTA
AGAGAGCTGTGTGCACGGGCTATGGCGATTGTCTATGAACAGCATTGCCTCACTGTTGGA
CCTTTTGAAGGCACTGCTCATATAACTGTGCTCCTAGATAGGACTGATGATCGAGCCTTG
AGGCACCGTCTGCTTCTTCTACTGAAGGTGTTGATGAAAGCTTTGTCAAATATTGAAGCC
TGTGTCTTGGTTGGAGGATGTGTATTAGCTGTAGATTTACTGACAGTGGTTCATGAAACT
TCTGAAAGAACTACCATTCCACTGCAATCTAACCTTATTGCTGCAACTGCTTTTATGGAG
CCCATGAAAGAATGGACGCTCATTGACAAGGATGGTGTTCAAGTTGGGCCAATGGAGAAG
GATGCTATTAGAAGGTTGTGGTCAAAGAATGCAATCGACTGGACAACAAAATGTCAGGCA
TCAGGAATGACAGATTGGAAAAAATTGCGTGATATTCGTGAGCTTCGGTGGGCGCTGGCT
GTTCGAGTGCCAGTTCTCACTCCTACACAGGTTGGGGAGGCTGCATTGTCCATTTTGCAT
AGCATGGTTGCCGCTCGGTCTGATCTAGATGATGCTGGTGAGATAGTCACCCCAACACCT
AGGGTGAAGCGTATCTTATCAAGCCCACGTTGTCTTCCGCATATTTCTCAGGCTATGCTC
TCTGGAGAACCAAGTATTGTGGAGGCTGCTGCTGCATTGCTAAAGGCTGTTGTTACAAGA
AATCCTAAGGCAATGATACGGCTTTATAGCACTGGGACATTTTATTTTGCCCTTGCCTAC
CCTGGGTCTAATCTTCATTCCATTTCACAACTTTTCCACATG
>contig66780_3 [46 - 4215] Average coverage: 222.47
ATGATTGGAATAACACAAGTGGGTTCCCAACCTATCACATCAGTTGCTTGGCTGCCAGCA
TTGCGGTTGATAGCCACTTTGTCAAAAGATGGTTCCCTTCAAGTCTGGAAAACACGGGTG
GTACTTAATCCCAATAGAGCGCCTATGCAAGCAAATTTCTTTGAGCCTGCTGCAATCGAA
TCTCTCGACATTCCAAAGATTCTATCTCAGCAGGGCGGAGAAGTTGCTTATCCATTGCCA
CGTGTCAGAGCTCTGGAAGTTCACACTAAACTGAATATGGCCTCATTACTATTTGCAAAA
ATGGCAAATGTAGACAATGTTAAAAACAAGGCATTCACTAGAGAAGGAAGGAAACAACTC
TTTGCTGTTCTCCAAAGTGCAAGGGGATCTTCAGCATCTGTTTTGAAGGAAAAACTTGCT
GCTTTGGGCTCTTCTGGAGTACTGGCTGACCACCAGTTGCAAGCACAATTGCAAGAGCAT
CATTTGAAAGGACAAAATCAGCTTACAATTGCTGACATTGCGCGGAAGGCTTTCCTGTAC
AGTCATTTTTTGGAGGGGCATGCTAAAAGTGCTCCAGTTGCTCGTTTGCCTCTCATCACC
TTACTGGATACTAGCAACCATCTTAGACATCTTCCTGTTTGTCAGCCATTTCATTTGGAG
CTTAATTTTTTCAATAAAGCAAATCGGGTTCTGCATTATCCTGTCAGAGCTTTCTACATG
GAAGGTGTAAATCTCATGGCCTATAATCTATGTTCTGGAGCAGACAGTATTTACAAAAAG
CTTTACAGCTCGATTCCTGGAAATGTTGAATATCAACCAAAGAGTGTTGTATATAGTAGG
AAGCAGAATTTATTTCTTGTTATTTTTGAGTTAAGTGGTGCAGCAAATGAAGTTGTTCTC
TACAAAGAAAATACGGATACCCGATTGGCGAATAGTAAAGACAGTACAGTCAAAGGTCAA
GATGCAGCGTTCATTGGTCTTGATGATAGCCAGTTTGCTATTCTTGACAGTGATAAGATT
GGACTTGCTTTGTATATACTTCCTGGAATGTCATCTAAAGAACTTGATGACAAGAACAAA
GCAGCACTTGAAGAAAATCCTACAGCAGATCTGGCTGCTGATCCTGCTCCAACAAGTTCT
GTCAAGGGTCCAGTGCATTTTATGTTCGAATCTGAAGTTGACCGTATTTTCTCTACTCCA
TTAGATTCAACCTTGATGTTTGCTTCTCATGGAAATCAGATTGCTTTGGCAAAGATTGTG
CAAGGATATCGTCTATCAAGCAGTGATGGCCGTGGCCATTATATACCGACAATGGCTGAA
GGGAGGAAGTCAATCAAGCTGAAAGCGAATGAGATAGTACTCCAGGTTCACTGGCAGGAG
ACTCTTAGAGGTCAAGTTGCTGGGATAATGACTACTCATAGAGTTATTATTGCTTCAGCA
GATTTGGAGATTTTGGCTAGTAGCTTAGCAAAATTTGATAGAGGACTTCCTTCGTTTAGA
TCTCTTCTGTGGATTGGTCCTGCTCTCCTTTTTTCTACTGCTACAGCAATCAGTGTGCTT
GGATGGGATGGAAAAGTGAGGACTATCTTGTCAACTAGCTTGCCAAATGCAGTTCTTGTG
GGAGCGTTAAATGATCGCTTGTTGCTAGCAAACCCAACAGACATAAGCCCCAGGCAAAAG
AAGAAAATTGAGATAAAAAGCTGTCTTGTTGGACTTCTTGAGCCGCTTCTTATCGGATTT
GGAACAATGCAGCAATACTTTGAGCAGAAGCTTGACCTTCCTGAAACATTATATCAGATC
ACATCAAGGTTTGACAGCCTTCGCATTACTCCTAGATCACTTGATATATTAGCTAGGGGC
TCTCCAGTTTGTGGAGATCTTGCCGTGTCATTATCCCAAGCAGGTCCACAGTTTACTCAG
GTGCTGCGAGGAAGTTATGCCATCAAGGCCCTTCGTTTCTCTACTGCTTTGTCCGTGTTG
AAAGATGAATATCTGCGTTCAAGAGATTACCCTCGATGTCCCCCGACATCTCATTTGTTT
CATCGTTTCCGGGAGTTAGGATATGCCTGTATCAAGTATGGACAGTTTGACAGTGCAAAG
GAAACATTTGAAGTTATTTCAGACTATGAAAGCATGCTTGATCTATTTATATGCCACCTC
AATCCTAGTGCAATGCGACGTCTTGCACAGAAACTGGAAGAAGATGGTGCTGATCCAGAG
TTGAGGAGATGTTGTGAAAGAATTTTACGAATTCGTTCCACTGGGTGGACACAAGGCATT
TTTGCTAACTTTGCTGCTGAAAGTGTGGTTCCTAAAGGACCTGAATGGGGAGGTGGAAAC
TGGGAAATTAAAACACCAACAAATATGAAGGATATACCTCAATGGGAATTAGCTGCTGAG
GTAATGCCATACATGAAAACTGATGATGGGCCTATCCCTGCAATTGTGACAGATCATGTT
GGTGTTTATCTTGGCTGTATAAAAGGAAGAGGAAATGTTGTTGAAGTGAGAGAAGATAGT
TTGGTGAAAGCTATTACATCTGCGGCTTCTGATGGTAAGCCAAACGGGATCTCTACTTTG
GCTGATTCGATATTGAGCAAGGGAACTACGGCAACTGATTCGAAGGGTGCTTCATTGATG
GGTCTAGAAACACTTACCAAACAGTCTTCAGGATCTGCTGCTGCAGATGAACAAGCAAAA
GCCGAGGAAGAGTTTAAGAGGTCACTGTATGGTACTTCTGGTGGTGATAGTAGTGATGAT
GAAGAGGGTGAGTCAAAAACTAAGAAATTTCAAATCAGAATTCGAGATAAACCGCTTTCA
TCTGCTACTGTGGATGTCAATAAAATCAAAGAAGCCACGAGGCAGTTCAGTTTGGTCCCG
CCAATGGGCAGGACCAAGTCATCAGCTGGTGGATCTCAGGACCTTGGCCACACATTCCAA
CCCGCTGTTACAGCAACCAGCATGGGCTCAGTTCCCCCTATTTATGCTACTCCCGGGGAT
TTCTTTGGTTCTGATGCACTAGCTCAACCACCTGCTGGTTCACAGCCATCACCAGTGGTT
AAGGGAGGTGGGGCAGCTGTTGGGCCTATTCCCGAAGACTTTTTCCAAAATACTATCTCT
TCTCTTCAAGTTGCAGCTTCACTTGCTCCTCCAGGGACTGTAATTTCTAAACTGGATCAA
AACTTTCAAGGTGTTGGAAGCCATCAGGTTGCAACTAGTCAACCTAGTTCATCTGCAAAT
AACGTTGGTTTTGCAGATGGTGGCGTACCCCCTGAAGTGACTCAACAAACTGCATATTCA
ACTGAATCAATTGGGCTTCCAGATGGAGGGATTCCACCGCAATTTGTGGGTCAGAATGTT
GTCCCGCCACAGCCTCAGATTCAAGCCACTCAGCTGTCTAGTTCCTCTCAACCTCTGGAT
CTTAGTGTATTAGGAGTGCCTCCTGGTGCGGCAGACTCTGAAAAGCCTCCTGCACAACCC
ATTCCAACTTCTGTACGTCCTGGACAGGTTCCTCGCGGGGCAGCTGCTCCAGTATGCTTT
AAGACTGGACTGGCACACCTTGAGCAGAATCAGCTACCAGATGCATTATCCTGTTTTGAT
GAATCTTTCCTTGCTTTAGCCAAAGATCACTCACGCGGTTCTGATATTAAGGCCCAAGCC
ACTATCTGTGCTCAGTATAAGATTGCAGTTACTCTGCTTCAGGAAATTGGACGGCTACAG
AGAGTTCAAGGCCCTCGTGCTATTAGTGCAAAAGATGAGATGGCCCGATTGTCCAGGCAT
CTTGGTTCATTGCCCCTTCTTGCAAAACATCGCATAAGCTGCATAAGAACTGCCATAAAA
CGGAACATGGAAGTCCAAAACTATGCTTATTCGAAACAGATGCTCGATCTCTTATTCTCT
AAAGCACCTCCTGGCAAACAAGAGGAGTTGAGGAGCCTGATTGACTTATGTGTCCAAAGG
GGCTTAACCAACAAATCAATCGATCCCATGGAAGACCCATCACAATTCTGTGCTGCCACC
CTCAGCCGTTTATCCACAATTGGTTACGATGCTTGTGATCTCTGTGGTGCTAAATTTGCT
GCATTATCAGCACCTGGTTGCATTATATGTGGTATGGGAAGCATCAAAAGGTCAGACTCT
TTAGCAGGTCCTGTTCCCTCACCATTTGGC
>contig71437_2 [4198 - 389] (REVERSE SENSE) Average coverage: 80.35
ATGACAATGGATCGAACACCCAATACGTCTCACAGTTCGAGATTCTCTTCCATTAGTGCT
AATGGAAATGGATCTCCTTCCCACTCGAGTGCCTTTTCCAATGGAGATGACTATGACAGT
GATGGTACAACAAACTTTGCTCCACCTACACCAATGACACTGTCGATGTCCATTCCAGCT
GAACTTGCAGGGGCAATTCCCTTGATCAACAAATTTCAGGTGGAGGGTTTTTTAAGAGCA
ATGCAGAAACAGATTCAGTCCTCTGGAAGACGTGGCTTTTTCTCCAAGAAATCCTCTGGT
CCTCAGAATAGGGAGAAGTTCTCTTTTGAGGATATGCTTTGTTTCCAGAAGGATCCGATT
CCAACTTCCTTGCTTAAAATCAGTAGTGATTTGGTGACTCGTGCTACAAAGCTGTTTCAA
ACAATTTTGAAGTACATGGGAGTTGATTCTTCAGATAGAGTAACTCCAACAAGTTTAGAT
GAAAGAATAGAACTGGTTGGTAAACTGTTTAAGCATACCTTGAAGCGTTCGGAGCTTAGG
GATGAGCTTTTTGTACAAATCTCAAAGCAAACCAGGAACAATCCAGACAGACAGTTTTTG
ATCAAAGCATGGGAGCTCATGTACTTATGTGCATCTTCGATGCCTCCGAGCAAGGAAATT
GGTGCATATCTCTCCGAATATGTTCACAATGTTGCATATGGTGCAAATGTAGACCCTGAC
ATTCAGTTGCTTGCTCAAAACACTTTGAATGCTTTAAAACGTTCCATTAAGGCTGGACCT
AGGCAAATTATTCCTGGACGAGAAGAGATAGAAGCTCTTTTAACTGGTAAAAAGCTTACA
ACAATTGTGTTCTTCTTGGATGAAACCTTTGAAGAAATCACCTATGACATGTCAACAACT
GTAGCAGATGCGGTTGAGGAACTTGCAGGAATCATCAAACTCTCTACATACTCTAGCTTT
AGTTTGTTTGAGTTTCGCAAAGTTGTTCCAGGTTCTAAATCAAGTGATACTGGAACTGAG
GAGTATATTGGGTTAGATGAAAACAAATACATTGGCGATCTCCTTGCGGATTTCAAAGCA
GCAAAAGAGCGTAGTAGAGGGGAAATCTTGCATTGCAAATTGGTTTTCAAAAAAAAGCTG
TTTCGGGAGTCTGATGAAGCTGTGACTGACCCAATGTTTATGCAGTTGTCGTATGTTCAA
TTGCAACATGATTATATATTGGGTAACTACCCTGTCGGAAGAGATGATGCTGCACAGTTG
TCTGCTCTGCAGATCTTGGTTGAGATTGGATTTGTTAGTCACCCCGAGTTGTGCACTGAT
TGGACTTCACTTTTAGAGAGATTTTTACCAAGACAAATTGCAATAACCCGTGCAAAGCAG
GACTGGGAGGTGGATATTATTTCTCGATATCACTTGATGGATAAGTTGTCCAAGGAAGAT
GCCAGGCAACAGTTTTTAAGGATCTTGAGACTGCTTCCCTATGGCAATTCTGTATTTTTT
AGTGTCCGCAAGATTGATGATCCCATTGGCCTTTTACCCGGGAAGGTCATCTTAGGAATC
AACAAGCGTGGGGTTCATTTTTTCCGGCCAGTTCCTAAAGAGTATTTGCATTCAGCGGAG
CTGAGAGATATTATGCAGTTTGGTAGCAGCAACACTGCTGTGTTCTTCAAAATGAGGGTT
GCTGGTGTTCTCCACATCTTCCAGTTTGAAACTAAGCAGGGTGAAGAAATATGTGTTGCT
CTTCAAACGCACATAAACGATGTAATGTTGCGACGCTATTCTAAAGCAAGAACTGTTGCC
AACAATGCAACAAATGGAGAAGCTCCCAACAGTTCTAAGCCTCCTGCTGCTACTCCGACT
GCCGAAGCTTATGAGAAGCAACTTCAAGATTTGTACAACTCTATTGAAGAATCTCAAAAG
CATATTGATCAATTATCAGGAGAGTTAAAAGAAAAACAAAAGGTAGAGGAGAATTTGCAA
GAAGAGTTGAGTGCCTTGAAAGAATCCTTAAAGATTGAGAGGCGTAATGTGGGAAAGATG
ACAGCTGAACGTGACAGGCTGAGCTCCTTATACGATGAAAAGGAAGCTGCACTTCAGTCA
GCAGTGATGGAGAAAAATAGCCTGGAATTGAAATTAGCAAAGCTCAACGATACATTATCT
GAGCAAAATGCGCAGCAGGACTTGCCAGGGACAAATAATCAGGATTTGTGTAAAATACAA
GATGAGTTGAGAGTGCGAAGTGAAGAATTGCATCGTGCTGAACTAACAGTCAAGAGACTT
GTAGAAGAGAAGTTATCGATGGAACAAAATATTCGAAGGCTTGAAAGGAAACATACAGAA
GAGAATGAGAACGTTGGGAAAGATTTTGAGAAAGAACGACAAATCTTGAAGCTTCAAATC
TCTGAACTTGAGAAGAGATTGGAGGGGATGAAAAATGATTTAGAGATCGCCGAATCAAAA
CTTGAAGCCAAAGAGTCTGATCTGTCTGTCTTACAAAATAATCTGAGAGAGCTAGAGGAA
CTCAGGGAAATGAAAGCGGATATTGATAGAAAAAATGAGCAAACTGCTGCTATCCTGAAA
ATGCAAGCTGCACAATTGTCCGAGTTGGAAGTGCTGTATAAGGAAGAACAAGCAGCGAGG
AAGAGATATTTTAACATGATTGAAGACATGAAAGGCAAGATTAGAGTCTATTGTCGTGTA
AGGCCACTAAGTGGTAAAGAAAAGACTGATAATGAAAGGAGCATTGTCATAAGCTCAGAC
GAATTTACAGTTGAACATCCATGGAAAGATGAAAAGGCAAAGCAACATATTTATGATCAT
GTTTTTGATGGAAGTGCGACCCAAGACGATGTTTTCGAGGATACCAGGTATTTAGTGCAA
TCTGCTGTGGATGGATTTAATGTTTGCATATTTGCCTATGGTCAAACTGGTTCCGGAAAG
ACATATACCATATATGGAACAGAAAGTGAACCTGGACTTACCCCACGTGCCACGTCGGAA
CTTTTTAAAATCTTGAAAAGAGACAACAAGAAGTTCTCATTTTCATTGAAGGCCTACATG
TTGGAGCTGTATCAAGATACATTAATGGATCTTCTAGTACCTAAAAATGCAAAGCGATTG
AAACTAGACATCAAGAAAGATTCGAAGGGGATGGTAAATGTTGAAAATGTGACTGTTGTA
CATGTCTCTACATACGAGGATTTGAGAAGTCTTATTCAGAAAGGATCTGAGCAAAGACAT
ATATCAGGAACCCATATGAATGAGCAAAGTTCAAGATCTCATCTTATACTTTCAATTATC
ATTGAAAGTACTAATCTTCAAACGCAATCTGTATCTAGAGGAAAGTTAAGTTTTGTTGAT
CTTGCTGGATCTGAACGAGTGAAGAAGTCAGGATCTGCAGGTAGTCAATTGAAAGAGGCT
CAAAGCATCAACAAGTCACTTTCGGCTCTTGGTGATGTTATTAGTGCATTATCAACCGGC
GGGCAGCATATACCATACAGAAATCACAAATTAACAATGTTGATGAGTGATTCTCTTGGT
GGCAATGCGAAGACACTGATGTTTGTTAATGTGTCTCCTGCTGAATCGAATTTAGATGAG
ACCTACAACTCCTTAACGTATGCATCTAGAGTTCGATCCATTGTAAATGATCCGAACAAA
AATGTTTCATCAAAAGAAGTTGCTAGGTTGAAGAAGCTCGTTGCTTATTGGAAGGAGCAA
GCAGGTAGAAGAGGGGATGACGAAGATCTTGAGGAGATCCAAGATGAAAGACCAACACCA
AGAGATAAATCTGATGGCCGTCATTCCATG
>contig68135_1 [3308 - 4069] Average coverage: 38.75
ATGAATTCATGGCTTCCTTTAAAATTTGTACTTGTAGTTTCACCTATTACTCACGACATA
AATAAATCCTATTATAGTCTGCGGTTGATTTTTATCAATTACTCTTCTATTATAAGATTA
TGGTTTAATATAAAGTTTCATCCTTTCTTTAGATTTTCTTTCATGGCTTCAACTTGTGCT
TCCCATATGTTTAATTATATGGGTCATTTTTCCAGGGGGTTATCCTTGGCTCCGTTTTTC
ATATTAAATGTCTCTTTTTGTTGGGAAAAGACTTTGTGCTCTGCATTTATATGGCTTAAC
TTGAGATTTGTTCATGCTGTCATTTTGTGGATGTACTATTGTTTTTGTTATTTATTGAGA
AAAAGTGGTTTCACTGATAATCTCAATTTCTTGATGGACTATATTTGGTGTTCGTTCTAT
GGGTTATTTTTGTTTCTAATCTTGTGTTACATGAAAAGCTATTGTCTCCTTATTCATAGT
AGTTACACTATGTCCATGAAGTTTTGTATCCTTGTTTATTGGGATATGTTTACTCTTGGT
TTTTGCTACTACCTTACGCATCTTTTAGCTAGTTATAGTCCATTGCATAGTTTATGTGAA
ATTCCTACTGAAAATCCTTTTATCTATTGTTGTATTAGAGAATTATATTACACATGTGGG
TGGATTTGTCTTTGTTCTCGTACCTCCTTAATTTTAAGTCAGTGCTTTTGTTTGTACTTG
GTGTTGATTCACAACTTGTGGATATGCTTATTATTAATCTCC
>contig115102_1 [3986 - 3390] (REVERSE SENSE) Average coverage: 57.36
ATGGAAGGTGCTAGTAAGGGTAGAATCGTAAATATGAGATTTGATGACGTGGCAAAGAAT
GAGAATCATGCTGAGATTGCTTACTGTTCGCATAATATCTTCTTAGCCTTGGAAATGAAT
CTATCATTTTTAGAAGTCAGGTTTTTATTTGAGCCCATTGCAACATGGCCCAAATTTCTA
ATTCATAGCCTGAAGCCCAACATTGCCCAGCAATCCTTATTTCCATCCAGCATCCTTTGT
TTAAAGTCCTTTACCTTTTATTTCCTAAAGTCAACATTGCCCAGCAATCCTTATCTCTAC
ACTTCTTGCTTCAATGCAGACACCACTTACTCTACCCATAATTCAATTATCCTACCTGAC
AAGCTACAGCATTTTTCAGTTTCTTATGCCATGTTAAGAGTACTAATCTTCAACAATGAA
CAGAAACTCTCACAGCAGCTCACTCTCAGTTTTGGCTTTTTCAAGAGTTGGAGCAAGCAT
CAATGTTGCCGAGGCCAGAAATTTAGTGCAAACTACTATCCACCTAGAGGACAAGGTGGA
ACTTTGGGCAGCCGGTATTGTAATAGACTAGCTTTAGGAGGGGCACTTTTGGAAGTT
>contig67982_1 [4577 - 3] (REVERSE SENSE) Average coverage: 135.64
ATGGAAGAAATGATAATTAATTTTTTGATTAGGGTGGCCCTGGTGATAGAGCCCAAAGAC
AGGGAAGCAAGTTTAATGTACAAACAGGCTCTAGATCTACTCTCACAAGCTTTGGAAGTG
TGGCCACATGCTAATGTGAAATTTAATTATCTTGAGAAGTTGCTCAGCAGTATTCAGCCA
TCTCAATCAAAAGATCCTTCCACTGCTCTTGCTCAGGGCTTGGATGTTATGAACAAAGTT
TTGGAAAAGCAGGCACAATTATTCATAAAAAATAACATTAGCCAGATATCCCAAATTCTT
GAACCATGTTTTAAATACAAGATGTTAGATGCCGGGAGGTCATTGTGCTCGTTGCTGAAG
ATTGTTTTTCTCACATTTCCCATGGATTCAACCAGCACTCCGTCTGAAGTGAAGATATTG
TACCAGAAAGTTCAAGAATTGATAGAGAAACAAATTGCAGCTGTCACTGCTCCTCAGACA
TCTGGAGATGATACAGTGGCCAGTTCTATCAGCTTTGTGCTTTTGGTCATTAAGACTTTG
ATGGAGGTGCAAAAGAACTTAGTTGATCCTTCCTTGTTGGTCCGAATACTTCAGCGCCTG
GCACGTGATTTGGGATCACTTGCAGGTACTCAAGCTAGACAGGGTCAAAGACTGGATCCA
GATTCAGTGACCTCATCTCGTCATGGTGCTGATGTAGGAGCTGTCATCTCTAATATAAAA
TTGGTCTTGAAACTTATTGGTGAACGAGTCATGCTTGTGCCAGATTTTAAAAGATCTATT
ACACAAATTCTGAATGCTCTTCTCTCAGAGAAGGTTACTGATGCAAGTGTTCTACTTTGT
ATATTGGATGTGATAAAAGGGTGGATTGAGGATGACTTCAGTAAACCAACTGCATCTGGC
ACGATGACTAGTTTTCTTAATCCGAAAGATACGGTTTCTTTTCTTCAAAAGCTTTCCCAA
GTTGACAAACAGAATTTTTCCCCAAGTCAACTTGAAGAATGGGACCAGAAGTACCTGGAG
CTTCTCTATGGAATCTGTGCCGATTCAAATAGATACCCTCTTCCCTTGCGGCAAGAAGTA
TTTCAGAAAGTAGAAAGGCAGTACATGCTTGGTTTGAGGGCAAAGGATCCTGAAACTAGA
AAGAAGTATTTTTTGCTGTATCATGAATCTCTTGGAAAAACGTTATTTGCTAGGTTGCAT
TACATCATTCAAATTCAGGACTGGGATGCTTTAAGTGATGTCTTTTGGCTTAAACAAGGC
CTTGATCTTCTTCTTGCCCTGTTGGTAGAGGATCAGTCAATTACACTTGCTCCTAACACT
GCGAGATTGCAGCCTCTTGTTACTTCAAATAATAGTCCTGAAGGCTCTGCAATGCAGCAC
CAGGTGTCTGAAGTTCCAGATCCTGTTCCACTGACGTTTGAAGGGCTTGTTAACAAGCAT
GCTCATTTTCTGAATAAGATGAGCAGACTACAGGTGGCTGATCTTCTTGTGCCACTGAAA
GAACTTGCTCACACAGATGCAAATGTTGCATATCATTTGTGGGTGTTGGTATTTCCTATA
GTCTGGGTGAGCTTAAACAAAGACGAACAGGTTGCTCTGGCTAAGCCTATGATTGCTCTC
TTATCAAAGGATTGTCTTAAGAAACAACAAACACATAGACCAAATGTTGTGCAAGCTCTC
TTGGAAGGACTTCAGCTTAGCCATCCACAACCTCGGATGCCTAGTGAACTTATTAAATAT
ATTGGAAAGACGTACAATGCTTGGCATATTGCATTGGCCCTGCTAGAAAGTCATGTCATG
CTGTTCATGAATGATACCAAGTGTTCTGAATGTCTTGCTGAGCTATATCGTCTGCTTAAC
GAAGAGGACATGAGGTGTGGGTTGTGGAAGAAGCGGTCTGTTACAGCTGAAACTAGAGCT
GGGCTCTCACTTGTGCAACATGGCTACTGGCAGCGTGCTCAAAGCCTGTTTTATCAGGCC
ATGGTCAAGGCAACTCAAGGGACCTATAATAACACTGTTCCCAAGGCTGAGATGTGCCTA
TGGGAGGAGCAATGGCTTTATTGTGCTGGCCAACTTAGTCAATGGGAGGCCCTGGCAGAT
TTTGGGAAGTCCATTGAAAATTATGACATCTTACTCGATAGTCTATGGAAAGTTCCTGAT
TGGGCTTATATGAAAGATCATGTTATCCCTAATGCTCAAGTAGAAGAAACACCGAAGCTC
AGAGTGATTCAGGCCTACTTTGCACTCCATGACAAAAATGTTAACGGTGTCGGAGATGCG
GAAAATATTGTTGGGAAAGGTGTTGACCTTGCTTTAGAACAGTGGTGGCAATTGCCGGAA
ATGTCTGTGCATGCTAGGATACCCCTTCTGCAGCAATTTCAGCAGCTAGTTGAGGTTCAG
GAATCTGCTAGAATTCTTGTAGATATTGCAAATGGAAACAAACATGCTGGGAACTCTTCT
GGTGGTGGACATGGGGGAATTTATGCAGATCTAAAAGATATTCTTGAGACTTGGAGATTG
AGGACACCGAATGAATGGGATAACATGACAGTTTGGTATGATTTGTTGCAATGGAGAAAT
GAAATATACAATGCTGTCATAGATGCTTTTAAAGATTTTGGCTCAACCAATCCTCAACTT
CATCACCTTGGCTATCGTGACAAAGCATGGAATGTCAATAAGCTTGCTTATATTTCTCGT
AAACAGGGGCTTTATGATGTGTGTGTCACCATTCTTGAAAAAATGTACGGCCACTCTACT
ATGGAGGTGCAGGAGGCCTTTGTTAAAATCAGAGAACAAGCAAAAGCTTATCTTGAAATG
AAGGGAGAAGTAACCAGTGGGTTGAATTTGATCAATAGCACCAATCTTGAATATTTTCCA
GTCAAGCACAAAGCAGAAATTTTTCGTCTGAAAGGAGACTTCTTATTAAAGCTAAATGAC
TGTGAAACTGCTAATCGAGAGTATTCTAATGCCATCAGTCTTTTCAAAAACCTGCCAAAA
GGATGGATTAGTTGGGGAAATTATTGTGACATGGCATATAAAGAAACACATGATGAAATT
TGGCTGGAGTATGCTGTTAGTTGTTTTCTTCAAGGTATCAAATTTGGTATTCCCAACTCA
AGAAGCTATCTAGCTCGTGTTCTTTACCTTCTCAGCTTTGATACCCCTAATGAACCTGCT
GGAAGAGCATTTGACAAATATCTGGATCAAATACCTCACTGGGTATGGCTTTCCTGGATT
CCTCAATTGCTGCTTTCATTGCAGCGGACAGAAGCCCCCCACTGCAAGCTTGTCCTCCTG
AAAATTGCCACAGTATATCCACAGGCTTTGTACTATTGGCTGCGCACATATCTACTTGAG
CGCCGTGATGCTGCTAATAAATCCGAAATTGGGAGATTGGCTATGGCTCAGAACAGAATG
CAGCAGAACCCTTCTGCTGGTGGTCCTAATTCACTTAGTTTGAATGATGGGGCTACAAGA
ATGCAAAACCACGGTGTTATATCATCAGAGAATCAGGTTCATCAGGTGTCTCAATCTGGT
AGTGGTATCAACTCTCATGATGGTGGAATTATAAGCGGGCAAGAGTCAGAGAGATCTGCT
GCTGGGGAAGGAGGCACTGCATCCGGTAGTGAATCACATCTGCCACACAATTCGTCAAAT
ATCAATGATGGTGGTCAGAATGCACTAAGGCGTAGTGGTGCTATGAGTTTGATGGCTTCT
GCTGCCAGTGCTTTTGATGCTGCAAAGGATATAATGGAGGCTCTCAGGAGCAAGCATACT
AATCTTGCCAGCGAGCTTGAGATTTTGCTCACAGAGATTGGATCTAGGTTTGTCACTTTG
CCAGAGGAGAGACTTCTAGCAGTAGTTAATGCTCTGCTTCATCGGTGTTATAAATATCCT
ACTGCAACTACTGCAGAGGTTCCTCAGTCTCTTAGGAAGGAGCTTTCTGGTGTCTGTAGG
GCTTGCTTCTCAGCTGATGCTGTGAACAAGCATGTTGAATTTGTGCGAGAGTACAAGCAA
GATTTTGAACGTGATCTTGATCCAGATAACGCTACTACCTTCCCAGGAACACTTTCTGAA
CTCACTGAGAGATTGAAGCATTGGAAAAATGTTCTGCAAAGCAACGTTGAAGACAGATTT
CCTGCTGTGCTGAAGCTTGAAGAGGAAAGCAGGGTTTTACGTGATTTCCATGTTGTTGAT
GTTGAGGTTCCTGGGCAGTATTTTACTGATCAGGAAATTGCACCTGATCATACAGTAAAA
TTAGATCGGGTTGGCCCCGATATTCCAATTGTACGAAGGCATGGTAGTAGTTTTCGTCGC
TTGACGCTAATTGGATCAGATGGTTCACAGCGTCATTTTATTGTCCAAACATCCCTTACT
CCAAATGCTAGGAGTGATGAACGCATGCTTCAACTGTTCCGTGTGATGAATCGCATGTTT
GATAAGCACAAGGAGTCTAGAAGGCGGCATATCTGCATCCATACCCCAATCATAATACCT
GTTTGGTCCCAGGTTCGCATGGTAGAAGATGATTTGATGTACAGTACATTACTTGAGGTT
TATGAGAACCATTGT
>contig67568_2 [278 - 4576] Average coverage: 28.81
ATGAGGTTCCACTCCTGGAGATCTCCAACTGCAATATTTTATGTGATTATACAAGTAATA
GTGGGTTTTGTTTGTTTAGTTTGGTTATATCAGCACAAACTCGGTATGGTTCCTTGGCGA
GGTTCTTGCTGGGGGAACTTCTCATCCATTTTGGAGTCATTAGGTTCTTACTTCAAGGTT
GTGTTTTGCTTCCTGTTGCCTTCCATCCAACTGGTTGTGGGCATAAGCCATCCTTCTTGG
GTATCTTTGCCCTTTTTCATTTGTAGCTGTGTCGGGCTAGTGGACTGGTCTTTGACAAGC
AATTTTTCAGGCCTCTTCAGATGGTGGAGGTCTCTTCAACTCTATGCTTGCTTCAATATT
CTTATACTTTATACTTATCAGCTCCCTGTGCAATTCCCAACGTTGCTTCAACAGATAGCT
AATTTTCTCGGTCTTTACAAGATATCTGCGGAATCTGGATGGCTGGAAATATGTTCTGGT
CTTTCTCTCATTTGTTTCTATGTAATGCTGTCATGCATAAAAAATGACTTGGAGGAAATG
GAATTCATGATGTCCAGTTCAGAAAGTGATTTGACTGAGCAACTTCTTCCTGCAAGAAAT
TCTTTTTTTATTCGTCAATTAAGGTCAGGAGAGAGACATACCAATTTTTTGGTGAAAGGA
GCAGTTTTTCGGACATTTACGATCAATTTTTTCACATATGGTTTCCCGTTATCGTTGGTT
GCTCTTTCCTTTTGGACTTTCCATTTTGCAAGTATATGCGCATTTGGATTGCTGGCTTAT
GTTGGCTATATTGTATATGCGTTCCCATCATTGTTTCATTTGCACCGATTGAATAGTCTG
CTGCTTGTTTTCACACTCCTGTGGGCCGTCAGTACTTACATATTCAATGTAGCATTTTCA
ATTGTGAACTGGGAACTTGGGAAGAACATGGAGATTTGGGAGCTTGTTGGTTTGTGGCGT
TACACAATTCCTGGATATTTTCTTCTTGCTCAATTTGGTCTTGGAGTCCTAATTGCTGTT
GGTAATCTTGTGAACAATTCTGTGTTTACATACCTATCTGATGAGAATGGTCATGTTCCA
AATGGAGACCCTACTATAGAAGTTAAGGAGGAGACCAAGGTGCTTATTGTTGCCACAATT
GCTTGGGGATTTCGGAAATGCTCCCGGGCTATCATGTTGGCTTTGATATTTCTGATAGCC
ATGAAGCCTGGATTTATTCATGCTATTTACATGATATTCTTTTTGATATATCTTTTGGGA
CACAATATCAGCAGGAAGATACGGAAGGCATTAATTCTTCTATGCGAAGCTCATTTTGCA
TTGTTGTACATTCTTCAAATAAACCTGATATCTACAAAACTGGAGCATGGAGGCTCTTTA
ACTAGCGAAATACTGTCACAACTAGGTCTTCGTGATAGTTCATGGGACTTCTTGGAAACG
GCTCTTCTTGCGTGTTTTTGCACCATACATAATCATGGATTTGACATGCTATTTTCATTC
TCAGCATTTGTACAACATACACCTTACCCTCCAGTGGGATTCAGTGTGCTTAAAGCTGGT
TTAAACAAGTCAGTTTTATTGTCAGTTTATTGCTCTTCAGCTAGTGGTGACAGCAGCAAT
GGTCCTTCTCATGAGAGAAGAATAGCATCATACCTGAGTGCAGTAGGGCAGAAATTTCTT
GCAGTATACCGTTCATGGGGGACCTATATTGCTTTTCTGACTATACTTATTGCTGTATAC
CTGGTTAGACCCAATTATATATCATTTGGGTATATTTTTCTTTTACTTTTTTGGATCATT
GGAAGACAACTTGTTGAACAGACAAAAAGACGCCTATGGTTTCCCTTGAAAGCTTATGCT
ATAATGGTGTTCGTCTTCATGTATAGCCTCAGCATTTTTCCTAGCTTTCAAACATGGCTA
TCTCATATTATTGATCTTTACCCAAACCTTGGTTATAAACCTGAAGCTTCTCTGTTGGAT
AACATCTGGGAATCAATGGCAATCTTGATTGTAATGCAACTTTATAGCTATGAAAGGAGA
CAGAGCAAGTACAATGAACCATGTGACACTAATGTGCTGCAATCAGGAACAGTTGGTTTT
ATGAGAAGGTTTATGATATGGCACAGCAATAAACTTCTGTTTGCTGCTCTATTTTATGCA
GCCATATCACAAATAAACGCTATAGGTTTTGTGTATCTTCTAGGCATGATCATCTGCTCA
ACTTTCCCTAAAACTTCAAGGGTCCCGTCAAAGTCATTTCTGGTTTATACAGGATTTGTA
GTGATGGTGGAATATCTTTTCCAGATGTGGGGTCAGCAGGCAAAGATGTTCCCTGGCCAA
ATGCATTCAGATGTGTCTCATGTCTTGGGTCTCCAAGTGTTTGAGCTTGGGTTTTGGGGA
ATAGAATCAAGCTTGAGAGGAAATGTTTTGGTAATTTCTGCTTGTACACTTCAATATAAT
GTTTTTCATTGGTTGGATAGGATGCCAAATAATAATGTATTGATGGGTGAGTGGGAGGAG
CCATGTCCTTTATTTGTCACAGCCGAAGATGATGCAGTTACTATGTCCAGCTATGATGAA
GAAAACAGCTCAGTACCACATTCCACACTTTCTGATATGGTAAAGACTACAGCAAGCTAT
ACATGGAAATCAAATACCACTGACCCTTCTGAACCAATTCTTTTGGGAAGAGAATCTGAG
AATTCCAGAACTGAAAGATATTCGTCTGGATACTTTTGGGAAACCATCAAGGAGAGTCAA
AAGTGGAACAAGAGGAGAATTCTTGCTTTAAGAAATGAGAGATTTGATATGCAAAAGACG
ACCTTGAAAGTTTACCTGATGTTTTGGATCGAAAATATGTTTAACCTCTTTGGTCTAGAA
ATTAACATGATTGTCTTGCTTCTTGCTAGTTTTGCCCTCTTGAATGTCATTTCACTGCTC
TACATTGGTTTGCTTGCTACTTTTGTTCTTTTGGATCGACGAATTATTAGAAAGCTATGG
TCCGTTCTGGTTTTCCTGTTCGCATGTGTCCTGATTCTTGAATATCTTTCCATCTGGGAG
AATAAGATGTCCCTGAACCAACAATCCTCACATGAGATTGCTGTTCGTTGCCATGATTGC
TGGAAAAGCTCAAAGCTACACTTTCAGTATTGTCAACACTGTTGGCTAGGGCTTGTTGTG
GATGATACTCGAATGCTTATCAGCTACTTTATAGTCTTCATCGTTGCTTGTTTCAAGCTG
CGTGCTGACAGATCACCAAATTTATCAGGGTCATTTACTTTTAATCAGATGATGTCTCAG
CGCAAGAACATATTTGTTTGGAAAGACCTTTCGTTTGAAACAAAAAGTATGTGGACCATT
TTTGACTATCTGAGACTTTACTGTTATTGCCATCTGCTGGATCTTGTGCTTACTTTGATT
TTGATAACTGGAACTTTGGAGTATGACATTCTGCACCTTGGATATCTTGGTTTTGCTTTG
GTGTTCTTTCGGATGAGATTGGAAATTCTTCGGAAAAGAAACAAAATCTTCAAGTTCTTG
CGCATGTATAATTTTGTAATTATAGTTCTGTCTCTTGCATATCAATCTCCTTTTATTGGA
GTCTTCAATGAAGGAAAGTGTGGCACTGTAGGTTACATTTATGAAGCCATTGGATTTTAT
AAATATGATTACGGGTTTCGTATTACTTCAAGATCTGCATTGGTTGAGATCGTCATCTTC
ATGCTGGTTTCACTGCAGTCATATATGTTCTCATCTCCAGAATTTGAACATGTATCACGA
TATCTTGAGGCAGAGCAAATTGGAGCTATTGTACGTGAGCAAGAGAAAAAGGCTGCATGG
AAGACTGCACAGTTACAGCATATCCGTGAGACTGAAGAGGAGAAAAGACAACGGAATATG
CAAGTGGAGAAGATGAAGTCAGAGATGCTTGACCTGCAAGTTCAGCTTCACAGTATGAAC
TCTCCGGGTAATCATGGTCAGCTATCTCCTGGAAGTGGAGGTTTAAGGAAAAGGAGAAGT
GCCTCTTTTATTGTGGATAAAAATTTTACGGCTGCTGATAAGGAGGAGTTGTTAAGTCCC
TCTTTTAACTTTGATAGAGGTTTTAGGGCTGCTCACACATTAAGAGAGGGGCAGAAGACT
TCTGGTGACTTCGCTCTACCTTCAGAATTGCTTGGATCTCCAGTTAAAAGAAAATCTGAA
AGTCCAATTGCGGAACAATTAACAACTCAAGATTCGAAAGAAATATCTTTTGGTGAAATT
ACTGAAATTGAGGATTCTGATCACCAGTCAGTAGTTGAA
>contig71197_1 [4507 - 2681] (REVERSE SENSE) Average coverage: 28.53
ATGGTTACTGCTATTTCAGAGCGAACCCGCCCACGAAAACAAAAATCCAAGGGTGATAAT
TCGCTTGCTGGTGTAATGTCTTGGCATTCTGTCAGCCTTGTCCTTGAAGCCGTTCTACTC
AAGTCTAAGGTCTTGGAAGAACTCGGGAAAATTTCAGAGGCTGCTAAGGAGTGCAAATTA
ATTGTGGACATAGTTGAATCTGCATTACCTAATGGTATGCCAGCCAAGATCAGTAAAGAC
AATAGGATGCAAGAGATGTTTCACAAGGCACTGGAATTGCTTCCTAAACTTTGGAAAGAA
GCAGGGTGCCTTGATGAAGCCATTATAGCTTGTCGTCGAGCTCTTGTTAAGCCCTGGAAC
TTGGATCCTTACAGATTAGCTAGTGGCCAAAAGGAGTTAGCTGCTATGTTGATTTATGGA
GGGGTTGAAGTGGGCCTTTCCCCTCAATTACAAATATGGGGTCCAACTACCCCTAGAAGT
AATCTCGAAGAAGCAATTCTTTTGCTGTTTATCTTGATTAGAAAAGCATCATGTAATGAA
ATTGAGTGGGACCCAGAAATCATGGATCATCTCTCTTTTGCATTGTCAATGTGTAATGGT
TTCTTGTTTCTCACTCAGCATGTGGAGCTTGTACTTCCAGGAATCTATGACAGAGCTGAG
AGATGGTACATTCTTGCCCTTTGTCATAGTGCTGCAGGCCAGAACGAGGCAGCATTAAAT
CTAGTGAGGAAGATTACTGGACATTCTGAGTCAAAGCACAAACCTCACATCCCTTCTCTT
TTGTTGGGAGCAAAATTGTGCGTGGATGATTTGAAGCATGCTCAAGAAGGAATAGACTAT
TGTCATAGAGTTTTTGAATTGGCTGGTGACGAAAACAACCATTTTATGGCTCAAGCTCAT
AAGTTCTTAGGGTTGTGCTATTCAAATGCTGCCAGAGTATCTACATCTAACTTGGAAAGA
GAGATGTATCGGAAGGGGTCACTGAAGTCTCTTAACAAGGCTGCTTGTATTGTAAAGGAT
GATCCTGAGTTGATGTTCAACCTGGGATTGGAAAATGCTGCTCAAAGAAATCTTGATGCC
AGTTTCGGTTACACCAAGCTCTACTCCAATATGATGGTTGGGAGTTCGGGGAAAGGGTGG
AAACTATTGGCTTTAGTAGCTTCCGCACAGCAGCAATTTGAAGATGCTGAAGACATAGTT
GATATTGCATTGGATGAAACCACCGGCATTGATCAGTTACAACTGTTGAGATTAAAGGCT
GTTCTACAGATTGCTCAAGATAATCCCAAGCAAGCTATAGAAAACTACGTACAACTGTTG
GCACAGATTCAAGCAGCAAAGAAGCACAATTTTCAGAGTCACACCCTGCAGGTAACAGAA
ATGAAAAATCTGGAGATGGAAGCTTGGCAAGATCTGTCCAATCTGTACACAAGGCTTGAG
TCTTTGGGAGATGCCGAAATTTGTGTGGAAAGGGCAAAGTCAATCAACCTGTACAGCCCT
CAAAGTTGGCATGTAGCAGGTGTGCTGTTCAAGGCTCGATCACAATACAAGGAAGCACTC
GTTGCTTTCTCTGTCTCACTGTCAATCGATCCAAATTACGTACCTGGATTAGTTTCAGCT
GCGGAAGTGTTCATGGAACTTTGTCCCTCTTCTCTACCTATAGCAAAAGGCTTCTTAACG
AATGCCCTACAATTAGAACCAACAAACCATGATGCTTGGTTGCATTTAGGTTTGATTCTT
AAAAAAGAAGGTTTAATATTGCAGGCCGCTGATTGTTTCCAAGCTGCTTGCGAACTGAAG
TCCACAGCGCCTATTCAACCATTCTTA
>contig74472_1 [343 - 4083] Average coverage: 70.42
ATGATGATGGCGGCAGCAGGGCAGCAAGAGGGTTTTAATTTTGGATTGATGAATAACAGT
TTCAACGATTTCTCTCATGGCGGCGGCGGCGCCGGTGGTGGTGTCGGTGGTGGTGGTGGT
GGGAATGATGATGCTGATTTTGCTATTGATGCTGATGCTTTCTTTAGTATTCTTGATGAA
GATGATAATTCCGATCATCTTCCTTTTCCGGTGGATCCATTTTATCCATCAACTGATAAT
ACCCAGGAAAGTGGTTCAGCTATACTTGCCAACGATCGTATGGATGTATTAAGAGATTAT
GGCGCTGCAAGTGAAAATAGTGCTGATACAGTGGAGGCTTCGGAGCAACTTCCATATTCG
TCTCCTCCTGGGATGGTACTAAGTGAAGCTAATGACACTTCATTCAGAAAAGATATTACA
GTAGCTAATGCATGCCAATTGCCCACCTTTGTCGAGACAGAGAGCTTTCCGATTGCTGCA
CAGGATTGGTACAGCATATATAAAATGTCTTCGGGATTCCCTGATCAGAATTCCCTTGGT
GTTGTAAACTATGACATGATGTCAACAAACTTAGCAACGAGGGCTATCGTGAAGAGCGAT
TTAGATGACTCTCAGTCTTCACATCCATGGCCGGATACTAAAATAGCCTTGCAAGCTCAA
GTTGGAGCTGGGGATGTCACTGCTTCAGAAGTCCGTATGTATGATTTTTTAGACGGCAAG
GGGCCTGAATCAATCTTCTATAGTAATTGTCCTGTTCAACATGTTGACACCATGACTTTT
GATAATAGTAGTAGTAGCACGACTACTGATGAGACTTCAGCTGAGCCATATTATTGGAGG
CAGATGGACAAGTCATGTCTGAATCAAACAGTTGTTACAAAGGATGAAGTGAACGACAAA
ATACTTACAAGCAATGGTTTTGAGTTCAAGCCTTCTGAAGCAAACAAAGGTCCATCAAGT
GGATTTTCTTTTGGTTCTGGTTCTGGGAAGCTCCTCAGCTCTGCTGAAGCTCAGTACTCT
GGCTTTGTAGCTGGTGGTCCTGCTGTTAAATGTCAAAATCTCTCTAGTGGTGGCAATATA
AGGAATCCTAGGAAGGTGCAGCTTTTTGATGATCCAATGTATCATGCAGATATATTTGCC
AAAATTGACAGTTCTTATTACAACACTGAAGGAGAGGTTGCTAAGGTTCAACCTGCCACT
TTAAAGCTTAATCTATTGGAAGGAACTCTTGAGGCAAGCCAAACTTGTTTGTCAGAAGGA
CGAAGTGACATTGATGACAGCAATGATTTGTGCATAATTGAAAATATGAGTGAGCCGGCA
CGGATACACCCTTATCCTGTACATGGAAAGTCTGTCATCCCACAGCCCACATCATTTACT
TCACAGTGTTCAACATCCATCACACCTTTTCATCAAATAGTTCCTAGTGGAACAAAGTCG
AGGGCAAGTGATGAACGGTTAATTTTTCAATCATTAGTGCAGGATCTTTCACAACCAAAG
TCAGAGGCGTCCGCTCCCGATGGCTCTTTAGCAGTACCTCTTCTGAGACACCAGCGAATT
GCTTTGTCATGGATGGTGCAAAAAGAAACAAACAGCTTGCATTGCTCTGGAGGAATTTTG
GCAGATGATCAGGGGCTGGGGAAAACAGTATCGACTATCGCTTTAATTCTTACAGAAAGA
CCTGTGTCTGCTGGGACATTGAAGGTAAAGGAACAAGGTGAGCCTGAAACATTGGATTTG
GATGATGACGATGACAAGAAAAAGGGGAATAGTATAATGTCTTCTTCAGTTAAGGGGAGA
CCTGCTGCAGGAACCCTTGTAGTGTGTCCTACTAGTGTCCTTAGGCAGTGGGCCGAGGAG
CTTGCCAATAAGGTAACTAGCAAGGCCAAACTTTCTGTGTATGTTTACCATGGGAGTAAC
CGGACAAAGGATCCCTATGAACTGGCCAATTATGATGTAGTTCTTACAACATATTCAATC
GTAAGCATGGAGGTCCCAAAGCAGCCTGTGGTCCTTAAGAATGGTAGTGATGGACGAAAA
TCAGAGGTGGAAGATGCATCCGCTCAATTTAATAGGAAGAGAAAGCAACCTTCAACATCT
GATAAAAAGCGTTCCAAGAGAGGAACAGACAATTCATTGATTGAATCTGTTGTTCATCCT
CTTGCCAGGGTGGGATGGTTTAGAGTTGTACTTGATGAGGCACAGAGCATCAAGAATCAC
CGGACTAGAGTAGCCCAGGCCTGCTGGGGTCTTCGTGCAAAACGTCGGTGGTGCTTGTCT
GGGACACCTATACAAAATGCAATAGATGATCTCTACAGTTATTTCAGATTTCTCAAGTAT
GATCCTTATTCTGTGTATAATTCGTTCTGCTCCATGGTTAAGTTCCAAATTAGTAAAAAT
CCGATTAGAGGGTACCAGAAGCTGCAGGCTGTCTTAAAGAATATAATGTTGCGCCGCACA
AAAGGTACACTTCTTGATGGGAAACCAATCATAAACTTGCCACCTAAATCTGTAAAGCTG
AAGAAAGTGGAATTTTCAGAAGTGGAAAGGGAATTCTATAGCAAGCTGGAGGCTGATTCA
CGGGCCCAATTTCAAGCTTACGCTGACTCTGGAACTGTTAAGCAAAATTATGTTAACATA
TTGTTAATGCTCTTACGGCTTCGACAAGCATGTGATCATCCCTTTCTTGTTAAGGGTTGT
GATTCTAGCTCCGTTTTGAAGTCTTCCATTCATACAGCAAAGAAGCTTCCTCGAGATCGA
CAGATATCTCTTTTGAGTTGTTTGGAAGCGTCACAAGCAATTTGTGGCATATGCAGGGAT
CCACCTGAGGATGCTGTTGTCAGTATCTGTGGCCATGTATTCTGCAATCAGTGTATTTCT
GAGCGTTTTACAGCTGATGACAACGTGTGTCCCTCTGCAAGTTGCAAATCAGAGCTCAGT
GCCTCCAATGTCTTCTCTAAAGGCACACTGAACAGCTGCCTGTCTGATCAGGATTGTCAG
GAAGGCTCTCATATTTGTCCTGGTGCTGAATCCTCAGAACAAAAAGAGTTGATTCAACCT
GGACCACCTGGCCGATTTGAATCATCCAAAATTAAGGCAGCTTTGGAAGTTTTAAATTCA
CTTTCAAAACCCCATGTTTCTGTTCCTAGTGATGTTCCAAGCCAACCTGTTACTGATACC
AGTCTCTTGGACAAATCCAATTCTGCACCCTTTGCCACTTATAATGAAATCTCTAGTGCT
ACCAATGGTTTGGGTAATTGCAATTCTGTCATAAAGGAGAAAGCAATTGTTTTCTCTCAG
TGGACTAGGATGTTGGATCTGCTTGAAGATTGTCTGAAGGAATCTTCTATACAGTACAGG
AGGTTAGATGGAACTATGTCTGTTGCTGCCCGTGATAAAGCTGTGCGAGATTTTAACACT
CTTCCAGAGGTATCTGTTATGATAATGTCATTAAAGGCAGCAAGTCTTGGGCTAAATATG
GTGGCAGCTTGTCATGTTATTCTTCTGGATCTTTGGTGGAATCCTACTACTGAGGACCAA
GCAATTGACAGAGCGCATCGTATTGGGCAAACTCGTCCTGTTACTGTCGTGAGGCTGACT
GTGAAGGATACAGTTGAAGATCGGATATTAGCCCTTCAGCAAAAGAAGAGAGAGTTGGTT
GCTTCTGCTTTCGGAGAAGATGAAAAGGGTAGTCGCCAAAGTCGTCTTACGGTGGAGGAC
TTGACATACCTTTTTATGGCA
>contig66390_2 [3381 - 1816] (REVERSE SENSE) Average coverage: 56.52
ATGGCCGACAACGAAGATGGATTAGTTGATATAGTATTTAGAGTAGGGGGTGCTTTTGTT
ACTAAACAAGTGTCAAAATCAAAGCATTTGCTTTGTTGGTGTGGTGGGTTATGTTATTGG
AGGAGGGATGTGGTAGTGGATAAGATAGATTTGCATTATTTGAGGGTAGCTGCTGTGCAT
GGGTTTGTGAACTTTAATGTCCATGTCCCACCTAACTACAAACTTTGGTATAAAGAAAGA
GGTAGGACCTTTAACACAGGGAGAAGGGAGTTAGTAAATGAAGAGGAAGTGAAGGGGCTG
CTGGAGACAGTGAATGGGGAAGGGTATGTTGAAGTATTTGTGACTGCTAATGAAACATTA
AGGCCCATACATGAGATCCAGGCCCCAGTAAAGGCTGAGAGAAAGGGGAAGAAAAGTTCA
GGTAAGCCTGCTGTAGTTAGGAAGAGCCCAAGAATTAACAAAAATGAGCCTAAGGTGAGG
GAGGGTGAAGAATCTCCTAAACCTAGATCTAGACAGGGGATAGAAAGGGTTGAAGGGGTT
TCTGCTGAGATTAAGGGGGTTCCTGGTAAAGGGAAGTTGTTGAGTAAGGGGAAACAAAAG
GGTAAAGCTAAGCTTGAAAGGGGTTCTGGCAGTGTGAAGGTGTTGGATAAGGGAAAGGGA
AAAAAAAAATCTGTAGGCAAAGGATTGATTTTTGAGGATAGTAGTGAGGGCAGCGAGACT
GGGAGGGAAGATGATTTTTCTTCAAGTGATGGGAGTGAGATTGACATAACTTGGGAGCCT
GGAGAGGAGGAGTATGACAGTGGGGATGTGAGGTGGTTTGTGCAGAATTCTGAAGAAATT
TTAGCTAAGGTAACAAGAAGTCTTGGGAAGCAGTTTGATGTACATGATGAGGGGGTTTCT
AAGGATCCAAAGGCAAGGTTGATAGATAACTTGGATGTGAATGAGGTACAACTACAAGAA
GAAATTGAGGGAGAATCAGATGACCTAAGGAGCTTGGATGGTTCATCTGATGAAGAGGAC
AAAAATCCATGGTTTAATGACAAATCTGACTTCTCAAAGCCTGTTGTACTTGTTCATAGG
CTTAGGTTTAGCAATGCTACAGTGTTGAGGAAAGCTTTAAGAGTGCATGCCATACAGAAT
AGGTATGGGTACTATTTTTTACACAATGATAGTACTAGGATTACTATTCAGTGTAGGAAT
AGGTGTGGGTGCAAGTTTGACACAAAGACAAGTAGGATGCCTTTGTGTATATGCAGGGGT
GGAGTGAAGTGTAGTTTCAAGATCCATGCTACTAAGTTAAAAAGACAACAGACTTGGCAA
ATAAAAACCATGAAGTTGGAGCATAAATGTGTGAGAAGCAGGGAGAACAAGAAGGTCACA
GCAGAGTTCATTGCTGAGAGGTATCTTGAGGAGTTCAGAACTAACCCATCATGGAAGGTT
AAGCAAATCAAGGATAGGGTGCTTCATGACTTGGGGGTAGAAGTGACCTACTACAGGGCT
TGGATGGCAAGATGTAGAGCTAAGTTGATCATTTTTGGTTCAGCAAGAGAGCAATATGCT
AGGGTA
>contig88023_2 [191 - 4273] Average coverage: 385.34
ATGCAAAATCAATCATGGCTGACTTGTACTCCCACTATTTTCACCACCTCTACTCGTAGT
AAACTATCACAAACTCCTCCTCCCTTAAAATCTCCACCATTTTCAGAATCAAAACCCAGA
AATTTAGGAGAGAGAAAATTCAACAACACTAGAATTTTTAGGGCAATGCCTGCTTCTTGT
TCGTCCTCCATTGAAGCAGCCTCTGGTGGCAATCTTCGTAATTTTAAGCATACTCAGGCC
TCTTTTCTTGCTTCTCTCATGCCCAAACGTGAGATCGCCGCCGATAAGTTTCTCGACGCT
AATCCTCAATACGACGGTCGCGGCGTCCTTATTGCTATTTTCGATTCGGGGGTGGATCCG
GCTGCTGCTGCGTTACAAGTAACTTCGGATGGGAAGCCAAAGGTTCTAGATGTCCTTGAC
TGTACTGGTAGCGGGGATGTTGACACATCAACTGTGGTAAAGGCTGACGCAGATGGCTGT
ATTTGCGGAGCTTCAGGAGCACCATTGGTTGTGAATTCCTCGTGGAAAAATCCTTCTGGG
GAGTGGCATGTGGGTTATAAACTGGTTTACGAGCTATTTACTAAAGATCTGACGTCCCGT
CTGAAGAAAGAGAGAAGGAAACAATGGGATGAATTAAATCAGGAAGCGATCTCTGATGCA
GTAGAGAAACTCTCAGAATTTGACCAGAAACATGCTAAGGTGGAAGATCCACACCTAAAA
CGGTTGCGTGAAGACCTCCAGAACAGGGTAGACTTACTACAAAAGCAAGCTAATAGCTAC
GATGACAAAGGACCTGTTATTGATGCTGTTGTATGGAATGATGGGGAGTTTTGGAGGGTT
GCTCTTGACACTCAAAGTCTTGAGGATGAACCAGGCAAGGGAAAACTTGCAGATTTTGTT
CCCCTCACTAACTACAGGATTGAAAGGAAATATGGCATATTCAGCAAACTAGATGCTTGT
TCATTTGTGACTAATGTGTTTGAAGAAGGGAATGTTTTAAGCATTGTAACTGATTGCTCC
CCTCATGGAACTCATGTTGCTGGGATTGCCACTGCTTATCATCCCCAGGAGCCCTTGTTA
AGCGGAGTTGCACCTGGAGCTCAGATAATTTCCTGTAAAATTGGTGACGCTCGCTTAGGT
TCAATGGAGACAGGGACAGGTTTAACCCGAGCTCTAATTGCAGCTGTGGAGCATAAATGT
GATCTTATCAACATGAGCTATGGTGAAGCTTCTTTACTGCCAGATTATGGTCGCTTTGTC
GATCTAGTTAATGAGGCTGTCAATAAGCATCACTTGGTATTTATCAGTAGTGCTGGAAAT
GAGGGGCCAGCTTTGAGCACTGTAGGAGCACCTGGGGGAACCACATCAAGCATAATTGGA
ATCGGTGCTTATGTTTCTCCTGCTATGGCAGCTGGAGCTCATTGTGTTGTTGAACCTCCG
AATGAAGGGCTGGAGTACACATGGTCTAGTCGGGGGCCAACTGCAGATGGAGATCTTGGT
GTGTCTGTAAGTGCTCCAGGAGGGGCTGTAGCTCCTGTTCCAACATGGACCCTTCAGTGC
CGAATGCTCATGAATGGAACATCAATGTCATCTCCTTGTGCATGTGGTGGAGTTGCATTA
CTCATTAGCGCAATGAAGGCCGAGAGTGTTCACGTTAGTCCATATGATGTGAGGAGGGCT
ATTGAAAATACATGCGCTCCCATAAGTAGTTCGCCAGAGGAGAGACTAACCACAGGGATG
GGGCTTATGCAAGTTGACAAGGCATTGGAATATGTTAGACAATTGAGTGACATTCCCTCT
GTTTGGTACGAAGTTAAAGTCAATTTATCTGGAAAGTCAACACCCACATATCGAGGTATC
TACTTGAGAGAGGCTAGTGCTTGCCAACAGGCTGCAGAGTGGACAGTTCAAGTTGCTCCA
AAATTTCACGAGGATGCGAATAAGTTAGATGATTTAGTTCCCTTTGAGGAGTGTATTGAG
TTGCATTCCAGCGACACTACCGTTGTCAGGGCTCCAGAGTATCTTTTCCTAACTCATAAT
GGGCGTAGTTTCAATGTAATTGTTGATCCCACAAATCTTGAAAGTGGGTTACATTATTAT
GAAGTCTATGGAATTGATAGCAAAGCACCTTGGCGTGGGCCTCTTTTCAGAATTCCAGTG
ACTATTACAAAGCCTATGGCTGTGGTGAATAGTCCACCACTGATTTCTTTTGCAGGCATG
CAATTTTGTCCAGGTCATATAGAGCGGAAATATATTGAAGTACCACATGGTGCTACGTGG
ATTGAGGCAACTATGCGTACATCTGGATTTGATACATCTCGTAGATTTTTTGTTGATGCT
GTACAGCTTTCTCCCTTGAAAAGATATATGAAAACAGAGAGTGTGGTCACATTCTCATCT
CCATCAGCTCAGACATTTTCCTTTGCTGTAGAGGGTGGCAAGACAATTGAATTGGCTATA
GCTCAATTTTGGTCTAGTGGAACAGGAAGTCAGGAATTAACAACTGTGGACTTTGAGATT
GCATTTCATGGTTTCAAAATTAAAAATGAGGAAATAGTTCTTGGTGGGAGTGAAGCTCCC
ACAAGAATAGATGTTGGAAGTCTGCTATCATCTGAGAAACTTGCCCCCTCAGCTACTCTT
AAAAAGGTTAGAATTCCATTACGACCAGTGGCGACAAAACTTCAAACTCTCCCTACAAAT
CGAGACAGGTTGCCATCGGGGAAGCAAATATTAGCTCTTACATTAACTTACAAGTTTAAA
CTTGAGGATGGAGCTGAGATAAAGCCTTATATCCCTTTGCTCAATAATCGCGTATACGAT
ACAAAATTTGAGTCTCAATTTTATATGATCTCAGATGCGAACAAGCGTATTTATGCTTGG
GGTGATGTCTATCCAGAAGCTGCAAGTGTGCCAAAGGGTGAATTGACCTTGCAGTTATTC
TTAAGGCATGACAACGTACAACTATTGGAGAAAATGAAGACTCTGGTCATTTTTATCGAG
AGGACTTTGGAGAGCAAGGAAGTCATCCAATTAAGCTTTTATTCTCAACCTGATGGCCAT
GTTACTGGAAATGATAAATTTCAGTCTTCAATCTTGGTTCCAGGATCAGAAGAAGCTTTT
TATGTTGGTCCTCCATCCAAGGACAAACTTCCGAAGAGTTGTCCTGAGGGATCATTGCTG
GTTGGGGCAATATCGTATGGAAGAGTATCTTCTTCCAAGGCGAAAAATGGAGGAGACCCT
GAAAAGAATCCTGTTCCTTATCAGATATGCTATGTGGTCCCTCCCAATAAGACTGGTGAA
GATAAAGGCTCAGATCTTTCTATATCAACTAACAAGAAAGTTGCTGAGCGGATTGAAGAA
GAGGTTAGAGATGCGAAGATAAAAGTTTTAACAAGCCTGAAACTGCATAGTGCTGAAGAA
CGTGTGGAATGGAAAAAATTGTCCATGTCATTGAAGTCTGAATATCCGAAGTACACTCCA
TTACTTGCTAAGATCTTGGAGGGTATCCTTTCTCAAGATAACATTGAGGACAAATGTTGC
CATTTGGAAGAGGTTATTAAAGCAGCTGATGAGGTTATTGATAGCATTGACAGAGACGAG
CTGGCAAAATATCTTTCACAGAAAATTGTTCCTGAAGATGAAGAAGAAGAGAAAACCAAG
AAGCAAATGGAGACAACACGAGACCAGTTAGCTGAGGCACTTTACCAGAAAGGATTAGCT
TTATCTGAAATTGAATCATTGAAGGCGGAAAGAAAAGCAGAGGATTTAGCTAGTGATCAA
GTCGGAGCTCCTCCAGAATCCCATCAAAATTCATTTGAAGCAACATACAAGGAGTTAAGA
AAATGGGCTGATGTGAAGTCATCTAAATATGGAACTCTCTCAGTGATTCGAGAAAGGCGT
TCCAAAAGGCTGGGAACAGCTCTGAAGGTGTTGAATGACATCATCAATGAAAATGGGCAA
CCTCCGAAGAAGAAATTGTATGATCTTAAGCTCTCCTTGATTGAAGAGATTGGATGGGAA
CACATAGCTTCATATGAGCGACAGTGGATGCATGTCCGTTTCCCATCGAGGTTGCCTCTC
TTC
>contig66421_3 [2149 - 1415] (REVERSE SENSE) Average coverage: 46.39
ATGATTAAAGAAGGGAATTCTAGTTCTTATGGTCCCATTATTGAATCTAGAGATGCTGTG
TTTTTTGAGGACATTTTCCCTATGAAAGTAGAAAATGTTAGAATGATGGAGAATGTTGGT
TCCTCTCAGAGTGAATCCTTAGGAAAAAATGTCGAGTTTGAGTATGAACCAGAGATTAGA
ATAAGTAAAAGAAATAGATTTGAAAAGAGTTTTGGCCTTGACTTTATAACTTCTTTCTTA
TCTGAGGATCCTGGTAACATTGATGAGGATTTTATGTCTGTTTATATTATTGAGGATGAC
CCTAAAACTTATGGAGAAGCAATGGGATCTGCTGATGTTATACACTGGAAAGAGACTATT
AATAGTGAACTCGAGTCTATTATGTCTAACCATACTTGGGAGTTAGTTGATTTGCCTCGT
GGTTTTGTACCCTTACAATGCAAATGGATCTTTAAGAAGAAGTTGAGACCAGATGGAAGC
ATAGAAAGATTTAAAGCTAAACTTGCGGTTAAAGGATTTACTCAAAATCAGGGACTAGAT
TACTTTGATACTTATTCTCCGGTCATAAAGATTGCTTCTATTAGGGTGTTACTTGCTATT
GCTTCTACTTATAACTTGCATGTACATCAAATGGATGTTAAAACAGCATTTTTGAAGGTG
ACCTCTATGAGGAAATTTATATGCGTCAACCTAAGGGGTTTGTTGTGCCTGGTCAAGAAC
ATAAAGTATGTAGAT
>contig71163_1 [4475 - 417] (REVERSE SENSE) Average coverage: 174.14
ATGGCAGGAGATTCAACAATAAGAATTGAGAAGTTTACCGGGAAAAATAGTTTCGGGCTA
TGGCAAATTAAGATGAAGGCTCTGTTAAAACAACAGCAGATATGGCGTCCGTTGGCTCCA
AAGAGTACTACTTCGGAGTCAGGAGACGGACCGACTGACTCGCAGTTAGAAGTTATGGAA
GAGAAGGCACACTCTACCATATTACTTAGTCTTGATGATCAAATCATCACGGAGGTGGCT
GATCAGGAAACGGCGGCTGGATTGTGGCTGAAGCTGGAGTCATTGTACATGACTAAGTCG
TTGACCAACAAATTATTACTGAAACAGCGGTTGTTTAGCCTCCGGATGCAGTCAGGTACT
TCCTTACGGGAACATCTAGAAAAACTTAACTCTATTTTGCTTGATTTACGTAATTTAGAT
GTTAAAATTGATGATGAGGATGCTGCGTTGATTTTACTTGTATCTCTACCGTCTAGCTTT
GAGAATTTTGTAGAGTCTTTTGTTGTTGGTAAGGATTCTATAACCTTAGAAGAAGTGAAG
GCAGCACTTCATACTAGGGAACTCAGAATGAAAGCTACGAGTGATAATGGGGATAATGGT
AGTGGGTTGTTTGTTAAGCCCGGAAAGTCTAAAAAGAATAAGGGGTTTAACAAGGGGAAC
AATGCTGGGTCGGGTGCTGGAAACGGCAAGGATGGATCTAGTAAAACTACTACTAAAACA
TGTTATTACTGTAAAGAACCGGGTCACTTTAGGAATAATTGTCCGGTGAGGAAAAACAAG
TCCCAGGCTGCTGTAGTTGAAGAGAAACCGAATGAGAGCTATAATTCAGAGGAAGATTTA
GCATTAGTCAGTTCTGCTAGGTCTGATGATTTATCTGATAACTGGGTTCTAGATTCAGGG
TGTTCGTTCCATATGTGTCCACGTCGAGATTGGTTTGATACATATGAACCTCGCAATGGG
GGTATGGTTATAGTCGGTAACAATGCTCCATGTAAGGTCACAGGTATTGGTTCCATGAGA
TTGAGGACTGTTGATGGGCGGAGGTTAACTTTGACTAATGTACGGCATGTTCCTGCTTTA
GGAAAGAATCTGATTTCATTGGGTACCCTGGATGACTTGGGGTACAATGGTGTGTTTTCA
GATGGGGAGTTGTGTATTTTCAGAGGTTCTGAGTTGGTACTTAAGGGTATCAAAAGGAAC
ACCCTCTATGTTTTTGAGGGTGTTACACTGCCTAGTTCTGCGGTTTGCGCATCTGTATCT
CACCAGGAGATGACTAAGATTTGGCACATGAGGCTTGGTCATATGGGGGAGAAGGGGATG
CAGCTATTGTCCAAGAGGGGTCTTCTATCCGGGGTCAAGGTTGCCAACCTTGAATTTTGT
GAGCATTGTGTGTTTGGTAAGAAACACAGGTCAAAGTTCAGCAAGGGTGCTCACATTACT
GATGCAGTGCTCGATTACATCCATTCAGATTGCTGGGGTCCATCTAGAGTTGAAGGTATG
GGAGGTTACCACTATTTTGTGTCATTTGTTGATGACAAGTCCCGATACACATGGCTTAGG
TTGCTTAAGTCAAAGGATGAGGCCTTCAAAGTTTTCAAGCAATGGAAAGCTTTGGTGGAA
AATCGACAAGGAAGGAAGATCAAGAAGCTACGAACGGACAATGGGCTAGAGTTTTGCAAA
GACGAGTTTAATCAGTTCTGTGCAGATGAGGGTATTGGTCGGCATCATACTGTCAGGAAG
ACACCACAGCAGAACGGTGTAGCAGAACGGGTTAATCAGACACTGCTAGAGAGAGTTCGA
TGCATGCTCTCTAATGCAGGGCTTGGGAGGAGGTACTGGAGTGAAGCTGTGTTAACAGCT
TGTTATGTCATTAATAGGGGTCCTCATTCTGGAATTGATTCCAAGATTCCGTTTGAGATC
TGGAGTGGTAAGTTGCCTAATTTTTCGAATTTGAAGATTTTTGGTTGTGTTGCTTATTAT
CATGTTATTGAGGGTAAGCTGGATCCACGAGCCAAGAAGGGGTGTTTTGTTGGGTACGGG
GATGGTGTGAAGGGGTTTAGAATTTTTTCACCTTCGGAGGGTCGGGTCATTCTTAGTAGG
GATGTTACTTTCGATGAAAACACCATGTATTCAATTAAAAATGCAGAGATTTCAGATTTG
AGAAGGGAAGGAGACAATTTATTACAAACAGATGGGGTACTTGAGGTACATCAGTCTACC
ATTGCTGATTTACCTCGGGTACAATATATTGATGATGATGCTGATGTTCCAGTGCCGGGT
ACTCCTGAACCTGAGATTACTCCTACTCATTCTAACTCTGGGGATGAGGTGGAGCAATCT
AATCAGGGGTCATCTAGTCAACCTGACACCATTCTTGAGATGCCTAAACGAGTTATCAAG
AAGCCTGTTAGATTGATTGAAGAGATGGAGGGAAGAAATTGCTGTGTTGATGCGATGACA
GGTTATGCATTGAGTGTAGCTGATGATGTAGAGTCATTTGAACCTGCCACATATAAACAA
GCAATTAGTTGTAGTGAGTCTGCGCAATGGCTTGCCGCAATGGGTGAAGAGATGCAGTCT
CTTTACAAGAACAGAGTGTGGGAACTGGTAAAGGTACCGGAAGGGAGGAAGCTTGTGGGT
TGTAAATGGATTTACAAGAAGAAAGAAGGGTTGTCGGAAACTGAGCAAATACGTTTTAAG
GCTAGGCTAGTTGCTAAGGGGTTCAGTCAGGTAGAAGGGGTTGATTTTGTTGAGATATTC
TCACCTGTGGTTCGACATACTTCTATCCGTGTGTTATTGTCAATTGTAGCACATTTTGAT
CTTGAGCTGGAGCAGTTGGATGTTAAAACGGCTTTCCTTCATGGCGATTTGGAGGAGGAG
ATTCTGATGAAGCAGCCCGAAGGATTCGAAGTCCCTGGAAAGGAACACTATGCCTGCAGA
TTGCTAAAGTCATTGTATGGACTTAAGCAATCCCCCCGACAGTGGTACAAAAGGTTTGAT
TCTTTTATGGTTTCACAAGGTTTTGACAGGAATTCATATGATTGCTGTGTGTATCATAGT
AAGCTGGATAATGGTTCCATGATTTATCTTTTGTTATATGTTGATGACATGTTGGTTGCC
ACAAAGAATAAATCTGATATTGCTAGATTAAAGGAGATGCTTAACTCGGAGTTTGACATG
AAAGACTTGGGTGCAGCTAGGAAGATTTTGGGTATGGAGATCTACAGGGATCGGGCTAGA
GGTAAGCTTTTCTTGACTCAGAAAAGCTACATTGAAAAGATTTTGTCTCGTTTTGGGATG
GAAAAATCGAAGCCTATAAGTACGCCAACTACTGTTAGTTGTAAGTTGTCTTTGTCTATG
TCACCTCAATCAGAGGAGGAGTTGTCTTATATGTCTAGAGTTCCATATGCAAACGCGGTT
GGTTGTTTGATGTATGCTATGGTCTGTACTAGGCCGGATATTGCGCATGCCGTTAGTGTT
GTAAGCAGGTTTATGGCTCGACCTGGGAGGGAACACTGGCAAGGGGTGAAAAGGATTTTT
CGCTACCTGAGAGGGACAGCTGATATTGGTCTTGTGTACGGGAATGATAAGGAATGCTTG
GTCACTGGGTACAGTGATTCTGATTATGCAGCTGATGTGGATACCAGGAGGTCTGTGACT
GGTTATGTGTTCACTTTGGGTGGTTCTGTGGTTAGTTGGAAGTCTACATTGCAGTCATCA
GTTACGTTGTCAACTACTGAAGCTGAGTATATGGCTTTAACTTCTGCAGCTAAGGAGTCT
ATTTGGCTCAAAGGCCTAGTAGGTGAACTGGGTATTGCACAGGATTTTGCTACAGTGTAT
TGTGATAGTCTAAGTGCGATTTGCTTAGCTAAAGATCAAGTACACCATGATCGGACGAAG
CACATTGATGTCAGGTATCATTTCTTACGTACTGACAAGAGGATTAAGGTGAAGAAGATT
GGGACTGCTGACAACCCGGCTGATTTCTTCACTAAGCCTGTTCCGTTTAGCAAGTTTAAA
CATTGCTTAGACTTGTTAAATATTGATTACTACGTGATG
>contig66881_2 [4214 - 3] (REVERSE SENSE) Average coverage: 139.51
ATGGTGCTTCAACTCCCTCGTCTCACCAATTCTCTTCGAGATCCTTTCGACATCGATCGT
GCTTATCTTCATCGCAAAACTCTCCTTCAAAACCTCTTTCCAACTAGTAATGCGAATTCG
GTTGATGAGTCGGAATTAGCGCGAAAGATTGTTTTTGATTGGGAAGAAGCTTCTTCTGAA
GTGCGGCAAGCGTACAAACAGTTTATTGGCGCGGTTGTTGACTTGATTGATGGAGAAGTT
GTGTTGGACGAGTTTCGTGAAGTGGCATTGAGTGTTTATCGACTCTTTAGTGACCGAGGG
GAGGAGGAGGAGGATAGTAGAAGGCACGCCGAGAAGAAGTCTGAATTACAAAAATTACTG
GGTCATACTGTTTCTGAAGGTAGCTTGCAGAAAGTAGTTCAATTGGCTCAGAGACTATGT
AGTCTGCAACCTAGAACAGCTTCACCAAAGTTGGATGGAAATTTGATTGATGATGATGAT
GTAGAATTCGGATCTAATCTTGATTTTAGACCTCCTTCACGGTTTTTGCTGGATATTACT
TTGGATGATGAGGAAATTTTGGGGCCAGAGGACTTGGCTCCATCAACTTCAGTGTACAAC
GATTGGCCTGCAACTGATGCTGATAACAACCGTTTTTCAAACGGTGGGATTAAATATGAT
TTAAAATGGTTAAGAGACTCATGTGATCTGATAGTTCGAGGAAGTGGCTCACAGCTTTCT
CGAGATGAACTGGCCATGACAATTTGTCGAGTTCTCGATTCTGACAAACCCGGGGAAGAG
ATTGCTGGTGATCTACTGGATCTTGTTGGGGATAGTGCTTTTGAGACTGTTCAGGAGCTT
ATCTTGCATAGAAAAGAGCTTGTTGAAGCAATTAGTCATGGCCTGCTAGTATTACGATCT
GATAAGTCGCCTTCAAATGCTCAACCGCGCATGCCCAGTTACGGCACTCAGGTCACTGTG
CACACTGAGTCCGAGAAACAGATTGATAAACTTAGGCGCAAAGAGGAGAAACGCCACAAG
CGTGGAGTTGGGCAAGGGATCGAAGACGACTTTTCATCTACAAGTTTTTCGTCCTTGCTG
GAAGCAAGTGAGAGGAAAAATCTATTTGATGATGTGATTGGAAGTGGACCAGGACCTCAG
TCATTAGGTGTATCTGCACTTCCACAGGGAACTGTGAGAAAGCATTTCAAAGGCTATGAA
GAAGTCATAATTCCTCCAATACCAACAGCTCCAATGAAGCCTGGGGAAAGACTGATAGAG
ATAAAGGAATTAGATGAATTTGCCCAAGCTGCTTTTCATGGATACAAATCCCTCAATCGT
ATCCAGAGCAGGATCTTTCAGACAGTCTACAACACTAATGAGAATATTCTAGTATGTGCC
CCAACAGGAGCTGGCAAAACAAATATAGCTATGATTTCTATTCTACATGAGATTGGACAG
CATTTCAAGGACGGTTACCTGCACAAAAATGAATTTAAGATTGTTTATGTTGCTCCAATG
AAGGCATTAGCTGCTGAAGTTACAGCTACATTTAGCCATCGGTTAGCTCCATTAAACATG
ACAGTAAAGGAGCTTACAGGAGACATGCAACTTTCTAAGAATGAACTTGAAGGAACTCAA
ATGATAGTGACCACACCTGAAAAATGGGATGTCATCACGCGCAAGAGCAGCGACATGTCA
CTTTCAATGCTTGTTAAGCTTTTAATAATTGATGAAGTTCACCTTTTGAATGACGATAGA
GGTCCTGTTATAGAAGCATTAGTTGCTCGTACTCTTCGTCAGGTCGAGTCAACTCAATCA
ATGATTCGCATTGTGGGTCTCTCAGCCACTCTGCCTAATTATTTGGAGGTGGCACAGTTT
TTGAGGGTGAATCCGGACTCGGGGCTCTTTTTCTTTGATTCTACCTACCGTCCTGTGCCT
CTTGCGCAGCAGTACATTGGTATCAGTGAGAAAAATTATATGGCTCGCACTGAGCTGCTG
AACAAGATTTGCTACTACAAGGTTGTTGATTCCCTAAAGCAAGGTCATCAAGCAATGGTC
TTTGTCCATTCACGCAAAGATACTGGGAAGACTGCCGAAAGACTGGTTGAGCTTGCCCGA
GAGGACAATAATCTAGAGCTTTTTCAGAATGAGACACATCCACAGTTTCACTTGATAAGG
AAGGAGGTTATGAAGTCTAGAAACAGAGAATTAGTTGGACTCTTTGATTCTGGGTTAGGT
ATTCATCATGCTGGAATGCTTCGTTCTGATAGGGGTCTTACTGAGAGGCTTTTTTCTGAT
GGATTGCTAAAGGTGCTTGTCTGCACAGCAACTTTGGCATGGGGAGTTAACTTACCTGCT
CACACTGTTGTGATTAAGGGCACACAAATATATGATCCAAAGGCCGGTGGCTGGCGGGAC
TTAGGCATGCTTGATGTTATGCAGATCTTTGGGCGTGCTGGAAGGCCTCAGTTTGACAAA
AGTGGTGAAGGCATTATCATTACATCTCATGACAAGTTAGCCCATTACCTGCGGCTACTT
ACTAATCAACTCCCTATTGAAAGTCAGTTCATCAACTCCCTGAAAGATAATCTGAATGCT
GAGGTTGCGCTGGGTACTGTCACTAATGTGAAAGAAGCTTGTGCTTGGCTTGGGTATACC
TATCTATTTATAAGGATGAAGATGAATCCTTTGGCATATGGTATTGGATGGGATGAGATA
GTTGCGGATCCTTCTTTGGGTTTAAAACAAAGGTCTTTTATAACTGATGCTGCTCGTGCC
CTTGATAAAGCAAAGATGATGCGTTTTGACGAGAAAAGTGGCAATTTTTACTGTACTGAG
CTTGGTCGTATTGCAAGTCATTTCTATATACATTATTCCAGTGTGGAAACTTACAATGAA
ATGTTGAAGCGACATATGAGTGATAGTGAGGTTATTGACATGGTTGCACATTCTTCTGAG
TTCGAAAATATTGTTGTAAGAGAAGAAGAACAAATGGAATTAGAAAATTTAGCACGTGAA
TGCCCCTTAGAAATTAAAGGTGGTCCCTCCAGTAAACATGGGAAAATTTCTATCCTCATT
CAGTTATACATATCACGTGGATCCATAGAGGCTTTCTCATTGATATCTGATGCTGCATAT
ATAAGTGCAAGTTTGGCTCGTATTATGCGTGCTTTATTTGAGATATGCTTGCGGAGAGGA
TGGTCTGAGATGTCAGCTTTCATGTTAGAATACTGTAAGGCCGTTGATCGTCAAATCTGG
CCCCATCAGCATCCACTCAGACAATTTGATAGGGATATCTCCTTAGAGATCTTGAGGAAG
CTCGAAGATCGAGGGGCTGATCTAGATCGCCTTTATGATATGGAGGAAAAGGATATTGGA
GCTCTGATTCGTTATGTACCTGGAGGGAAGACAGTGAAGCAATATTTGTCATTTTTTCCA
ATGGTCCTGTTATCAGCCACTGTCAGTCCTATCACGAGAACTGTCTTAAAGGTTGATTTA
CTTGTAACTCCTGATTTCATTTGGAAAGATCGTTTTCACGGAACTGCTCAGCGGTGGTGG
ATTCTTGTTGAGGATTCGGAAAATGACCATATATATCATTCGGAGCTGTTCACACTTTCA
AAGAGAACAGCAAGAGCGGATCCTCAGAAGCTTTCTTTTACCGTGCCAATATTTGAACCG
CATCCACCACAATATTATATACGTGCTGTTTCTGACTCTTGGCTTCAATCAGAATCTTTT
TACACTATATCTCTTCACAATCTTGCTTTGCCTGAGTCTCACACTTCCCATACTGAACTG
CTTGATTTAAAACCTCTTCCAATAACCGCGCTTGGTAATAGAATGTATGAATCCTTGTAC
AGCTTCTCGCACTTCAATCCAATTCAGACACAGGCTTTTCATGTCCTGTATCACACAGAC
AGCAATGTTCTCTTAGGAGCTCCTACAGGAAGTGGAAAAACTATATCAGCTGAGCTTGCA
ATGTTTCACCTATTCAATTCTCAGCCTGATATGAAGGTTATTTATATAGCACCCTTGAAG
GCCCTAGTCCGAGAAAGAATGAAAGACTGGAAAAGACGACTTGTCACTCAGCTGGGGAAA
AAGATGGTTGAAATGACCGGTGATTATACTCCAGACTTAATGGCCCTTTTGTCAGCAGAT
ATCATCATTTCTACTCCTGAAAAGTGGGATGGAATCAGCCGTAACTGGCACACTCGAAGC
TATGTTAAAAAG
>contig67368_2 [4531 - 263] (REVERSE SENSE) Average coverage: 56.58
ATGTACCAGAAAAAAACCCAGCTCGAACACATCCTCCTTCGACCCGACACTTACGTCGGA
TCCATCGAAAAACACGAACAATCTCTCTGGATTTACAACCCAGATGGTCAAATGGTCTAC
CAAAACGTCAGCTATGTTCCTGGGCTCTACAAAATCTTCGACGAAATCCTCGTTAATGCT
GCTGATAACAAGCAGAGAGATCCGAAGATGGATCGAGTTGAAGTTGTGATTGACAAGGAA
GAGAATTTGATTAGTGTTTATAATACTGGAGATGGGATTCCGATTGAAATGCATAAAGAA
GAAGGTGTTTATGTTCCTGAATTGATTTTTGGGCATTTGTTGACCAGTAGTAATTATAAC
GATAATGAGAAGAAGACTACTGGTGGTAGAAACGGGTATGGTGCTAAGCTTACGAATATT
TTTTCTACTGAGTTTATCATTGAAACTGCTGATGGAAAGCGTCAATTGAAGTATAAACAG
GTGTTTGGAAACAACATGTCTGAAAAGGGAGTTCCTGTGATTCAGAAGTGTAAGGCTACT
GAGAATTGGACAAAAGTGACATTTAGGCCAGACTTGTCCAAGTTCCAGATGACCCATCTA
GAAGATGATGTGGTGGCCTTGATGAAGAAAAGAGTCGTGGACTTGGCGGGATGCCTGGCC
GCGTGTCCTGGGAAGAAAGTAAGAGTGTTTTTGAATGGAAACGAGGTCCAGGTGAAGACG
TTTCACGATTATGCTCAGCTGTATCTGAACTCTGCTAACAATGCCAGAGGAGTTGAACTA
CCCAGGATTGACAATAACACTAAAGAAGATATGAATCCAAGGTGGCAGATCTCTGTCAGT
CGCAGTGACGGGCAATTTCAACAGGTCAGCTTTGTCAACAACATAAACACGATCAAAGGT
GGGACTCATGTCGATTACATAACAGGCCAAATAACCAAATGTGTGATTGATGCTGTTAAG
AAGAAGAAGAAAGGTGCAAACCTCAAGCCACATATTGTGAAGAACCATTTGTGGGTGTTT
GTCAATGCTCTTATTGACAATCCTGCATTTGATTCTCAGACAAAGGAATCCCTAACAACT
CGCACAAACAGTTTTGGTACTATTTGTGAATTGTCAGATAAGTTCTTGAAGAAAGTGGTA
GAAACTTCTGGTGTGGTGGATAACCTCCTTGAATGGGCTGATCTCAAGCAGTCCAAGGAA
CTAAAGAAAACTGATGGGTCCAAGACTAGAAGGATACTTGATGTCCCTAAACTAGAAGAT
GCCAATGAGGCCGGAGGTAAAGAGTCTCACTTGTGCACTTTGATTCTCACTGAAGGAGAC
TCAGCAAAAGCACTTGCTATGTCTGGGCTCTCTGTTGTTAAGCGAGACTATTATGGTGTG
TTTCCTCTGCGAGGAAAATTGCTAAATGTAAGGGAAGCAAGTGCTAAGCAGATTACAGAA
AATGCGGAGATCAATAATCTTAAAAAGATTCTTGGGCTCAAGCAGGGAGAAAAGTATGAC
AAGGATAACAGTATAAAGTCATTGCGATATGGACATCTAATGATCATGGCTGATCAGGAT
CATGATGGTTCCCACATCAAGGGGCTTATAATAAACTTTATTCATACATTCTGGCCTCCA
TTGCTGAAGAATCCTTCCTTCATGCAAGAGTTTATTACCCCTATAGTGAAGGCAATTAAA
GGAGAAGGGGATAAAAAACAGGTTATAGCTTTCTATACCATGCCTGAGTATGAAGAGTGG
ATCAGAAGCATGGGAAGTAATTTGAAAAGTTGGACCATTAAGTACTATAAGGGGTTGGGA
ACAAGTGATGCAAATGAAGGAAAGGAGTACTTTTCAAATCTCGAGAGGCACAAAAAGATT
TTCTGCTGGGAAAATGACAATGATGGCAATGCGATTGAGCTGGCCTTTAGTAAGAAGAAG
ATTGAAGCCAGGAAGGATTGGCTTCGGGAAGACGAGGTTGGAAATTTCCTTGATCATAAC
GAAGAAATAATTAAGTACAGTGATTTTGTCCACAAGGAACTGAAACTGTTTTCTAGAGCA
GACCTTCAAAGATCAATCCCATCCATGGTAGATGGGCTGAAGCCAACACAGAGGAAAGTC
CTTTTTGCTGCATTTAAGAAAAACTTGATCAATCAGGCAAAAGTTTCTCAGTTCAGTGGT
TACGTATCTGAGAAATCATCTTATCATCATGGCGAGGCGAGTATACAGAGCACAATTGTT
GGCATGGCACAGAATTTCGTTGGATCCAATAACATCAATCTTTTCATGCCCCATGGACAG
TTCGGAACGCGTAACATGGGTGGAAAAGATGCTGCCAGCCCCAGATATATACACACAAAG
CTTACTGAAATCACAAGATTCCTGTTTCCCAAGGATGACGATATGTTACTCAACTACTTA
AAAGATGATGGCTTGACCATTGAACCTCAATGGTACATGCCAATAATACCAACAGTTCTT
GTCAATGGATCTGAAGGTATTGGAACGGGTTGGAGTACATTTATTCCCAATTATAATCCC
AGAGACATCATTGCAAACATCAGGCGTTTGCTAAACGATGAGCCTTTGGTGCCTATGGAT
CCTTGGTACAATAATTTTAAGGGAACTATCCAAAAAACTGCAAGGAAAGACACTGGAATC
ACCTACACTGTTACTGGAATTATTGAGGTAGTTAATGAAAGCAGCATAGATGATCACAGT
GTAGGTGATGTAACTCTTATAATCACTGAGCTGCCGATTCGGAAGTGGACCCAAGATTAT
AAGGACTTTTTGACGTCCCTTGCCAAGGAAGTGGAGAAGGGCAAGGAGCCATTTGTCAAG
GACTTTTGGGACAATAGTACTGATGACACTGTAAAATTTGAGCTTTTATTAACAAGGAAA
AATTATAACCTTGCCAAGGAGGAGGGCTTGTTGAAGAAGTTTAAGCTCACAAGTACCCTC
AGCACTAATAACATGCACCTCTTTGATGAAGAAAATAAGATCGTTAAATATGAATCTCCT
GAAAAGATTCTTGAGAAGTTCTATCCGATGAGATTTGTATACTATACTAAAAGAAAGGAA
CAAATCTTGGAGACATATCATGCTGAGTTGGTGAAGATATCAAACCAAGTTAGGTTTATC
TTGGCAGTAGTAGAAGATGATATTGTGGTGTGCAAGAGGAAGAAGGCGGAATTGGTCAAT
GAATTGCGGCAGAAAGGGTTTGATCCTATCCCCAAGAAAAAATCTGTTGAGTCAGCTGTT
GTAGGTGCCACTGATAATAACGATGAGACAGAGGATCAGGAAGTCAGCGCTGAGAATACT
ACATCTACTGCTGACCATTTGAGCGATTATGATTATCTGCTGTCCATGACAATAGGAAAC
TTGACTTATGAGAAAGTGCAGGAGCTTTGTGACAATAAGGAAAAAGTCAAAGAGAAAATT
GAACTGTTGAACAAGGAAACTGAAAGGTCTTTGTGGTCAAGGGATCTTGATGCTCTTGAG
AAAGCTCTTCTTGAGAAGGAAATAAGAGAAGAGAAGGAGGCCAAAAAGGCCATGGAAAAA
GTGAAAGCTTCTGCCCAAAAAGCGAATAAGTCACGTAAGCAAAACAGGAATGTGAGCAAA
GCCAAAACTGTCAGTGACTCGAATTTAGATTCAGAATATCAGCCAGAGCAAGTAAAGGGA
AAAGGCAAGGCAGGTCCCAGGAAGGCTCCAGCTAAGAAGCAAGCCAAGCCAACTGTTGTA
GATGAGGAAGAAGAGGAAGACATTCCTTCTCTAAGCCAACGGCTTGCTGCCTCTCACTTG
GATTCTTCTCCAGAAAAATCTGCTGAAATGGAAACTGATACCCCAAAAAAGGCTGATGCC
AAGAAGCAATTTGCTGCAGTTGATGAAATATCAGACAATGATGATGACATTGACCTTGAA
ATTACAAAACCAGCTCAGAAAGGAAGGGGTAGACCTGCAAACCGCAAGGAACCCAAGCAA
GCCGCTGTTACAAAAAAGAGGGGGCCTGTCAGTAAGAAATCTCAAGCAGGGCAAAAGTTG
ATAACTGATACCTTCAAGGCTTCAGATACAACTGATACATCTCCTGAGCAGAAGGTCAGG
AGGATGAGGCCTTTAGTCTTTTCTTTGGATAGTATTGATGAAGCCATGCCGGCAAGGCCT
AGACCACAGCGAGCAAACAGGAAGCAGATGACATATGTTCTGAGCGACTCTGATAGCGAT
GACTCTGAGCAGCCAGTGTCTGACAATTTTTCTGATGCGGAAGATGATGATGATGATTCT
GAATTTGAA
>contig71744_2 [192 - 4412] Average coverage: 106.56
ATGAAAAGGTCTGTTGGACTCATTTCAGGCAAGCTAGACATTGCAGATGGAACACCTGGC
TGTGAAGAATGTCGAAGGGCAAAGAGACAAAAAATAGGTGGGGAAAAATATTCATTTCTT
CATGGACCCTCTTCAAACCCATTAGACGATGAAGATAATTGGTGGGTGAGGAAGGAGCCA
AAATCTGTGGATTCCCTTAAAGTAGAACAACCAATCAAGCCGAGCAAGCAAGCCTCGAGA
GGTCGACAGAAGTCTGTGCGTAAAACACAAAGTCTGGCTCAACTAGCTGCATCAAGAATT
GAGGGAAGTCAGGGAGCATCTACAAGCCATGTATGTGACAATAAGGTGGGATGTCCTCAC
CATCGGCCAGTTCCGGAAGGAGATGCTGAAAAATCTGCTGATGGCAACAGGGCAATCAGT
GGCACAGATATTGTATCTATTGGTAAAAAGCTAAAGCGATTGAAATATGCTGAGAAGAGG
AGCATTTCTGCTTGGCTAGTTAGTTATGTCAAGCAGGTTGTTGAGGAAACAGAAAGAACT
TCAACCAAGGCTGGTCAGGTTAATCGGTCTTTATCTTCTGTTGATGAAAAGAGCTCAGCA
AAGTGGAAGCTTGGTGAGGATGAGTTGTCTGTCATACTATATTTGATGGACATGTGCACT
GAAGTGCCTTTGGCAATCAGTTTTCTTGTTTGGCTGTTGCCTAAGGCTCTAGGTAATCTT
AATGCCCCTATACATGGTGGAAGAAATATGATGGTGCTGCCTAGAAATGTGGAAAGCCAT
GCATGCGAAGTGAAGGAGCCATTTCTCTTGTCAGCTATACGGAGGTATGAGAACATAATT
CTTGCTGTGGATCTTTTACCTGAAATCTTGTCAAGCACAATGCATCGTGTTGCAGCAGTT
TTAGGCTCCAATGGCAGGCTTTCCGGTTCACCAACCTTTCTGTATGCTAGATATTTGCTG
AAGAAATATTGCAATGTTAGCAGTGTAATAGAATGGGAGAAAAGTTTTAAGGCAACTTGT
GACAAAAGACTCCTTTCTGAACTTGAATCCGGAAAATTGCAAAATGGAGAATTTGGTTTT
TCTTTTGCAGTTCCAGCTGGTGTTGAGGATCTTGATGATTTTATCCGCCAAAAAATTAGT
AGTAACCGTTCGTCTAGAATGGGTATGAGTATGCGAGAAATTGTGCAAAGATGTGTTGAA
GAAGCAGTTCATCACCTTTTTGGCAAGGAGAGAAAGCTTTTTGGGCCTGGTGCTCAAAAG
AATGCTGGCATAGACAAATGGGATGATGGGTATCAAATTGCTCAGCAAATTGTTGTTGGG
CTCATTGATTGTATTAGGCAGACTGGTGGTGCTGCTCAAGAAGGGGATCCTGCTTTGGTT
TCTTCTGCTGTTTCTGCAATCGTTGGCAATGTTGGGCCAGCTATAGCTAAAATGCCAGAT
TTCACATCAGTCAGTAATCATTCAAACTTTCCTGCTCCAACTGGGTCACTGAGTTTTGCT
CGCCGAGTTTTGCGGATACATATAAATTGCCTGTGTTTACTCAAAGAAGCACTTGGTGAG
AGGCATAGTCGTGCTTTTGAAATAGCTCTTGCTACAGAAGCTTCTTCTGCTCTTGCTGGA
GTCCTTTTGCCAGGTAAGAATGCTCGAGGTCAATATCATATGTCACCTGACGCTCATGAT
TCTAGCGTGAATTTGTCAAATGAAGTACCTAATAATTCCACAAAAGTTGCTGTTGGAAGG
GCTACAAAGATTTCTGCAGCTGTGTCAGCTCTTATTATTGGGGCAATTATCCACGGGGTC
TCTAGCCTGGAGAGAATGGTAACAGTCTTCAGGCTTAGAGATGGTTTGGATTTGGTTCAG
TTTGTTAGGAGTTCTCGGACCCACTCAAATGGGAATGCAAGATCAGCTGGGGCCCTCAAA
ATAGACAATGCACTTGAAATTTATATTCATTGGTTTAGGCTACTTGTTGGAAATTGTAGA
GCAGTGTCTGATGGTGTAATTGTAGAGCTTCTAGGTGAACCCTCTGTGATTGCTCTTTCA
AGGATGCAGCGCACACTTCCTATTAACCTTGTGTTACCTCCAGCATATTCTTTGTTTGCA
TTTATGATATGGAGGCCATTTATCTTCAGTTTCACCCCAGGAGGTCGTGAAGAGATTCCT
CAATTGCTACAGTCTTTGTCCTTGGCTATAGGCGATGCAATAAAACATGCACCTTTTCGA
GATATATGTCTAAGAGATACTCATGGTTTCTTTGATATCGTGACTTCTGATACTACAGAT
GCTGAGTTTGCATCCATTTTAGAGCTGAATGGTTCAGACAGGCTTTTAAAGGCCAAAGCT
TTTATCCCTCTGCGCGCTAGGCTTTTTCTGAATGCATTAGTTGACTGTAAACTACCACAT
TCTGTGTCTTTGCAGGATGATGGTGTTCGATTATCTGGGACTAGTGATGCAAAGGTTCAA
TACGAGGAGAGTGAAACAAATATTTCTGATAGGCTTGTTAGTGCTTTGGATACTTTGCAG
CCTGCTAAATTTCATTGGCAGTGGGTTGAGCTTAGGCTTTTTCTTAGTGAGCTAACCCTT
ATCAATAAACTAGATTCCTCCAATGACACAGTATCAGTAGCTGAGGCTATCCGTTGCCTT
ACACCTAATCCTGATAAGGGTGGTTCTTTGGAAAATGAGAGCAATTTCATTCCGATTGTC
CTTACAAGGTTATTGGTGAGGCCAGATGCTGCTCCACTCTTTTCAGAAGTAGTACGTCTT
TTTGGAAGGTCATTGGAAGATTCATTGCTGTTACATGTTAAATGGTTTCTAGAAGGACAA
GATGTGCTTTTTGGAAAGAAATCTATAAGGCAGCGGCTTGTGAACTTTGCAGATTCTAAA
GCTATTTCTACTAAGGCCCAGTTCTCGAAGCCCTGGGGCTGGGCTAATTCCAATTCTGAC
GCTATAGGAAGTCGGGGAGACAAAAGGAGATTTGAAACTCCATCTGTGGAAGAAGGTGAA
CTGGTTGAGGAGGACTATAAAAGAAATGCCAGAGGTGCCTCAAAGCTGTCAAATCGTGAA
GGCCTCAACTCCAATCAACAGTTTGTGACGGAGAGAGCTCTTATGGAATTGGTTCTTCCT
TGCATTGATCGAAGTCCTGATGATTCTCGCAATAGGTTTGCAAGTGAGCTTATTAAGCAG
ATGAACAATATTGAGCAACAAATAAGTGGGTTTACTTCAGGGTCCAGTAAACAGACAGGA
TCATCTCCTTCTGGGTCTGAAGGTTTTACTAGCAAAAGTAGTACCAGAAAGAGCATGAAA
GGAAGTAGCCCTGGGTTAGCCCGACGAGCAGCAGCAGTAACAACTGATTCAGCACCGTCT
TCTCCTTTAGCTCTGCGAGCATCAATATCATTGCGACTACAGCTACTTGTGAGATTGCTT
CCTTCTATATGTGCGGATGGGGATTCGTCTGGTCGCAGTTCAAGGTTTATGCTTGCATCA
GCTATACTCCGTCTTCTTGGAAGTAGGGTTGTTTATGAAGATGTGGACATGTCTTTCAAT
CCTCGACGGGGATCGCCACTGAAAGATTCTGAGTTACAGATGGAAACTTGTGCAGATGTT
TCTTTGGATTTGTCAGGGAAGAATTTATTTGATTGGCTATTGCTAGTATTACATGCTTTG
CTGAACAGTTCTCAACCCAGTTGGCTCAGATTAAAATCTCTCTCAAAGTCAACTGTTGTG
TCCTCGAAAGACTTTGCTGGATTTGATCGTGAGATCTTAGAGAATTTACAGAGTGAGTTG
GATCGGATGCACTTGCCAGATGCAATACGATGGCGTATTCAAGCAGCCATGCCAGTTGTT
GTACCTAACCTGCGAACCTTTATCTCTTGCCAGCCGCCTTCTCTTGCATCTACTGCTCTT
GCTTCACTTCAGCCCAGTGTCAGTTTTCCTTCTAACCAAGCAAGTCCGTTGCCAAAGAAT
ATACTGCCGTCTGTGCGCACTGCTACATCTACTGCCATGCTTGGAAAGTCAAAATCAGCT
GTCTCTCAACCTGATAACGATTTGGAGGTTGACCCATGGATGCTTTTGGAAGATGGGGCA
GGTTCAGGCTCATCTTCTAGTAACACTGCAGTTATGGGTGGTGGTGACCATGCTAACCTT
AGAGCATCCAGTTGGTTGAAAGGAGCTGTTAGAGTGAGACGGACTGATCTCACATACATT
GGTGCTGTGGATGACGATAGC
>contig66831_3 [4469 - 3] (REVERSE SENSE) Average coverage: 691.54
ATGCGTGTATTGGGTCATAACGGGGAGATCAATACTCTTCGTGGAAATGTAAATTGGATG
CGGGCTCGTGAAGGTCTGCTTAAGTGCAAGGAACTTGGTCTGTCAAAGAATGAAATGAAA
AAGCTTTTGCCTATCGTGGATGCCAGCTCTTCTGATTCAGGAGCTTTTGATGGCGTTCTT
GAACTCTTGGTTCGTGCTGGTAGAAGTATTCCTGAAGCCGTCATGATGATGATTCCTGAA
GCTTGGCAGAATGACAAGAATATGGATCCTCACAGAAAGGGATTTTATGAGTACCTCTCG
GCCCTAATGGAACCATGGGATGGGCCAGCTCTTATAACATTCACTGATGGCCGATATCTT
GGAGCCACTCTGGATCGGAATGGATTACGTCCTGGACGTTTCTATATAACTCACAGTGGA
CGAGTTATAATGGCAAGTGAGGTTGGAGTTGTTGATATTTCACCAGAAGACGTATCCAAG
AAAGGGCGTTTGAACCCTGGAATGATGCTTTTGGTTGATTTTGACAAGCACATTGTTGTC
GATGATGATGCCTTAAAAAAGCAATATTCAATGGCTCGGCCATATGGGGAATGGCTGAAA
AGGCAGAAGTTAGTATTGAAGGACATAGTTGATTCTGTGGCCGAGACAGAGAGGGTTGCT
CCTGCTATTTCTGGAGCAGTTCCTGTGTCTAATCTGGATGAGGACATGGAGAACATGGGC
ATTCATGGTTTGTTGGCGCCATTGAAGGCTTTTGGGTACTCTGTTGAAGCCTTGGAAATG
CTATTGATTCCCATGGCAAAGGATGCCACTGAGGCTCTTGGTTCCATGGGAAATGATACT
CCCTTGGCTGTGATGTCAAACAGGGAGAAACTCACTTTCCAGTACTTCAAGCAGCTGTTT
GCTCAAGTCACAAACCCTCCCATTGATCCTATTAGGGAGAAGATCGTGACATCCATGGAG
TGCATGATTGGTCCTGAAGGTGATCTCACAGAAATGACTGAGTTGCAGTGTCACCGTCTA
TCATTGAAGGGGCCTCTTTTGACCATTGAAGAAATGGAAGCTGTTAAGAAAATGGATTAC
AGAGGATGGCGTAGCAAGGTCATTGACATCACATATCCCAAGACCCTGGGTAGAAAAGGC
TTGGAGCAGACGTTGGACAGGATCTCTGCTGAAGCAAGAGATGCAATAAAGGAGGGATAC
ACTGTTCTGGTGCTTTCTGACCGAGCTTTCTCGCCAAGTAGAGTTGCAGTCAGCTCTCTA
TTGGCGGTTGGTGCCGTTCATCAGCATTTAGTTAAGACACTTGAGCGAACTCGTGTTGGT
CTGATAATTGAATCTGCTGAGCCACGTGAAGTGCATCATTTCTGTACACTAGTTGGTTTT
GGAGTGGATGCAATTTGTCCGTATTTGGCCATTGAAACTATATGGAGGCTGCAAGTAGAT
GGAAAGATTCCACCTAAATCAACTGGTGAATTTCGCTCAAAGGATGAGCTAATTAAGAGA
TACTTTAAAGCAAGCAACTATGGAATGATGAAAGTTCTTGCAAAGATGGGAATATCTACC
TTGGCATCATACAAGGGTGCTCAGATATTTGAAGCTGTAGGTCTTTCTTCAGAAGTCATT
GAGAGGTGTTTCACTGGAACTGCAAGCAGAGTTGAAGGTGCAACTTTTGTAATGCTGGCC
TCTGATGCATTGAAACTTCATGAGATGGCATTTCCAAGACGGGCTCTTCCGTTTGGAAGT
GCAGAATCAGTCGCACTACCTAATCCAGGGGATTATCACTGGAGGAAAGATGGTGAACTT
CACCTCAATGATCCTCTTGCTATGGCAAAGTTGCAGGAAGCTGCTAAATCAAACAGTGTT
GGAGCCTACAAAGAATATTCAAAACGTATCAATGAGTTAAATAAATCAAGCAATCTAAGA
GGACTTTTGAAGTTCAAGGAAATGAAAGATCAAGTTCCCTTGGAAGAGGTAGAACCTGCA
AGTGAGATTGTGAAACGATTTTGCACTGGTGCCATGAGTTATGGATCAATATCCTTGGAG
GCGCACTCTGCTCTTGCTATTGCTATGAACAAGCTGGGAGGAAAATCTAATACAGGTGAG
GGAGGTGAGAATCCGTCACGTCTAGAGCCACTCCCAGATGGTTCAATGAATCCTAAGCGT
AGTGCTATTAAGCAGGTGGCAAGTGGAAGATTTGGTGTTTCCAGTTATTATTTGACCAAT
GCTGACGAGTTACAAATTAAGATGGCTCAGGGTGCTAAGCCTGGTGAAGGTGGGGAGCTC
CCTGGTCATAAGGTGATTGGAGATATTGCTGTAACTAGAAACTCCACAGCTGGTGTTGGA
CTTATAAGCCCTCCTCCTCATCATGACATTTATTCAATTGAGGACCTTGCTCAACTTATT
CATGACTTGAAGAATGCCAATCCATCAGCCCGAGTAAGTGTTAAACTTGTGTCTGAAGCT
GGTGTTGGAGTGATTGCTGCTGGGGTTGTCAAGGGGCATGCTGACCATGTTTTGATATCT
GGACATGACGGAGGTACTGGAGCATCTCGATGGACAGGCATAAAAAATGCTGGGCTTCCT
TGGGAGCTTGGCCTGGCTGAGACGCATCAAACTCTGGTTGCTAATGACCTTCGAGGCCGT
ACAGTTCTTCAAACAGATGGTCAATTGAAAACAGGAAGAGATGTGGCAATTGCAGCTCTT
CTTGGAGCTGAAGAGTTTGGTTTCAGCACTGCTCCCCTCATCACACTTGGGTGCATAATG
ATGAGGAAGTGCCATAAGAACACTTGTCCAGTGGGCATTGCTACACAGGATCCTGTTCTT
CGTGCAAAGTTTGCTGGTGAGCCTGAGCATGTTATTAATTTCTTCTTCATGCTAGCAGAG
GAGGTCAGGGAGATCATGTCTCAGCTTGGGTTCAGGAAGCTTGATGAGATGGTTGGGCGC
TCAGATATGCTTGAAGTTGATGAAGAAGTGACGAAGAGCAATGAGAAGCTGAAGAACATT
GATCTCTCTCTCTTGCTTAGACCAGCTGCTACCATCCGTCCAGGCGCTGCTCAGCGCTGT
GTCCAAAAACAGGATCATGGCTTGGACATGGCTTTGGATCAAGAATTGATTGTGAGCTCT
AAAGCTGCCCTCGAAAAGGCCCTTCCTGTATATATTGAAACCCCAATCAAGAATGTAAAC
CGTGCTGTGGGAACTATGCTTAGCCATGAAGTGACAAAACGTTACCACTTGGAAGGACTA
CCTACAGACACTATCCACATTAAATTCAATGGAAGTGCAGGCCAAAGTCTTGGAGCTTTC
CTTTGCCCTGGTATAACTTTAGAGCTTGAAGGTGACAGTAATGACTATGTTGGGAAAGGA
TTATCAGGTGGTAAGATTGTTGTATATCCTCCAAGGAGTAGCGGCTTTGATCCCAAAGAG
AACATTGTAATTGGCAATGTAGCTCTTTATGGAGCAACCTGTGGAGAAGCATACTTTAAC
GGCATGGCGGCAGAGAGATTTTGTGTACGTAATTCAGGGGCTAAGGCCGTTGTGGAAGGC
GTTGGTGATCATGGTTGCGAGTACATGACTGGTGGAACTGTGGTGGTATTAGGAAAAACT
GGCCGAAACTTTGCTGCAGGTATGAGCGGTGGTATAGCATATGTTCTTGATTTGGACGGA
AAATTCCATTCCCGATGCAATTCTGAGCTAGTGGATCTTGATAAAGTTGAGGAAGAAGAG
GATATAACGAGTCTAAGAATCATGATTCAGCAGCATCAACGCCATACAAATAGCAAGCTT
GCTCAGGAAGTGCTAGCAAGTTTTGACACCCTCTTGCCCAAGTTTATCAAGGTCTTTCCT
AGAGACTACAAGCGGGTGCTTGCAAGCATGAAAACTGACGGAGCATCCCAGGAGACTGGC
GGTAAGGTGGCCGAGGAGGAAAAAGATGAAATTGAAGTGACTGAAAAAGATGCATTTGAA
GAACTAAAAAAGATGGCAAGTTCTGCTTTGCAAGAGCAAGACAGTCAGGAAGAGGACGAA
GTAGAAGAGTTCAAGCGTCCTTCTCGGGTTCCTGATGCTCAAAAACATCGTGGTTTTGTT
GCATATGAACGTGAGGGGATTCAGTATCGTGATCCAAATGAAAGGATGAAGGACTATAAT
GAGGTCATGGATGAAAAAAGACCTGCCCCCTTATTGAAGACACAAGCTGCTCGGTGCATG
GATTGTGGTACTCCATTTTGCCATCAGGATAATACAGGGTGCCCACTAGGAAATAAAATC
CCGGAGTTTAATGAATTAGTTTACCAGAATAGGTGGCGTGAAGCTCTGGACCGACTCTTG
GAAACGAATAACTTCCCAGAGTTTACTGGTAGAGTTTGTCCAGCACCGTGTGAGGGTTCC
TGTGTTCTTGGCATCATTGAAAATCCTGTGTCAATCAAAACTATTGAATGTTCAATCATA
GACAAAGCCTTTGAGGAAGGATGGATG
>contig74734_5 [2319 - 3275] Average coverage: 131.31
ATGGGTGCAAAAGAGAAATGGCTTGCTGGTGATGTGCCTGCTGCTCGAGCCATTCTTCAG
GAAGCTTATGCTGCTATTCCAAATTCTGAAGAGATTTGGCTTGCTGCTTTTAAGCTTAAA
TTTGAAAACCATGAACCTGAAAGGGCAAAAATGCTACTTGCTAAGGCTCGAGAAAAAGGA
GGCACGGAAAGAGTTTGGATGAAATCAGCTATTGTTGAGAGAGAACTTGGTAATATTTTG
GAGGAGAAGAAACTTCTTGACGAAGTTCTGCAGCGGTTCCCATCATTCTTCAAGTTGTGG
TTGATGCTTGGTCAGATTCATGAGCGGTCTGGAGAGCAAGCAAAGGCTAAAAAAGTTTAT
GAATCTGGTCTTAAAAACTGCCCACATTGCATTTCTTTGTGGTTTTCACTTGCAAATCTA
GAAGAGAAGATGATTGGGTTGAGTAAAGCTAGAGCTGTTTTTACTATGGCTAGGAAAAAG
AATCCTCGGAGTCCTGAATTGTGGCTTGCTGCTGTTAGAGCTGAATTGTGGCATGGCAAC
AAAAAGGAGGGTGATAACTTGTTGGCTAAGGCCCTCCAAGAATGTCCTAACAGTGGTATC
TTATGGGCGGCTCAAATTGAGAATGTTCCCCATCCTCAACGAAAATCGAAGAGCTCAGAT
GCAATTACAAAATGTGACCAGGATCCCCATGTCATAGCTGCAGTTGCAAAACTATTTTGG
CATGACAGGAAGGTAGACAAGGCAAGGGATCAGCTTAATAGAGCAGTGACACTTGCTCCA
GATATTGGGGATTTCTGGGCTTTGTACTACAAATTTGAACTTCAGCATGGAAACGAGGAC
ATTCAGAAGGAAGTGCTGAAACGTTGTGTCACTGCAGAGCCCAAGCATGGTGAGAAATGG
CAAGCAATTTCAAAGGCAGTTGAGGATGCCCACCAGCCAACTGAAGCAATTTTAAAG
>contig66918_2 [1208 - 3] (REVERSE SENSE) Average coverage: 61.71
ATGAAAAAACCAACTACCACTTATGCTACGTGTAACTATTGTGGAGCACTTATCAAAGCA
GAATCTGGCATGGGTACTACAACATGTAGAAATCATTTTAAGAAATGTTCTCTTGCACCT
AAAGAGGAAATAGATTCTCCTGATCAATCTCCTTTTGATCAAAAAATTTGGTTGAGTAAG
TGGGCTAAAGCTGTTATTTGTCATTCATATCCTTTACGAATGGTTGAGCATAAATATTTC
AGGGGAGCAATTTCTTACTTGAATAAGAATGTAAAACATGTTTGTAGGAACACTGTTCTT
AAGTATTGTATTGTTGAGCATGATAAATTCAAAGCTTTGTTGTTTGATACTTTGGGTAAA
ATTAGTAGCAAGGTTAGTTTTACTTGTGATTTGTGGACTGCCTGTACTAATCGCGGCTAC
CTTACTTTGACGTCTCATTATGTGGATATTGATTGGGGTCTCAAGTCTCAAATACTAAAT
TTCAGATATTGTCAACCTCCCCATTCTGGTTTAGAGGTGGAAAGATTTGTTTTTAATTTG
ATCAAAGAATGGAACCTTCAAAATAAAGTTTTCAGTATGACTGTTGATAATGCCCGTTCT
ATGGATGTGATGGTTGGTTTTCTTAGGAAAGATGTCATGAATTGTTCTCATCTTCCTTGT
GGAGGCAAATTTTTCCATGTTCGCTGTTGTGCTCATGTTTTGAATCTAATTGTCAGAAAA
GGTTTAGAGTTTGTTGATGAAAGTGTTGATAAGTTGCGTGAAGTGGTGAAATATATTGAT
GGCTCTGATTCCAGGCTCACTCAATTTGAGCTAGCTGTTTATAAGGTTGAATGCGTGTTT
AATGGTAAATTGCGCCTTGATGTTGTCACTCGTTGGAATGCCACATATTTGATGCTTCAA
AAAGCTTTACAAGCTAAGCCTGCAATCAAAAGATATATTAGTAGGTTTTTGGGGGTTGAT
TATAAACTCACTGATGATGAGTGGGAGACTATTCAGAATGTTTGCGATTTTCTATTGCCA
TTTTGTAACATTACCACTATGTTTTCTGGTTCTCCATATCCTACTTCTAATTTGTATTTT
GAGAATGTGCTTCTTATTGAGTATTATATCACCGAAGCCCATAAAAACCCTAAACTTGCG
CCTATGGCATCAATGATGTTGGAGAAGTTTGAGAATTATTGGGAGGATTATTCTTTAATT
CTTTCA
>contig139137_1 [10 - 4290] Average coverage: 39.12
ATGGCTCCAAAGAAGAAACAACAACAGCAGAAACAAAAGCAGCAGCAGCAAAAGAATAAT
TCTTCTTCATCAGCAGGAGGCCCAAAGCTGCAGTTATCGGCAGAGAATGAGCAGAGGCTG
CGCCGCTTGTTGCTCAACAATAGCAGCGACGCTGCCACTGTCCGCCCGACGTTCGAAGAA
TCACAGTCGTCTTCTCTCTCCAAAGCACAGAAAACCAAGAAGCTCAAATCAATTTACGAA
AATCTCTCTGGCAAAGGATTCTCTGATGATCAGATTGAACGTGCTCTCTCTTCGCTTAAG
GATGGTGCAACTTTTGAAGTTGCGTTGGACTGGTTATGCTTAAATTTATCCCGGACTGAA
CTACCTGTTAAGTTCCGTGACGGATTATCTATGCATTCAGGAGGCTCGATTGGTGTGGTG
TCTACTGCACAAGAGAATTGGAATCCCCCAGCTGATACAACAACAAGGTCTGACGATGAA
GTGCATAAATTTTCTGTCATAACTAGAGGTCGTTGCGATGATAACTCCTTAGCTTTACAT
GAGCCATCTCAAGCTGATTGGATTCGTCAATACATGGAAAAAGAGGAAGAGATAGAAACC
GAAAATTGGGAAGATATGCTGTCAGATGAAGATTCTTGCAAAAAGGAACCTAGGTCATAT
GATACAATTATTGAGGAGTACCAATCTGCACGTTTGGAAGCTTTTGTTGCTAAGGAGAAA
AAGGACAAAAAAAGCCAAGAAGCAGCTAGCAATAAAATCCGCCTGCTGAAGCAGGAGATT
TTTGATTTAGGGGAATTGAATATGTTCATGTCTGATATTGCTAAAATGGAGGCACCTTGT
TCTGTATACAACAAGGAGGGCAATTCTAATATAGAAGCAATGGCTGATTCATTATTTGAT
AAAGTGGGGATGGAGAATTGCTCCAGGGATGAGGCAACAGTACAAAACATTCCTTTCAAT
GAGGTGGAACCTCTACAAGAGGAATCTGAAGATATTGAGCTTTGCAACATTTTCATGGAA
GGTGACTCAAGTAATGCGGCCTTAACTCCTGAAGTCGTGATGAAACAAAACAAAGCAAGA
ACAAGAGGTTTACCAACTAGTAAAGACTTGGAAAAATTGGAGGGCATCTGGAAAAAGGGT
GATCCACCTAGGATTCCTAAAGCTGTTCTTCATCAATTGTGCCAAAGGTCAGGTTGGGAC
CCTCCAAAATTTGACAAATTGGGTAAAAAAGGAAGTGGTTTTAATTATAGTGTTAGTGTT
TTGCGTAAATCTACTGGGAGGGGTAAGAGCCGTAAAGCTGGTGGTTTGATCACACTGCAG
CTCCCTGGACAGGATGAAACTTTTGAATCTGCTGAGGAAGCGCAGAATAGAGTAGCTGCT
TTTTCCCTTTGCCGCTTGTTTCCTGATATACCTGTTCGGTTTCTGATTACAGAGCCATAT
GCTTCGCTGGTTGTAAAATGGCAGGAAGGGGATTTGTCAGACGTGATTGAAGACTCTATG
GAAGATCGAAGGGCTGCTTTTGTGGAATCATTGTTAAATGCGGATTCTTCAGTAGGGATT
AGTTCAGCCGATGTTGGTGATAATTCCAGTCAGAACAAGGTTTCTGATATGTTTGATGAA
CAATCTGCTGCTGCAAGTCTTCAGAGCAATAACCCTTTGAAAGAAAAGGAAAGTTTCTTC
TTAAGAGAAGAACTAGAAAACAAACAGAAGTCACCAAGATACAAGAGCATGTTGGAAGCC
AGAACAGCACTTCCTATAGCTAAAACAAAAGATGAGATATTGCGATCGTTGAAGCAAAAT
AATGTCGTCGTTGTTTGTGGGGAAACAGGATCTGGGAAGACTACTCAGGTTCCACAATAT
ATACTGGATGACATGATTGTGGCTGGTCGTGGTGGGCATTGCAACATTGTATGTACACAG
CCACGAAGAATAGCAGCTATTTCTGTTGCTGAAAGGGTGGCCGATGAGAGATGTGAACCT
GCACCTGGTGTAAATGGATCATTAGTTGGTTACCAAGTTCGGCTGGATAGTGCAAGGAAT
GATCAAACCAAACTCCTTTTCTGTACAACTGGTATTCTTTTACGGCAAATTGCGGGGAAC
AAGAGCTTTCATGGTGTTACTCATGTTATTGTTGATGAGGTGCATGAGCGCTCATTATTG
GGTGATTTCCTAATTATTGTCTTGAAAAACTTTTTGGAAAAGCAAGCTGCATGTGGCGCA
CCCAAACATTTAAAAGTTATACTCATGTCTGCAACAGTTGATTCAAGTTTGTTTTCAAGA
TATTTTGGTGACTGCCCAGTGATTACTGCTGAAGGTCGAACTTATCCTGTGTCAACTTTT
TTTCTCGAAGATGTATATGAAAAAACTGACTACCATCTTCCGTCGGATTCCCCAGCCTGT
TTAGGTTTTAAGACATCTGGCCATGAGATTGTTGGAGGTTCTATTGACAACCGTAGAGGG
AAGAAAAGTCTTGTCTTATCATCGATGGGCGACGAAACTCTTCTATCAGAAGAATGCATG
AACCCACACTATAACCCCAGTGCATATCAATCATACAGTGATCAAACAAGAGTGAATCTG
AAAAAATTGAATGAAGATGTAATTGATTATGATCTTCTTGAAGATTTGGTGTGTCATATT
GATGAAAATTGTGGTGAAGGCGCAATTCTTGTTTTCTTGCCTGGTATTTCAGAAATTTAC
AGGTTACATGATAAGCTCGCTGCTTCTTACCGCTTTGGTGGAGAATCATCTGAATGGCTT
TTGCCTTTGCATTCATCTATTGCTGCAGCAGACCAAAAAAAGGTGTTTCGGAAGCCTCCC
AATAACATGCGTAAGATTATAATGGCAACCAATATTGCAGAGACAAGCTTGACAATAGAT
GACGTGGTGTATGTGGTTGATTCTGGTAAACACAAGGAGTACCGTTATGACCCACGAAAG
AAACTCTCAATGATGGTTGAAGATTGGATATCCCAAGCAAATGCAAAACAACGACGAGGA
AGAGCTGGACGAGTAAAACCTGGTACTTGCTTTTGCTTGTATACGCGCCATAGATTTGAA
AAAATGATGCGATCCTTCCAGGTTCCTGAGATGCTTAGGATGCCACTGGTAGAATTGTGT
CTGCAGATTAAGCTGCTTTCTCTTAGTGACATAAAACTCTTTTTGTCTAAGGCTATTGAA
ATGCCGAAGGATGAAGCTATAGATTCAGCAGTCTCATCATTAAAAGAGGTTGGTGCTGTC
GATGAAAATGAAGAGCTAACTCCCCTTGGGCATCATTTGGCCAAACTGCCAGTTGATTTA
CTGCTTGGCAAGATGATGTTATATGGTGCAATATTCGGATGTTTATCGCCTATCCTGTCA
ATTGCTGCATTTTTGAGTCACAAATCACCATTTGTTCACCTGAAAGATGAGAGAGAATTT
GTTGAACGATCAAAACTAGCAATTTTGTCTGATAAGACTGATGGATCTAGCAGTTCATAC
AATAATGCGAGTCAATCTGATCACATCATAATGATGATTGCCTATGAGAAATGGGAGAAG
ATTCTCCGAGACAAAGGGGTTAAGGCTGCTCAAAATTATTGCAAAAGACACTCTCTCAGC
AGCTCAGTTATGCACACGATACGTGATATGCGAGTGCAACTTGGAACACTATTGGCAGAT
ATTGGTCTCATCCATCTCCCTGACGATTATCAGGGTAGGAGAAAAGGAAATCTGGATGGC
TGGTTTTCTAATGCATCACAACCATTTAACAAGCATGCTAATCATTGTGCAGTGGTGAAG
GCAATATTATGTGCAGGTCTCTATCCCAATGTGGCTGCAACTGTGGATGGTATTCATGCT
CCAGCTCATGGGAATCTGAGGCAATCGCTTAAATCTATATCTAAGGGCAGCCCTGCTTGG
TATGATGGAAAAAGAGAAGTTCATATACACCCTTCTTCTGTCAATGGTGATTCAAAGATC
TTCCAACATCCTTTCCTTGTATTCCTTGAAAAGGTTGAAACCCACAAGGTTTTTCTACGA
GACACTACAATCATCTCTCCGTATTCTCTTCTACTTTTTGGTGGTTCCATACAAGTTCAG
CATCAGTTGGGGCTTGTAACGGTAGATGGTTGGTTAAAGGTAGCTGCACCAGCACAAACC
GCTGTGCTATTCAAGGAACTCCGATCAACTCTACAGTCAGTTCTTGATGGATTGATCCGT
AATCCACAGAGAGCAACAGTGGAGAATGAAGTTGTGCAATCTATAGTTCACTTTTTGGTG
GAGGAAACCAAACCTCAGGCT
>contig66740_2 [4111 - 473] (REVERSE SENSE) Average coverage: 234.49
ATGTTGACGAAATTCGAAACGAAGAGTAATCGAGTGAAGGGACTGAGTTTCCACCCGAAA
CGTCCATGGATCTTGGCGAGTTTACACAGCGGTGTGATCCAATTGTGGGATTATCGTATG
GGTACTCTCATTGATCGATTCGACGAACACGATGGTCCGGTTCGAGGCGTCGATTTTCAT
AAAACTCAGCCTCTTTTTGTTTCTGGAGGGGATGACTATAAGATTAAAGTATGGAACTAT
AAATTGCATCGATGCCTATTTACTCTTCTAGGACACCTTGACTACATCCGTACTGTCCAG
TTTCACCATGAATCTCCTTGGATTGTCAGTGCTAGTGATGACCAGACCATAAGGATATGG
AACTGGCAATCACGTACTTGTATCTCTGTGCTGACGGGACACAATCATTATGTTATGTGT
GCCTCCTTTCATCCCAAGGAAGATCTCGTAGTTTCTGCTTCTTTGGATCAGACAGTTCGT
GTTTGGGATATTGGCTCTTTGAGGAAGAAAGGCGTTTCTCCTTCTGATGACATCTTGCGT
TTGAGTCAGATGAATTCTGATCTGTTTGGCGGTGTTGATGCTGTTGTTAAGTACGTCTTG
GAGGGTCATGATCGAGGAGTTAACTGGGCTTCTTTCCATCCATCTCTCCCTTTGATTGTG
TCTGGTGCTGACGATCGTCAAGTTAAAATCTGGCGTATGAATGATACCAAAGCTTGGGAG
GTGGACACCTTAAGAGGACACATGAATAATGTTTCTTGCGTTCTCTTTCACACTAGACAG
GATATTATTGTCTCAAATTCAGAGGACAAAAGTATTCGTGTCTGGGATGCCACAAAGAGA
ACTGGCCTCCAAACATTTAGGAGGGAGCATGATCGCTTTTGGATTTTGACAGCACATCCT
GAGATGAACCTTCTGGCTGCTGGTCATGACAGTGGAATGATTGTCTTTAAGTTGGAGAGA
GAGCGCCCTGCTTTTGCAGTTAGTGGTGATCTCGTATACTATGTAAGGGATCGCTTTCTT
CGGGTTTTTGAGTTTTCAACTCAGAAGGATAGTCAAGTCATTCCCATACGTCGACCCGGT
GCCAGCATACTTAACCAAAGCCCAAGAACGCTTTCTTACAGTCCAACTGAAAATGCTATT
TTGATTTCTTCTGATATAGATGGTGGATCTTATGAACTCTATATAGTACCAAAAGATGGC
TGGGGTAGGGGTGATTTGGTACAAGAGGCAAAGAGGGGTCTTGGCTGCTCAGCGATTTTT
ATTGCTCGGAACAAATTTGCTGTATTGGAGAGGAGCAGCAACCAAGTGCTTGTGAAGAAC
CTGAAGAACGAGATTGTGAAAAAGGTTGCCCTTCCTGCATTGACTGATGCTATATTTTAT
GCAGGAACTGGAAACCTTCTTTGCAGGGCTGAGGACAGAGTGCTGGTGTTTGACCCTCAA
CAGAGGTTAGTGCTTGGGGAGCTTCAAACTTCTTTTGTTAGATACGTTGTCTGGTCCAAT
GACATGGAAAGTGTTGCTTTGTTGAGCAAACACTCCATAATTATAGCCACCAAGAAGCTT
GATCACCGATGCACACTTCATGAAACCATCCGTGTGAAGAGTGGGGCCTGGGACGACAAT
GGTGTGTTTATCTACACAACTCTTAATCACATAAAATACTGTCTGCCTAATGGGGATAAT
GGTATCATTCGGACTCTTGACGTTCCACTGTACATCACAAGAGTGTCAGGGAACACCATA
TTTTGTTTAGATCGAGATGGGAAGAATCGTGTTATCTCAATCGATGCAACTGAATATTAT
TTCAAGCTATCACTTTTGAGGAAGAGATTTGACCAGGTAATGGGCATGATTAAGCGTTCT
GAGCTTTGTGGCCAAGCAATGATTGCCTATCTTCAGCAGAAGGGTTTTCCAGAGGTTGCT
CTTCACTTTGTGAAGGATGAGAAAACTCGCTTTAACCTGGCCTTAGAAAGTGGTAATATA
GAAGTAGCCGTTGCTTCTGCTAATGTGATTGATGACAAAACCCATTGGTATAGATTGGGG
GTTGAGGCTCTTCGTCAGGGTAATGCAGACATTGTGGAATATGCATATCAAAAGACAAAG
AACTTTGAGAGGCTGTCATTCCTTTATCTCATAACTGGAAATATGGAGAAATTGTCCAAA
ATGCTGAAAATTGCTGAAGTGAAGAATAATGTTATGGGTCAATTCCACAATGCTCTTTAT
CTGGGTGATGTTCAGGAGCGGGTTAAGATTCTCGAAGCTGCTGACCATTTGCCTCTTGCT
TATATCACTGCCAAAGTCCATGGGCTAGATGATGTTGTTGAGCGTCTAGCAGCTGAACTT
GGGGATAACATTCCTGAAATCCCAAAGGGAAAGTCACAATCTCTCTTGAAGCCACCAAGT
CAGATAATCTGTGGTGCAAACTGGCCATTGTTGACAGTCATGAAGGGAATGTTTGATGGT
CTTGATTATGCAAGAGATGCACAGGATGAGGATGCAGAAGTTGCAGAGGATTGGGTTGAG
GCCTTGGAGATTGTGGAGGACTTGCAAAATGGAGATATTATTGCTGATTTGGATGATGAA
GAAAGAGTACATGACAATAATGATGATGAAGTAGGATGGGAAATTGAGGATGATCTAGAC
CTTCCCGAGGTTGAAACTCCTAAGGTGACAGGCAACGGGCGTTCTTCTGTATTTGTGGCA
CCTGCTCCAGGAATGCCAGTGAGCCAGATTTGGACCCAAAGGTCATCACTTGCTGCTGAA
TGTGTTGCAGCTGGCAGTTTTGACACTGCTATGCGTTTGCTTTCCAGGCAACTGGGCATA
AAAAATTTTGCTCCATTGAAACCACTGTTTATTGATCTATTTTCTGCCAGCCATTCTTAC
CTGCTTGCCTTTGCTTCCGCTCCTGTGATTTCTTTGGCACTGGAGAGGGGATGGACTGAG
TCATCCAGTCCTAATGTGAGGGGTCCACCTGCTCTTGTTTTTAGTTTCTCTCAATTGGAG
GAAAAGCTTAGAACTGGTTACAAATTAACAACTGCTGGGAAGTTAAGCGATGCTCTGCGT
ACCTTCACCAATATTCTTCATACAATTCCATTGATAGTGGTTGAATCAAGGAGAGAGGTT
GATGAAGTCAAAGAATTAATCACCATAGTGAAAGAGTATGTTCTGGGCTTGAAGATGGAG
CTGAAGAGGAGGGAGCTTAAAGACAACCCAATTCGACAGCAGGAATTAGCTGCCTATTTT
ACTCACTGTAACCTTCAGGTGCCTCATGTGAGACTTGCATTGCTCACTGCTATGACAAAT
TGCTACAAAGCAGGAAATCTGTGCACTGCTGCCAATTTTGCCCGTCGACTCTTGGAAACT
AACCCCACTGTTGAGAACCATAGAAAGACTGCACGACAAGTACTCGTGGCTGCTGAGAGA
AACATGAAAGATTCAACACAGTTGAATTATGATTTCAGGAATCCGTTTGTTGTTTGTGGG
GCTACTTATGTACCTATTTACCGTGGTCAGAAGGATATCTCATGTCCTTATTGCAGCTCC
CGCTTTGTGCCAGATCAAGAAGGCCAGATTTGTGCTGTTTGTGATCTCGCAGTCATTGGG
GCAGATGCATCTGGCTTGCTTTGCTCTGCACAGGTAAGG
>contig69441_2 [2534 - 2968] Average coverage: 27.02
ATGCTAAAAAGACCGGGCGAGGGGCCCTCCCAGCCACCTTCCAAGTCCAGCAGGACTCCC
ACTGCCCCTCCCTCATTTGGAAGGTCGCCTATGCCTGAAAGGCCCACCTCAGCAGGCAAA
AGCCTGAAAGACCTTGGCCTAAGAACAGGGCCAGCTGATGCTGAGACGAGGGAGCCTAAA
ACTCCCTCAAGCCGGCAGCTTGCTGTAGCGATCGGTTCCAATGCGGCTGGGGGTGGGATG
ACCCCTCAGCCTGAAAATGAAGGTATGGCTTTCACCTTTGATCCCGCCTGGCCGTCAGGG
CCTATGCGAGTAAAGTCCCAAGCTACCCAATCAGGAGATTCTTCAGGCAGCCGGCAGAAT
GTAGGTGCCGCCTATGCTCAATACCCAACAAATAAATCTGTTGATGCAAATGTCTTTTCT
CGTTGGCCTGACCTC
>contig15088_1 [71 - 4153] Average coverage: 29.42
ATGTTTTCTCCTCAAAATAATATTTTGCGTGCCGACCTCATTGTGAGACAGGATTCTATT
GATTCACAAAACAGTGGTCCATCTCATAGCTTTCGTAAAACTTGTAATGATAATCAATCA
AATCATTCTTCTATTCATACCAGGGCTGCTGAGTCATTTGGCGCTTCTGCATTTAAACAA
GCCGAGCAGAATTCCAATGCTTGTATGTCACCACCATGCTCAAATGCTGGCTCTTCAAAG
GGATCTCTTGAAACTGCGGAGCTTACGATCGAGGAGCTAAGGTCTGGAGCTAAGATGCGG
GAGCGATATACTAAAATGTTAACCCATGACGTGGAAGTCTTGAAGAATGAAATGTCTGGG
CAGTCAAGGAGTCAAGCAACTCTCACCATGGAGCTATCAGCCTCACAGCAGGAATGTAAT
GGCCTAAAGCAGGAGATTGAGCATTTGAAAAAATCTCTAGAAGAGACTGCAAAGAAAAAC
AGTGTGACAAGAGATTTAAGACTTCATTCTACAGATATGGATGAACTACAGAAGGAAATG
GAGGAAGAAATAAGGTTTCATAAAGAATCAAATGCTGACTTGACTGAACAGCTACACAAA
ACACAAGAATCAAACATTGAGCTTTTGTCCATTTTACAGGAGCTTGAAACAATCATAGAA
ACACAGAAATCAGAAATACAAAATCTTTCTCAAGATTCAAAGTTGCAAATTGAAAACCAA
TTTCTATCTGCAAAAACACAGCTCTCAACTGAATCTGATACAAAGACACAGCCAACACAA
GAGCCTGGTGAATATTCTCCTGAGGCCATCCATAACACAAAGCTCCAGCTGCAGCAGTTG
CAGGAAGCACAAGAGGAACAAAAAAATGTCATCCAAATGCTTGAGAAGTCTGTGGAAGAG
AAGGATGACAAGATAGAGATGGAAAGGAACCTCAAAACACAAGCTATTTTGGATTCTGAA
TTAAAGTGGAGGCTTCAAGTAGCTGCGAAAGAGGAAGAGGTCACGAACTTGGAAGCGAAG
CTATCAAAAGCTGCCAAGTACCAAATAAACAGGAACTTGGAAGTTGACACTGAACATGAG
ACAGATCAAGCCAAAGAGATCAACGTCCTCAGGAGAAAAGTAGAAGAGCTTGAGAAGGAC
TGTAACGAACTGACTGAGGAAAACTTGGAACTTCTTTTAAAGCTCAAACAATCAACGAAT
TCTACATTAATATGTGAAACTGAAGTAAGCCAACTACAAAAGCCTCAGCATGAACTGAGA
AACAAAGAAACACTGTTCGAACATGCTTCCACTTCTGAGAAGTCACAGGCCCAATGTCCA
GATCTTGAACGAAAAAGCCGTGTAGCAGATATTCAGCTGCAGACTTATAAGGAAAACGCT
GTTCATCTTGAAGATGAGTTACAGAAGCTTCATGTTCAAGTTGAAGAACAGAGGATAGAA
CTTCATGCATTGCAGAAATTAATAGAGAACTATGAAGCAAAAGAGAAGACTGAAGACTTG
CAATTGTTGCTACCAAATGTGATTTGTGAGCCTTCTACCCCCAACAATCTACCTGATATA
CTTCTCGAGATTCGTAAACTGCTTGATCATACTCTAAAGCTAACAAAAAGGCATGGACTT
TCTCTTAACTTATCTGTAGATTGCAATGATATTTGTTGTTTTCATAACTTAGAGTTGACT
TGTAATAAGCCACTTACTTGTAAAGAGCAGCTGCATGAGATTTTGGATTCTTTATCCAAA
ACCAACAAATGCTTTGAAGGAGAATGTGATAGGTGCGGAGTAATGTTCAAATACTCAAAA
GAAGATACATTAGATACCCAAGAAGAAGATATTAAGCTGGAGCTTGAAAGTTTGAAAAAA
CATGATAATTGCAATTCCTATCAGGGACTTGGAAATTCTGGCGAAGTCATCCAACCTGAT
CTATGTAAAGAGCAGGCAGAGGAAGATATCAAAGTTGTTCGAAAACAGTTAAATACACCT
GAAGATCAGATAGCAAGTGTTTATGAGGAAAATATTCTGCTGAAAGAGAAAATTCAGAGC
TTGGAAAGAGAAGTAGGCAGTTCATCTAAAAGTTCAGAGGAATTGAAAAAAGAGATTATA
ATTTTATCAAGCAGCATGGAGTCACATATTTCTGCAAGCAAGGTACTTGAAAGGTTGTCA
TCAGAGTTGGGAAAAGGAAAAAAAGACCTAGAGCAGCACCTGTTTGATATAGAAAAGGAA
AACATGCAGTTGTTAGAAAGAATATCAGCTTTGGAAGCCCAGTTACGATATTTGACAGAT
GAGAAAGAGACATGTCTTGTGAAGCTGCAAAATTCAGAAGCCGAAACAATGAAACTTCGT
GATGAGATTAAAAAATTGGAGATTGAAATGGAGACACAGAAAGGAGATATGAGACTTAAT
GTAGAAGACATGCGAAATCGATGGCTTGAAGCTTTAGAAGAGTGTGAATATCTGAAAAAG
GCTAATCCAAAGTTGCAATTAACAGCAGAAAACCTTATCGATGAATGTGCTTCACTTCAG
AAGTTTAATTGGGACCTGAGGAGGCAGAACACAGATTTGCATTCACGATGCACTATTTTG
GAATCTCAACTGAAGGACACACAGGGAAAATTTTCTGAATTCTCAGTGAAGATTGACACT
TTAGAAGCTGAATTTCTTATGATTGTTGAAGAAGTTTCCTTAAAGGAAAAGACCCTTAAG
TCTGAACTTGAATCTCTTGCTATTGAGGATAGAGAACAACGAGAAAAAGTCATGCAAGAA
AATATCTCATTGAATGATATGTATTCAGAAAAGGTAGTTGAAGCTGAAAATCTTCAGAAA
GAGCTCATACACCTCATTGATCAGATATCAGTCGCTCATGACAAGCAGGAAACAGTGTCA
TCTGAAGCCATACTTGAAGTTTACGTTTTACGTGCTGAAAAAGCTAAGCTTGAAGCTTCT
CTTAAAGATTTGACTAGTAAATATGCGATCACTCAGAGAAAATTGAGTATCATGGAAGCA
GAAGCTGAAGCCAAAGTACAACAGCTAACTGGAGAACTTACTGCTTTGAGAAATAACCAG
GATATTCTTATGACTAAGAATGATAACCTGTTAGTGTCACAGGAAAATTTAAAAATTATT
GAAGAAAAACAAAGAAGTGTCATCACTGGGCTTGAGATCAATCTTAAAGCTTCAAAATAT
GAAGAACTGCAGTTAGCAGAGGAAATTTCAAGCCTTAAGGAACAACTGCAGAGAGCTAAC
CTGCTTCAAGATGAAGTTCTTAGTCTGAAGACCTCTCTCAGTGAAGCCAGTTTTGAGAAT
CAAAGGGTGAAAGCTTCTTTTGACCTGCTATGTAAAGATCATGAAGATATGAAGACTGAG
AAGGATTCGCTTGTGGAGAAGATAAATGGTATGCAGCAGTCTCTGTTGGAGTTAGATAAC
TGTCAGCGTAGTAAAATAGCCCTTGAAGAGAAAATTTTGCGGTTAGAAGGGGATCTAGCT
ACCAAAGAGGCACTCTATGCCCAGAATGCGGAGTTAAGGTTTGAGCTCAGCAAACATAAG
AGGGCAAATGCTGAACTTCAACGGAAAATACAACATCTTGAGGAGGACCTAGAAGGGTAT
CTTAATGGAGTTCCAGTCCATCAAAAACCACAGCAACTAAAAACTACGGTGATGCATGAT
CAATTGAATTCTGTAGGCCACGCTGACCTTGGTACAGAATGCATTGATGCTGTGTGCTCC
ACAAAAGATGAAAAGCAACACTTAGAGATACTTGGAGTTCAGAGTACAGATTATTTGCTG
AAACTCCAGTCCCTCGAAATTGAACTCGCTGAAGCTTTGGAAGCAAATGATATGTACAAA
ACTCAGCTTAGAAGGTTTTTGTCCGAAGAGCAGACCTTTTCAGATACTCCCATGACGGCA
GGAAGTCACAACGAATCAGATGACAGAAGGCAAAGGAACAGCATCTCTTTCCTTGAGGTA
GAACTGAGAGATATTCGAGAAAGATACCTTCAGCTGAGTCTCAGGTATGCTGAAGTTGAG
GCTCAGCGTGAGGAACTTGTACTGAAACTGAAGTCCACAAATAATACGAAGAGCTGGTTT
TCT
>contig66771_1 [330 - 2900] Average coverage: 378.53
ATGATGTCAAGATCGTATACCAATCTATTAGATCTAGCTTCGGGGAATTTTCCTGCGATG
GGGTTGGGACGGGAGAAAAAGCGGCTTCCGAGGGTGATGACGGTGGCGGGAGTGATATCG
GAGCTAGACGATGATCAGGCGAATAGTGTATCATCTGATGTACCATCTTCGATTGTACAA
GACCGTGTGATCATTGTAGCGAATCAGTTACCGGTGAGGGCGAAGAGGAGACCGGATAAT
AAGGGGTGGAGTTTTAGTTGGGACGAGGATTCGTTACTGTTGCATTTGAAGCATGGGTTG
CCGGAGGAAATGGAGGTTTTGTATGTAGGGTCTTTGAAGGTGGAAGTGGACTTGGATGAA
CAAGATGATGTTTCACAGATTTTGTTGGAGAAGTTTAAATGTGTGCCGGCTTTCTTGCCC
CCGGATATTCATACCAAGTTTTACCATGGGTTCTGCAAGCATCATTTATGGCCTCTTTTC
CATTATATGCTGCCCTTTTCGGCTAGTCATGGTGGGCGTTTTGATCGGTCATTGTGGGAA
GCATATGTGGCTGCCAATAAAATTTTCTCTCAGAGGGTGATTGAGGTTATTGATCCTGAG
GATGATTATGTCTGGATTCATGATTACCATCTGATGGTCTTGCCAACTTTCTTGAGAAGA
CGATTCATCAAATTGAGGATGGGATTCTTTCTTCACAGCCCGTTTCCTTCTTCAGAGATT
TACAGGACTTTGCCTGTGAGGGAAGAGATCCTTAAGGCATTGCTTAATGCTGACCTTATT
GGATTCCATACCTTTGACTATGCTCGTCATTTTCTGTCTTGTTGCAGTCGGATGTTAGGC
CTGGAGTATAAATCGAAAAGGGGATATATTGGATTAGAATATTATGGTAGGACTGTTGGA
ATAAAAATTATGCCAGTTGGGATACATATGGGTCAGATTGAGTCGGTTTTGAGGCTTGCC
GATAAAGAGTGGAGATTGAAGGAGCTCAAACAGCAATTTGAAGGGAAGACTGTGCTGCTT
GGTGTTGATGATATGGATATTTTTAAAGGGGTCAACTTGAAGCTTTTAGCTATGGAGCAA
ATGTTGAAGCTACACCCAAAGTGGCAGGGAAAAGCAGTTATGGTTCAGATTGCAAATCCC
TCCAGGGGAAAAGGGAAGGATCTTGAAGAGATTCAGACTGAAATTGAAGCTAGCTGTAAG
AGAATTAATGAAACCTTTGGACGTCCTGGTTACGAACCCATTGTTTTTATCGATAGACCT
GTTTCCCTGAGTGAAAGAGCTGCATATTATACTGTTGCTGAGTGTGTAGTTGTCACTGCA
GTCAGGGATGGAATGAACCTCACTCCGTATGAGTACATTGTCTGCAGGCAAGGGGTTTCT
GAATCTTCGTCTGGTTCGTCATCTAGTAGCCCCAATAAGAGTATGTTGGTCGTGTCAGAA
TTCATAGGCTGTTCTCCTTCTCTGAGTGGTGCTATCCGGACAAACCCATGGAATGTGGAT
GCAACAGCTGAGGCTATGAATGAGGCTATCTCTATGAATGATGCTGAGAAGCAGCTACGC
CACGAGAAGCATTACAGATATGTTTGCACGCATGATGTGGCATTCTGGTCAAGAAGCTTT
TTCCAAGATCTTGAGAGGACCTGCAGGGACCATTTCAGGCGACGCTGCTGGGGAATTGGG
TTGGGTTTTGGTTTTAGGGTAGTGGCACTTGATCCTAATTTCAGAAAGTTGACCATTGAT
GCTATAGTCTCAGCATTCTCTAGGTCTAAAAGCAGGGCCATTCTATTGGATTATGATGGC
ACTATGATGCCTCAGACATCCATTGACAAGAAGCCCAGTCAAGAGGTGATAAGTATCATT
AACTTGTTGTCTGCAGATCCCAGAAACACTGTTTTTATTGTAAGTGGGAGAGGAAAAGAT
AGCTTAGGAAAATGGTTTTCACCTTGCAAAAAGGTTGGCATTGCAGCTGAACATGGATAC
TTTATGAGATGGAGTGCTGAAGATGAATGGGAAATGTGCGGTCAGAATTGTGATTTTGGA
TGGGTACAGATAGCTGAACCTGTCATGAAGCTTTATACAGAAGCAACAGATGGTTCGTTT
ATCGAAACTAAGGAGAGTGCCTTGGTCTGGCATTATAGAGATGCTGACCCAGGTTTTGGA
TCTTGTCAAGCAAAGGAGATGTTAGATCATCTAGAAAGTGTTTTAGCAAATGAGCCTGTT
TCTGTAAAAAGTGGCCAGCATATTGTTGAAGTCAAGCCTCAGGGTGTAAGTAAAGGTCTA
GTTGCGGAGAAGATATTCACCAAAATGGCGGAGAATGGAAAGCGTGCTGATTTTGTTTGC
TGTGTTGGTGATGATAGATCTGATGAAGACATGTTTGAGATCATTGGGAGTGCGATGAAC
AGTGGTATACTGTCAGCGAATACGTCAGTGTACGCTTGTACGGTCGGACAAAAGCCGAGC
AAGGCAAAATATTATTTGGATGATACCGCTGAAGTCATAAACATGCTTGATGCCCTTGCT
GAAGTTTCAGACCCTGTAACGTCAAGTGACGATGAGACAGGAAGCCCCTCT
>contig139624_1 [4055 - 228] (REVERSE SENSE) Average coverage: 140.32
ATGGCAGAAGATGGTGTATGGGGTAGTGGATTATCGTCAGGGTTAGCGCTAATACTTAAT
GGTGAGGATAAGAAAGCGAATTGTCAAAAGAATCGTCTAGTTTCATATCATGATGATTTC
GGGCACCAGTCATTGGAACGAACACTGGAATATATTTTCGATCTTCCTTCTCGATCAATA
GGACCAGTGAGCGGTTCATTGGATGTTACTATAGTCCATTCTATTGTCAAACGTTTTCTT
CTAAAGTTTCCGTCATCTCTGAGCTCTCAACTTCAGGATAGGGATGGTATCTCTATATTT
GACCGTGGACATGGGCATGTTGTTTCTATTGATGAATCCAGTACATGTGGGGATTTGCGG
AAAGTTAGTCCTCCTTTGCTCTTGGAAAGTCTAGCTATTTTTAGCAGTGCCAGAGCAAAT
GCATGTGTGTGGGAAGGCAAATGGATGTATGAAGTGATGCTAGAAACTGCTGGGATACAG
CAGCTTGGTTGGGCAACAATCTATTGCCCTTTCACTGATCGTATGGGTGTGGGTGATGCT
GAGGATTCTTATGCATTTGATGGTAAAAGGGTTAAAAAATGGAACGAGGAGGATGAGGGA
TATGGTCAGCCATGGGTCGTCGGTGATGTTATAGGATGTTGCATAGACTTGGATGAGGAT
AGGATACTTTTTTACAGGAATGGTATTTCACTCGGGGTTGCATTTGCCGGCATTCGGAAG
ATGAATCCTGGTCTAGGTTACTTTCCTGCAGTCTCCTTATCGCAGGGTGAAAGGTGTGAT
CTGAATTTTGGCGCGCGGCCCTTTAAGTACCCAATTGAAGGTTTCCTTCCCCTACAAAAT
CCTCCACCTGCAACTTCACGTGCCTCCCAGCTGTTGCAATGCTTATCAAGGTTGTTGGAA
ATAGAACGCATGGAAAGGGCCAAGTTCACTTCCGTTGATAAATTGAGAAGGTTGCAGAGG
TTTGTTCCACTGGATGACATCTTTCACCCTGTTGCTGATGCAATATGTGATGAATTCTTC
TCTATACTGGACGGAGATGATAGGAGCTTGGAGTATATAGCATGGGGTCCATTATTGTCA
TTTCTATTGGATATATACGGTCTTCATTTACCACATGATCATCGGAGCTTAGACAAAGTC
GTTGACGTGTTTCTAAAATTTAGAAGCTCAAGCTTGCTTTTTCAGCATGTAATTGGTGCC
CTTTCTTACAGTTGCAAAACAGCTTCATTAGTTTTAACTGAGTGCCCATATTCAGGACCA
TATCCATATCTTGCCCTGGCTTGCCATTTGTTGAGAAGAGAGGAGTTGATGGTGCTCTGG
TGGAAGTCATCTGAGTTCGAGTTTCTCCTTGAAGGTTTTTTGTCATGGAAAAGTCCTAAC
AAGCATGATCTTCAATTGATGATGCCTTCTGTTTGGTGGCCTAATTCATGCGAGGATGTT
TCTCATGAAAGCAGTATGATGCTAACCACTACAGCTCTGTCAGATGCAATATGCAAGATT
GAGGAGAAGCACCGAGATCTCTGTTGCCTGGTTATCCAGTTCATTCCACCTGTGACGCCC
CCTCAGTTTCCTGGTTCAGTTTTTAGGAAGTTCCTGCAGAACCTTTTACTGAAAATTGGA
GGAGCAGACCGTAACATGACCCCTCCTGGGGTTCTTGGAAACACCGTCCTTGTTTCCTTG
TATGCTGTTATCCTTCATTATCTTTCAGAAGGTTTTCCTATGGCAGAAATTTGTGGATGG
TCTAAGAGCCACAGAGATGATGCTAAAGAGGTAGTTGGTTTTCTACATAGGGGTGGTCAG
CTCAGTTTTCCAATTGAGTTGTTTGTGAAAAATGATCCTATGAGGATTGACATTCCCAGA
ATTGGAGGATCTTTTAACAATTTGTTAGAACTGCATTCCGTTCTTGACCGGGAGTCTGAA
GTAATTTCTTGGGAAGAAGGTTGCATGGATGATAAAGACACTAGAGTAACACATTTTACA
AGGCAGAAGCCATGTTGCTGTTCTAGCTATGATGTTGATTTCACAAGAATCTACCGTGAT
CCAATTAGATTTAGAGCCAAAGGTTCTCGTGGCCATAGCTCTTCAATTCCTGAGCGATCT
GCTCATGTTGCTGCTGAATGCAGTACTGGAAGTTTAAATGAGGAAATTGAAGACAAGTCT
AGTTCAAGTGAGCATCCTCACTCTCAGTTTGGGTATCGATCAGTGCAACCATCAAGAACA
GTACCTGAAGGAAGTAACATCTCTTCAGCCACATTGAGAGAGGAGGAACTTCTTGATGTT
ATGCTATTTTTGTACCATGTAGGGGTCTCTCCAAATTTGAGGCAGGCATCATACTACATG
TCACATCAATCACAGTCGATATCACTGTTGGAAGAAACAGATAGGCAAATAAAAGAAAGA
CCATGCCATGAGCAACAAAAACGGCTAAAAGAGGCGCGGAATATTTACAGGGAGGAAGTT
ATTGACTGCGTAAGGCACTCTACATGGTATCGTATCTCTCTATTATCTCGATGGAAACAA
AGAGGAATGTATGCTGCTTGTATGTGGATTGTGCAATTGCTTCTTGTGGTCAGCAAAGAT
GACACCTTGTTCAGTTTTGTTCCTGAATTCTATCTAGAAGCTCTGGTTGATTGCTTTAAC
GTGTTACGAAAAAGTGATCCACCATTTGTCCCTTCTTCTATTTTTATCAAGCAAGGATTA
ACTTCATTTGTTACATTTGTCGTCACCCATTTTAATGATCCCCGTATATCGAGTGCTGAT
ATAAAAGACGTGCTTCTCCAATCTATGTCGGCATTAGTACAGTACAAAGAATATTTGGTT
TCTTTTGAAACCAATCATGCAGCCACCCACAAGATGCCAAAAGCCTTGTTATCAGCTTTT
GATAACAGGTCCTGGATTCCAGTGACTAACATTCTTTTAAGGTTGTGCAAGGGTTTTGGT
TTTGGTTCTTCAAAACATGGGGAGACATCATCTTCTTCAGTAGTTTTCCAGAGATTGTTG
CGTGATGTGTGTGCTGAAGATGAAGAACTATTTGCTGCTTTCTTGAATCGCTTATTCAAT
ACCTTGAGTTGGACAATGACTGAGTTTTCTATTTCTATTCGAGAAATGCAAGAAAAGAAC
CATGTTTTGGAGTTCCGGGAGAGAAAATGCGGTGCAGTTTTTGATTTGTCTTGCAAACTT
GCTCGTATCCTGGAGTTCTGTACGCATGAGATTCCTCAAGCATTTCTTTTAGGAAATGAT
ATGCATCTCCAAAGGTTGACCGAGTTAGTCATCTTTACACTTAATCAGATGACATCAACA
ACTGATTCTGAGTTTTTTGATTGGTCAGTTAAACGACATGGTCAGTCTCCGGAGAAAATA
AATCGGGGTATGATATTGGCTCCCCTTGTTGGCATCATAGTGAATTTGGTTGAAGCCAGT
AGAGAAGTTGAATCTAGTGAGCAGAATGATATCATCGAAGTTTTGGCTAAGATGGACTGC
CCAGCAACTGTTCTTTTTGGCCTTCAGTATATGTTGGGGTTCAACTGGGCTGGTTTTTCA
AAGGGGAATGTTCACTTTGCTAAGTTGAGGCAGCTTGAGGAGTTCTTAACCTGTCTTATT
AGCCGTATGGGGTCCCGAGATTTGGAGACTTCTGCTTTCTTGCAAGAATCAGAATTCGAT
GACAGTATGTGCTGTATCTGCTATACTTCTGTGGCTGATGCCCAGTTTGTTCCTTGTTTA
CACCAATCGTGCTATGGGTGCATTACTCGACATCTCTTGAATTGTCAAAGATGCTTCTTT
TGTAATGCCATAGTCGTTGAAGTCATCAAGGATGAAACAAGAACTATT
>contig18262_1 [134 - 4159] Average coverage: 90.41
ATGAAGAAGCCAAGGATAATGACTCTTCTCCAAAGATGCAAATTGAAAGTATGCAAGTTA
AGCGGCATGAAAAGAGGGAGGAGTGGTGGAAGTATGCAGTCACCTCAAAGTGCTCAGCCA
ATCAAGCTGAAGGAAGGGAAAGTCAAGCGTGGCAGTGGCACAGAGAAGCAGTTGTTACGT
GAGAAAATACGGAACATGCTTCTCACTGCAGGCTGGACAATAGATTATAGACCTAGGCGG
GGAAGAGACTACTTTGATGCGGTTTATGTTAACCCTACTGGTACAGCGTACTGGTCAATC
ATAAAAGCTTATGACGCACTACAAAAGCAACTCGAGGAAGAAGGGAGCAGCATGAAAGCT
AGTGATGACTGCTCTTCGTTTGCTCCAATATCGGAGAATGTATTGAGTAAACTGACGAGG
CAAACCCGAAAGAAGATTGAGAAGGAGTTGAAAAGGAAGAAAAGAGAGGAAGCAGGGAGT
AAAGTTAAGAAAGAATTCACCAGTGGTAGCTTCGATGAAGATGAGTCAGATACTGACAGT
GGAGGCAGTGGCAGACGAGACGACAAGTTGAGTTCATTTATGAAACGCAGTGGCAAATCC
TTGAAAGGTGCATCGAAGGAATCCTATAGGGGTAAAAGCAATTCAAATAGTAAGATGCAT
GACAGGGGTGAAAAATTCATTCATGCAAGGAAAAGTAAAAAGATTGGCAGGTGTACGTTG
CTAGTTCGTAATTCTGGGAAGGGGGTGAATTCTGTCAGTGATGGCTTCATTCCATACACT
GGAAAACGTAATTTGTTGTCCTGGTTGATTGATTCGGGAACTGTGAATCTGAGTGAGAAG
GTGCATTACATGAACCGTAGATGCACACGTGTCATGCTTGAGGGTTGGATCACAAGAGAA
GGAATTCATTGTGGCTGTTGTAGTAAAATTCTTACTGTTTCTAAGTTTGAGATTCATGCA
GCAAGCAAGCTTCGCCAGCCATACCAAAACATATATTTAAGCACTGGGGCTTCACTGATG
CAGTGCCAGGTTGACGCATGGAACAGACAGGAGGAGTCTCTACGTAATGGCTATAATAAG
ATTGATGTTAATGGGGATGACCCTAATGATGACACCTGTGCCATTTGTTGTGATGGTGGG
AATTTGATTTGTTGTGACAGCTGTCCATCAACATTTCATCAGAATTGCTTAGGCATCGAG
AAGCTTCCCCCTGGTGATTGGCACTGCCCACATTGTTCCTGCAAATTCTGTGGCCTTGCA
GACATGAGTTTCAGTAAAGAAAATGACAACAGACAGGATGCAGTGCTCACTTGCAGTTTA
TGTGAGGGGAAATATCATTGCTCTTGTGCGGAGGACTTCGATGATACTTCTAATTACTTG
AACCGCCCTCCTTTCTGTGGGAAGACATGTCAAGAGCTCTCTGAGCACTTTCAAAAGCTT
CTTGGGGTCAAACATGAATTGGAAGCTGGATTGTTTTGGTCTCTTATTCATCGGACAGAT
CTAGATTCTGACACCTCTGTTCGAGGCTATCCACAGAGGGTGGAATGGAATTCGAAGTTG
GCTGTTGCTCTTAATGTTATGGATGAATGTTTTTTGCCAATAGTTGACAGGAGAAGTGGG
ATTAATATGATTCACAGTGTTCTCTACAACAGTGGGTCAAATATCACTAGACTTGATTAC
AGTGGCTTTTACACTGCTATTCTGGAGAAGGGTGATGAGATTATAGCTGCAGCTTCTATC
AGGTTACGGAGTACACAGTTTGCTGAGATGCCATTCATTGGAACTCGTCACATTTATAGG
CGTCAAGGGATGTGCCGTCGACTTTTCTCAGCCATTGAGTCGGCTCTCCGTTCACTTAAA
GTTAAGAAACTGCTAATTCCTGCTATCTCCGAGTTGATGGATACCTGGACTACTGTTTTT
GGTTTCAGTACTCTTGAGGAATCAGATAAGCAAATCATGAAGACAGGAAACATGTTGGTG
TTTCCAGGAACTGATATGCTCCAAAAGAAGCTATTGGGTCAAGACATCAGTAATAGAGAC
TTAGCAGTGGCAGGGGCACATTCATTTGAAACTGACCAGAATGCCTCAGTCATGCCTGGT
TTAGGAAAGAGATCTGATCTTTACTCCCCTCCCGAGCTTTGTACTGCTGCGGCAGAACCA
GAGAAAGAAGAGATGAAAAACATACCTGTTACTGATTTTGGTTATCATGATGCCATTTGC
ACAGACGATAAATTCATGCATAGTGCTCATGCAGAATGCTGTGACAAAGTTAATCCTTTG
CCAACTGAAAATGAGGAGATAAAAGAAAATTCTGCTACTACTAGCTCAGAACTGCAGCTG
GATACCAAGCTCAACGAGTCTGTCGGTGATGAGAAGGATCACATTTCTGCTGGTGCAAAT
GTAGAGGTTGCTACTCCATGTGATTCCAATGACAATAAGCCTTCATCGCATACTGCTTCT
GTAGCTGTTTTCAATGAAGCTGAGCCACTAGTTTCAAATGAAGGAATCTTAGAAACTACA
TGCTCTGAACAGCTGCTGGACACAAAGCTCAATGAGTCCATTGGTGATGTGAATGATCAT
ATTTCTGCAGATGCAAGTGCAGCAACTGCCGCCCCACATGGTTCCTGTAAGCCTTTCCTA
GAAACTGATTCTGCAGCTTTGCCTGTGTCAGGTGAAGTTAAGCCACTAGTTTCAGATGAG
GGAATTTTGGGGTCTACAGCCACTGGAAAGCAGTTGGATAACAAATTCTATGAGTCTGCT
GGTGATGTGAAATTACCTGTAGATGCAAGTGAGGAAAGTTTTTTGGATGATTCCACTGTA
AGCCATTATGTAGGGGTATCTGCTGACTGTAAATTGACACAGGGAGCCAACATGGGTGTT
GCTGAATCACGGTCACCACCTGCAAATGGTAAATTAGCTGTTACTTCTGATAATGATCTG
ATAATTGAGTTTCAAAGTAGTGATAATGAATACCAGAGGGATGAGGTTTTATTTTCCGAA
ACTGAATCTGTTGCTCATGGGAAAGATCACTCTTTATCAGAAGAACCTCATATTGATGTT
TTAATGGATAAACCTATGATAGAACCCACAGCTGAAGATATTATTCGTCATCCTCCAGAT
GTTCAAACAAATGACTTTCATGTAGTCCCAGAGGAAAATGATGTTTGTTCTGGTTCACAA
TCCTTGCATCATACTGATCTAGATGCAGCTCATGAACCCAAGATCCATGTTTCTGGCTAC
ACAGCTGCTTACGAGAATGCTCACTCTTTTTCGGAAGCATCTCGTGTTGATGTTGTAATG
GAAAAACTAATGATAGACCCTATAGCTGAAGATAATATATTCCATCGTCCAGAAGTTCAA
GCAAATGATGCTCATATAGTCCCTGCTGAAGCTGATGGTTGTTCTGACTCAAAATCCTTG
CATGTTTCCAATAATAATGATTTAGATGCAGCTCATGAACCAAAAATCCATGTTTTTGGA
AATTCTGCTGTTAATGGAAAAGATCTCTCTTCATCAGAAGCATCTCATGTTGATGTTGTA
ATGGAAAAACCTATGATAGAACCTCCTGAAGATAATGTTTCTCATCCTCCAGAAGTTGAA
GTAGATGATGCTCTCCCAGCTGAAATTGATGTTTGCTCTGTTTCACAATCCTTAAATGTA
TCTGACAATATCAATCAAGATCCAGTGCATGAGATCCGTTTTTCTACAAATGTTATGGAA
TGTAGTCAGAGCATAGAAGCAATGCCTGTTGATGACAGGGCATGCAAATCTCCACAACAC
GAAGGTCTTAGTACCAGTCCAATAGAGAAGCCTGGGATGGCTGAGCAGCCAACTTTAGAA
GGTGAGGTGCAGCATTTGGAAGTTGCTAATATCCAACCAATGGGTAATTTTCCTTGTGAA
GTTTCTGTCAATGCTGCTGATGTAAACACAATTAGTAGTGAGGATCCTCCTCTTGTTTCA
GATGATGGCAGCATTGGAGTTACGGGCTTGTTGTGCGTCTCTGAGTTCCATGATCAAGGT
ATTATG
>contig67337_1 [4281 - 229] (REVERSE SENSE) Average coverage: 149.17
ATGGATAGAGTAACAGTAGCTAACGATTTATCATTTCGGGTCGGGCTCACGGGTCACAGC
GCCCATCTTTCCATCGAACCTCTTCCTCCGGTTCAATCCCACAATCCTCTCGACGACCTT
CCTCAATTCATTCTTCCGCCTGCATTTCCTGAGGAAACAACAGAATCTATTAAGGAATAT
ATAGAGGAAAAGTATCTAATACCAAGATTGGACCCCGATGAGTTCTCTCCTGAGAAAGCT
GGAAGAGACTGGGATTTTGACTGGTTCAGCAAGGCCAAAATACCTGTGGAACCATCATTA
CCTCGGACAGCTGTGTTTCCTGAATGGGAGCTTCCATTTAGGCGCCATAAAGGACAGGAA
CAAGGAATTTGGGAGCCTCAATCCGTACAGGTGGAGATTTCAGAATTAACTGCAGGGATA
GAGGACTCTAGTGCTTTACCACGAATTACAGGGCCAGCAAAGGACTTTGTGAGGGGGAGC
CTTCATAGTCGCCCTTTTCATCCAGGTGGGTTAGATGGATCTCAGTCTCTGCCCAGGGTT
GTTCCTGAGGGTTCATTGAATGGTGACTGGATTCGCGAAGTTCTTGAGGGTGGTCCTGCA
GAAAAAATTCCTCCAAGCTTTAAGCAAGGATTGGATTCTGGTGATCTTAAGGCATATCCT
TCTTCATGGAGTGTGAATGAGTGCCACGCTTCTCCAAAGGTTGTATCAGATGAGAAGCAG
AGTAAACTGTCACTGCAATTTGATGATATGTTCAAGAGAGCGTGGGAAGATGATTTTGCT
GAAAATGACGAGTCTGATGGTATTGAGTCAGAAGCAGAATCTAATGAATCAGAGATACAA
GTCAATAGAACTGAACATGAAGGTGATGTTCCTGATGTTAAATTATCGGAATTAGATCAA
ATTTTGTCTGTGGACTCTGCTGTGTTGGATATAAAGGCAGATGTGAAAAATGAAGAAGGT
GACAATCAGGGTAAAGAGTCCTGGGCTATCCGTGAAAGCAACAATGGTATCGCAGATCGT
TTTCATGAACTTGTTCCTGATTTGGCTCTCGAGTTTCCGTTCGAATTAGATAGATTCCAG
AAGGAGGCTATCTACTATCTTGAACGAGGGGAATCTGTTTTTGTGGCAGCTCATACATCT
GCTGGAAAGACAGTTGTTGCTGAATATGCATTTGCATTGGCATCAAAGCATTGTACTAGA
GCAGTGTACACAGCTCCAATCAAGACAATCAGCAATCAGAAATACAGAGATTTCACTGGA
AAATTTGATGTTGGCCTTCTCACTGGCGATATCAGCTTGAGGCCAGAGGCGTCCTGCCTC
ATCATGACTACTGAAATATTGAGGTCAATGTTGTATAGAGGTGCTGATATTATCCGTGAC
ATTGAATGGGTTATATTTGATGAAGTGCATTATGTCAATGATGCTGAAAGAGGTGTTGTC
TGGGAAGAAGTTATAATAATGCTTCCTCGTCACATTAATTTCGTTCTCCTCTCTGCCACA
GTTCCAAATACAATAGAATTTGCCGATTGGATCGGCAGAACAAAGCAGAAGATCATCCGT
GTTACCGGGACCACTAAGAGACCAGTTCCGTTGGAGCACTGCCTGTTTTACTCAGGAGAA
CTCTACAGAATTTGCGAGAACGAAAGATTTTTAGAACAGGGCCTAAAAGCTGCTAAAGAT
GCATACAAGAAAAAGAATTCCAATGCAGCCAGAAGTGGCCCTACAATGCATTCAGGATCT
GCAGCTGGTTCTGGTGCGGCTAATGCCCAGAATCGTGAAAATTCTCATCGTGGGAAACAA
AAGCATTCTGGGTCTCGTAATTCTGGGAACTTCAATGGGACGGGCTCAGGGAACTTTACA
AGTGGAAGCCAACCCAACTTGGGCTTGAGAAGACCAGATGCTTCTTTGTGGTTACAACTT
GTGAACAAGCTCTTAAAAAAATCACTTTTACCGGTAATCATATTTTGCTTTTCAAAGAAC
CGTTGTGATCGATCAGCTGATAGTATGATGAGTATAGATCTTACCAGTAGTGTGGAAAAG
AGTGAAATTCGTGTTTTCTGTGACAAAGCATTTTCGCGGCTGAAGGGTTCTGACCGAAAT
TTACCTCAGATTCTCCGAGTTCAAAGTCTGCTTCGTAGGGGTATCGGTGTCCATCATGCT
GGGCTTCTCCCTATCGTGAAAGAAGTTATTGAAATGCTATTCTGCCGTGGTGTAATTAAG
GTTCTATTTTCAACGGAGACATTTGCTATGGGTGTCAATGCTCCTGCCAGAACGGTTGTT
TTTGATACTTTAAGAAAGTTTGATGGAAAGGAATACAGGCAGATAATTCCAGGGGAATAT
ACACAGATGGCTGGTCGTGCTGGCAGAAGAGGGCTTGATAAGTTTGGAACAGTTATAATA
ATGTGCCGTGATGAGATTCTAGAAGAACGAGATCTGAGACGCGTTATTGTTGGACATCCC
ACCAAACTCGAATCTCAATTTCGACTAACTTATATTATGATCTTGCAATTACTTCGTGTT
GAAGAATTGAAGATAGAAGACATGTTAAAGAGGAGCTTTGCTGAATTTCATACACAAAAG
AAGCTTCCTGAAAAGCAACAACTTCTGATGTTAAAGCTTTCACAGCCCGAAAAAACAATA
GAATGCATAAAAGGTGAACCATCTATTGAGGATTATTATAAGATGTATACAGAGGCTGAG
AGTTATTTGAACCAGATAACAGAGGGCGTCATGCAGTCTCATACTGCACAGCAATTCCTT
GTGCCTGGAAGAGTGGTAGTTGTTAAGTCCCAAACGTCTCAGGACCATTTACTTGGTGTG
GTGGTAAAAGCACCGTCAGCCAGCTTGAAGAAGTACATAATTTTAGTTTTGAAACCTGAA
TTACCTCCAACAATGCAATCCCCTACTGGCAGTGGTGCAGTCCTTGACATAGGGAGTAAC
AAATCTGGAGAAGGTTTCTTTGTGTTGCCCAAGGGAAAACGTGCTTTAGACGATGAATAC
TGTTCTTCTGTCACTGCTCGGAAGGGTACTGGTGTAATCAACATAAAATTGCCTTACCAG
GGGGTGGCTGCTGGTGTGAATTATGAGGTCAGAGAAGTGGACAATAAAGAGTTCCTTTGC
ATCTGCAATTGCAAAATAAAGATTGACCAAGTTCGGCTTCTTGAAGATGTTAGCACTGCT
GCCTATTCAAAAACTGTTCAGCAGCTTTCTGAAAAGAAACCCAATGGGAGTAAATATCCT
CCAGCATTGGATCCTAAGAAGGATCTGAAGCTGAAAGATATGGAACTTGTTGAAGCTTAC
GACAAATGGGACAAGTTATTGCAGAACATGACTGAGAACAAGTGCCACGGATGTATAAAG
TTGGATGAACATATGAAATTAGTTAAAGAGATTTTCAAGTACAGAGATGAAGTCAATGAT
TTGACATTTCAAATGTCTGACAAAGCACTTCAACAGATGCCTGACTTTCACGGACGGATA
AATGTTCTTAAGGAAATTGGCTGTATAGATGATGACCTTGTAGTTCAGATCAAAGGACGT
GTTGCTTGTGAAATGAACTCCGGAGAGGAGCTTATATGCACTGAGTGTTTGTTTGAGAAC
CAGTTAGAGAACCTAGAACCAGAAGAAGCAGTTGCTGTAATGTCTGCATTTGTTTTTCAG
CAGAAGAATACTTCTGAGCCTTCTCTTACTCCCAAGCTATCTGCTGCAGTACAGAGATTA
TATAATACAGCCATCAGACTGGGCCAGTTACAGGCAAGCTTTCAACTCCCAGTTGACCCT
GAGGAGTATGCTCGGGAAAATCTTAAGTTTGGTCTTGTTGAAGTGGTTTATGAATGGGCA
AAGGGCACAGAATTTGCTGATATTTGTGAGCTGACAGATGTTCCTGAAGGCTTGATAGTG
AGAACAATTGTTCGACTTGATGAAACATGTCGAGAATTCAGAAATGCTGCAGCTATTATG
GGAAACTCAGCTCTACACAAGAAAATGGAAGCTGCTTCAAATGCCATCAAGCGTGATATT
GTCTTTGCAGCTAGCTTGTACATCACAGGAATC
>contig87316_2 [4209 - 658] (REVERSE SENSE) Average coverage: 65.64
ATGGGGACGGTTGATTATATGGCGCGTCCATCGGAAAGGTGGATTGATGGCCTTCAGTTC
TCCTCTTTGTTTTGGCCACCACCACAAGATACACAACAGAGGAAGGCTCAAATCACAGCT
TACGTTGAGTATTTTGGACAATTCATATCAGAACAGTTTCCAGAAGACATTGCTGAGTTG
ATTCGTATTCGTTACCCAGCTCATGAAAAACGTCTATTTGATGATGTCCTTGCTACTTTT
GTCCTCCACCATCCAGAGCATGGGCATGCTGTTGTTCTTCCTATCATTTATATTATTATT
GATGGGACTCTAGTATATGATAAGGATCGACCTCCATTTGCCTCTTTCATTTCTCTGTTC
TGCCCAAATGACGAGAATGAATATTCTGAGCAGTGGGCACTAGCATGCGGAGAGATACTG
CGAATTTTAACTCACTATAATCGTCCAATATACAAAGTTGAGCGAAAGCAAAGTTCAAAA
GATTGTACCACCAGTATAAATAGTGCTACTTGCAGCAAAGCTTCTGTTGCCAAACCGTCT
TGTTCTTCTTCTGCTCATAGTGAAAAGAGACCTTCAAGGCCTTTGTCCCCTTGGATTACT
GACATATTACTTGCAGCCCCTCTTGGTATTAAAAGTGATTACTTTAGATGGTGTGGTGGT
GTTATGGGAAGGTATGCTGCTGGAGAACTCAAACCGCCTATGATTGCTTCTTCTCGTGAA
AATGGGAAGCATCCTCAGTTAATGCCGTCAACTCCTCGTTGGGCTGTTGCAAATGGTGCT
GGTGTTATATTAAGTGTCTGTGACGAAGAAGTCACGCGATATGAGACTGCTAGTTTAACA
GCTGTTGCAGTTCCTGCCCTTCTGCTTCCTCCTCCAACAACAGCTTTGGATGAGCATCTA
GTTGCTGGTTTACCTGCACTTGAACCATATGCACGTTTGTTTCATCGGTATTATGCAATC
GCTACACCAAGTGCCACTCAGAGATTGTTGCTTGGACTTCTTGAAGCACCACCATCATGG
GCTCCAGATGCACTTGATGCTGCAGTACAACTTGTGGAACTTCTTCGGGCAGCTGAAGAT
TATGCAACTGGAATGAGATTACCAAGAAACTGGATGCATCTACATTTTCTGAGAGCTATT
GGCATAGCAATGTCTATGAGAGAAGGTATTGCCGCTGATGCTGCAGCAGCATTGTTGTTT
CGTATACTTTCTCAGCCTGCCTTGCTTTTTCCACCATTGAGACAAGTTGAAGGGGTTGAT
GTCCAGCATGAACCTTTGGGTGGTTATATCTCATGCTACAGAAAGCAGATAGAAATGCCT
GCTGCTGAAGCTACTATTGAAGCCACTGCACAGGGCATTGCATCAATGCTTTGTGCCCAT
GGTCCAGAGGTGGAATGGAGAATTTGTACCATATGGGAAGCTGCTTATGGTTTGATACCG
TTAAGCTCTTCAGCTGTTGATCTTCCTGAAATAATAGTTGCTACACCATTGCAGCCCCCC
CTATTGTCATGGAACTTGTACATACCTCTCCTTAAAGTATTGGAGTATCTGCCTCGAGGA
AGCCCATCCGAAGCATGTCTTATGAAAATATTTGTGGCTACTGTTGAAGCAGTTCTACGG
AGAACATTTCCGTTTGAGTCATCTCCGGAAGAAAATCGAAGATCAAGATACAGTTCTGAA
GCAGGCCCAGCATCCAAAAACCTAGCTGTGGCCGAGCTCCGCACCATGGTTCATTCATTG
TTCTTGGAATCATGTGCTTCCGCAGAGCTTGCTTCTCGATTGCTATTTGTGGTGCTAACT
GTCTGTGTTAGTCACGAAGCTCACAGAAATGGGAAAAGTTCGAGGGGTGAGGATAACTAT
GCTGAACACACTACCAAACACTCAGAATCAAGTCAATCCAGCCCTTCAAGATCAAGGAAT
TCTAAGAGACAGAGAGAACCCAGAAGTAAGAAATCCAAAAAACAAGGTCCTGTTGTGGCA
TTTGATTCTTATGTGCTGGCTGCTGTTTGTGCTCTATCCTGTGAACTTCAGCTGTTTCCT
TTGATTGCAAGTATGTCTGATCCTTCAATTTCTAAAGATTCGGCTAATATTGCCAAGCCT
GTCAAATTAAATGGTACATCTCATGAATTCAAGGAAGGTGTTGACTCTGCGGTCCGTCAT
ACTCGTAGAATTTTGGCAATTCTGGAAGCTTTATTTTCACTGAAACCATCAACTATTGGC
ACATCATGGGGTTACAGTTCAAATGAAATAGTTGCTGCTGCTATGGTTGCTGCCCACATT
TCTGAATTATTCAGGCAATCAAAGGCTTGCATGAATGCCCTATCTATCTTAATGCGTTGT
AAATGGGATAATGAAATTCACACCAGGGCATCTTCACTTTATAATCTAATTGATATCCAC
AGAAAAGCAGTTGCATCTATTGCCAACAAGGCAGAACCACTAGAAGCTCATCTATCCCAA
ACACCAGTGTGGAGGGGTCCACCAATTGTTGCCAATCGAAGAAAACAAAATGATTGTGGA
GGGACTGTCTCTTTTCAATCAGAAGTGCCATCATCACTAATATGTGAAGATTCTTCCCAT
TCAAAGAATTTACTAAATTGTGGGAAGGCTATATACACAGACAATGATGCTGGAAATATA
GCGGGTAAAAGGGTTGCGAACTTCCAATTTGATGCCTCAGATTTGGCTCATTTCCTTACT
ATGGACAGGCATATAGGTTTAAATTGCAGTGTACAAATTTTTCTGCAATCAGTACTTGAA
GAGAAACAAGAACTTTGCTTCTCAGTTGTTTCACTCCTTTGGCACAAGTTGATTGCATCA
CCTGAAACTCAACCTAGTGCAGAAAGTACCTCTGCACAGCAAGGATGGAGACAGGTTGTT
GATGCACTATGCAATGTTGTATCTGCATCACCCGCTAAAGCAGCAGCAGGGATTGTTCTT
CAGGCTGAAAGGGAGTTACAGCCCTGGATTGCCAAGGATGATGATCAAGGACAGAAAATG
TGGAAGATTAACCAGCGAATTGTAAAGCTAATGGTGGAATTGATGAGAAATTATGATACC
CCCGAATCACTTGTCATACTGGCAAGTGCTTCAGATCTTCTTTTGCGTGCGACGGATGGG
ATGCTTGTTGATGGAGAAGCTTGCACTCTTCCTCAGTTGGAGCTGCTAGAAGCAACTGCC
AGGGCAGTTCAATCAGTGCTGAAATGGGGAGAGTCTGGATTAGCTGTTGCAGATGGCCTC
TCCAATCTTTTAAAGTGCCGCCTACCAGCTACTATAACATGCCTCTCTCATCCAAGTGCA
CATGTCCGTGCTTTAAGCACTTCTGTTCTCCGAGATATACAGCAGAACGGATCTGTAAAA
TTTGGTTTTCAACAAGAAAATAGAAATGGTATCCATGAGTCTCCCTTTCAATACTTGCAT
TTAGGGATCATTGACTGGCACACAGATATTGAAAAGTGTTTGACGTGGGAGGCTCATAGT
CGACTAGCACGAGGAAAGACTATTGAGTATCTTGACACGGCAGCCAAGGAACTAGGGTGT
ACAATAACCATC
>contig67519_1 [1005 - 4172] Average coverage: 36.41
ATGTACGGAAGGATATTGATGGGACTATCTAGGAAGCTGACTCTTGAGTACAATAAGGCT
GCAGGCATAGCAGAACAAGCAATATCCTCCATAAGAACAGTCTATGCCTTTGTAGGAGAA
CAGAAAACATTATCTAACTTCTCAACTGCTTTGGAAGGATCAGTGAAGTTGGGACTCCGA
CAAGGTTTGGCTAAGGGTGTCGCTATTGGTAGCAACGGCGTAATTTTTGCTGTTTGGGCT
TTCTGTACTTGGTATGGTACCAAACTTGTTTTAAACCACACTGCTAAAGGTGGTACCATT
TATATGGTTGGTGCTGCCCTTTGTGTGGGAGGACTAGCTCTGGGTTCCAGTTTACCGAAC
ATTAAATACTTCTCAGAAGCTGCTATAGCAGGAGAGAAGATGATGGAAGTGATAAACCGG
GTGCCGGATATTGACTCGGAAAAAATGGATGGGCTGACCTTAGATAATATATCTGGGGAA
GTTGACTTTAAGAATGTCAGTTTTACTTACCCTTCAAGACCAGATTCAATAATTTTCCGC
GACTTCTCACTGCAAGTTCCTGCAGGGAAAACAGTCGCATTAGTTGGAGGGAGTGGTTCA
GGGAAATCTACTGCAGTAGCTTTGCTTCAAAGGTTTTATAACCCCCTCGGTGGGGAAATA
CTTTTAGACGGGGTGTCAATTGATAAACTTCAACTTAAGTGGTTGAGATCACAAATGGGG
TTAGTCAGCCAGGAACCTGCACTTTTCGCGACTACAATTAAAGAGAACATACTTTTTGGC
AAAGAAGATGCTTCGATGGATGAGGTCATTGAAGCTGCAAAAGCATCGAATGCTCACAAT
TTCATCAGTCAATTGCCTCAGGGCTATGATACACAGGTTGGAGAAAGAGGAGTCCAAATG
TCAGGTGGACAAAAGCAAAGAATAGCAATAGCTAGAGCAATAGTCAAGAAACCGCGTGTC
CTGCTCCTAGATGAGGCAACTAGTGCATTAGACTCCGAGTCAGAACGAGTTGTCCAAGAA
GCACTTGACAAGGCTGCTTTGGGACGAACCACAATAGTTATTGCCCACAGACTCTCCACG
ATTCGTAATGCTGACACTATTGCCGTTATCCAAAATGGCCAGGTGATGGAGATCGGTTCC
CATGATGAGTTGATCCAACTCAAGGAAGGGATGTACACTTCATTAGTCCGGCTACAGCAG
ATGGAAAAATCTAATGATAATCAAAGGACTTTGTCTCACCCTTCCACCTCAAACTTACCT
ATGTCTTACAATGTGGATACAAGACATAGCATGAGTAGCCGTACACTCTCATTAGGGAGT
CGCTCAAGTTCAGTCAAATCGGTGCATGACTTTGCCAATGAACTTGATACCAAGCCTAAG
GGAGATGAAATATTGCCTGTCCCATCACTTGGTAGATTGTTGTCTTTGAACTTACCCGAG
TGGAAACAAGCCATTTTGGGTTGTTTGGGTGCTATATTATTTGGAGCAGTCCAACCACTT
TATGCATTCACTATGGGGTCTTTGATATCCGTATATTTCTTGGAAGATAAAGAAGAGATC
AAGAGGAAGACTATGATTTATGCTTGGTGTTTTTTTGGATTGGCTGTGCTCTCATTTATA
GTGAATATTGTTCAACATTACAACTTCGCATATATGGGGGAGTTCTTAACTAAGAGAGTA
CGAGAAAGGATGCTAGCTAAAATGCTTGCTTTTGAGGTTGGGTGGTTCGATCAGGATGAA
AATAGTACTGGTGCTATTTGCTCAAGGCTTGCTATAGATGCCAATGTTGTAAGATCGTTG
GTTGGAGATCGGATGTCACTCATAGTCCAATCAATTTCCGCTGTTGTAACTGCAGTTACC
ATGGGCTTAATCATTTCATGGAAGCTAGCCATTTTCATGATAGCAACCCAACCCCTAATT
ATAATTAGTTACTACGCGAGGGCGGTTTTACTTAAAAACATGTCTAAGAAGGCAAGCAAG
GCACAAAATGACAGTAGCAAGTTGGCTGCTGAAGCTGTATCCAACCTTCGCATAGTCACT
GCTTTCTCGTCCCAGGACCGAATCCTAGCAATGCTTGAGAAGGCACAAGAAGGCCCTCGA
AAGGAAAGTATTCGACAGTCATGGTATGCAGGTTTTGGGCTGGGAGCCTCTCAGGGCATG
TACATTTTTGTTTGGGCCGCTGATTTTTGGTATGGTGGTAGGCTAATGGCTCATGGTCTT
CTAACTTCTAAGGCATTGTTCCAGAACATCATAATCTTAGTGACCACCGGGCGTGTCATT
GCTGAGGCCGGGAGCATGACCTCAGACCTTGCCAAGGGTGTGGATGTTGTTGGATCAGTG
TTTGCAGTCCTAGACCGTATTACCAAGATTGATCCCGACAGTTCTGACGGATACCATCCT
GAGAAAATAAGTGGTCACATAGAAATCCAAGATGTACAATTTTCATACCCTACTAGGCCC
GATGTTGTGATTTTCAAAGGCTTCTCAATAAATATTGAGGCTGGTAAATCATCCGCGCTA
GTGGGCCAAAGTGGGTCAGGTAAGTCAACTATTATTGGATTGATCGAAAGGTTCTATGTT
CCTCTCAAGGGGTCTGTGAAAATTGATGGACGTGATGTGCAGACGTATAACCTTAGGTCC
CTTAGGAAGCATATAGCTCTAGTGAGCCAAGAGCCTTCATTATTTGCCAATACCATACGG
GGGAATATAGCCTATGGAGCTAGTGATGAGGTTGATGAATCAGAGATTATAGAAGCTGCA
AAGGCAGCTAACGCTCATGGCTTCATATCCGGACTAAAAGACGGGTATGATACGTGGTGT
GGAGATAGAGGGGTTCAATTATCAGGAGGACAAAAGCAAAGAATAGCAATAGCAAGAGCT
ATTCTAAGAAACCCAGCAATACTATTGTTAGATGAGGCAACAAGTGCACTTGATAGCCAG
TCTGAAAGTACTGTGCAAGAGGCACTCGAACGAGTAATGTTTGGTAGAACAAGTGTTGTA
GTGGCACATAGGTTGAGCACCATACAAAAGTGTGATCTTATCGCGGTGTTAGAGAAAGGG
GTGGTTGTAGAGAAAGGTACACATTCCTCTCTTTTGGCTAATGGACCTAACGGAGCCTAT
TATTCTTTGGTGAACCTTCATGGCACACCACATCCTTCAAATTTGGAG
>contig66933_1 [197 - 4150] Average coverage: 48.86
ATGTCATGGGGATTAGGTTGGAAAAGACCGTCGGAAGCATTCCATTTGACGCTCCATTTC
GGCGAAGAAGCGGAGGATGATGAAGATGAAGAGGAGAGAGATTCAATTGTTGTGGTCGAC
AATGGCGGCGATTTCTCGAAGAAAACGGTGGAGATGGATTGGACAGCAGGAGACGATGAG
GATCAGGTGGCGTTGAGGTTGCAGTCGAAGTTAATGGTGGAGATGCCGCCACCGGAGGAT
ACGGTTGTTGTTGAATTGGAGGAGAGAGAAAATGATGGCGGAGTTGCGGTGGAGATGAAG
GTTGTGAGGAGAAGAGAGCCATTGAGAGCGATTACAATGGGGAAAACTGCTGGTTCTGGT
CAGCAGAGTGATGGCATTGGGGTTTTGACGAGGTTGTTGCGGTCTAAGGTTGCCGCGACA
GCGGTGGCTACTGGTGTTGGTGATGGTTGTGTGAATTTTTCAGACCATTGGAATACTGTT
ACTGCTTTGAGTCTTTGTGGTTGTGGTATTTCTGTGTTGCCAGTGGAAGTGACAAAACTT
CCTTTACTTGAGAAGCTATACCTTAATAATAACAAGCTATCAGTTCTACCTCCTGAAGTT
GGTCAACTCAAAAACTTGAAAGTTCTAAGAGCTGATGATAACGCTCTAGTCTCTGTTCCA
GTGGAGCTAAGACAGTGTGTTGGACTTGTGGAGCTTTCACTGGAACATAACAAGCTGATT
CGTCCATTACTAGACTTCAGGGCTGTGGCTGAATTGCGTGTTTTAAGATTGTTTGGAAAT
CCACTTGAGTTCCTTCCTGAAATTTTGCCGCTACAAAAACTGCGTCACTTATCTCTTGCC
AATGTCAGAATTGTTGCTGATGAACATTTAAAATCAGTGAATGTGCAAATAGAGACAGAG
GCAACTTCCTATTTTGGTGCATCTAGACACAAGCTGAGTGCCTTTTTCTCCCTTATATTC
CGATTTTCTTCTTGCCGGCATCCCCTATTGGCATCTGCACTGGGAAAAATCATGCAAGAC
CAAGATAATCGTGTTGTAGTTGGTAAAGATGAAAATGCAGTCCGTCAGCTCATTAGTATG
ATCAGCACTGACAACCATCACGTGGTTGAGCAAGCATGCTTTGCCCTTTCATCTCTTGCT
GCAGATGTATCTGTTGCAATGCTTCTAATGAAATGTGATATCATGAAACCTATCGAAGCT
GTTCTCAGATCTGCTGTTGAGAAGGAATTAATATCTGTGCTACAAGTCGTGGAACGCCTT
GCTTTTGCTTCTGATGCTGTAGCTCAGAAAATATTCTCCAAGGATGTAATGAAATCATTG
AAATTATTATGTGCCCATAAGAATCCAGAGGTCCAAAGATTAGCTCTGTGGGTGATTGGA
AATTTGGCTTTCTGTTTGGAGAATCGGAAAAAGATGGTTACTTCCGAAAGTCTGCGGGAA
CTTCTTATGCGCTTGACATCCACAGCTGAGCCACGGGTCAATAAAGCTGCTGCTCGTGCC
TTGGCAATTCTTGGAGAGAATGAGATACTACGACGTGCCATAAAGGGGAGACCAGTAGCA
AGGCAAGGGCTTCGGATACTCACGATGGATGGGGGTGGAATGAAAGGTCTCGCAACTGTG
AAAATCCTGAAAGAATTGGAAAAGGGGACAGGGAAACCGATACATGAAATGTTTGACCTC
ATATGTGGCACATCAACTGGTGGTATGCTAGCTGTGGCTCTTGGGATCAAATCAATGACA
TTGGATGAGTGTGAGGAAATATACAAGAAACTTGGCAAACTTGTTTTTGCTGAACCTGTC
TCTAAAGACAGCGAGGCAGCAACTTGGAGAGAGAAGTTGGATCAATTGTACAAAAGCTCA
TCTCAGAGGTTCAGAGTTGCTGTACATGGAGCAAAACACAGTGCAGATCAATTTGAGAGA
TTGTTGAAAGAGATGTGTGATGATGAAGATGGAGACCTTTTGATAGATTCTGCTGTGAAA
AAAATACCTAAAGTTTTTGCTGTATCAACTCTAGTTAGCGTGGTTCCTGCACAGCCTTTT
GTATTTCGGAATTACCAGTATCCATCTGGAACTCCGGAGATGTACCTGTCACCCTCTGAA
AGCTCAGCAATCAGTATGTCAGGTGGAGACAACCCAAATGCGGAAGTTGGATATAAACAT
AATGCTTTCATTGGGAGTTGTAAACACAAGGTCTGGCAAGCTATAAGAGCTTCATCTGCC
GCACCATATTATTTAGATGATTTTTCAGATGATGTCAATCGCTGGCAAGATGGTGCTATA
GTGGCAAACAACCCTACCATTTTTGCTATACGGGAAGCTCAACTTTTGTGGCCTGACACT
AAAATTGACTGTTTGGTTTCTATTGGATGTGGCTCCGTTCCAACAAAGGCACGGAAGGCT
GGTTGGCTTATTTGGGATACGGTGCCAGTGTTAATTGAGAGTGCATGTTCAGTGGAACGA
GTTGAGGAAGCTTTAAGTACACTACTACCGATGCTTCCTGATATACAATACTTTCGTTTT
AATCCTGTTGATGACCGTTGCGATATGGAGCTGGACGAAACCGACCCTGCTGGTTGGCTG
AGGTTGGAAACAGCCGCAGAGGATTACGTCAAAAATAATTCAGAAGCATTCAAAAGTGTT
TGTCAGAGGCTAACGTTGCCATACCAACAGGACGAAAGATTTTCAGATGGTGTGAAATCT
CAAAATCTGTCAAAATCAAAGCCAGAGAATGATGATGGTAGTCCTTCCTTGGGATGGCGG
CGGAACGTACTCCTTGTGGAGGCTTCTAATAGTCCAGATTCTGGAAGAATCACACATCAT
ACAAGATCACTTGAAACATTTTGTTCCCATAGTGGAGTAAGATTGTCTACTGTAACAGGA
ATGTCAAATTCTCCTAAGCCGGTGACTGGTACTTCCATCAACTCACCATTTGCATCACCT
ATGTTTACTGGAAGTTTTCCATCAAGCCCATTACTGTACAGTCCAGAAGTTGCGCAGAGG
ATTGGCCGAATTGACTTAGTTCCTCCTTTGAGCTTGGATGGCCATCAGGCTCCAAGATCA
ACTGCTTCACCTCCAAAGTCTCCTTCAGGACCCAGGCAGCTGTGCTTGCCTGTGCAATCA
TTGTTGAATAAGCTGAAGAATTCACCACAAGTCGGCATTATTCATTTAGCGCTCCAAAAT
GACACTACTGGTGCAATTTTGAGCTGGCAGAATGATGTATTTGTGGTTGCTGAACCTGGG
GAGCTTGCAGACAAGTTTGTACAGAGTGTTCGTTTTAGTTTGTTGTCAACTGTTCGGGGT
AGAAAGGAGATGTCAAAACTTAACTCCATCTCAACCATAGCTGACCTGGTGGCATATAGG
CCTTATTTTCAAATTGGATGTGTTGTCCATCGGTATATAGGACGCCAAACCCAGGTTATG
GAAGATGACCGTGAAATTGGGGCATTTATGTTTCGGAGAACTGTCCCATCCATGCATCTA
GTGGCTGATGATATCCGCTGGATGGTTGGTGCCTGGAGAGATAGAATTGTAATCAGCACA
GGAAGATACGGGATGGTTAAGCCTTTAATTAAGGCCATTCTAGATTCTGGTGCAAAGGCT
GTTATATGTCCATCCAGTGAACCTCCTCAAATGCAGTTAGCGTCATTCCATGGATCAGGC
GATTTTGATGATTTGGAGAATGGCAAATTTGAGCTTGGGGAGGACGATGCAGAAGATGAA
GAACCAGCAGAACCAGGGAGTCCTATCAGTGACTGGGAAGATAGTGACCTTGAGAAAAGT
ACAGAAAATACATCAAAGGCTTTCTGGGACCACGAGGAAGAGGAATTGTCCCAGTTTGTT
TGTCATTTATATGATTCAGTGTTTCGGGAAGGAGCAAATGTGCATACTGCACTGCAAAAT
GCGCTTGCTTCACATCGGAAGTTGAGGTATTCATGCCATCTACCAAGTACGTCC
>contig70399_4 [3377 - 1083] (REVERSE SENSE) Average coverage: 21.22
ATGCAGTGGCTGGAGAAGTTGGGTACGGTGACCACCAACTGGAAACAGCAGGTGATGAAG
TTTAGAGTTGGAGAGGAGGCTGTGACTATCCGGGGAGATCTCTCTTTGGGACGATCTAAT
GTATCCTTGAGAGCCATGTTTCGGTCTCTTCGAAAGGAGAAACAAGGTTTTTTGTTGGAG
ATGTCTGTAGCCATGGATACCACAAAAACCGACGCTGATGTGCCTTCCTGCCTCCAGCTC
CTCTTACAGGAGCACCAGCAGGTGTTCGAAATGCCGGAAGGGTTACCACCCAAGAGGGAC
ATTGAGCACTCCATCCTCTTGAAAGAGGGGACTGACCCCATTAGCGTACGGCCGTACCGA
TATCCACAAAGCCAAAAAACAGAAATTAAAAAGCTGGTCCGAGATATGCTCAAGGATGGG
ATCATTCAACCCTCCATTAGCCCCTATTACAGTCCAGTATTGTTGGTCAAGAAGAAAGAC
GGGTCGTGGAGGTTTTGCGTTGACTATCGGGCTCTTAACAAAAGCACCATTCCTGACAAG
TACCCTATTCCAATTGATGAATTACTGGATGAACTCCAGGGAGCTCAAATTTTTTCCAAG
CCGGACCTCAAGTCCGGCTATCATCAGATTCGGGTTAAGGAAACAGACGTATCCAAAACC
GCTTTTCGCACCCATGACGGTCACTATGAGTTTTTAGTGATGCCGTTTGGCCTCACCAAC
GCTCCGGCAACATTTCAGTCCCTCATGAGCACTGTCTTCCGACCCTATCTCCGTAAGTTC
GTACTGGTTTTCTTTGATGATGTTTTGATATATAGTAAATCCTTAAAAGAGCATGAGCAT
CATTTGTCAGTTGTTTTGAGTGTGCTATGGAAAAACCAGTTGTATGCTAACCGCAAGCAA
TGTGACTTTGGGCAGACCCGAGTTGCCTACTTGGGTCATGTAATTTCTGGGAAGGGTGTG
GAGGTTGATCAGAATAAAATCCAGGCCATGGTTGATTGGCCACAGCCTCAAAACTTGAGA
GAGTTACGTGGTTTCCTGGGACTGACAGGCTATTACCGAAAGTTCATCCGCAATTATGCT
CAGATTGCCCGGGCCTTGACTGATCAGTTGAAGAAAGATAAATTCGGGTGGCATGAGCAG
GCCACAATTGCTTTTCAGAACCTGAAAATGGCTATGGTTCAGTCCCCTGTTCTGGCTATG
CCGAATTTCAGTGAAACATTTATAGTGGAAACGGATGCTTGTGGTCATGGGGTTGGCGCG
GTGTTAGCCCAGCAGGAACATCCCATAGCCTTCTTCAGTCGCACACTAGGCAGTAGGGCC
ATGGGTAAACCGATATACGAGAAGGAGTTGATGGCAATTGTGATGGCTGTGGAAAGGTGG
AGACACTATCTCTTGGGGCGTACATTTATTGTACGCACCGATCAGAAAAGTTTGAAGTAC
TTTTTGGAACAAAGGGAGGTGGGTCAAGCCTATCAAAAGTGGGTGGGCAAGCTACTGGGT
TATACATTTGAAATCCAGTATAAACCGGGCGCAAGTAATAGGGTGGCTGATGCCCTATCT
CGTGAATTTCCTCCGGAAGTGGAGTGTTCTTCCTTAGTGACAGTAGCTGGGTTCCAATGG
GATCAAATTGAGAAGCAAATTCAGCAAGACCCTTTTATTATGAAGCTGTCAACCGAAATC
AAACATGGAGGCCAGCCACTGAAATGGTTTACTTTGGTAAATGATATACTTCGGTATAAA
GGGAGGATTGTAATTCCCAAGAAATCCCCCCTTACAACAGCCCTCCTCCATGAATACCAT
GACTCTCCAGTTGGAGGGCATGCAGGGGACTTCAAAACTTATCAGAGGCTCGCTGCCGAA
TGGTACTGGGTGGGAATGAGGAAGGATATCACTGAGTATGTCCGTGACTGTGCAATCTGC
CAGCAGAGTAAGGCTGCCACAGTTAGCCCCTTAGGGTTGCTACAACCCCTTCCCATTCCC
GACAAAGTTTGGGAAGATATCTCCATGGATTTCGTGGAAGGGTTACCAAAGTCCTTGAGG
TGGGACACTGTATTGGTTGTGGTGGATAGGCTGTCCAAGTATGGCCATTTCATTCCTCTG
AAACACCCATTTACAGCCCAGAGTGTGGCCCAAGCTTTTGTAAAGGAGATAGTAAGGCTA
CATGGGACACCCTCCACTATTGTTTCGGATCGGGACAAAGTTTTCTTAAGCAGTTTTTGG
AGGGAGATATTCAGATTACAGGGCACTGCACTTCACAAGGAGTACAGCCTACCATCCCCA
AACCGACGGCCAGAC
>contig66396_6 [1582 - 590] (REVERSE SENSE) Average coverage: 125.96
ATGGTTCGAGAGAAAATAAGAGTATCTACTCGGACACTTCAGTGGAAGTGTGTTGAATCA
AGAACAGATAGTAAATGTCTTTATTATGGTCGCTTTATTCTCTCTCCACTTATGAAAGGT
CAAGCTGATACAATAGGCATTGCGATGCGAAGAGCATTGCTTGGCGAAATAGAAGGAACA
TGTATCACACGTGCAAAATTTGAAAAAATACCACACGAATACTCTGCCATATTGGGTATT
CAAGAATCAGTACATGAAATTTTCATGAATTTGAAAGAAATAGTATTGAGAAGTAATCTA
TATGGAACTTGTGAGGCGTCTATTTGTGTTAAGGGCCCCAGATGTGTAACTGCACAAGAC
ATCATCTTGCCGCCTTATGTAGAAATAGTTGATAATACACAGCATATAGCTCGCTTGACG
GAACCAATTGACTTGTGTATTGGATTACAACTTGAGAGAAATCGCGGATATCATATAAAA
GCACCACATAACTTTCAAGACGGAAGTTATCCGATAGATGCTCTATTCATGCCTGTTCGA
AACGTGAATCATAGTATTCATTCTTATGGAAATGGGAATGAAAAACAAGAAATACTTTTT
CTCGAAATATGGACAAATGGCAGTTTAACTCCAAAAGAAGCACTTTATGAAGCCTCCCGG
AATTTAATTGATTTATTGATTCCTTTTTTACATGCAGAAGAAGAAAACTTAGATTTAGAG
GACAATCAGCCCAAAGTTTCTTTCCCCTTTTTTACCTTTCACAATAGATTGACTGAAATA
CGGAAAAACAAAAAAAAAATAGCATTGAAATTTACTTTTATTGACCAATTAGAATTGCCA
CCTAGGATCTACAATTGCCTCAAAAAATCCAATATACACACATTATCGGACCTATTGAAT
AACAGCCAAGAAGATCTTATTAAAATAGAGCATTTTCGTATAGAAGACGTAAAACAAATA
TTTGGCACTCTAGAAAAGCATTTCGTAATTGAT
>contig67177_2 [3961 - 968] (REVERSE SENSE) Average coverage: 239.92
ATGGTTTATGCTCGAGCTCTGGCGGCTGGCTTTGAAATAAATAATTTGCATGACCTCATT
TTGTTTGCTGATGCTTTTGGAGCTTCACGCTTGAGGGAAGCTTGCATAAATTTCAAGGAT
CTGTGTAAGAAGAAAAATGAAGATAGGCTTTGGGTGGATGAGATTGCTGCAATGCAGGCT
ATGGTGCAACCCGAATTGGCATTCTTGGGAACTTCTGGAATTATTCTTGCTGGTGAAGAA
AATGATCCTTCCCAAGGTCTCATGACTGCAGGGAAGCAGAACGGAAGTACAGATGTGTCA
CTGTCTGATTCTATGACTAGTCATGGAAGTTTGGATGCAACCCAAGATTCTCAGACTCAA
CCAACTGATGCAAAAGCACAAATGCCGCATCCATGGGCACAACAATTTCCACCATACCTT
CGTAACTTTCAGGGTCCCATGTATCAGCAGATGCCCCCCTATCAAGGCTATGGTTACTCA
GGCATGCAGGTTCCCCCACAATATTACCCTGCAAATATTCCATGGCCTTCTGATGTTAAT
AATTCTGCTAATCATGAATCATATGATCGCCGTGATCGCAAATCATCATCCAGAAAGAAG
GGAAAAGCCTCTAATGCACGGGGATCAGAGAAGGAAGATCGTGAGGAATACTCCGAGTCC
AGTGGATCTGGTTCTGAGACAGACTCTTCGTCAGAGCATTCTCATAGGAAAAAGCATGGG
AAAAAAGGTTCAAGAAAAGTTGTTATACGCAATATTAATTATATTACTAACAAAAGAGAT
GGAGAACAGGATGGGTCTTCTGAGACCAATTCATCTGATGAGGATGAATATATAAATGGT
GATTCCCTCAAGCAGCAGCTGGAGGAAGCAGTTGGGTCCTTTGAGAAGCATAAGAAGTCA
ACCTCTCGCCATCACAAAAAACGAAATGGCTCCAAGCACCTTAGCTCTGTTAATGGTTCT
GCTGGCCAGGATGATGAAGATGTTTCAGTGAAGAATGGGAAAAAAGGAAATGAAAATTGG
GATGCTTTGCAGCAGCTGTTAATGAGGGAGGAGGAGTCAGACTCTAACAATCCTCAGCCA
CATTCGGAGTTGGATGAAGAGAAATATTTTACCACAGAGAGGTCCCATGAGCTAAATTCA
TCTGCATTCAAGCCAGAAGCAGAAGAGAGATCAAAGCAGAAACCAATTGCTACTGATGCT
TTTCTAGTTACTGGAAAGGGTACAGGACATGATGCTGACACAGGTAAATTCTCTGCTCAA
GGCTTTGACCCCAGTGAGAGTACCCTCCCAATATTGAGAAGGGGTAGTGCACCTGAGGAA
TTCCTATTTTCGCAAAGAGGTGAACAGCTGGAAAGTTATGCACTAGTGCCACTGTCTGAT
GATATTTCCCATTCTTCCATAGTCAAAAGTCAAACTAGTGATGATTGGTTTGTTGGGAAA
CAATCAGATGTAGCATCATACCAGGGTGGAAACAACCATCAGAGGTTTATTGAAGGAGAT
TATGTGAGATCTTCAGCTGATCAGGATGAGAAGAAAAATAAAGATGTTATTGATGATTCT
CTCATGATTCAGGGGCGACTAACCGATGACCACCGTGAATCCCAAGTGAAGACTGATATT
AGCTTTGTTTCTGATATGGTTGAGGCCACTCTCTTTAAAAATGGAACAACAGCTCCTCAG
CAAAAGTCTGAAACAAATAATTTCTATGAACCGGATGCTATTTACATGGTTCGTGATCAT
GATGTCGTGGTGGAACAAGTAAAACCATCTTGGAGTCCTGAACTTGATTTTGAAAATTAC
ATGTCCGTGAATGATCCTGCTAAGAAATCAGATGTAGATGCGAGTGTAGACTCTTCTAAT
GATAAAGGACCTGACAACAAAAAGAGTGGGAAAGCTTCCACGAAGGACCCTAGATCAAGA
ACCTTGGGTGGATCAACCTTGGGTGGATCATTAAGGAAAACTAAATCTGATACTACACCA
GGGCCTAAAAGGTCAACATTTGGCAGTAAAACATCTACTCCCAAGACCCAACTTGAGAAG
GATGAAGAAAGAAGAAAGAGAATGGAAGAGTTAGTTATTCGAAGGCAAAAGCGAATTGCT
GAAAGAACTGGTGGTAACCCGGCAACATCTAGAAAGCCTCAAACAGGAAGTAAAGCAGTT
CCATCTACCGTTAGCTCTGATAAGTCAAAACCTAAGCCCATCCTCAGAAGTTCTACCATT
GAACGACTCGCAGCTGCAAAGACATCTCCAATAGCCCCAAGTACTCAACCGAAGAAAGAA
GCTACTAAGGTAAAAGGTGCTAATGTGAACATTGGATCACAGAAGACTGCCAGTGTAGAT
GCCAAGAAAGTGAATGCAGAAAAAAACAAGCCTTCGGAGAAAAAAGCTGTCATTAAAAAT
GTAAACGGGGTAAGTTCATCAGTTGCAGACAATAAGGAGGAAAAGGGTACTAAAAAGATT
GGCGCCCCAGCGTCAACAATGGAGTTGCCCTCTATGCAAGGAGTACAGACTGAGGATCCA
AAAGACATTAAAGAGCTGCACGTTACTTCTTCAATCATCAATAAAGATGTTAAAGTAGTA
GCACAGATCAATTCTTCAGATGAAAAGGTAGGCAACCTTGTTGAAGATCATCCCACAAAT
TTGGATTTACTTGAGGAAAAAAATGATAAAATATCTAAAGAATCTCTATCTTTTCCAAAA
GAGGAAAAAGTTTCTGATGATCATTATAAATCTGGTCCAGAATTGAGCATCCACCCATTG
CCAGAGTCGCCTCCCAAACAGCTGGGTTCTGCATTGATCGAAGAGGAGCAAGCTACTAAA
ACCGGGAATAGTTTAGGCTTTACAGAAATTTCCGAGATAGAAGAATCAACTCCTCCACCA
ACTAATGAAGTGAGTGTAGATCCCATCCAGAGGAAGAAATGGGATGGTGCTGAAAACTCT
CCAAAATCTGCTAAAGGTTTCAGGAAGCTTCTCATGTTTGGTCGAAAGAAAGAC
>contig66768_1 [2279 - 234] (REVERSE SENSE) Average coverage: 120.73
ATGGCGGTTTCTTCATCATCCTTTAACACCGCCTTTGCTCAACCCAAATTCATGTCTCTA
CTCTCACAGCGCTTCCGTTCATTCCATCCATGGCGTCCTCACCTCGCAGCTAACCCCAAA
CTTCCCGCCATTTTTACGCCTAAATCAAGAAGTATGACGGTTAGGGTTAATGCTTGTTAC
AAGAAGAGGCCGATGGATACACCGGGGGCGTACGAGTTGATTGATGAGGAGAGTGGTGAG
AAAGTGATTCTTTGGGGTGGAGTTGATGATGTTGAACCTTCAATTCCTAGTAAGAAAGTA
CTTTCCTGGACTCCAAGTAAGGATCAGAAGAAATCTTCGAATGCTCGGGAAAATATTGAA
GGCAGTGAACCTTCGTCCGCTCACAAAAATGTTCGTTCGTCTCCAACTACTCTAAGATTG
TCCAAGGGTGTTGGAAGGTTGAAAGCTGTCAAAATCAAAAGCATTGTAAGAAAGACTTCA
AGGGAAAAGGAGAAAATTAACGAGCATAGATATGAAGAACCAGATATGGATGAACTAGAT
GATGATGACGATGATGATCCAATTGTATCGTCGGATCCTCAAGGTGTCTGGATCAGAAAG
AAAAATATTTCTGCTAAGAGTGGCATTGAGCAGCTCATGGAAAATAAATTGTCAAGGAAA
CCTTTTGAGCCAAAGGATAACTTGACTGATGCTGGCTCATATGTTTCTGCTACTCATTCA
AGAGGATGGAATGATAGAGAACCAAGACGTGGTTATAGGGGTGAATCAAGAGACTTGAAA
CCTACACGTAAATATAATGCTGGGAGTGACTTTTTCAGTCGAAAATCATTTAGAGAATCG
GGTTGTGGTGATGAAATGATTGAGGCTCTGAGGGTACAGGATTTTGTTCGCCCTTCAAAC
ATTCAGGCAATGGCATATTCTCCTGTTGTAGAAGGGAAGAGCTGCATTATAGCTGATCAA
AGTGGATCAGGGAAAACGTTGGCATACCTGGCTCCAGTTATTCAGCGTCTTAGACAAGAA
GAGATTGAAGGAATTAGTAAATCGGCATCAAAAAGTCCTCGAGCTGTAATATTAGTCCCA
ACTGCCGAGCTAGCTTCCCAGGTTCTGCTGAATTGTCGATCCATCTCAAAACATGGTGTT
CCTTTCCGCTCTATGGTTGCAACAGGAGGCTTTCGACAGCGAACTCAGTTGCAGACTCTT
GAACAGGATTTGGACGTGCTTATTGCCACACCGGGACGTTTCATGTACTTAATCAAAGAA
GGGTTTTTACATTTAACAAACCTTAGATGTGCTGTGTTGGATGAAGTGGATATACTCTAT
AGTGATGAAGATTTTGAACAAGCTTTGCATAGTCTAATTAACACGGCACCGGTTACTACG
CAGTACCTCTTCGTGACCGCCACATTACCTGTGGAAATTTACAACAAACTAGTTGAGACC
TTCCCAGATAGTGAGGTGATCATGGGTCCTGGAATGCACCGGACGAGCTCCGGTCTTGAA
GAGGTTCTTGTAGATTGTAGTGGGAATGAAGGGTCAGAAAAGACCCCAGAAACAGCATTT
TCCAATAAGAAGTCTGCCCTTTTGAGGCTTGCAGAGGAGATTCGAGTTTCTAGGACTATT
ATATTCTGTAATAAGATTGAGACATGTCGAAAGGTTGAGAATGCCCTGAGACGTCTTGAT
AGAAAGGAAAATCAGATACGAGTTTTACCATTTCATGCTGCTTTGGAACAAGAAACAAGG
ATCACAAATATGAAGGAGTTCCTTAATTCAAAAACAGAAAATCGCTCTCTGTTTCTAATT
TGCACCGACAGGGCTTCACGGGGAATTGACTTTCCCAGCGTGGATCACGTTGTACTGTTT
GATTTCCCTCGCGATCCCAGTGAATATGTACGTCGTGTTGGCAGAACAGCAAGAGGTGCA
GGAGGTATAGGCAAGGCTTTTGTGTTTGTCGTTGGTAAGCAAGTTTCTCTGGCAAGGAGG
ATCATTGAAAGAAATGAAAAGGGTCATCCTTTACATGAAGTGCCTTCTGCTTATGAATTA
GTACGG
>contig67121_1 [8 - 4357] Average coverage: 73.39
ATGGAGCAACTTGGCATGCATAGGGCAATTGCAGACTCAGCAAATGCAGAACTTGAGAAA
TTGAAAGCTGAACTCGAACAGGAAAAACACAGGTATTCTAATACCAAAGAAAAGCTTTCC
ATGGCTGTGACTAAGGGGAAGGCATTGGTTCAGCAGAGGGACTCACTGAAACAAACTATA
GCTGATAAAACAAGTGAACTGGAGAAGTGTCTTGTTGAATTGCAGGAGAAGTCCAGTGCG
CTAGAAGCTGCTGAGTTGATTAAGGAGGAGTTGGTGAAAAGCCAAATGTCAGGTGCATCA
TTGCAAGATATGCTAGTGCAGAAAGATCTAATGCTTGAAAAGCTGGAAGATATTATACTT
CAGAGTGGTATTCCAGAGATGTCAACTTCAAAGGATGTTACTGAAAGAATCAGATGGCTT
GTGGAAGAGAGGAATGCGTTGAAGGATGATTCCATGAAGTTCCATCAACTGGCTGATGCC
TTGTTGTCAATTGATCTCCCAGAAAATATTTCTTTTTCAGACCTTGAATCTCGACTTAAT
TGGCTTGCCAAATCATTTGATCAGGCAAATACTGAAATAGGAAAGCTAAAGGATGAGATT
AACAGAACAAGAGAATCACTTATTGAGGCTGATGCAGAAATAGGTGCATTGCAAGTGGAG
AATTCTAGAATAAGGGGTATGGCTTCCAATGAGATGGACCATTTAGTTGCTTCACTTTCA
ACAGTCCTAGTGGAGAAGGATTATGTCACAATGGAGTTAGACGATATGAGTCATAGATTT
GAAGCAGCTCTTCAAAGAGAGCATCAAGCTGTATTGGAGAAGGAAGACATGTTGAGGATT
TTTCTGGAGGCTTCTGGAATCACAGCGGATGACAGCCAACTTTCAGAGGCAGGTGTGCTT
GTAGAGAAATGCCTTGCAACAATAAAAGAACGAAGCAGTTCAACTGATGAATCATCAGAG
GTCAAAGATGATTTTTATCAAATCTTGCAGAAGCTCTTGTATGTTAAGGACCAAGACTTG
GCTCTCCACGAGATTTTGTTGGAAGATGTGACCCAAAAGATGAAAGTAGAGATGGATAAG
TTGTTTATTGATTCAACAAAGGCTTCTGAAGAAATAGCCACTCTTAAGGAACATAATGAG
AAGCTGCAGAAGGATCTTGAACGGGCTGAGGAAAAATCGTCTTTAATACGGGAAAAATTA
TCAATGGCGGTGAAAAAGGGAAAGGGACTGGTTCAAGAACGAGAAGGCCTGAAGCAACTT
ATTGATGAGAAGAGTTCAGAAATCGAGAAGTTTAAGGTTGAACTAGAGCAGAAAGTTCTG
GCAATCAGTAACTATGAAAATGAGACTAGTAGGCTAGCTGAACAGGTTCAGGGCATTGCA
AAGCTGGAGGAAGATTTTGCAGCTCTAAATGATCAACGAAATATACTAGAAAGGGATCTA
TCAATGAGCAACAAGTTGTTAAATTCTCTGACAGAGTCAATTAGTAGCATTACACTACCT
GCAGATTCAAGTTTTGTAGAGCCTGTTGAAAAATTAAGATGGCTTGCTGGGTACTTAAGC
GACTGCAAAGTGCTGAAAGAACAGGCGCAGCAACAGTTGGAGAATGCACTGCTTGAAATT
GAAACTTTGACAACCAATGTCTCAGAAGCTCAGTCAGCTATCAAGTCGCTTGAAGATGCA
CTGGCAGTTGCAGAAGAGAAAATTTCTCAACTTGCTCAAGAGAAGACAGAGCTCGAAGTT
GGCCAGACTTCTGCTCAAGAACAACTGGAAAAAGCAATACTGGAGGCACAGCTGTTTGCT
GAAGCTGCTGCAGCTAAAGTAGCGCTGGAAAATGCTCTTGCAGTTGCAGAAACCAATATC
TCCAAGCTTGGCAAGGAGAAGGAAGAAGCTGAATCTAGTAGAGTTCTTGCAGAGGAAGAA
TTAGACAAAGCAAGATCTGAAATTATTGATCTAACCAGCAAATTGTCAAATGCTACCACA
ACTGTGAAAACTCTCGAAGATACAGTATCTCATTTAGAGAACAGAATTTCTGTGTTAACT
GATGAAAACAATGCTGCACAGGTAATTAGAACTGACTTGGAGAAAGAAGTGAAGGAATTG
ATAGAAGAAGCTGACATCTGGGATAGCAAGCTGCAAGAGGCACACTCGAGTGTAAAATCT
CTTGAAGATGCACTTTCAAAGGCGGAAAATGATTATGCTGAACTGGATAGTGAAAAGAAA
GCCGCTGAACAGGAAATATTAACATTAAGCGCCAAACTTAATACCTGTTTAGAGGAGTTG
GCTGGAACTCATGGTAGCTTGGAAAGCAGGTCCTTGGAGCTCTTTGATCACCTTAAAGGA
CTTGAACTGCTTGGGGAAGATGAGACTTTACTCTCTTCACTGAGGAAATGTTGCGAGTCA
AAATTTGAGAGCCTCAAAGAGATGGAAGACTTGTTCAATTTCATCAGGGGTCGATGTGCC
AAGTTGAGTCCAGAAAGTGATCCCGTCTCTGAGGAAACATCTTGCCTATCAAATTTTTTT
TCAGTGAGCATTGATGACATTGTTGGTTTGAATAGTGTTGGCGGTCATGCAGATGCAGTA
GAGGGTAGTGATATTTCCTTATATGTCCAGAAGATAGTGGAAAGCTTTCACATGAGAAAG
AGGACCTTCTCTGAGAAAGTTGGTGGTTTTTCTTCCTTTCTGAATGAATGTGATACATCT
ATTGTGCGAGAATTACAGTCTACAAGCAAACAGATAACATCTATGGCTGAGGAGCTGCAA
TTTCTGGACCAGAAGGTGAAAAGTATGGAAACAGAGTATCAAGCTCTAGAAAATAAATTG
GCCCCTCTGGAAGATGATGTTTCACTTTTGTTGTCTGCTTGTACTGAAGCTACACAATTG
TTGCAATCTGAAGTTGACAAACAAATGACAGAAATAACTACATGTAGTGATCATGTAGAA
TATGAGCCAAAGTTAAGTGAAAACAAGCACATGAAAGCTACTGAGATGTTGTTATTTGCT
ACCAGAAAAGCTTGTGGTGTGTGCGAGCAGTTGAAGAATTCAAGGAACGAATTTTCGTCA
AAAGTCGAGGAATTGCAGGATAACCTGAATGAATTGAAAATAGTTGCAGACAAGAGACTG
GAGGAACGGGATCTATCCAATACGAGGATCCATGAATTGGAGACTTATTTAGCTGAACTA
CAAAATACATGTAGCGAGCTAAAGCTTAAGATGGAAAATAATCAAGAACTTGAGGCTAGC
TTGAGGGAGAAAGAGGTTGAGATATCATCACTGCAGAGCAGTTTGACAATGAAAGAGAAA
GAGGTAGGAGAGGCACTTTATTGGGCATCTCATGTGGAGAACCTTGTGAGTAGAACAAAT
AAGATAGATGTATTAATGGAAGATTCTCCGGGTGGGAACTTGGAGCCTCAGGATTCATCC
CAAATAAAGAAGCTGATGTATGTAGTTGATACCTTTCCTGAGTTGCAACATCAAATTGAA
TTGCTTTCCCATGAAAAAGAGGAACTGCAGAGTGCCCTTACAGATCAACTTCATGAAATA
GAACATCTGAAGGAAAGAATTCAAGAAAGCATTGGCCATGAGCAAGAATTGGAGACTGTT
AGGAGCAAAGTTATAAACATGGAATCTGGGCTTGACAGAATTATTCAGAAGTTTTCCACA
AGAGATATAATTGGGGACCAAACATCTGTTTCTACAGATGATATTATACAGGTAATAGAA
GAGCAGGTAGTGACGACACTCTCCAATTCTGAAAATTTGAAATCCAAGGTCTATGAACTT
GAATTAGAGGTTAAAAAGAGCATCAATTCTGAGCAAGAATTAGCTAAGCTTAAAGACCAA
TTACTTGATCTGGAGGCAGGCGTGCAAAGAATTATCAAGAATTTGGGAGGTGATGAAATT
AATTACTTGAAGCCTCTTGCTACGAGTGATCTTATACAAGTTCTGGAGAAGATGGTAATG
GCGTTAACTTTGGAATGCGAAAAATTGAAAGCTAAAGACCATGAACTTGGCTCAGAGACC
TGGAAAGACAGTGATGAGCTAGAGTTGGCCGAGGTCAAGGGTCAATTAGTTGATCTTGAA
TCAGGTTTGCAGAGGATCATCCATAAAATCAGAGGCGATGTAATTGGGGACCAGGGGAAA
ATACCTACAAGGGATCTTTTACAATTGTTAGAAAAGATGGTAATGGCTATAATTATGGAG
TCCGAAAATTCAAAATCTGAAGTGCATGAACTTGATTCAAAGTTGTATGGAAGTCAAAAG
GCTGTGGATGAATTATTACTGAAGGTGAAAGAACTTGAAGATTCACTTCAATCTAGGGTA
ATTCCCTCTGATACAATCCAGGAAAGGAGC
>contig19912_2 [3399 - 922] (REVERSE SENSE) Average coverage: 93.49
ATGGGTTACTTGTTGAAAGAAGCACTTAAGGCTTTATGTGGCGTTAATGAGTGGTCCTAT
GCTGTTTTCTGGAAAATCGGTTGTCAAAATCCTAAGCTACTGATTTGGGAAGAGAGCTAT
TATGGATCATCTCCCAGTGTGCCCTCCAACCCAAGTATGGGTAACCAGGAAATAAATTTG
CAGAAACTGGAAGGCTTTAATAACGACACACAACTGGGTGACAAAGTTCATTTGCTTATG
GATAGGATGATGATGTCTAACCATGTTAATGTGGTGGGAGAAGGATTGGTTGGCCGGGCT
GCGTTTACAGGGAATCATCAATGGATTGTCTCTGGAATGTATAATGAAATTGCTCGCCCA
GCTGAGGTTCTTAATGAGGTTCATCTCCAATTTTCTGCTGGCATGAAAACAATCGCTGTC
ATTCCGGTGATTCCACATGGAGTAGTTCAGCTTGGTTCATCATTAACTATAATGGAGAAT
GTTGGATTTGTGCATGATGTGAGGAGTTTTCTTCTTCAATTGGGATGTATTCCTAGTGCA
TTTATCTCTGATAACTATTTTGCAAAAGATGCTGCATCCATGTTGGGGCTGCCAGTTGCT
GATGCAATAGCTAACCCCATCAATCTACACAGACAACCAACACAGATAAACTCTCATGAT
ATAGCTGCAGGAGGTTTCAATTTGCAGAGAAACTCATCTGAGATTCATGGGCTTGTCAAT
CAATCGTCCAATTGTCTTCTTACTCAGTTTCAAGATAACCTGCAAGTTAGTGGTTCAATA
TTTACGATGCCTAACCCGATTCAAGATTCATGCAAGGCCAAAGGAGTTCATGATGCCTCA
ATGGTTACTCCTATTGTTCATTCCAATGTCCTTCCTGTATCAAACAGAAGCAAACAAGGA
GTGGTAATGCCTTTGAAATCTTATTTAGCGATGAACCAGTCTTCTTCCAATAACCCAGGG
TTAGGGATCAGTTGTCCTCAGTCAACTGTCAGTTGTTGGCATCCCTCATCGTCAAAGCAG
CTGGTTGTCTCACATGAAGGTTCAGTAAAAGGGAAATATAAAACTTCAACATCTGTGTTT
ATCCCTAATGAACGCCATCATGCGGCTTTAAATCAGAGTGATGCCCCTTTGTCAGCATCA
AACAAATTGGATATTGATATTGATGGTGGCCATTCGTTTCAAACATCACCTTGTGCCAAT
ATGGTTGTTCAGGACACTGATTCTTCTATCAAGGATGTGGCTAATTTGTTAAAGTCCGAA
AATACGAGTACTCCTAGTAAGTTAATAGGTGTTCTTAATCATGGAAATTACACCAAAGAT
AGTGCGCTTAGAGCTACGTATAACCATGGGAAACTGAGTGATTGTTGTGAAGTCCTGGAA
ACTCATCCTAGAAAAGTGCATCAATCTGGTGGTTTTACTCATGATAATATTTGTATTGGA
AATTTTGTACAACCATCAGTTAACTCTGTGCTTGAGGATATTTTTCTTCAGTCATCAGCA
GGAGATGACTTATTTGATGTACTAGGAGTGGATTTAAAGAACAAATTGTTGAATGGTAAC
ACTATTAATCTTCCTAACAGCTCCTGTGCAATTTCAGAAAATCAAACTAAGGATTTGCCA
AAATCTGTAAACCAGCAAAGTTTGGGTTCTGAGGTGTATTCAGATTATGAAGGAATCTCT
GAAAGTGTCGTTTTCTCTTCATCTGGTTCAGATCACCTTTTGGATGCTGTGATATCTGGT
GCTGGCTCTGTTACCAAGCAGATCTCAGATGATGATGCTTCCTGCAAGACTACTGTATCG
AAGATCAGTAGTTCCTCTGTTCCTAGTACTCCTCACAACAATTCTAACCTATCTGGACTG
TTTAATATATCTGATAGGATGCAGGGCCAGCTATTTGGGCTTACTAAGCCTGTAAGTAGA
ATAGTTGAACCAGTAGGCAATTCTGTAAGGTCTGCAAGTGGTAAGAATGATGATGGAAGC
TGTACATATGGATCACAAATTAGCTCCTGGATTGAACAAGGGCCTAGTACTAGTGTTTCT
ACTGCAAATTCAAAGAAGTCTGATGGAGGAAAATCAAATCAAAAAAGACTTAAACCTGGG
GAGAATCCTAGACCAAGGCCTAAGGATCGGCAGATGATCCAAGATCGTGTGAAGGAACTC
CGTGAGATAGTGCCAAATGGGGCTAAGTGTAGTATAGATTCATTGCTGGAACGTACTATT
AAGCACATGCTTTTCCTGCAGAGTGTCACTAAGCATGCTGACAAACTAAAACAAACAGTG
GAGTCCAAGGTTGCTAAAAAGGAAGGTGGAATGCCTTTAAAGGATGAATTTCAAAGCAGT
GCTACCTGGGCCTTTGAGCTTGGTTCCCAATCTCTGGTTTGCCCAATAGTGGTTGAAGAT
TTAAATCTACCTCGACAATTGCTTATAGAGATGCTTTGTGAAGAACGGGGTTTTTTTCTT
GGAGATAGCCGATATTAT
>contig66328_1 [43 - 3885] Average coverage: 31.30
ATGGAAAAGCTGGCTAGATCTCGATATCTGAAAAATAAAGATCCAAAGGCGTGTGCCCTT
CTGTACATAGCATTAAATAGACTTCAAGTCTTGACTGGCCTCTTCAAGATCAGTAAGGAT
GAGAAAGACAAGCCCCTAGTTGCATTTCTATCTCGCAATTTTCAGGAAGAGAGACATAGA
GCTGCCGCTTTGAAAAATGCTTATGTGTTGATGGGGAGGCATCAATATGAGTTAGCAATT
GCTTTCTTTTTGCTTGGAGGTGATACAATTTCTGCTATCACTGTTTGTGCTAAGACTCTT
GGAGATGAACAACTTGCTCTTGTAATTTGCCGGCTCATTGAGGGACAAGGTGGAGCGTCG
GAGCGCCATCTAATATTAAAGATTTTACTTCCATCTGCAATTGAGAAAGGCGACTACTGG
CTTGCGAGTATTCTTGAGTGGGTGTTGGGTAATTACCTCCAGTCCTTTCTAATTGTTCTT
GGTTTGCAAGGGGATTCTTATGCCACTGAGTTTGAAAATTCATTTAGATCTGCCGCTTTT
CTTGACCCTAGTATTGGTCAGTACTGCCAAATGTTGACAGCCAAGAATGTCCTAAAAAAT
GCTGTTGGGGAGCAGAACATTGCAATTTTGTGTCGTTGGACTATAGTGATGACTGCTTCT
GGATTTAACAAACGTGGCCTTCCGCTTGAAGCTTTGGAATGCCTATCATCATCTGCCAGC
ATTCTTGGAATTCCGGATAAAAGATCAAAGGGTGAAGATTCTGAAATTCTTCCCAGGATA
CTGCTTCCATCTCCAGCTGATTCTTTTAGGTGGCTTTCACATGAGGTAGCCTGTCATTTG
GTTTACCAAGTCAAATTAGATCTAGCCATGCAGTATGCCGCCAAACTTTTTAAGGAGCAT
CCATGCTGGCTTACCACTAGTTCAGTATTATCAAATTCTAGTACTTTCAATGCGAGCTCG
CTGGGGCATGAGATAAGTCAATATGGCGCTCTTCTTGGAAATTTTGAACAGCTTTTGGAT
TCCGAATTTGCTTATCTGGAGCAGAAATTTTCTGTGGCCCGGGATGTATTGCTTGATAAG
ATTTTTGTTTCTTTAGACAGTGATAAGCTGTTGCTCTACGGCTGTAAAGGTTTTGCTTCT
CACGTTCATTTGCCTCCAACAAACCATAATGACTGTACTTCATCCTGGCTGATCAAACAT
TTTGTAGATGTGACTGAACGTTTGTCTTATTCGCTTCCAAGATTTATTAATGCTTGTAGC
ATAGCTAGTTCCAGGGTCTTGTCTTCATCTGAGCAGAATTTGTCTGATGTCAAACCATAT
TGCTTCTTCCAATTATTGGAATTCTACATGCAGGGTTTTATATTATCAATCTCCAACCTA
GAAGCTGCTTTAATGAAGCATTGTAGTGGTAGTTCTGGAAACTTTGCTGGTCAGTGCATT
ATTGCTCTTGATTTATGCAAGTATTGTATATATTTCACTTCAGCAATGCTTCAACGTAAC
CTGAAAGCTCTTGATGCAATGTTGCGACCTGTTTTGGTGTCATGCACTGATGGAATATAT
GAAGAAATTGACATTGTAAGTTTGAGGACTATACTTGGACAGGTGGTTGAGGCACTCAGC
CTCGAACCGTCAGGCCTTAATGGTTCACTGGGCACTCAAGGATTGCAGCAGGAGAATGGA
GGGAATACGTTGTTTATAATTCCTGAAGATGAGATATGGATTATTCTTAAGTCGTGTTTG
TGGCAACATTTATCTAAGTTTATTGAATGCCAGCTGAATTTTTTATTTAGTAAACTATCT
TATGATGATGCACCTAAGACATCTGTCCTGGATTCTAGTTTATCTCTCCACCCTGATAGT
AATTGTTCTCTGAAACAAGTTAGACAGGTCTTAATGATATTTATTGAAACGATGGGAAAT
ACCTTCACTCATATACCACCGCATACTGCAAGGCAGCTTGCCATTTTTCTTCAGCAGAAA
GTACAGAGTGGGACCTCTCTACCTATCCTAACATGGTTGGAGGAATCAAACCAATCTACT
TCTAATGTGCTTCGTGAGCATCAGGATGGAAGTTCTGGTTTCTCAGAAACTTCTGATAAA
GATAATTTATGTTCAAGCTCTAAGTTACTAACAATCTGCAATTGTCCTAAAACTGTCTCT
GAAATGCTTGCTCAATTACCAGTTAAGTTGTCAGAGCTCATTCACTGGAAGCCTGGTAAA
GGGTGGAATCATTTGCATATGGGTGTTCTCGGAGAGCATGAAAAACTGGAAAGTTATAAG
CAAGAAGGTATATTTGATAGCAGTCCTCGTGGTAATAGAAGTAAAAGCCCTTCTGCAGGT
TCTGAACAGAGTAATGACGTTCTGGATTCTGATAGAAAGGGGGAAGCTGTCACCAAAAAG
GTGGTTCCTTTCAACAGTCCTAAAGAAATTTACAGGCGAAATGGAGAACTATTGGAGGCG
TTTTGTATTAGTTCCATAGAACAACAGCAGGCTGCACTTGCCAGAAACAAAAAGGGAATA
TGTTTCTTTAGTTGGGGTGATGTATTGCCTTTTAGAGATCCATCAGACTATATCTGGGCA
CAAGCTGATTGGCCACAGAATGGTTGGGCTGGTACCGATTCTACTCCAGTTCCTACATGC
GTCTCTCCTGGTGCTGGTCCTGGAAGTGATAGTGGTTCACCTCTTGGATTAGGTGTAGCT
ACCAATGGTTTTGGTTCTCAAGCAAGACTTGGAAATGATTTAACTGGTGGTGGTGCATTT
GGGATCCCAGGTTATGCTGGTATTGGTGCCACTGGCATGGGATGGGGAATTCAAGAGGAA
TTTGACCATTGTGTTGATCCACCAGCTACATTGAATAATGTAAATGGAAGTGCTTTAGCT
GCTCATCCTTCCAGGCCTTTCTTTCTAGTTGGTTCTAGCAACACTCACATTTACCTATGG
GAGTTTGGTGAAGAGAAAGCTGCTGCAACTTATGGAATAATAGCTGCAGCTAATATACCT
CCTCCATATGCTCTTCCGTCTGTTACTAGTTTACAGTTTGATCACTGTGGCCACAGATTT
GCTAGCAGTGCATCAGATGGAACTGTGTCCGCCTGGCAATTGGAGGTGGGGGGGAGGAGC
AATGTCAGGCCAACTGAGTCATCTCTCTGCTTTAATGGTCATGTGTCGGATGTCTGCTAC
GTGGCAACCAGTGGATCAGTTATTGCTGCTTCTGGTTACAGTTCAAATGGTGTTAATGTG
GTTATATGGGATACACTAGCTCCCCCATCGAGCTCCCGAGCTTCTGTGATGTGCCATGAA
GGTGGTGCTAGTTCCATTGCTGTGTTTGATAATGATGTGGGAACTGGTTCTATTTCTCCC
CTAATTGTTACTGGTGGAAAAGGTGGTGACGTTGGACTTCATGATTTCCGTTATATAGCC
ACAGGAAAGACCAAAAGACAGAGACATTTGAACAGTGCTGAGAGATCTGATACAGCTGCT
ATAGATATACGATCTGAACACTCCTCAAGTGTCGGAGATCAGAATCGACATGGAATGTTA
TGGTATATACCAAAGGCTCACTCAGGGAGCATTTCTAAGATTGCAACGATTCCAAATACT
AGTTTTTTCTTGACTGGAAGCAAGGATGGAGATGTTAAACTTTGGGATGCTAAGAGAGCT
AGCCTGGTCTTTCATTGGCCAAGATTGCATGAGAGACATACATTTCTTCAGCGTAGTTCT
CAAAGCTTTGGAGGAGTTACTAGGGTTGGTGTCACAGATATTCAAGTTATTTCTGATGGT
TTCCTCACATGTGGAGGTGACGGTTCAGTAAAACTGATCCAGTTGGACAATAATGTTCTC
TTG
>contig74128_2 [4053 - 901] (REVERSE SENSE) Average coverage: 155.58
ATGTCTGAACGACGTGCTAAACGCCCAAAAATCGTTAGAGGGGAAGATGATTATTTGCCT
GGAAATATTACTAAGATTGAGCTTCATAATTTCATGACCTTTGAGGATGTGACTTGTACG
CCTTATTCGCGTTTAAACCTAGTGATCGGTCCGAACGGGTCCGGTAAAAGCTCAATTGTG
TGTGCTATTGCACTTGGTCTTGGTGGTGATCCTCAGTTACTTGGGAGAGCGGGAAGTGTT
GGAGCATATGTAAAGCGGGGAGAGGAATCTGGATACATCAAGATCACTTTGAGAGGCGAG
TCTAGGGAGGAGCGGATAGTAATCACTCGTAAAATTGACACAAGCAACAAGTCTGAGTGG
CTGTTGAATGGCAACATGGCAGCAAAGAAAGATGTTATTGAAGTTGTTCAAAAGTTCAAT
ATCCAAGTTAATAATTTGACTCAGTTTCTACCACAAGACAAAGTCTGTGAGTTTGCCAAG
TTAAGTCCTGTTGACCTGTTACGTGCAACAGAAAATGCTATTGGTGATCCTCAACTAGCA
ATGCAACATGATGCTCTTATAGAAAAAAGTAGTCAGCTGGGAAGACTCCAAAGAGCTGTT
GATGGGAATAAAGTGACATTAAACCAACTTAAGGCTCAACATGCTGAACAAGAAAGAGAT
GTTGAACGTGTTCGTCAGAGACAAGACCTTTTAGCTCAGGTTGATTTGTTGAAGAAAAAA
TTACCTTGGTTGAAGTATGATCAGAACAAGGCTGAATATCTTGAAGCTAAAAAGCAGGTT
GATGATGCTAATAAGAAATATGATGAAGCTGCAAAGATCTTGAATGATCTCCAACAACCT
ATTAAAAAGCAGAAGGAGGAAAAAGCACTGCAAGACTCAAAGTGGAAAAAATTGGAGGAT
ATTTTGAGTAAGAAGTCCGAAAAGTGCAAGAAACTTCAGGAGAATGAAACTCATTGGGGA
GTCAAAGTATCTGGAGTGTACAAGGACATGGAAAAACTGAAGAGGGATGAAGAATCACGT
CAACAAAGAATGTTGGAAGCTAAAGAGCAGCTTGCAGCTGCTGAACTGGAACTGGCAAAC
TTGCCACCTTATAAACTTCCAAAGGATGAGTTTGAAAGGTTGGAGGCCAAAATTGTAGAA
CTTGAAGACAGTGCAAGGGAGGTTATGCAGCAAAAGACTGATATTGGTAAAATTTTATCT
GAACACAAAAAAAAACGGATACAGTTGGTTGACAGGTTAAAAGATATGGAAAATAGAAAT
TACAAGCTCCTGAATGAGCTGAAAAATAGTGGAGCAGACAGGATTTACGAAGCTCATCGT
TGGTTGCAAGAACATCGTGATCAACTGAAGAGAGAGGTTTATGGACCTGTTCTGCTTGAG
GTTACTGTCAAGGATCAATCTCATGCTGATTACTTGGAAGGCCAAGTTCCATATTACATA
TGGAAGTCCTTCATCACTCAAGATCCTAGTGATCGGGACGTTTTGGTGAAACACATGAAA
TCATTTGATGTCCCAATTCTAAATTATGTTCCAACTGAAGGACGAAGTAGAGATCCCTCT
CGAATATCTGAAGAGATGCGTAAGCTTGGGATACATGCTAGGCTTGATCAAATTTTTGAT
GCTCCAGCTGCTGTCAAGGAGGTTTTGATTAGTCAATCTAACCTTGATAACTCATACATT
GGTACTGTGGAAACTGATCGAAGGGCAGATGAGGTTGAAAAGCTGAAAATAATGGATTTT
TGGACCCCGCTTAACCACTATATCTGGTCCAGATCTAGATATAGTGATTATGTGTCTGCT
AGTGTGATGCCGGTTTCAAGATCTAAACTTCTTTCATGCGGTTCAGATAATTCAGAAATT
TTGAGTCTTAGGTCCAAGATAATTGAGCTTGAACAGACAATCAATGAATACGACAGCCAA
TCTAAATCTCTGCAGTTTGAGCTAAGCCAGATCGAAAACGAAGCTTCTAAATATTACAAA
CAGCGGGAGGAAGTAACAGAGAGGGTAAATATTGAGAAAAGAAGGAGGAAGTCGCTGGAA
AACCGCATTAGTCAGAAGAGGTGTATTTTGAACAACATTGAGAAGGAGGGGGATATTGAT
AGTCAGATTGCCAACCTTTCTGATCAAGCTGTAAATTTGAATATCCAGCGGTTTCATAAC
GCTATGGAGATTAAGAATTCACTTATGGAGGCTCTTTTACACAAATGGAGTCTTGCTGAG
ATACGCCTCTCTGCATTTGAAATTGATGTAAAGATACAAGAGTCTGAAATGGAAATTAAG
CATCAAGAAAGATCTGCTGTGGAAGCAAGCATGCATTTGCAGCAATGTAAAAAAGAAGTG
GAACGGCACAAGGAGCGGCTTACAGATGCCAAGAAATATGCTGAATCTATTGCAAAGATC
ACTCCTGAAATTAAAGAGGCCTTTGTTAAGATGCCTAGTACTATTGAGGAACTTGAGGCA
GCTATTCAAGATAATTTGGATCAAGCTAGTTCCATTCTCTTGCTCAATCAAAATGTTTTG
GCAGAGTATGAAATGCGACAAAGAAAGATTGAAGCTTTGGAAAGAACACTTAAAGAGGAA
GAACATGGATTCAGGACTCTTTTGGCTGAAATAGATGCCTTGAAGGCTAGCTGGCTTCCA
ACATTGCAGAATCTTGTTTCTCAGATCAATGGAACATTTGGTCATAATTTTCAGGAGATG
GCTGTTGCTGGAGAAGTATCTTTAGATGAGCGTGACATGGACTTTGGTGCATACGGTATA
GTTATAAAAGTAAAGTTCAGGCAAGCTGGACAACTTCAAGTCCTTAGTGCTCATCATCAA
TCTGGAGGGGAGCGTTCAGTTTCAACCATATTGTACCTTGTTTCTCTACAAGATCTTACT
ATATGCCCCTTTAGAGTAGTTGATGAAATTAATCAAGGAATGGATCCCATCAATGAAAGA
AAGATGTTTCAGCAGTTGGTGAGAGCTGCTAGTCAACCTAATACACCACAGTGTTTTTTG
CTGACACCCAAATTGCTGCCTGACCTAGAGTATAGTGATGCATGTAGCGTCTTGAATATC
ATGAATGGACCATATATCGAGGGGCCTGCTAAAGTGTGGAGCAAGGGAGAAAGCTGGCGT
ACAATCATATCTCATCTTGGACAAGCTCAATGC
>contig67792_2 [4202 - 684] (REVERSE SENSE) Average coverage: 79.56
ATGGCTGCTGACCTCTTTCAGTGTGATGTTAATCTTTTGCTGGCATCACTTTGTACACGA
TCGATTCAAACTCGTGAGGGAGCCATTATCAAAGCCTTGGATTGTAATGCTGCTTTGGCT
AGTCGTGATGCTTTGGCTAAGACTGTTTATTCTCGTCTGTTTGATTGGCTTGTTGAGAAG
ATTAATAGTTCTATTGGGCAAGATTCGAGTTCTCGTATACAAATTGGACTCTTGGATATT
TATGGCTTCGAATGTTTTAAGCATAACAGTTTTGAGCAGTTCTGTATCAATTTTGCAAAC
GAAAAGCTCCAACAACATTTTAATGAGCATGTATTTAAGATGGAGCAGGAAGAGTATAAT
AGAGAAGAGATTAATTGGAGCTACATTGAGTTTGTTGATAATCAGGATGTTCTTGACTTA
ATTGAGAAGAAACCAATTGGGATAATTGCTCTTCTGGATGAAGCTTGCATGTTTCCTAAA
TCAACACATAATACATTTACTACCAAGCTATTCCAAAATTTCCAGTCACACCCAAGGTTG
GAGAAGGCAAAGTTCTCACGTACGGATTTTACCGTCTCTCATTATGCTGGCAAGGTTACG
TATCAAACTGAAAAGTTTATTGACAAAAATCGTGACTATGTGGTTGTGGAGCACTGTCAT
GTTTTATCCTCCTCAAAGTGTCAATTGATTGCCGGTCTTTTTCCTTCTATATCCGAGGAG
ACAACACGTTCATCATACAAGTTTTCTTCTGTATCCTCGAGATTTAAGCAACAACTTCAA
GCGCTGATGGAGACTCTAAACTGTACGGAACCTCACTATGTTCGTTGTATCAAGCCAAAC
TCGTTAAATCGACCCAGTATATTTGAGAATCGAAGTATATTACACCAATTGCGCTGTGGG
GGTGTCTTGGAAGCAGTGCGGATAAGTCTTGCTGGTTATCCAACTCGAAGGACTTATGCT
GAGTTTGTTGATCGCTTTGGTCTTCTAGTGCCAGAAGTTATGGATGGAAGCTATGATGAA
AAGACCATATCCCTAAAAATCCTTCAGAAATTGAAGCTTGAAAATTTCCAACTGGGGAAG
TCAAAAGTTTTTCTTCGAGCAGGTCAGATTGGTGTACTAGATGCCCGAAGGACTGAGGTC
TTAGATTCTGCTGCCAGGCTTGTACAGGGTCGTTTTAAAACGTACATAGCACACAAAGAT
TTCATTTCCACTCGAGCTGCTGCATTATCTGTCCAAGCATATTGCAGAGGCTGTCTTGTG
AGAAGAATGTATGCTGAAAAACGGGAGACACTTGCTGCTATCTATTTGCAGAAATATGTG
CGTGGATGGCTATCAAGAATCGCCTACTTACAGCTGTACAGCTCGGCTATCGTGCTTCAA
TCTTGCATACGTGGGCTCTCAGCTCGACAAAGATTTATGTTAGGGAAGGAACATAGAGCT
GCAATCCTCATTCAGGCGCGATGGAGAATGTTCAAAGTCCGATCAGCTTTCTGTCAACAT
CAGAAATCAATTGTTGTAGTACAGAGTCTTTGGAGGCGTAAAATGGCAAGGCATATGCTT
AGAAGGCTCAAGCAAGAGGCCAATGAAGCTGGTGCCTTGCGCAAGGCAAAGACTAAACTT
GAAAAGCAACTTGAAGATCTTACCCTGAGGTTGCATTTGGAGAAGAGACTACGGGTCTCA
GTGGAAGAGGCAAAGGTGGCTGAAATAACAAAACAGCAGAGGGTTATAGAAGCTTTAAAT
CTAGAGTTAGAGGAAGCTAAGTCACAGACCGTTAAACAGGGTAGTAAAAATGCGCAGCGT
CAAAGTGACTTGGAATTTTCAATGAAAGAAAAATATGAGCTGCAAAAGCAACTTCAGGAC
ATGGAAGATTTCAAGAAGGAAAATGCAATTTTGCGGAGCTCTTTAGAAAATTTGGAAAAG
AAGAATTTATTATTGGAGACTCAGCTGGCTAGTGCTCAGAAAGAGAATAGTCATACCATG
CAAAAGTTGCGTGATGTTGAACAAAAGTGTGAACAACTGCAACAAAACTTGCGAAGTATG
GAGGACAAGGTGTCAAATTTGGAGAATGAAAATCTTGTGTTGCGGCAAAAAGCACTGAAC
ATGTCCCCGAAGAGAAATCGACCAGGTTTTGTGAAATCATTTTCTGATATGTACTCAAGT
GCATTGAGTCTTCCATATCAGGAAAAGAAACCCATCTATGAGACACCCACACCAACAAAA
CATATTTCAATTACTCCAGGACTATCAGAGTCACGTTGGTCAAAACAAACTGTTGAAAAG
CACCAGGAAAATTATGAATTCCTCTCTAAATGCATCAAAGAAAATATGGGATTCCAAGAT
AATAAACCTGTGGCTGCTTGTGTCATCTATAAATGTCTTCTTCACTGGCACGCCTTTGAA
TCAGAGAGGACAGCCATATTTGACCATATTATTGAGGGCATCAATAATGCCTTGAAGGTT
GGGGATGAGAATGACACATTACCCTATTGGCTATCTAATGTATCCGCACTTTTATGCATC
CTTCAGAGGTGTTTAAGGTCAAATAGTTTCTTAAATTCAGCTTCCAATCGAGCTGCTGGA
TCTGCTGGTATAAGTGGAAGGTTTGCACAAGGTATGAAGACTCCCCTGAAGCTTATTGGG
TTTGATGATGGTGTATCGCACATTGAAGCAAGATATCCAGCGATCCTGTTTAAGCAACAG
TTGACTGCGTCTGTTGAGAAGATATTTGGCTTGATTCGTGATAATTTGAAGAAAGAAATA
TCTCCTTTGTTAGGAGTTTGCATACATGCTCCAAAAACTGCACGAGGTGGAAAGTCATCC
AGATCACCTGGAGGTGTACCACAGCAGCTGACGAGTAATCAATGGGATAGCATCATCCAA
TTCTTGGATTCCCTCATGAGTCATTTACATAAAAATCATGTACCCTCCTTTTTTATCCGC
AAGCTCATTACCCAGGTTTTCTCTTTTATCAACATTAATCTCTTCAATAGTCTACTACTG
CGACGTGAATGCTGCACTTTTTCGAATGGTGAATATGTAAAATCTGGTTTGGCTGAACTA
GAAAAATGGATTGCATGTGTGACAGATGAGTTTGCTGGAACTGCCTGGCATGAGCTGAAC
TATATCAGACAAGCCGTTGGTTTCCTGGTAATACATCAAAAGAGGAAGAAGTCTTTGGAA
GAGATTAAGCAGGATTTATGCCCAGCCTTAACTGTAAGACAAATCTATAGAATAAGCACT
ATGTACTGGGATGATAAATATGGCACCCAAAGTGTTTCCAATGAGGTGGTGGCTCAAATG
AGGGAGATGTTGAATAAAGATAACCAGAATCTAGCTACAAACTCATTCTTGCTGGATGAT
GATTTAAGCATACCCTTTTCTACCGAAGATATATCAAAAGCCATCCCAGCTACAGATCCA
ATGGATGTCAAAATCCCAGCCTGCCTATCAAATGTTCCTGCTGCTAAGTTCTTACTCGAT
GGTACTACAGAAACTTGTTTGACACCTCTTGCTGCTGCT
>contig66823_4 [4134 - 463] (REVERSE SENSE) Average coverage: 94.18
ATGCATTCGAAGCGATCCAACAATGGAGATGAAAATGGAGTTGTCGCTTCTGTTACCAAT
GACAATAACAATGATAACAATAACAGCAATGGAATGGAGAAACGAACCAGTAGTCGGGTT
CGAAGGCCGGTGATGAGAAATACATTTTACTTCAAGAACTCGCCGGGGTATCGTCGGAAG
AACAGGAAGAAGGTGAAAACTAGGACTGCTGCTGCTCACATTGCCAAGTATTTGAAGCCG
GGTGGTCGCCGTCCCATTCATAACTCTTCCAAGTCTATCTCTAATCTGGATGCAACCAAC
CTTCGGCGCTCAACCAGACAGAGGAGAGTATCTGTTAATTTGGGAGATTATACAGATAGC
TCTGGTTCAGATGAAGACTTAATGGAACCTAGAAAATACAGTACTAGAAGCCGGATTGAT
AACAGTGCTGCTCTGGATGTATTATCAACTCCTAAACGCAGAAAAGTTATTGAAACTAAA
TCCACACCGCGACGGGAAGGTCTGCGTCCTCGTAATTCCAAATCAAATGGGAGGCGAATT
GCATTTGATGATGTAGAAGGTAGCTCAGGTGAAAAAGATGATCAAGATGAAATAGAGAAT
GGGAATGATGGTGATGATAATGATGATGAAGTTGAGGGTGATGATGAAGGTGAAGGTGAA
GCTGAAGAGGGTGGGGAGGGTGAAGAGGAGGATGAAAGAGAAGAAGATGGTGATGATGAT
GAAGGTGAAGAAGAGCAGGATGGGCGAAGGCGCTATGATCTTCGAAATCGTGCAGAGGTC
CGCAGGATGTCTTTGGAGGAGGGTAAACATAGACCAAGATCTCCTCGGAGAGTGTTGCAT
CATGGGATGGGAAACAAGGTCAATAGGGTTGTGGGAAGGGGTGGCACTAGAGTCCATAAG
CGTCATCGTTTTAGTAGGATTGATGACTCTGATGACTCTCTTCTTGTGGATGAGTTGGAC
CAAGGACCAGCAATTCCTTGGGCTCGGAGTGGAAGTAGAGCTGGGCCTCCTTGGCTCATG
GGAGGGCTAGATATGCATGGGGCAACTGCATGGGGGTTGAATGTTGCTGCATCTGGTTGG
GGTCACCAAGCTGATTCCTTTACTTCTTTGACACCTGGAGTTCAGACTGCCGGTCCGAGT
TCAAAGGGAGGAGCAGATATTCAGCCTTTGCAAGTTGATGATAGTGTGAGTTTCGATGAG
ATAGGTGGGCTTTCAGAATACATTGATGCGTTAAAGGAAATGGTCTTCTTTCCCTTGCTT
TACCCGGATTTTTTTGCAAGCTATAGTATTACCCCACCTAGAGGTGTCCTATTGTGTGGA
CCCCCAGGAACTGGGAAAACTCTAATTGCACGAGCATTAGCTTGTGCTGCTTCAAAAGCT
GGTCAGAAAGTGAGCTTTTACATGCGTAAGGGAGCTGATGTTCTCAGCAAATGGGTTGGA
GAAGCCGAACGACAGTTGAAACTTCTTTTCGAAGAAGCCCAAAGGAATCAACCATCTATC
ATTTTCTTTGATGAGATAGATGGGCTTGCTCCAGTGAGGTCAAGCAAACAGGAGCAAATC
CACAATTCTATAGTTTCAACTTTGCTTGCTCTGATGGATGGCCTCGATTCTCGTGGACAA
GTTGTCTTGATCGGAGCTACAAACAGAATTGATGCTATTGATGGGGCCTTGCGTCGACCT
GGTCGATTTGATCGCGAGTTTAACTTTCCCTTGCCTGGTTGTGATGCCCGGGCTGAAATC
TTAGATATTCACACACGCAAGTGGATGCACCCTCCAACCAGGGAACTAAGGACAGAACTT
GCAGCAAGTTGTGTGGGTTATTGTGGGGCTGATTTAAAAGCACTCTGCACTGAAGCAGCC
ATTCGTGCATTTCGTGAAAAATATCCTCAAGTGTACACCAGCGATGACAAATTTCTGATA
GATGTTGAATCAGTTAGGGTAGAAAAATATCATTTTTTTGATGCTATGTCAACAATTACC
CCTGCTGCTCATAGAGGCTCCATAGTTCATTCGAGGCCTTTATCAGTTGTTGTCGCTCCA
TGCCTGCAAAGACACCTCCAAAAGGCCATGGTACACATATCAGATATATTCCCTGCTTCC
GCTATTTCATCTGAATTGACAAAATTATCAATGCTTTCCTACGGTTCTGCTATTCCACTG
GTTTACAGGCCTCGGTTTCTGTTATGTGGAAACGATGGTGTTGGGATGGATCATCTAGGA
CCTGCTATATTACATGAGATGGAGAAGTTTCCTGTTCACTCTCTTGGGCTTCCTTCTCTG
CTGTCAGACCCTAGTGCAAAGACACCTGAAGAGGCTTTGGTACATATAATTAGTGAAGCA
CGAAGGACTACACCATCTATTCTATATTTGCCTCATTATGATCTTTGGTGGGAAAATGCA
CATGATCAGCTAAGAGCGGTCCTACTCACTCTGCTAGAAGAATTGCCATCTGAGCTACCT
ATATTGTTACTCGGAACAACCTCAGATCTACCCCCTGATGTGGACGAACGGCATCGAATA
TTTTCTGAACGTAGCATCTACAAAGTGGATGGACCATCAAATGAAGATCTGTCTTTGTTC
TTTGATCGACTAATTGAAGCATCTTTGTCGGTACCATCTGAAGCTAATACAAAAACACCC
AAGACATCTACGTCACTTCCTGAGCTCCCTAAAGCTCCTAAGGTTGCTAGTGGCCCAAAG
ATCTCTGAGTTAAAAGCTAAGGTAGAAGCAGAACAGCATGCACTTCGTAGACTGAGGATG
TGTCTTAGAGATGTGTGCAATAGGATCTTATATGATAAACGTTTTAGTGCCTTCCATTAT
CCAGTTACAGATGAGGATGCTCCAAATTATCGCTCCATCATCCAAAATCCTATGGACATG
GCTACATTGCTTCAACGTGTAGATTCTGGCCGATACATAAAAAGTTTTGATTTTCTGCAC
GATGTTGAACTGATATTACACAATGCAAAGGCATACAACGGAGACGATTATAATGGAGCT
AGGATTGTTAGCAGAGCACATGAGCTTCGAGATGCAGTGCAAGGAATGCTCTCTCAGATA
GATCCTGCACTTGTGGCATTCTGTGACAAGATTGCTGCTCAAGGAGGCCCTAGTCAAATG
CCTGATGGTTATGGAGGCTCTGCTCTTCAGCAAAATCCCGTTGTTCAAACATTAACTGTG
ACTAGAGCGAGTGCTCGGCTCCGTCATGTCCAGCCAGATGTTAACTTAGATCAAAGTTAC
GAAGCATTAAAAAGACCAAAGAAGAATGTTGACACTATCTCCACAGTTGCAGCTGATGAA
GACAAAGCCGAACACCTAGAATCATTGCCTTCACCATCATCCGAAGAGGCTCAAGCTAAG
TTTACCACCCGCACAGGACCAGAGACCTCAACTGCAAATTGTAATGAATCTGAGACTCCC
ATGGAATTAGAGGAACTTAGATGTGGAAGATGTCCTGAAGATGATGTGAATATGGAAGAC
GGAGATACTTCCAGCAGCCAAGTGGAAGTGATCAAGCAACAATTTTTGAAGCACACTGAA
GCATATGGTATTCCACAGCTTGAAAGGCTGTATACCCGTATTATAAAGGGTGTTTTTGAG
ACAAAATCCGCTGCAGGTTCTGAGAATCCCAAAGCCAAGGCGCTATTACCCTTTCTTTTG
TACTACTGGTTA
>contig67483_2 [3994 - 158] (REVERSE SENSE) Average coverage: 45.59
ATGGGAGATGAAGAACGAACTAGAAATAGTAGTAATGGTAATAACAGAGAAGTTGAGCAA
AAAGTTGCATTCTATAAATTGTTTAGTTTTGCTGATAAATGGGATATAATATTGATGATT
GTTGGAAGTATTTCTGCCATTGCTAATGGAATTGCGCAGCCATTGATGACTCTTATTTTG
GGTCAGATTATAAATTCTTTTGGTAGCACCGATGCCGAACATGTTGTTCATGAAGTTTCT
AAGGTATCCTTGAGGTTTTTATACCTGGCAATATATACTGGCATAGCTTGCTTCCTACAG
GTAACATGCTGGATAGTAACTGGAGAAAGGCAAGCAGCAAAAATTCGAGGCCTGTACTTG
AAGACGATTCTAAGGCAGGATATAGCCTTCTTTGATACTGAAACAACTACAGGAGAAGTC
ATCAGTAGGATGTCAGGGGATACTGTGCTCATTCAGGATGCCATGGGAGAGAAAGTTGGC
AAGTTTATACAGTTAATGGCAACATTTGTTGGAGGGTTTGCCATTGCCTTTATAAAAGGT
TGGCTTTTAGCCTTAGTTTTGCTAGCATGCATCCCGGCCCTGGTTATTTCTGGTGCTACC
ATGGCAATGTTGATGATGAAAATGTCAAGTCGAGCCCAAATGGCCTACGCTGAGGCTGGA
AATGTTGTTGAGCAGACTGTTGGTGCTATCAGAACAGTTGCATCGTTTACAGGAGAAAAA
GATGCAATAAAAAAATATGATAACAAGCTTATAATTGCGTATAAAGCTGCTGTCAAACAA
GGGTTAGCCTCAGGATTAGGGCTTGGTGCCTTAATTTTCATAATATTGTGTACATATGCT
CTTGCTGTCTGGTATGGAGGGAAACTTATCATAGAAAAAAATTACAATGGTGGACAAGTC
CTCAATGTAATTATGGCCATGATGACTGGTGGAATGTCATTAGGACAGACATCTCCGTGT
CTGAATGCATTTGCAGCTGGACAAGCAGCAGCATACAAGATGTTTGAGGCAATACATAGG
TCACCAAAAATAGATGCCTCAAGCACTGAAGGCATTGTATTGGAAGATATCAGGGGTGAT
ATTGAGCTAAAAAATGTTACTTTTCGGTACCCTGCAAGGCCTGATGTGTTGATTTTTTCC
GGATTCAGCTTGCATATTTCCAGTGGAACAACTGTCGCTCTAGTAGGACAAAGTGGGAGT
GGAAAATCTACAGTCGTTAGCCTCATCGAGAGATTCTATGATCCTGATTCGGGTGAGGTT
CTCATTGATGGTGTTAATTTGAAGCAACTTCAGTTAGCTTGGATTAGACAGAAGATTGGA
TTAGTGAGTCAGGAGCCTGTTCTCTTTACTACTACTTTAAGAGAAAACATAGCATATGGG
AAGGAAGGTGCCACTGATGCTGAAATTAGGACTGCTATTGAGCTTGCTAATGCTGCCAAA
TTTATTGATAAGCTTCCAAAGGGTTTGGACACTATGGTTGGGGAGAGAGGAACCCAACTT
TCTGGTGGTCAGAAGCAAAGAATAGCCATTGCACGAGCTATTCTGAAAAACCCAAGAATT
CTCCTCCTAGACGAGGCTACTAGTGCCCTTGATGCTGAATCTGAACGCATTGTACAAGAT
GCACTTGACAGAATTATGTCAAATAGGACTACTGTCATTGTTGCACATCGATTGACTACC
ATCAAGAATGCTGACACGATAGCAGTCGTTCATCAAGGGAAAATCATTGAGAAAGGTTCC
CATGAGGAGTTGATCAAAGACCCCGAAGGGGGTTACTCGCAACTGGTGAGACTTCAAGAA
GGGGCCAGAGAACAAGAAGCTGCCCTTATGGATCCTAGTAGTCTAGATATGAATCAAAAT
CTTGAAAGGACAATGAGTAGATCAGCAAGTCAAAGATATTCTATAAGGAGATCAAGAAGT
AGAGGTTCCTCCAGTGGAAGGCATTCCATTTCCATCAGCTTTAGTGTCCCTGGTCCTGTA
AATATTCAAGAGACTAACGAAGGGAATTTTTATGGTGATGGTGATGACTACGAGAAAACA
AAAAAACCCGATGAAGAAGCAAAAAGGGAGAAGAGTAGGAGTGTTTCCATGAGACGTTTG
GCTTACTTAAATAAGCCAGAAATTCCAATCTTGCTGCTTGGAAGCCTTGCTGCTTCAGTG
CATGGGATTATCTTTCCTATTTTTGGATACCTTATTTCCTCAGTCATCAAAATATTCTAT
GAATCAGCTCATTTGCTTCGCAAGGATTCAAGAAAATGGGCACTTATTTACATGTCTTTA
GGTATTGCTAGTTTTATAGCAATACCTTTTCAGAATTTATGTTTCGCAATTGCAGGAGGT
AAATTGATTCGAAGGATCCGTTTCATGACCTTTGAAAAGGTTGTTCACCAAGAAATTAAA
TGGTTTGATGATCCTGCAAATTCAAGTGGAGCACTGGGCGCAAGGTTGGCAACAGATGCA
GCAAATGTTAGGAGCCTTGTAGGGGATCAGTTGGCCTTAGTTATGCAGAATATAGCAACA
GTGGTCGCTGGTTTAGTAATAGCTTTCACAGCTAATTGGATTCTAGCTCTCATTATTCTA
GCTGTGGCACCCCTTATGTTTCTTCAGGGGTACCTTCAAGCAAAATTCATGAAGGGATTT
AGTGCAGATGCTAAGATAATGTATGAAGATGCAAGTCAGGTTGCAAATGATGCAGTTGGG
AGCATCAGAACAGTTGCATCCTTCTGTGCAGAGAAAAAGGTGATGGATTTGTATCAGAAG
AAATGTGAGGCTCCAGTAAAACATGGTGTTCGTTTAGGGCTCATTAGTGGTTTAGGATTT
GGTTTCTCTTTCCTTGCCCTTTATTGCACAAATGCATTCTGCTTTTACATCGGGGCAATC
CTTATTCATCATGGTAAAGCTACATTTGCAGAAGTTTTCAAGGTTTTCTTTGCATTAACA
ATCTCAGCGGTCGGTTTATCCCAAAGCAGCAGCATGGCTATGGACAGGAACAAAGCCAAG
GACTCTGCTGTCTCGATCTTTAAGATTATTGATAGTAAGCCTAGCATTGACTCAAGCAGC
GAAGCTGGGATAACACAAGAAACTGTCAAGGGTGATATCGAGTTCAGTCATGTTAGCTTC
AGATATCCAACTCGGCCAGATATCCAAATATTCAGTGACTTGAGTTTGTTTATTCCATCT
ACAAAGACTGTTGCACTTGTGGGAGAAAGTGGAAGTGGGAAATCGACAGTGATCAGCATG
ATTGAGAGGTTCTATGAACCAGACAAAGGTCGAGTGTTCCTAGACGGGGTAGAGATTCAG
AAGTTCAAATTAAGTTGGCTAAGACAACAGATGGGGTTAGTGAGTCAAGAGCCAGTACTC
TTCAATGAGAGCATCCGTGCCAACATAGCCTACGGAAAGGAAGGAGGTGCCAATGAGAAT
GAGATCATTGAAGCTGCAAAAGCCGCCAATGCACACAACTTCATCTCAGGATTGCCACAA
GGTTATGACACCTCAGTGGGAGAAAGAGGGGTGCAGTTGTCAGGGGGGCAGAAGCAAAGG
ATAGCCATTGCACGGGCGATTCTAAAGAATCCTAAGATTCTGTTGCTTGATGAAGCCACT
AGTGCTCTGGACGCTGAGTCTGAACGCATCGTGCAAGATGCTTTAGATAGTGTAATGGTG
CATCGGACAACTGTGGTTGTCGCTCATCGGTTAGTCACAGTCAAGAATGCTGATATAATA
GCTGTAGTCAAGAATGGGGTGATTGCTGAAAAGGGTAAACATGATGAGCTCATGAAAATA
CCTGAAGGTGCTTATGCTTCACTAGTTGCTCTTCATGCTAGTGCTGCTTCAACCTTA
>contig71501_2 [3358 - 617] (REVERSE SENSE) Average coverage: 212.39
ATGGCAAAGGGATCAAGAAAAAAGGTTGCCAGATACCAGAAGGACCAGTCAGGATGTATG
TGGGGTTTGATTAGTATCTTTGATTTCCGCCATGGTCGCTCCTCACAAAAATTGCTGGTG
GACAAGAAGCGGGGGAGCAGGCGACTAGATGGGACTGCATATGCGAATATTAATCTTGAG
ACATTGACTGATTCATGTGAAATCTGTAATGACAATGAAGGCTCGGTCCAATGTGAAACA
GCAGCAAGCGACATTAGTAAATTGAGCGTGAAAGAACTAATGGAGGAAGAGATGCTTGGG
GAGCAAGATCAGAAAATTGCTAATGGAGAAGCAAAGCTGAATACAACAGGTGACGGAGGT
AATGTGAAGAAGAATCGCCGATGGATGAGAAATAAGATGTCCCTTGATCTAGATGCTAGT
GGCTTTGTTGCAGCCGAGGACTTAAAAGCTGAAAGGCCTAGCCACCGAAAGAACAAATCC
TGTGGTAGTGTCGACCTAAATGTAATTGTGGAAGAACTATGTAACAGGATTCACCAAAAG
GGTACCAGTTGTCAGAAGCATGGTCAAGATAGAGAATGTACCATCCAATCCACAGAAGAT
CCTTCTGTCATAGAGAGAAAATTGTGGGAATCAACAAAGGTGTTGGTGAATCATTTTACT
GATGGAAATAGCTCCGGTAAAGATGGTAAAATTCAACCTTCAAAAGAACTCACCGATGCC
CTTCAGATTCTGAATTCACACAAAGATTTGTTTCTGAAGCTCCTACAGGATCCAAACTCA
CAGTTGGTGAAACACATACAAAGTTCGCAGGATATTGAAGTTGAAGAAGGCAAGTTCAAA
GTGCTGACAGGGTCTGACATGCTACAGCAAGATATTGGTAATGCTAAACAACAGAACTTC
TGGAGGAGGTTTAAGGGCTTGGAGAGAAATTCCTCAAGAAAAACCGATACTTCAGAGGAT
ATAAACAGAATTGTTGTTTTAAAACCGGGTCCACCAAGCTCAAATAATTCTGAAACGGCC
TCCCTGTGCAGTTCATTACCAGGATCTCCTCAGACCAAAGGAGACAAAGGTCAATTTGAA
AGATCATATTCCCCCTTTTCCTTTTCCGAGTTTAAGAGAAAATTGAAACATGCCATGAGG
AAAGAGCAACATAGGTTGTCCCATCAACCGTCAGATGATCATCCTACTCTGGCCAATCAA
GAGAAGAAATTTAGTGGAGAATTGATTGGAATGGCTTCTCCTAGTAGAGACCATTTCTTT
ATCGAAAAAATACCTAAAACTTCAGTTGGCAAGACAGGAAAGCTAAAAGATGACAGTGCT
CTTACTCCTGAGCAAAGGGTATCCAACATTTATATTGAAGCTAGGAAGCATCTTGCTGAG
ATTGTAGGAAATGGTGACATAGATGCAGATATTCCTAACAAAAAAGGGCCCAGGTCTCTT
GGGAAAATACTTGCTTATTCCGGCTACAGTTCTCCTATATGCAGTCCTAGAACAGAGGGA
GGTATGAAATCGCCACCCAATGGGGAATGTCAAACAGGCGATGAGAAGTCATCTCAAATC
ACGCAAACAAGCTATGTCAGCCATCCAGCTCAAGTGAAGGAAGAGTCACAAAATGAGCTA
TGCATAGCTGTTGACAAACCTGTCCATGAAGCTGATGTTTCCATCATTGAAACTCTTACT
ATTGAAGGGCTTCCTCACGAAAGGAATAATGATGAGCCTACCTGCGAAACTGAGGCTTTG
ACTTCTGAAGTTCCCGTGGTATCTGTTAGATCTCCTGATGCACAGTCACCGAAAGAGAGT
GATGCGAAGGAAATCTCCACTGAACAATTCTCACCATCTCCCATTAAGAAGAATGATCAG
GAAGATAGTAGCTGCTCAACATGTTCCGATAAAAATTTGCATCCAACAATCCTAAAAGAG
GATTTATGTGAAGAGAACAAACCATCATCGTCTTCAAATGCGTCACCACTTATTTGTAAA
TTGACTGAGAATGATGAAGATCTAGATACCGCGAGTGATGCAACAAGCAGGCAAAGTCCC
ATATCTGTTCTCGACCCATTATTCCAAGAAGATGACATTAGCCCTCCTGGCAACAAGTAT
TCGAATGAGCCTATTCGACCACGACAAATAAGGTTTGGAGAAGAAATTTCTGCACCTTTA
GAACGAGTTTTAAGCTGCAGGACTTGTGTGCATGATGACAAGTATACGATTGAGTTTGTT
AAAGCTGTGGTCCAAATGTCTGGTTTGTCTTGGGAGGAGCTTCTCCAAAGGTCGATTCTC
TCGGATCATCTTGTCGATCCATCATTGCTTGATGAAGTCGATTTTCTCCCAGACCTGCTT
TCTTGTGACTTCAATGTTCTCTTTGATCTTATCAATGAAGTTCTTATCGAGATCTGTTGT
TTGAACTTTGGCTGCTTGCTATCACTTACAATGCCATACGTTCAACCAGAGTTAAAAGGA
AAAGATATATTTACTGAGATATGGAAGAGAGTCGACTGGTACTTAAAGCTGGAGGGACCC
CCACGAACGCTAGACCAGATTGTCGAAAAAGACTTAGAAAAACCTGGGAAATGGTTGGAC
CTGCAGCTTGATTGTCAGTGCATTGGGATTCGAATACAAGAAGCCATTCTCGAAGAACTG
GTGCAGGAAACAATTTTGAGCTTTGATACTGCGGGATTGGAGAGTGAATCTTCCGTCATC
CAACAGGCTGTAGCAAAGGATATTGACATTGACGTTGAGGTA
>contig115630_3 [4214 - 429] (REVERSE SENSE) Average coverage: 159.37
ATGTGCACTGGGACTGTTCCTTGGGCAGGTCTGAGTGCTGAGGAAATTTATCGCACTGTT
GTCAAGGCTCGAAGATTGCCTCCACAATATGCTAGTGTAGTTGGTGTCGGAATACCGAGG
GAGCTGTGGAAGATGATTGGGGAATGCCTCCAGTTCAAACCGTCTAAGCGCCCTACTTTC
AGTGCAATGCTAGCCATATTTCTTCGTCATTTGCAGTCACTGCCTCGAAGCCCTCCTGCA
AGTCCAGAAAACGATGTTGAAGCTTGTTCGACAAATTTAATTGAGCCGTCCCCAACATCT
GTCTTGGAGGTGTACCCATATAACCCCAATCAACTGCATCAACTAGTTTCTGAGGGGGAT
TTGAATGGTGTAAGAAATTTTCTTGCGAAGGCTGCATCTGGGGCAGGAAGCAGTGCAGTC
TCTTCGTTACTAGAAGCACAAAATAATGATGGGCAGACAGCGCTCCACCTTGCCTGTAGA
AGAGGGAGTTCTGAACTTGTTGAGGCTATTTTGGAGTACAAAGAGGCTGATGTAGATATT
CTTGATAAAGATGGGGATCCTCCACTAGTCTTTGCTTTGGCAGCTGGATCTCCTGAGTGT
GTTCGTGCCCTTATTAAAAGAAATTCTAATGTGAGATCTAGGTTAAGGGAAGGTTTTGGG
CCTTCTGTAGCTCATGTTTGTGCATACCATGGTCAACCTGATTGCATGCGTGAATTATTA
TTAGATGGGGCTGATCCTAATGCTGTCGATGATGAAGGTGAATCTGTGCTGCACAGAGCT
GTTGCGAAGAAATATACAGACTGTGCTTTGATCCTATTGGAACATGGAGGCTCTAGATCA
ATGAGTGTTCCGAATTTAAAGGAGTTGACACCCTTGCACCTTTGTGTATCAACATGGAAT
GTAGCTGTTGTGAGAAGATGGGTTGAAGTTGCTACTGCCGAGGAGATAGCTGATGCAATT
AATATACCGAGCTCATCTGGTACAGCCTTGTGTATGGCTGCAGCTGTTAAGAAATACCAT
GAAAAAGAGGGAAGAGAATTGGTGCGACTATTACTTGCTGCTGGAGCTGACCCAACTGCC
CAAGATGCTCAACAGAGAACTGCTTTGCATACAGCTGCTATGGCTAATGATGTGGAGCTG
GTGCAGATCATTCTGGATGCTGGAGTTGATGTCAACATCCGTAATGTGCACAACACAGTA
CCTCTTCATGTGGCTTTGGCTCGAGGTGCAAAATCTTGCATTGGGCTCCTGCTGTCGGCT
GGAGCGGACTATAATTTCCAGGATGATGAAGGTGATAATGCTTTCCACATAGCAGCTGAT
GCAGCTAAGATGATTCGTGAAAACCTCGAATGGATTATTCATATGCTTAAGTGTCCAGAT
GCTGCCGTTGATCTGAGGAACCACAGTGGTAAGACTTTAAAAGACTTTTTAGAGGCCCTT
CCTCGAGAATGGATTTCTGAAGATCTGATGGAGGCACTTTTGGATAAGGGGGTTCAACTG
TCTCCTACAATTTACATAGCTGGTGATTGGGTGAAATTTAGAAGAAGTGTCACTGCTCCA
AAGTATGGTTGGCAAGGTGCAACACAGATGAGTGTTGGTTTTGTACAGAGTATTCCTGAC
AAGGATCACTTGATAATATCATTTTGTACCGGAGAGGCTCGTGTTTTGGTGAATGAAGTT
ATAAAAGTAATTCCATTAGACAGGGGACAGCATGTGAAACTTAAACAAGATATCAAGGAA
CCAAGGTTTGGTTGGCGGGGCCACTCACGTGACAGCATAGGAACTGTACTTTGTGTAGAT
GATGATGGGATATTGCGGGTTGGATTTCCAGGGGCCTCCAGAGGATGGAAGGCTGATCCT
GCTGAGATGGAAAGAGTAGAAGAATACAAGGTTGGGGACTGGGTTCGTATACGCCCATCT
CTTACCACAGCCAAACATGGCTTGGGTGCTGTAACACCGGGCAGTATTGGTATAGTATAT
TGTATTAGACCTGATAGTAGTTTGTTGCTGGAATTAAGTTACCTTCCAAATCCGTGGCAT
TGTGAGCCAGAAGAGGTTGAGCATGTTGAACCTTTCAGGGTTGGTGACCGGATATGTGTA
AAACGTTCAGTTGCCGAACCAAGATATGCTTGGGGGGGTGAAACTCATCATAGTGTGGGA
AGAATAAGTGAGATAGAGAGTGATGGCCTCATAATTATTGAAATTCCCAACCGGCCAATA
CCTTGGCAAGCTGATCCTGCTGACATGGAAAAAGTGGAGGATTATAAGGTACGAGATTGG
GTTAGAGTTAAAGCTTCAGTCTCATCTCCCAAATACGGATGGGAAGATGTCAACAGAAAT
AGCATTGGAGTTATCCATAGCCTAGAGGAAGATGGTGACATGGGTGTTGCCTTTTGCTTT
AGAAGCAAGCTCTTTACTTGTTCTGTGACCGATATGGAGAAGGTGGCTCCTTTTGAAGTT
GGGCAAGAGATTCATGTGATGCAATCTATTTCTGTTCCTCAGCTTGGATGGTCTAATGAA
TCTCCAGCTACTGTTGGAAAAATTGTGCGAATTGACATGGATGGAACATTAAATGTGAAG
GTAGCTGGCAGATCCAGCCTCTGGAGAGTTTCTCCTGGAGATGCTGCCTGTCTGTCAGGT
TTTGAAGTCGGTGATTGGGTGAGGTCAAAACCCATCTTGGGAGCTAGGCCAAGTTATGAC
TGGAGCAGTATAGGAAAGGAAGGTGTAGCAGTTGTTCATAGTGTACAAGATAATGGTTAT
TTAGAGCTGGCTTGTTGCTTCCGTAAAGGAAAGTGGCATGCTCATGACACGGACATGGAG
AAGATCCCAAGTCTCAAGGTTGGGCAGTATGTAAAATTTCGTGCTGAACTAACAGAGCCA
AGATGGGGCTGGAGAGGAGCCAATTCGAAATCCCGAGGCATTATTACCAGTGTTCATGCT
GATGGAGAAGTAAGGGTAGCATTTTTTGGCTTGCCAGGGCTCTGGAGAGCAGATCCTGCT
GACTTGGAGATTGAGGCAGTGTTTGATGTTGGTGAGTGGGTGAGATTGAAGGATGGTGCT
GGAAATTGGAAATCTATTGGCCCGGGCAGTATAGGGGTTGTACAGGGACTAGGATATGAG
GGTGATGAATGGGATGGAACTGTTTCTGTTGGTTTCTGTGGAGAGCAAGAAAATTGGGTG
GGACTCATTTCTCATCTTGAGAAGGTTAATAAGCTAATGCTTGGACAAAAAGTACGAGTA
AAATTCTCAATCAAGCAGCCAAGGTTTGGCTGGTCAGGTCACAGTCATGCTAGTGTCGGG
ACAATAACATCAATTGATGCAGACGGCAAGCTAAGAATTTATACACCTGCTGGTTCAAAG
GCTTGGATGCTGGACCCATCTGAAGTTGAGGTGGTCGAGGAGGAGGAGATCCATATCGGA
GACTGGGTTAAGGTTAAGGAATCGGTGACAAACCCAACACACCAATGGGGAGAGGTGACT
CCTTCCAGCATTGGTGTCGTACACCGCATGGATGAAGGACAGCTTTGGGTTGCATTCTGC
TTCTTGGAAAGGCTTTGGATTTGCAAGGCTTCAGAAATGGAAAAAATTAGGCAGTTCAGA
GTTAGGGACAAAGTGAAGATTAGAGAAGGGCTGGTGGCCCCGCGCTGGGGATGGGGGATG
GAAACTCATGCGAGCAAGGGAGAAGTTGTGGGGGTTGATGCTAATGGGAAGTTGAGGATA
AAGTTTAGATGGAGAGAAGGAAAACCATGGATTGGAGATCCTGCTGATATAGTTCTTGAT
GAAACC
>contig66840_4 [3760 - 1325] (REVERSE SENSE) Average coverage: 102.70
ATGGATAATAGATATGGTTCTGGACCTCCATATCCTTATGGGTATCCACCCCCAAGTCAG
CCATACCCACCACCCCAAATTCCTGAGGTATACCCTCCACCACCACCCCATAGTTCTGAG
GCATACCCTCCACCACCACCCCATAGTTCTGAGGTATACCCTCCACCACCCCACAGTTCT
GAGGCATACCCACCACCCCCACATTCCCATTATCCATACCCGTATTCGCAACCGGCTTAC
CCGTATCCATATACGCAACCGGCTTACCCGTATCCGCCACACCCGTATTCTCAACCTAGT
TACCAAGTTCCACCTCCTAGACCTTACTCATTTTCAGGTCCTCTTCCCCAAACTACTGCA
CCTCCACCAAGTATACAGCATAGTAGTAGTTTTCAATATGGTTCATCTCATTACCAATAT
CATCCTGATTCGAGTCCTTATCCGGCCCCTAATGCCCCTCCCTTGCTTCCTTCGCGGAGT
AATAGCTTTAGTAGTGCCCATGGACATGATAATGTAGTGAGTGAGTTGCCAGATAGTAGT
GGGGTTGGTGTTGGTAGTAGGCCTTCCAATGCTTCGATATACCCTCCTTTGGATGATCTT
ATGTCGGGTATGCGATTGTCTGATGTTCGCCCGTCTGCCCCTGCCTCACCTCCTGCACCT
ACTGTGCCTTCGATGGATAGTTTAGCTTTAACCACCCCTGCAAGTCCTGGTGGAGAGTTT
GGTCATCATGGCAGCTTGCATGGGATACATGCTAGAAGTCCTAGTTGGGATAGTTGTTTT
TCTTGTGTTGGTTCTCCTAGTTCTTCTAGTTTTGAGAGCGAAGGTATGCAGATCGTGCCC
TTACAAAAAGGGTCTTTGAAAGTTTTGCTCTTGCATGGAAATTTGGATATATGGGTTTAC
GAGGCAAAGAATCTTCCGAACATGGACATGTTTCATAGAACTCTGGGTGATATGTTTGGA
AGATTACCTGGGAATGTAACCAATAAAATTGAGGGCCATGTATCTCGCAAGATTACTAGT
GATCCGTATGTGTCAATAACAGTATCCCACAGTGCTGTAATTGGGAGGACTTATGTGATC
AGTAACGAAGAGAATCCTGTGTGGATGCAGCACTTCATTGTTCCGATGGCACATTATGCT
GCTGAAGTGCATTTCTTGGTCAAGGATAGTGATGTTGTAGGATCCCAACTCATAGGAAGT
GTATCGATTCCTGTGGAACAATTGTATTTAGGGGCAAAAGTTGAGGGTACATATCCTATC
CTTAATGCTAGTGGGAAGCAATGTAAGGCCGGAGCTGTCTTGAGCATTTCCATTCAATAT
ACACCCATCAAGAATCTAAGTTCTTACCACCATGGAGTTGGTGCTGGCCCTGATTATCAA
GGGGTTCCTGACACTTATTTTCCTCTTAGGAAAGGAGGAACAGTTTCACTTTATCAGGAT
GCTCATGTTCCTGATGGCTGCCTTCCAGAATTTATGCTTGATCGAGGAATGAAGTACGTG
CATGGAAAGTGTTGGCAAGACATATTTGATGCTATACGACAAGCAAGAAGGCTTGTGTAC
ATTACAGGGTGGTCAGTTTGGCATAAGGTTAGATTAGTTCGTGATGGTGGAAATCATTCA
TCGGACTGCAGCCTGGGAGAGCTTCTTAGGTCCAAATCAGCAGAAGGAGTGAGAGTTCTG
CTTCTTGTGTGGGATGATCCTACTTCAAGAAGCATATTGGGTTATAAAACGGATGGAATT
ATGGCAACCCATGATGAGGAGACTCGTCGTTTCTTTAAGCATTCATCAGTGCAGGTGCTA
TTATGTCCTCGCGTTGGTGGAAAACGACACAGCTGGGTCAAACAAAGGGAAGTTTCAACA
ATTTTTACCCACCACCAGAAAACTGTGATAGTTGATGCTGATGCTGGCAATAATAGAAGA
AAAATCATTTCTTTTGTTGGCGGGCTTGATTTATGTCATGGGAGATATGACACTCCGGTC
CATCCTCTGTTCAGAACCCAGGATACAGTACACAAAGATGACTATCACAACCCCTCATTC
CAAGGCAATACCACCGGCTGCCCAAGAGAACCGTGGCATGATTTGCACTGTAAAATTGAT
GGGCCTGCAGCATATGATATTCTTACCAACTTCCAACAACGATGGTTAAAAGCTTCTAAA
GCACATGGGATCAAAAAGTTAAAAATGCCTAGTGATGATTCATTACTGTTAATTGATCGC
TTGCCTGACATTGTTGGTATATCTGATGTTCCTTGCCTTAGTGAGCATGACCCAGAATCT
TGGCATGTACAGGTTTTTCGGTCTATCGATTCCAGTTCTGTAAAAGCTTTTACGAAGAAT
CCTAAGGAAGCTACTAGCATGGAGAAGAAAATTTCCTGCCAATTCTTTTTTTTGGTTGTT
TATTACCCCCCTTTACTTTTTCTTTTTAGGTGTTAC
>contig67432_1 [223 - 3384] Average coverage: 31.25
ATGCCGAGTCTAGCTCTTCTCTTCCTTCTTTCTCTCTCTTTCTTCTTCTTCTTCACTACT
GTCGCCATTGACGGAGATTTATCCGCGCTTCTTGCCGTCAAATCCGCCATTTCTAGTGAC
CCTTCTGGGGTACTTTCGAACTGGACTGCTAAGACTCACTACTGTGAGTGGCGTGGTGTT
TCTTGTGATTCTTCTAATGGTAGAGTGGTTTCTGTTAATCTTACGTTGTTGGGTGAAAAT
GGCGGTTCTTCTGTTCTCGCCGGAACCCTAGCTTCTTCCGTCGGAAACTTGACGGAGCTT
AGGGTTTTGTCGATTGCTAATAATGGGTTTTCCGGCGAGATTCCGGCGGAAATTGGATCT
TTGCGGCGTTTAGAGGTGGTTGAACTTCAGGGGAATAATTTCTCCGGGAGGATCCCGCAT
GAGATAAGCAATCTTACTTCGTTTTCGCTTCGTTTGCTTAATTTGTCGTTTAATTTGCTT
ACTGGGAAAGTTCCGGGTAGTTTAATTGGGTCTGGGAAAATTAGGGTTCTTGATTTGTCT
GATAATCAGTTGTCTGGTAAGATTAATGTGGGTCATGATTGTTGGTATCTTACTCATTTG
AAGCTTTCGAATAATTTTCTTGTTGGTGATGTTCCTGCTGAGATTGGGAAATGTATGAAT
TTGAGGACATTGTTACTTGATGGGAATATTTTGGAAGGTAGTATACCTCCTGAGATTGGC
CGTTTGTCGGAACTTAGGGTCTTGGATGTTTCTAGAAATAGTCTTACGGATACGATTCCG
AGGGAGCTTAGTAATTGCCGGAAGTTGGCTGTTCTTGTGCTTACCAACTTGGTTGAGTAT
AGTGATGATAGATCGTTGGATATTTTTAGGGGTGAGTATAATGCGTTTGTGGGAGGTGTT
CCTGAAGAGGTATTTATGATTCCTGCTTTGCAGGTGTTATGGGCGCCTAGAGCAAATATT
GGCGGTCGCTTGCCTTGGAATTGGACTAAGTATTGCTCGTTAAGAGCTCTGAATTTGGGT
CAGAATTATATTGATGGTATTATACCGGAGGGTATTGCAATGTGTAGAAATTTGACTTTT
TTGGATTTAAGTTCAAATGGTCTCTCTGGAAACTTCCCTTTGCAGCTTCAAGTCTCATGC
ATGGTGTATTTGAATGTTAGTTGGAACTCACTTTCGGGTCTTCTTCTGCCATCCGATAAT
CATAATTGTGGTGGAGGAGTGAACTTGAAGAGGGATGATTTGTATTATCTTGATGAAGAA
GATATTGAAAATGTTTACTTCCGTGTCAATATGTGGGATCCTGAATCGAATGTCCAATAT
GGTGTAATGTCAGATGATAGTCTGGTGATAAAACATGATTTTGGGAGGAACAAATTCACT
GGTTCATTGCCTTTATTTTCTTTGTCAGCTGGGCTGTTCGTTCTCAATGGTAATGTATCA
TTTGAGCTTTTGCTGAATGAAAATGGCTTCAATGGGTCTCTTCCTGGCAAGTTGTTATCT
GGTTGTCAAAATGTTCGTGGTGTTTATGTGAATCTGACTGCTAATAAGTTATCTGGGGAG
ATATCCCGTACGCTACTTCAGGATTGTTTGGAGCTAAAAAGTTTTGAAGTAGCCCAGAAT
CATATGTGGGGGTCAATTTCATCAGATATCATTAAATTGAATATGCTTAGTAATCTTGAT
TTAAGAGAAAACCAGTTATCTGGGCCTCTACCTAAGCAGTTGGGAGACTTAAAATCTCTG
AAATCACTACTTCTTGGCAGGAATAACTTTACTGGGGAGATTCCTCCACAACTTGGTCAA
TTGACTAACCTTGAGGATTTGGATCTGTCCGAAAACAATCTCAAAGGACCAATTCCTAGT
GCATTGGCAAATGCAAGCAATCTAAAAGTTCTTTTGTTGGATCACAATGTGCTTACGGAC
GACATACCTTGGTCATTCTCATCCTTGTCCCATCTTGTGGAGTTGGATGTTTCATTTAAC
AATCTCACTGGTCATATTCCGCACCTACAGAATATAAGTGATTGTGCAAGCTTCAAGGGT
AATAAATTTCTGCACTCATGTCCTGATCCTTATTCGGTACCACCAGCTGGTCTCCCAGTT
CCCCTTGAAGTTGAGAAAGTGCACCATCGAAGAAAAATAAAATCCTTGATAATTGCAGCA
GCGACTTCTGTCTCAGTTGTAATTGTCGTTATCCTAGTGATAGTGCTTGGGTTTGTTTTT
GGAAGAAAAAAGCTGGGTAGACTCTCTTGCCTGAGAAGAAAGGTAGTTGTGACTTTTGCT
AATACTCCAGTAGAATTGACTTATGATAATGTGGTTAGTGCAACTGGAAATTTTAGCATT
CGGAACTTGATTGGTACTGGTGGGTTCGGATCGACTTACAAGGCTGAACTTGTCCCAGGT
TATCTTGTAGCTGTTAAAAGGTTGTCCATAGGCAGATTCCAAGGAATCCAACAATTTGAG
GCAGAGATTAAGACTTTGGGGAGAGTTAGACATAAGAATCTCGTAACCCTAATTGGATAC
TATGTAGGAGATATTGAAATGTTTTTAATATACAATTATCTTTCGGGGGGAAACCTTGAG
ACATTCATACATGACAGATCAGCAAACAATGTCAAATGGCCTGAAATATACAAGATAACA
GATGATGTAGCTCATGCCCTTGCCTACCTTCACTATTCATGTGTTCCTCGAATAGTTCAT
AGGGATATCAAGCCAAGCAATATTTTGCTGGATGAGGAGCTTAATGCCTATCTCTCTGAC
TTTGGGTTAGCTCGGCTGCTTGAAGTTTCTCAGACTCATGCCACAACTGATGTTGCAGGC
ACATTTGGTTATGTGGCACCAGAGTATGCAACCACATGTAGGGTTTCGGACAAGGCTGAT
GTTTACAGCTTTGGTGTTGTGCTTTTAGAATTGATGTCAGGGAAGAAAACTCTTGATCCA
TCATTTTCTGAATATGGTAATGGGTTCAATATTGTTGGATGGGCCATGTTACTGATGGAC
GAGGGGAGGTGTTCTGAGTTCTTCTACTCGGAATTATGGGAAGCAGGGCCTGAAGAGAAC
TTGTTGAAGATGTTGCAGCTTGCTTTGTCATGTACTGTAGAGTCGCTTGCTATTAGGCCA
TCAATGAAACAGGTTCTTGAAAAATTGAAACAACTGAGTTCC
>contig69504_3 [3683 - 3] (REVERSE SENSE) Average coverage: 51.86
ATGCATGCATCAGTAGAACCGCAGCAAGGTCCCCGTTCTCCAAGACCTGTGAATGGTTCA
GCAGCAACATCTCCATTGAAACACAGTCCTGATTGTGTGCAGAATAGCAGCTCTAACCTC
CCTTCTCATAGAAAGGGAAAAAAAAGGGAACGAGTTGATCAGTCTTTTGATGCCATTAAA
CGAGAACGCTCTTTAAAACCAGGTGATGGAGATTGTGGCCAAATAAGATCAGAAAGCGCT
TTGAACTCAGAAATCGCTAAATTTGCTGAGAAAGGTGGACTTATGGATTCTGAAGCTGTA
GTGAGGCTAGTAGGTCTCATGCAGCCTGATAAATCTGAGAAGAAGATAGATTTAACTGGT
AGATCCATGCTTGCTAGTACTATAGCTGCTACAGATAAGCTCGATTGCCTTAATAAATTT
GTTCAGCTTAGAGGCTTGTATGTGCTAAATGAATGGCTCCAAGAAGTTCACAAGGGTAAA
ATCGGTGATTCTGGAAATATAAAACACAATGATAAATTTGTGGATGACTTCCTCTTGGTT
TTACTTCGTGCACTTGATAAGCTTCCTGTGAATCTTAACGCCTTACAGATGTGTAACATT
GGCAAATCTGTTAATCATTTACGTTCTCATAAAAACTCTGAAATTCAGAAGAAAGCAAGG
AGTTTGGTTGACACATGGAAGAAACGCGTTGAAGCTGAAATGAACGTCAGTGATGTGAAA
CCTGGCTCAAGTCAAGCTGTTCCATGGCCAGGCAGATCACAGCATGACAGTTCTCATGGT
GGTAATAGGCACCCTAGTGGATATGATGCTGCCATCAGGAGTTCTGTTGCACATCACTCT
TCGTTGAAATCTGCTTCAGTGAAACCTGTTCAAGGGGATTCTACCTCCAAATCTGCATCT
GCACATCCGGGTGGTTTAATATCGACAGTGTCTCCTACATCAGCTACTGATAACTGTAAG
GATGGGAAGTCCCAGATAATAAATGCCAGTGATGGAAGCTCTGAGCCTCAGTCAGTGGCA
AGGGAGGAAAAAAGCAGCAGCTCTAGCCAATCTCAATCCCAATCCCTCACGAACAGTCAA
TGCTCAAGTGACCATGCTAAAAATTTTGTTCTGTGTGGAAAGGAAGACATGAAGAAGTCT
ACTGCTGGGTCTAGGAGTTTGAATAAACCTGTAGGCAGTAGTTCCAAGCACCGTGAACAT
GTTTGTGGTCCTTCCTCTAGTGCTCAAAAAGAAACTGCATCAAATAGAAGCTCATACGTG
GGCAGAAACTCAGTTGTAGAAAAGGTATCACATAATGGAATTGATGCTTCTGTTCCAGAA
AGCAACAATCATAAGCTTATTGTGAAGATATCTAACCGAGGCCGAGGTCCTGCTCAAAGC
ATTGCTGGTGGCTATTTGGAGGATTCTTCCTGCAGAAATAGTAGAGCTTCTTCTCCTGCT
CTTCTAGAGAAGCACGATCTATCAGAGTTTGCTGCGAGGGATAATAAACACGATTCTCAC
CAACTTCATGAGGTTGATGAGTCATCAAGTTCTGTACACGAAAGAACCAATGAAATTAAG
AAACTACCTAATGTTTCAAAGGTTGTTTGCACATCCTCCAGTATTGAACATATGTCTAGA
AAAGTGCATGATTCTTCTTTCAGCTCCATGAATGCTTTGATTGAAAGCTGTGCTAAGTTA
TCAGAAGCTAATATGTCTATGTTGGCTGGGGATGATGTTGGAATGAATCTTCTTGCTAGT
GTAGCTGCTGGGGAAATCCCGAAGACTGGTGCTGTTTCACCTGTCATCTCTCCTCACAGA
AATATAGCTGAAAACTCCAGTAGCACTTGTATTGGAAATCAAAAACAGTTGCATGGGGAT
GATGCTGTTCAACAAGGTCAGTCAACTGATGATGATGGCAATGACAATCATATTAATGTC
GCAGGTGTTTTTACAGCTGTTGAGGAAAGTAGCAAACTGGGTGGTGTTAAAAATGATAAT
TTACATCAGAGTATGAAAGTTTGCTTGAAAAACAATGTGACATTGGAGGAAATAGGTAAT
GCTTCTTCACCAGCATCTGTGGCTTGTACTACAGGTTTGAGTATGGATAATCTTGGTGCT
GAAACGCCTGATAGTACAAACAGAAAAGTTGTAGCTGCCAAAGAAGAGAGTCAGAATGAG
CTTCCTGTTGCAAGTCAGGGACTTAGTGTTTCCTTGGATGTTCAAGATAAAATTATGGTC
GTCTCTTTGAATGACGAATTTGAGAAAAAAACTCACAGAGATATTGCATTATACTCTCCT
AATGATGGTGATGAAAAAAATATCAAGCAAGAGCTTCAAAGCAATATGGAGCATAAATCA
CTTGCTGTAACATTGAAATTTGATTCTAAAACTAATGTGAAGCAAGATACAAGTCATCAT
TTGGCTGCAGAAGTCAAATCTGAAAGAACTGAAGGTGTTGCTGTCTGTGGCCTTGCCTGT
CAGACAGGAAATAGGATATTAGACAAAGAGAGTGATACTTCTTTACCTGTGAAAGAAGGT
GAACCTGTAGTGTGTGGTGCTGATGTAGATCAAGACAGAAGCTGCAAGGTTCAAAATGCC
AAAAATAATGATGGCAGTTCAGTTAGACTAGCAAGCTGCACTACAGTCGCTTTATCGGAA
GCAGAATTACATTCACATGCAGTAGGAACTAAATTAACTGCAGAAAAAGTTGCTCTGTCA
ACTTCTTCAGGAGGTCAAGATATGGATGCAAAGCTTGGATTTGATTTGAATGAAGGTTTT
AATGTTGATGAGGGGAAGAATGGTGAGCCGGCTAACTTGGGTTCTGTTCGTTACTCAGAT
ATTGTTTGTTCAATCAGCCCCTTGCAAATCCCTGTATCCCCTGGATCATGTGGTATTCCT
GCATCAATTACTGTGGCTGCTGTTGCTAAGGGGCCTTTTGTTCCTTCTGATGACTTGCTG
TGGAATAAAGGGGAACTTGGATGGAAAGGTTCTGCGACCACAAGTGCATTTCGTCCCGCT
GAGCCTAGAAAATCCCTTCGTCCTGATTCCCCTGTTTGCAGACCAACTCGGTGTCCTTTG
GATATTGACCTTAATGTGGCAGATGAAAGTTCTTGCCAGGAGTTCAATGTTAGAAATAAT
CCTATACTTGAGCCGATGACTACGGCATCTCTGCGTAGTTCTGGAGGACTGGACCTTGAT
CTGAATAAAGTTGATGAAGCTTCAGATATGACCCACCTGGGACGGCACATGGCTAGCAAT
ATTCAGAGATTTGAGGCCTTTACTCAGCATGTAAAACCATCAACAGTCAATGTTTATTCT
AATGGTGGAGGAAGTGGGAAGAGGGATTTTGATTTAAATGATGGGCCTGAGACCGAGGAA
TTACCTGCAGAACAAGTTCCATCTCGTCAGCTTAACATTGGGAACGTTCCACTCCAACCA
CCCTTTGGGCCTAGAATTAATAGCTCTGACACAGGGAACTGCTATTCTTGGTATCCTCCA
GGAACTAGCTACTCAGTAAGTATGACACCATCAGTTTATCCTGAAAGAGAGGCCTTTTCA
ATGGTTGGGATGGGTGGTGGTCCTCAGCGTGTTGTGGGTGGTCCAACTGCAGCTCTATCA
TTTAATCCCGATGTTTACAGTGGATCAGTATTGTCATCTTCTCCTGCTTTGCCTTTCCAT
CCTGCTGCTTTTCAATATCCA
>contig66691_4 [1718 - 639] (REVERSE SENSE) Average coverage: 22.87
ATGATCGACATGGACTTCCTGTTGTCGCCCCCATTCATTGTTGAAGAAACCTTGCAGCAG
GATCCTGAGGACACTGCAGACAAAAACGCCCATCTCAATGTGAAACAAAATCCACAACAA
AATCAGATTACAAGTATGAACCAAACTACAGAAATCCCGCGAACAAGGAAGCCACAGAAG
CTGCCAGAAAAGAAAGATGATTTCATGAACTCAATGTTCTCACCCATGACAAAAGCCACT
TCTAGGACTTCTCATCAGCAATCATCTGGTGCCTGCCTCATCTCTGCTAAACCACCCCAA
AGTTTATCTACAGAAACTGATAAGAAAAGGAACGCATCATTTGTTTCAGATCCTAAAGAA
ATGTCACATCCTAAGCCCATAATCAATACAGTTGATTCACCTTCACCTCCAAATACACCA
ACTTCTCCAGCAAAGGAAAGAGAAATGCCACATCCTAAGCCCATAATCAATACAGTTGAT
TCACCTTCACCTCCAATTACACCAACTTCTCCAGCAAAGGAAAGAGAAATGCCACATCCT
AAGCCCATAATCAATACAGTTTATACACCTTCACCTCCAATTACACCAACTTCTCCAGCA
AAGGAAATTGGGAAACCTGCTATGTCTGTTTCACCAACGAACTTTCAAGCGAGCAATGCT
CAATGTGAGACTGAGGTACAAGACACGGAGCTTGACATTGAAACACCTAGAGTACTAGCT
TCTCCCTTGCCTTCTGATTTCAGTGGCCCAGGAAACAACCAGCTTCCACATTGCGCGCAC
TTAGCTCAAGCAGTTCAGATGATTTATATGGAAGCTCTGAGGAGTTCCATGGATGACATT
GCCCCGGCCATGAGTGCTGTGAATAATTTGCCCACGTATGCAAATGATGTTGATTCACCA
GCAGTATCTTATTGTACTGGCGATGAATACACATCCTGTAAAAAAATGAAATATGACATA
GATTCAGTGAGAGGGGTTAAGTCGGCCTTGGATAATTATGGTTCCTGCAGTAAAAATCTG
AGAAAGGAGGTCAACAACGATTTAATGGATGAAATCAGACAAACAAAACCAGAGACTTAT
>contig70479_1 [2383 - 4035] Average coverage: 28.00
ATGCCTTGTTACGCTGGTAAAAGCCATGAAGAATTGAGATGGGAGAACTATGGCCTAAAA
[truncated: 26,421,336 more chars]
