# Supplementary material for: Transcriptional Responses of Chilean Quinoa (Chenopodium quinoa Willd.) Under Water Deficit Conditions Uncovers ABA-Independent Expression Patterns
Source: Front Plant Sci. 2017 Mar 8;8:216. doi: 10.3389/fpls.2017.00216 (PMC5340777; doi:10.3389/fpls.2017.00216)
Supplement: Additional File 2 — Excel spreadsheet with differentially expressed genes (DEG analysis) when compared reads from drought and control conditions. Proportions fold of change of values minus infinite and plus infinite was set to −1,000,000 and 1,000,000 respectively. [file DataSheet2.xlsx]

## Sheet: drought vs control
	Experiment (original values)				Experiment (transformed values)				Experiment (normalized values)				Kal's Z-test: drought vs control original values					control - control (paired) trimmed (paired) (GE)												drought - drought (paired) trimmed (paired) (GE)
Feature ID	Range	IQR	Difference	Fold Change	Range	IQR	Difference	Fold Change	Range	IQR	Difference	Fold Change	Proportions difference	Proportions fold change	Test statistic	P-value	FDR p-value correction	Expression values	Normalized expression values	Transformed values	Unique gene reads	Total gene reads	RPKM	Chromosome	Chromosome region start	Chromosome region end	control - Means	control - Normalized means	control - Transformed means	Expression values	Normalized expression values	Transformed values	Unique gene reads	Total gene reads	RPKM	Chromosome	Chromosome region start	Chromosome region end	drought - Means	drought - Normalized means	drought - Transformed means
contig100001_1	16	16	-16	-2.23077	0.348455	0.348455	-0.348455	-1.31281	17.5	17.5	-17.5	-2.45833	-1.7758e-06	-2.01865	-2.14803	0.0317111	0.0611851	29	29.5	1.4624	29	29	11.1717	contig100001_1	0	315	29	29.5	1.4624	13	12	1.11394	13	13	5.53424	contig100001_1	0	315	13	12	1.11394
contig100002_1	0	0	0	1	#NUM!	0	#NUM!	#NUM!	0	0	0	1	0	1	0	1	1	0	0	0	0	0	0	contig100002_1	0	366	0	0	0	0	0	#DIV/0!	0	0	0	contig100002_1	0	366	0	0	#DIV/0!
contig100005_1	6	6	6	1.21429	0.0843209	0.0843209	0.0843209	1.05827	4.5	4.5	4.5	1.15789	1.16163e-06	1.34188	1.15649	0.247479	0.340652	28	28.5	1.44716	28	28	8.64564	contig100005_1	0	393	28	28.5	1.44716	34	33	1.53148	34	34	11.6014	contig100005_1	0	393	34	33	1.53148
contig100006_1	4	4	-4	-2	0.30103	0.30103	-0.30103	-1.5	4.5	4.5	-4.5	-2.28571	-4.34386e-07	-1.80982	-0.983008	0.325604	0.424132	8	8	0.90309	8	8	2.69662	contig100006_1	0	360	8	8	0.90309	4	3.5	0.60206	4	4	1.48999	contig100006_1	0	360	4	3.5	0.60206
contig100017_1	17	17	-17	-1.53125	0.185046	0.185046	-0.185046	-1.12294	18	18	-18	-1.58065	-1.65487e-06	-1.38565	-1.44143	0.149462	0.225196	49	49	1.6902	49	49	9.81194	contig100017_1	0	606	49	49	1.6902	32	31	1.50515	32	32	7.08113	contig100017_1	0	606	32	31	1.50515
contig100020_1	22	22	-22	-3.2	0.50515	0.50515	-0.50515	-1.50515	23	23	-23	-3.42105	-2.54214e-06	-2.89572	-3.07501	0.00210496	0.00566165	32	32.5	1.50515	32	32	9.24554	contig100020_1	0	420	32	32.5	1.50515	10	9.5	1	10	10	3.19283	contig100020_1	0	420	10	9.5	1
contig100021_1	3	3	-3	-4	0.60206	0.60206	-0.60206	#DIV/0!	3	3	-3	-4	-3.51292e-07	-3.61965	-1.23156	0.218114	0.3064	4	4	0.60206	4	4	1.54092	contig100021_1	0	315	4	4	0.60206	1	1	0	1	1	0.425711	contig100021_1	0	315	1	1	0
contig100022_1	37	37	-37	-1.66071	0.220295	0.220295	-0.220295	-1.12601	36.5	36.5	-36.5	-1.65766	-3.7758e-06	-1.5028	-2.42487	0.0153137	0.0325622	93	92	1.96848	93	93	26.8698	contig100022_1	0	420	93	92	1.96848	56	55.5	1.74819	56	56	17.8799	contig100022_1	0	420	56	55.5	1.74819
contig100023_1	11	11	-11	-1.34375	0.128318	0.128318	-0.128318	-1.08525	12.5	12.5	-12.5	-1.40323	-9.26785e-07	-1.21598	-0.838921	0.401513	0.499247	43	43.5	1.63347	43	43	13.1766	contig100023_1	0	396	43	43.5	1.63347	32	31	1.50515	32	32	10.8363	contig100023_1	0	396	32	31	1.50515
contig100024_1	20	20	-20	-21	1.32222	1.32222	-1.32222	#DIV/0!	20.5	20.5	-20.5	-21.5	-2.4142e-06	-19.0031	-4.03491	5.46223e-05	0.000202548	21	21.5	1.32222	21	21	7.72212	contig100024_1	0	330	21	21.5	1.32222	1	1	0	1	1	0.40636	contig100024_1	0	330	1	1	0
contig100025_1	27	27	-27	-5.5	0.740363	0.740363	-0.740363	-1.95144	28	28	-28	-6.09091	-3.19988e-06	-4.97702	-4.01674	5.90091e-05	0.000217357	33	33.5	1.51851	33	33	11.9181	contig100025_1	0	336	33	33.5	1.51851	6	5.5	0.778151	6	6	2.39462	contig100025_1	0	336	6	5.5	0.778151
contig100029_1	25	25	25	1.83333	0.263241	0.263241	0.263241	1.17821	24	24	24	1.78689	3.73501e-06	2.02598	3.17581	0.00149417	0.00416341	30	30.5	1.47712	30	30	6.974	contig100029_1	0	522	30	30.5	1.47712	55	54.5	1.74036	55	55	14.1292	contig100029_1	0	522	55	54.5	1.74036
contig100030_1	20	20	20	1.86957	0.271741	0.271741	0.271741	1.19956	18.5	18.5	18.5	1.78723	2.97526e-06	2.06602	2.87095	0.00409246	0.0102582	23	23.5	1.36173	23	23	6.50582	contig100030_1	0	429	23	23.5	1.36173	43	42	1.63347	43	43	13.4411	contig100030_1	0	429	43	42	1.63347
contig100034_1	36	36	36	1.18947	0.0753548	0.0753548	0.0753548	1.03307	45.5	45.5	45.5	1.24595	7.25029e-06	1.31446	2.78667	0.0053252	0.0129717	190	185	2.27875	190	190	39.211	contig100034_1	0	588	190	185	2.27875	226	230.5	2.35411	226	226	51.5414	contig100034_1	0	588	226	230.5	2.35411
contig100035_1	14	14	-14	-1.66667	0.221849	0.221849	-0.221849	-1.16779	15.5	15.5	-15.5	-1.775	-1.43109e-06	-1.50819	-1.49915	0.133834	0.205878	35	35.5	1.54407	35	35	12.4186	contig100035_1	0	342	35	35.5	1.54407	21	20	1.32222	21	21	8.23414	contig100035_1	0	342	21	20	1.32222
contig100036_1	25	25	-25	-1.26316	0.101458	0.101458	-0.101458	-1.0513	22	22	-22	-1.23037	-1.82233e-06	-1.14305	-0.974275	0.32992	0.428657	120	117.5	2.07918	120	120	27.1168	contig100036_1	0	537	120	117.5	2.07918	95	95.5	1.97772	95	95	23.7233	contig100036_1	0	537	95	95.5	1.97772
contig100040_1	1	1	1	1.33333	0.124939	0.124939	0.124939	1.26186	0.5	0.5	0.5	1.16667	1.72353e-07	1.47344	0.51067	0.609582	0.695295	3	3	0.477121	3	3	1.06445	contig100040_1	0	342	3	3	0.477121	4	3.5	0.60206	4	4	1.56841	contig100040_1	0	342	4	3.5	0.60206
contig100042_1	9	9	9	1.32143	0.121044	0.121044	0.121044	1.08364	7.5	7.5	7.5	1.26316	1.56392e-06	1.46028	1.52066	0.128346	0.19944	28	28.5	1.44716	28	28	10.2962	contig100042_1	0	330	28	28.5	1.44716	37	36	1.5682	37	37	15.0353	contig100042_1	0	330	37	36	1.5682
contig100044_1	11	11	11	1.36667	0.135663	0.135663	0.135663	1.09184	9.5	9.5	9.5	1.31148	1.85762e-06	1.51028	1.72823	0.0839471	0.139534	30	30.5	1.47712	30	30	9.86566	contig100044_1	0	369	30	30.5	1.47712	41	40	1.61278	41	41	14.8999	contig100044_1	0	369	41	40	1.61278
contig100048_1	7	7	-7	-1.20588	0.0813049	0.0813049	-0.0813049	-1.05309	8.5	8.5	-8.5	-1.25758	-4.15892e-07	-1.09122	-0.376464	0.706572	0.774453	41	41.5	1.61278	41	41	14.9407	contig100048_1	0	333	41	41.5	1.61278	34	33	1.53148	34	34	13.6918	contig100048_1	0	333	34	33	1.53148
contig100050_1	12	12	12	1.33333	0.124939	0.124939	0.124939	1.08028	11	11	11	1.30137	2.06823e-06	1.47344	1.76902	0.0768909	0.129804	36	36.5	1.5563	36	36	11.8388	contig100050_1	0	369	36	36.5	1.5563	48	47.5	1.68124	48	48	17.4438	contig100050_1	0	369	48	47.5	1.68124
contig100054_1	89	89	-89	-8.41667	0.92514	0.92514	-0.92514	-1.85726	89	89	-89	-9.09091	-1.06469e-05	-7.61634	-7.8516	4.10783e-15	4.17982e-14	101	100	2.00432	101	101	22.3244	contig100054_1	0	549	101	100	2.00432	12	11	1.07918	12	12	2.93112	contig100054_1	0	549	12	11	1.07918
contig100057_1	4	4	4	1.16	0.064458	0.064458	0.064458	1.04611	2.5	2.5	2.5	1.09804	8.55176e-07	1.28189	0.912286	0.361618	0.460652	25	25.5	1.39794	25	25	4.5965	contig100057_1	0	660	25	25.5	1.39794	29	28	1.4624	29	29	5.89222	contig100057_1	0	660	29	28	1.4624
contig100059_1	1	1	1	1.08333	0.0347621	0.0347621	0.0347621	1.03221	0.5	0.5	-0.5	-1.04167	2.87114e-07	1.19717	0.450148	0.652604	0.727518	12	12.5	1.07918	12	12	3.19336	contig100059_1	0	456	12	12.5	1.07918	13	12	1.11394	13	13	3.82299	contig100059_1	0	456	13	12	1.11394
contig100062_1	4	4	-4	#DIV/0!	#DIV/0!	0	#DIV/0!	0	4	4	-4	#DIV/0!	-4.85391e-07	-1000000	-1.90254	0.0571009	0.100659	4	4	0.60206	4	4	1.44462	contig100062_1	0	336	4	4	0.60206	0	0	#DIV/0!	0	0	0	contig100062_1	0	336	0	0	#DIV/0!
contig100064_1	1	1	1	1.05882	0.0248236	0.0248236	0.0248236	1.02017	0.5	0.5	-0.5	-1.02941	3.5087e-07	1.17008	0.464926	0.641984	0.720649	17	17.5	1.23045	17	17	5.97945	contig100064_1	0	345	17	17.5	1.23045	18	17	1.25527	18	18	6.99646	contig100064_1	0	345	18	17	1.25527
contig100065_1	9	9	9	4	0.60206	0.60206	0.60206	2.26186	8	8	8	3.66667	1.24514e-06	4.42032	2.52026	0.0117267	0.0258018	3	3	0.477121	3	3	1.21348	contig100065_1	0	300	3	3	0.477121	12	11	1.07918	12	12	5.36396	contig100065_1	0	300	12	11	1.07918
contig100067_1	1	1	-1	-1.14286	0.0579919	0.0579919	-0.0579919	-1.06862	1.5	1.5	-1.5	-1.23077	-3.20892e-08	-1.03418	-0.0649508	0.948213	0.961945	8	8	0.90309	8	8	3.17249	contig100067_1	0	306	8	8	0.90309	7	6.5	0.845098	7	7	3.06762	contig100067_1	0	306	7	6.5	0.845098
contig100069_1	9	9	9	1.40909	0.148939	0.148939	0.148939	1.11095	7.5	7.5	7.5	1.33333	1.48742e-06	1.55716	1.60165	0.109233	0.173776	22	22.5	1.34242	22	22	8.55657	contig100069_1	0	312	22	22.5	1.34242	31	30	1.49136	31	31	13.3239	contig100069_1	0	312	31	30	1.49136
contig100072_1	1	1	-1	-1.01695	0.00729924	0.00729924	-0.00729924	-1.00412	1.5	1.5	-1.5	-1.02564	6.30974e-07	1.08666	0.453431	0.650238	0.726592	60	60	1.77815	60	60	11.0316	contig100072_1	0	660	60	60	1.77815	59	58.5	1.77085	59	59	11.9876	contig100072_1	0	660	59	58.5	1.77085
contig100074_1	0	0	0	-1	0	0	0	-1	1.5	1.5	-1.5	-1.05769	3.44283e-07	1.10508	0.367275	0.713414	0.780492	27	27.5	1.43136	27	27	9.92845	contig100074_1	0	330	27	27.5	1.43136	27	26	1.43136	27	27	10.9717	contig100074_1	0	330	27	26	1.43136
contig100075_2	5	5	5	1.13158	0.0536849	0.0536849	0.0536849	1.03398	3.5	3.5	3.5	1.09091	1.15504e-06	1.25049	1.00607	0.314383	0.413118	38	38.5	1.57978	38	38	6.6253	contig100075_2	0	696	38	38.5	1.57978	43	42	1.63347	43	43	8.28485	contig100075_2	0	696	43	42	1.63347
contig100078_1	12	12	12	1.66667	0.221849	0.221849	0.221849	1.17673	10.5	10.5	10.5	1.56757	1.83871e-06	1.8418	2.08049	0.0374811	0.0703744	18	18.5	1.25527	18	18	5.5158	contig100078_1	0	396	18	18.5	1.25527	30	29	1.47712	30	30	10.159	contig100078_1	0	396	30	29	1.47712
contig100079_1	2	2	2	1.1	0.0413927	0.0413927	0.0413927	1.03182	0.5	0.5	0.5	1.02439	5.23222e-07	1.21559	0.632898	0.5268	0.61832	20	20.5	1.30103	20	20	6.52407	contig100079_1	0	372	20	20.5	1.30103	22	21	1.34242	22	22	7.93058	contig100079_1	0	372	22	21	1.34242
contig100080_1	11	11	11	1.64706	0.216709	0.216709	0.216709	1.17612	9.5	9.5	9.5	1.54286	1.69186e-06	1.82013	1.97711	0.0480296	0.0870336	17	17.5	1.23045	17	17	4.98288	contig100080_1	0	414	17	17.5	1.23045	28	27	1.44716	28	28	9.06949	contig100080_1	0	414	28	27	1.44716
contig100081_1	4	4	4	1.16	0.064458	0.064458	0.064458	1.04611	2.5	2.5	2.5	1.09804	8.55176e-07	1.28189	0.912286	0.361618	0.460652	25	25.5	1.39794	25	25	6.78678	contig100081_1	0	447	25	25.5	1.39794	29	28	1.4624	29	29	8.69993	contig100081_1	0	447	29	28	1.4624
contig100082_1	4	4	-4	-1.12903	0.0527064	0.0527064	-0.0527064	-1.03534	5.5	5.5	-5.5	-1.18333	-9.0103e-08	-1.02167	-0.086944	0.930716	0.949552	35	35.5	1.54407	35	35	12.7543	contig100082_1	0	333	35	35.5	1.54407	31	30	1.49136	31	31	12.4837	contig100082_1	0	333	31	30	1.49136
contig100085_1	6	6	-6	-1.19355	0.07684	0.07684	-0.07684	-1.05152	7.5	7.5	-7.5	-1.25	-3.32798e-07	-1.08006	-0.316373	0.751719	0.813054	37	37.5	1.5682	37	37	10.8451	contig100085_1	0	414	37	37.5	1.5682	31	30	1.49136	31	31	10.0412	contig100085_1	0	414	31	30	1.49136
contig100089_1	2	2	2	1.2	0.0791812	0.0791812	0.0791812	1.07918	0.5	0.5	0.5	1.04762	3.9571e-07	1.3261	0.66136	0.508382	0.603264	10	10.5	1	10	10	2.27243	contig100089_1	0	534	10	10.5	1	12	11	1.07918	12	12	3.01346	contig100089_1	0	534	12	11	1.07918
contig100093_1	27	27	27	1.52941	0.184524	0.184524	0.184524	1.10806	27	27	27	1.52941	4.27098e-06	1.69012	2.94786	0.00319985	0.00823824	51	51	1.70757	51	51	14.9486	contig100093_1	0	414	51	51	1.70757	78	78	1.89209	78	78	25.265	contig100093_1	0	414	78	78	1.89209
contig100094_1	24	24	-24	-1.3038	0.11521	0.11521	-0.11521	-1.06071	22.5	22.5	-22.5	-1.28481	-1.905e-06	-1.17982	-1.10696	0.26831	0.363423	103	101.5	2.01284	103	103	20.2246	contig100094_1	0	618	103	101.5	2.01284	79	79	1.89763	79	79	17.1421	contig100094_1	0	618	79	79	1.89763
contig100099_1	15	15	-15	-1.625	0.210853	0.210853	-0.210853	-1.15277	16.5	16.5	-16.5	-1.71739	-1.51419e-06	-1.47048	-1.49548	0.134788	0.207235	39	39.5	1.59106	39	39	13.9604	contig100099_1	0	339	39	39.5	1.59106	24	23	1.38021	24	24	9.49373	contig100099_1	0	339	24	23	1.38021
contig100101_1	7	7	-7	-1.63636	0.21388	0.21388	-0.21388	-1.20538	8.5	8.5	-8.5	-1.85	-7.0917e-07	-1.48076	-1.03234	0.301912	0.399696	18	18.5	1.25527	18	18	5.39323	contig100101_1	0	405	18	18.5	1.25527	11	10	1.04139	11	11	3.64219	contig100101_1	0	405	11	10	1.04139
contig100103_1	1	1	-1	-1.05	0.0211893	0.0211893	-0.0211893	-1.01629	2.5	2.5	-2.5	-1.13158	1.33677e-07	1.05246	0.163658	0.870001	0.906763	21	21.5	1.32222	21	21	5.85816	contig100103_1	0	435	21	21.5	1.32222	20	19	1.30103	20	20	6.16547	contig100103_1	0	435	20	19	1.30103
contig100108_1	1	1	-1	-1.07143	0.0299632	0.0299632	-0.0299632	-1.02614	2.5	2.5	-2.5	-1.19231	5.71694e-08	1.03141	0.0832217	0.933675	0.951761	15	15.5	1.17609	15	15	5.09864	contig100108_1	0	357	15	15.5	1.17609	14	13	1.14613	14	14	5.25878	contig100108_1	0	357	14	13	1.14613
contig100112_1	7	7	7	1.63636	0.21388	0.21388	0.21388	1.20538	5.5	5.5	5.5	1.47826	1.07896e-06	1.80831	1.57064	0.116266	0.183574	11	11.5	1.04139	11	11	3.08987	contig100112_1	0	432	11	11.5	1.04139	18	17	1.25527	18	18	5.58745	contig100112_1	0	432	18	17	1.25527
contig100117_1	8	8	8	2	0.30103	0.30103	0.30103	1.33333	7	7	7	1.875	1.1748e-06	2.21016	1.87988	0.0601241	0.105282	8	8	0.90309	8	8	2.74232	contig100117_1	0	354	8	8	0.90309	16	15	1.20412	16	16	6.06097	contig100117_1	0	354	16	15	1.20412
contig100119_1	8	8	8	1.8	0.255273	0.255273	0.255273	1.25527	6.5	6.5	6.5	1.61905	1.2003e-06	1.98914	1.77821	0.0753687	0.127555	10	10.5	1	10	10	2.62657	contig100119_1	0	462	10	10.5	1	18	17	1.25527	18	18	5.22463	contig100119_1	0	462	18	17	1.25527
contig100126_1	16	16	16	1.59259	0.202105	0.202105	0.202105	1.1412	14.5	14.5	14.5	1.52727	2.48987e-06	1.75994	2.33292	0.0196525	0.0404984	27	27.5	1.43136	27	27	6.65932	contig100126_1	0	492	27	27.5	1.43136	43	42	1.63347	43	43	11.72	contig100126_1	0	492	43	42	1.63347
contig100129_1	7	7	-7	-1.58333	0.199572	0.199572	-0.199572	-1.18493	8.5	8.5	-8.5	-1.77273	-6.96419e-07	-1.43278	-0.980532	0.326823	0.425299	19	19.5	1.27875	19	19	5.5691	contig100129_1	0	414	19	19.5	1.27875	12	11	1.07918	12	12	3.88692	contig100129_1	0	414	12	11	1.07918
contig100130_1	19	19	-19	-2.11765	0.325854	0.325854	-0.325854	-1.26482	20.5	20.5	-20.5	-2.28125	-2.08884e-06	-1.91628	-2.24925	0.0244963	0.0489011	36	36.5	1.5563	36	36	10.552	contig100130_1	0	414	36	36.5	1.5563	17	16	1.23045	17	17	5.50648	contig100130_1	0	414	17	16	1.23045
contig100134_1	39	39	-39	-5.33333	0.726999	0.726999	-0.726999	-1.76186	39.5	39.5	-39.5	-5.64706	-4.6178e-06	-4.8262	-4.79479	1.62842e-06	7.70528e-06	48	48	1.68124	48	48	17.8125	contig100134_1	0	327	48	48	1.68124	9	8.5	0.954243	9	9	3.6908	contig100134_1	0	327	9	8.5	0.954243
contig100135_1	9	9	-9	-2.5	0.39794	0.39794	-0.39794	-1.51139	10	10	-10	-2.81818	-1.01562e-06	-2.26228	-1.73738	0.0823205	0.137199	15	15.5	1.17609	15	15	4.1844	contig100135_1	0	435	15	15.5	1.17609	6	5.5	0.778151	6	6	1.84964	contig100135_1	0	435	6	5.5	0.778151
contig100141_1	6	6	-6	-1.46154	0.16481	0.16481	-0.16481	-1.14795	7.5	7.5	-7.5	-1.625	-5.6232e-07	-1.32256	-0.779257	0.435828	0.533592	19	19.5	1.27875	19	19	5.48954	contig100141_1	0	420	19	19.5	1.27875	13	12	1.11394	13	13	4.15068	contig100141_1	0	420	13	12	1.11394
contig100143_1	3	3	3	1.5	0.176091	0.176091	0.176091	1.22629	2.5	2.5	2.5	1.41667	4.78804e-07	1.65762	0.969134	0.332478	0.431269	6	6	0.778151	6	6	1.97313	contig100143_1	0	369	6	6	0.778151	9	8.5	0.954243	9	9	3.2707	contig100143_1	0	369	9	8.5	0.954243
contig100144_1	1	1	-1	#DIV/0!	#DIV/0!	0	#DIV/0!	0	0.5	0.5	-0.5	#DIV/0!	-1.21348e-07	-1000000	-0.951269	0.341468	0.440646	1	0.5	0	1	1	0.357958	contig100144_1	0	339	1	0.5	0	0	0	#DIV/0!	0	0	0	contig100144_1	0	339	0	0	#DIV/0!
contig100149_1	1	1	1	1.0625	0.0263289	0.0263289	0.0263289	1.02187	0.5	0.5	-0.5	-1.03125	3.38118e-07	1.17415	0.461407	0.644507	0.72258	16	16.5	1.20412	16	16	5.62772	contig100149_1	0	345	16	16.5	1.20412	17	16	1.23045	17	17	6.60777	contig100149_1	0	345	17	16	1.23045
contig100157_1	9	9	-9	-4	0.60206	0.60206	-0.60206	-2.26186	10	10	-10	-5	-1.05388e-06	-3.61965	-2.13312	0.0329148	0.0631473	12	12.5	1.07918	12	12	3.97861	contig100157_1	0	366	12	12.5	1.07918	3	2.5	0.477121	3	3	1.09917	contig100157_1	0	366	3	2.5	0.477121
contig100158_1	0	0	0	1	#NUM!	0	#NUM!	#NUM!	0	0	0	1	0	1	0	1	1	0	0	0	0	0	0	contig100158_1	0	321	0	0	0	0	0	#DIV/0!	0	0	0	contig100158_1	0	321	0	0	#DIV/0!
contig100160_2	0	0	0	-1	0	0	0	-1	1.5	1.5	-1.5	-1.05556	3.57034e-07	1.10508	0.374014	0.708394	0.776234	28	28.5	1.44716	28	28	7.30696	contig100160_2	0	465	28	28.5	1.44716	28	27	1.44716	28	28	8.07477	contig100160_2	0	465	28	27	1.44716
contig100164_2	6	6	6	2.2	0.342423	0.342423	0.342423	1.4899	5	5	5	2	8.68349e-07	2.43118	1.70179	0.0887944	0.146456	5	5	0.69897	5	5	1.13621	contig100164_2	0	534	5	5	0.69897	11	10	1.04139	11	11	2.76234	contig100164_2	0	534	11	10	1.04139
contig100169_1	4	4	-4	-1.44444	0.159701	0.159701	-0.159701	-1.16736	5	5	-5	-1.58824	-3.7063e-07	-1.30709	-0.619442	0.535625	0.626722	13	13.5	1.11394	13	13	4.86889	contig100169_1	0	324	13	13.5	1.11394	9	8.5	0.954243	9	9	3.72497	contig100169_1	0	324	9	8.5	0.954243
contig100175_1	3	3	-3	#DIV/0!	#DIV/0!	0	#DIV/0!	0	3	3	-3	#DIV/0!	-3.64043e-07	-1000000	-1.64765	0.0994254	0.160794	3	3	0.477121	3	3	1.12359	contig100175_1	0	324	3	3	0.477121	0	0	#DIV/0!	0	0	0	contig100175_1	0	324	0	0	#DIV/0!
contig100180_1	7	7	7	4.5	0.653213	0.653213	0.653213	3.16993	7	7	7	5.66667	9.64195e-07	4.97286	2.27898	0.0226683	0.0456539	2	1.5	0.30103	2	2	0.586221	contig100180_1	0	414	2	1.5	0.30103	9	8.5	0.954243	9	9	2.91519	contig100180_1	0	414	9	8.5	0.954243
contig100183_1	8	8	8	2.33333	0.367977	0.367977	0.367977	1.47289	7	7	7	2.16667	1.1493e-06	2.57852	2.0146	0.0439461	0.0807386	6	6	0.778151	6	6	2.35627	contig100183_1	0	309	6	6	0.778151	14	13	1.14613	14	14	6.07568	contig100183_1	0	309	14	13	1.14613
contig100185_1	2	2	-2	-1.13333	0.0543577	0.0543577	-0.0543577	-1.04622	3.5	3.5	-3.5	-1.25	-5.14271e-08	-1.02557	-0.0712671	0.943185	0.958335	17	17.5	1.23045	17	17	6.87637	contig100185_1	0	300	17	17.5	1.23045	15	14	1.17609	15	15	6.70494	contig100185_1	0	300	15	14	1.17609
contig100186_1	15	15	-15	-1.88235	0.274701	0.274701	-0.274701	-1.22325	16.5	16.5	-16.5	-2.03125	-1.60344e-06	-1.70336	-1.79568	0.0725459	0.123507	32	32.5	1.50515	32	32	6.37623	contig100186_1	0	609	32	32.5	1.50515	17	16	1.23045	17	17	3.74332	contig100186_1	0	609	17	16	1.23045
contig100191_1	26	26	26	2.73333	0.436693	0.436693	0.436693	1.37131	24.5	24.5	24.5	2.58065	3.67784e-06	3.02055	3.85275	0.000116797	0.000409088	15	15.5	1.17609	15	15	4.74014	contig100191_1	0	384	15	15.5	1.17609	41	40	1.61278	41	41	14.3179	contig100191_1	0	384	41	40	1.61278
contig100192_1	14	14	-14	-5.66667	0.753328	0.753328	-0.753328	-2.5789	15	15	-15	-7	-1.66061e-06	-5.12783	-2.91089	0.00360402	0.00916872	17	17.5	1.23045	17	17	6.42651	contig100192_1	0	321	17	17.5	1.23045	3	2.5	0.477121	3	3	1.25326	contig100192_1	0	321	3	2.5	0.477121
contig100194_1	8	8	8	5	0.69897	0.69897	0.69897	3.32193	8	8	8	6.33333	1.09829e-06	5.5254	2.48542	0.0129399	0.0279866	2	1.5	0.30103	2	2	0.515277	contig100194_1	0	471	2	1.5	0.30103	10	9.5	1	10	10	2.84711	contig100194_1	0	471	10	9.5	1
contig100200_1	3	3	3	#DIV/0!	#DIV/0!	0	#DIV/0!	0	2.5	2.5	2.5	#DIV/0!	4.02297e-07	1000000	1.82078	0.0686403	0.117883	0	0	0	0	0	0	contig100200_1	0	363	0	0	0	3	2.5	0.477121	3	3	1.10826	contig100200_1	0	363	3	2.5	0.477121
contig100201_1	5	5	-5	-1.71429	0.234083	0.234083	-0.234083	-1.27699	6	6	-6	-1.92308	-5.1748e-07	-1.55128	-0.930655	0.352032	0.450608	12	12.5	1.07918	12	12	3.25766	contig100201_1	0	447	12	12.5	1.07918	7	6.5	0.845098	7	7	2.09998	contig100201_1	0	447	7	6.5	0.845098
contig100202_1	2	2	-2	-2	0.30103	0.30103	-0.30103	-2	2	2	-2	-2	-2.17193e-07	-1.80982	-0.695091	0.486998	0.583557	4	4	0.60206	4	4	1.55574	contig100202_1	0	312	4	4	0.60206	2	2	0.30103	2	2	0.859608	contig100202_1	0	312	2	2	0.30103
contig100204_1	67	67	-67	-7.09091	0.850702	0.850702	-0.850702	-1.81689	67.5	67.5	-67.5	-7.75	-7.99003e-06	-6.41665	-6.63936	3.15044e-11	2.46797e-10	78	77.5	1.89209	78	78	18.3433	contig100204_1	0	516	78	77.5	1.89209	11	10	1.04139	11	11	2.8587	contig100204_1	0	516	11	10	1.04139
contig100206_1	2	2	-2	#DIV/0!	#DIV/0!	0	#DIV/0!	0	1.5	1.5	-1.5	#DIV/0!	-2.42695e-07	-1000000	-1.3453	0.178529	0.260606	2	1.5	0.30103	2	2	0.793122	contig100206_1	0	306	2	1.5	0.30103	0	0	#DIV/0!	0	0	0	contig100206_1	0	306	0	0	#DIV/0!
contig100208_1	7	7	7	1.5	0.176091	0.176091	0.176091	1.15364	5.5	5.5	5.5	1.37931	1.11721e-06	1.65762	1.48038	0.138772	0.211739	14	14.5	1.14613	14	14	4.22604	contig100208_1	0	402	14	14.5	1.14613	21	20	1.32222	21	21	7.00517	contig100208_1	0	402	21	20	1.32222
contig100211_1	3	3	-3	#DIV/0!	#DIV/0!	0	#DIV/0!	0	3	3	-3	#DIV/0!	-3.64043e-07	-1000000	-1.64765	0.0994254	0.160794	3	3	0.477121	3	3	1.09322	contig100211_1	0	333	3	3	0.477121	0	0	#DIV/0!	0	0	0	contig100211_1	0	333	0	0	#DIV/0!
contig100216_1	6	6	-6	-1.66667	0.221849	0.221849	-0.221849	-1.23249	7	7	-7	-1.82353	-6.13325e-07	-1.50819	-0.981425	0.326383	0.424867	15	15.5	1.17609	15	15	4.63159	contig100216_1	0	393	15	15.5	1.17609	9	8.5	0.954243	9	9	3.07097	contig100216_1	0	393	9	8.5	0.954243
contig100228_1	2	2	2	1.33333	0.124939	0.124939	0.124939	1.16056	1.5	1.5	1.5	1.25	3.44705e-07	1.47344	0.722197	0.470174	0.567865	6	6	0.778151	6	6	1.50742	contig100228_1	0	483	6	6	0.778151	8	7.5	0.90309	8	8	2.2211	contig100228_1	0	483	8	7.5	0.90309
contig100231_1	4	4	-4	-1.4	0.146128	0.146128	-0.146128	-1.14613	5	5	-5	-1.52632	-3.57879e-07	-1.26688	-0.572667	0.56687	0.657763	14	14.5	1.14613	14	14	3.77526	contig100231_1	0	450	14	14.5	1.14613	10	9.5	1	10	10	2.97998	contig100231_1	0	450	10	9.5	1
contig100239_1	3	3	-3	#DIV/0!	#DIV/0!	0	#DIV/0!	0	3	3	-3	#DIV/0!	-3.64043e-07	-1000000	-1.64765	0.0994254	0.160794	3	3	0.477121	3	3	1.20146	contig100239_1	0	303	3	3	0.477121	0	0	#DIV/0!	0	0	0	contig100239_1	0	303	0	0	#DIV/0!
contig100241_1	9	9	9	3.25	0.511883	0.511883	0.511883	1.85022	8	8	8	3	1.25789e-06	3.59151	2.39162	0.0167743	0.0352705	4	4	0.60206	4	4	1.49812	contig100241_1	0	324	4	4	0.60206	13	12	1.11394	13	13	5.38051	contig100241_1	0	324	13	12	1.11394
contig100244_1	2	2	-2	-1.5	0.176091	0.176091	-0.176091	-1.29248	2.5	2.5	-2.5	-1.71429	-1.9169e-07	-1.35737	-0.475196	0.634648	0.715573	6	6	0.778151	6	6	1.62883	contig100244_1	0	447	6	6	0.778151	4	3.5	0.60206	4	4	1.19999	contig100244_1	0	447	4	3.5	0.60206
contig100247_1	5	5	-5	-1.17857	0.0713559	0.0713559	-0.0713559	-1.04931	6.5	6.5	-6.5	-1.24074	-2.49704e-07	-1.0665	-0.25063	0.8021	0.855163	33	33.5	1.51851	33	33	11.5071	contig100247_1	0	348	33	33.5	1.51851	28	27	1.44716	28	28	10.7896	contig100247_1	0	348	28	27	1.44716
contig100252_1	3	3	-3	-1.3	0.113943	0.113943	-0.113943	-1.11394	4	4	-4	-1.42105	-2.36531e-07	-1.17639	-0.38663	0.69903	0.7672	13	13.5	1.11394	13	13	5.008	contig100252_1	0	315	13	13.5	1.11394	10	9.5	1	10	10	4.25711	contig100252_1	0	315	10	9.5	1
contig100254_1	1	1	-1	#DIV/0!	#DIV/0!	0	#DIV/0!	0	0.5	0.5	-0.5	#DIV/0!	-1.21348e-07	-1000000	-0.951269	0.341468	0.440646	1	0.5	0	1	1	0.351732	contig100254_1	0	345	1	0.5	0	0	0	#DIV/0!	0	0	0	contig100254_1	0	345	0	0	#DIV/0!
contig100257_1	1	1	-1	-1.33333	0.124939	0.124939	-0.124939	-1.26186	1.5	1.5	-1.5	-1.6	-8.3094e-08	-1.20655	-0.246203	0.805525	0.857366	4	4	0.60206	4	4	1.48438	contig100257_1	0	327	4	4	0.60206	3	2.5	0.477121	3	3	1.23027	contig100257_1	0	327	3	2.5	0.477121
contig100260_1	8	8	-8	-2.14286	0.330993	0.330993	-0.330993	-1.39166	9	9	-9	-2.38462	-8.81523e-07	-1.9391	-1.47331	0.140667	0.214009	15	15.5	1.17609	15	15	4.93283	contig100260_1	0	369	15	15.5	1.17609	7	6.5	0.845098	7	7	2.54388	contig100260_1	0	369	7	6.5	0.845098
contig100263_1	1	1	1	1.16667	0.0669468	0.0669468	0.0669468	1.08603	0.5	0.5	0.5	1.08333	2.10606e-07	1.28926	0.457901	0.647024	0.724132	6	6	0.778151	6	6	2.42695	contig100263_1	0	300	6	6	0.778151	7	6.5	0.845098	7	7	3.12897	contig100263_1	0	300	7	6.5	0.845098
contig100277_1	16	16	-16	#DIV/0!	#DIV/0!	0	#DIV/0!	0	16.5	16.5	-16.5	#DIV/0!	-1.94156e-06	-1000000	-3.80508	0.000141761	0.000488398	16	16.5	1.20412	16	16	2.99624	contig100277_1	0	648	16	16.5	1.20412	0	0	#DIV/0!	0	0	0	contig100277_1	0	648	0	0	#DIV/0!
contig100281_1	14	14	-14	-2.27273	0.356547	0.356547	-0.356547	-1.34238	15.5	15.5	-15.5	-2.55	-1.5586e-06	-2.05662	-2.03637	0.0417132	0.077344	25	25.5	1.39794	25	25	7.32776	contig100281_1	0	414	25	25.5	1.39794	11	10	1.04139	11	11	3.56301	contig100281_1	0	414	11	10	1.04139
contig100282_1	2	2	2	3	0.477121	0.477121	0.477121	#DIV/0!	2	2	2	5	2.80949e-07	3.31524	1.10121	0.270806	0.365563	1	0.5	0	1	1	0.388935	contig100282_1	0	312	1	0.5	0	3	2.5	0.477121	3	3	1.28941	contig100282_1	0	312	3	2.5	0.477121
contig100284_1	8	8	-8	-5	0.69897	0.69897	-0.69897	-3.32193	8.5	8.5	-8.5	-5.25	-9.45279e-07	-4.52456	-2.13915	0.0324235	0.0623452	10	10.5	1	10	10	2.66113	contig100284_1	0	456	10	10.5	1	2	2	0.30103	2	2	0.588153	contig100284_1	0	456	2	2	0.30103
contig100287_1	2	2	-2	-1.1	0.0413927	0.0413927	-0.0413927	-1.03182	3.5	3.5	-3.5	-1.18421	1.2329e-08	1.00462	0.0149133	0.988101	0.992667	22	22.5	1.34242	22	22	5.97237	contig100287_1	0	447	22	22.5	1.34242	20	19	1.30103	20	20	5.99995	contig100287_1	0	447	20	19	1.30103
contig100288_1	3	3	3	1.04839	0.0205217	0.0205217	0.0205217	1.01145	3.5	3.5	3.5	1.05691	1.19287e-06	1.15855	0.829785	0.40666	0.505049	62	61.5	1.79239	62	62	24.114	contig100288_1	0	312	62	61.5	1.79239	65	65	1.81291	65	65	27.9373	contig100288_1	0	312	65	65	1.81291
contig100295_1	10	10	-10	-4.33333	0.636822	0.636822	-0.636822	-2.33472	11	11	-11	-5.4	-1.17522e-06	-3.92128	-2.3032	0.0212674	0.0431606	13	13.5	1.11394	13	13	5.15529	contig100295_1	0	306	13	13.5	1.11394	3	2.5	0.477121	3	3	1.3147	contig100295_1	0	306	3	2.5	0.477121
contig100298_1	2	2	2	3	0.477121	0.477121	0.477121	#DIV/0!	2	2	2	5	2.80949e-07	3.31524	1.10121	0.270806	0.365563	1	0.5	0	1	1	0.3487	contig100298_1	0	348	1	0.5	0	3	2.5	0.477121	3	3	1.15602	contig100298_1	0	348	3	2.5	0.477121
contig100300_2	186	186	186	1.27313	0.104872	0.104872	0.104872	1.03702	257.5	257.5	257.5	1.39343	3.3626e-05	1.40691	6.70012	2.08251e-11	1.65233e-10	681	654.5	2.83315	681	681	170.037	contig100300_2	0	486	681	654.5	2.83315	867	912	2.93802	867	867	239.226	contig100300_2	0	486	867	912	2.93802
contig100303_1	19	19	-19	-2.72727	0.435729	0.435729	-0.435729	-1.41841	20.5	20.5	-20.5	-3.05	-2.16534e-06	-2.46794	-2.65098	0.00802579	0.0185021	30	30.5	1.47712	30	30	8.54561	contig100303_1	0	426	30	30.5	1.47712	11	10	1.04139	11	11	3.46265	contig100303_1	0	426	11	10	1.04139
contig100308_1	2	2	2	2	0.30103	0.30103	0.30103	2	2	2	2	2.33333	2.937e-07	2.21016	0.939941	0.347248	0.446169	2	1.5	0.30103	2	2	0.642051	contig100308_1	0	378	2	1.5	0.30103	4	3.5	0.60206	4	4	1.41904	contig100308_1	0	378	4	3.5	0.60206
contig10030_1	2	2	-2	#DIV/0!	#DIV/0!	0	#DIV/0!	0	1.5	1.5	-1.5	#DIV/0!	-2.42695e-07	-1000000	-1.3453	0.178529	0.260606	2	1.5	0.30103	2	2	0.709636	contig10030_1	0	342	2	1.5	0.30103	0	0	#DIV/0!	0	0	0	contig10030_1	0	342	0	0	#DIV/0!
contig100311_1	2	2	-2	-3	0.477121	0.477121	-0.477121	#DIV/0!	2	2	-2	-3	-2.29944e-07	-2.71474	-0.901289	0.367435	0.465316	3	3	0.477121	3	3	0.674154	contig100311_1	0	540	3	3	0.477121	1	1	0	1	1	0.248331	contig100311_1	0	540	1	1	0
contig100323_1	3	3	3	1.42857	0.154902	0.154902	0.154902	1.18329	2.5	2.5	2.5	1.35714	4.91555e-07	1.57869	0.934587	0.350001	0.448773	7	7	0.845098	7	7	2.69662	contig100323_1	0	315	7	7	0.845098	10	9.5	1	10	10	4.25711	contig100323_1	0	315	10	9.5	1
contig100332_1	0	0	0	1	#NUM!	0	#NUM!	#NUM!	0	0	0	1	0	1	0	1	1	0	0	0	0	0	0	contig100332_1	0	303	0	0	0	0	0	#DIV/0!	0	0	0	contig100332_1	0	303	0	0	#DIV/0!
contig100335_1	1	1	-1	-1.25	0.09691	0.09691	-0.09691	-1.16096	1.5	1.5	-1.5	-1.42857	-7.03428e-08	-1.13114	-0.18381	0.854162	0.894597	5	5	0.69897	5	5	1.52065	contig100335_1	0	399	5	5	0.69897	4	3.5	0.60206	4	4	1.34435	contig100335_1	0	399	4	3.5	0.60206
contig100338_1	4	4	-4	-2.33333	0.367977	0.367977	-0.367977	-1.77124	4.5	4.5	-4.5	-2.8	-4.47137e-07	-2.11146	-1.10844	0.267672	0.362761	7	7	0.845098	7	7	2.24718	contig100338_1	0	378	7	7	0.845098	3	2.5	0.477121	3	3	1.06428	contig100338_1	0	378	3	2.5	0.477121
contig100339_1	14	14	-14	#DIV/0!	#DIV/0!	0	#DIV/0!	0	14.5	14.5	-14.5	#DIV/0!	-1.69887e-06	-1000000	-3.55932	0.000371813	0.00117713	14	14.5	1.14613	14	14	4.96745	contig100339_1	0	342	14	14.5	1.14613	0	0	#DIV/0!	0	0	0	contig100339_1	0	342	0	0	#DIV/0!
contig100342_1	4	4	-4	-3	0.477121	0.477121	-0.477121	-2.58496	4	4	-4	-3	-4.59888e-07	-2.71474	-1.27462	0.202445	0.28874	6	6	0.778151	6	6	1.8386	contig100342_1	0	396	6	6	0.778151	2	2	0.30103	2	2	0.677267	contig100342_1	0	396	2	2	0.30103
contig100346_1	7	7	-7	-4.5	0.653213	0.653213	-0.653213	-3.16993	7	7	-7	-4.5	-8.23931e-07	-4.0721	-1.94745	0.0514807	0.0924372	9	9	0.954243	9	9	2.9597	contig100346_1	0	369	9	9	0.954243	2	2	0.30103	2	2	0.726823	contig100346_1	0	369	2	2	0.30103
contig100351_1	23	23	-23	-1.46939	0.167136	0.167136	-0.167136	-1.09889	23	23	-23	-1.47423	-2.16619e-06	-1.32967	-1.54375	0.122649	0.191513	72	71.5	1.85733	72	72	11.9358	contig100351_1	0	732	72	71.5	1.85733	49	48.5	1.6902	49	49	8.97657	contig100351_1	0	732	49	48.5	1.6902
contig100354_1	12	12	-12	-13	1.11394	1.11394	-1.11394	#DIV/0!	12.5	12.5	-12.5	-13.5	-1.44342e-06	-11.7639	-3.02413	0.00249347	0.00658581	13	13.5	1.11394	13	13	2.78222	contig100354_1	0	567	13	13.5	1.11394	1	1	0	1	1	0.236506	contig100354_1	0	567	1	1	0
contig100358_1	2	2	-2	-1.4	0.146128	0.146128	-0.146128	-1.20906	2.5	2.5	-2.5	-1.55556	-1.78939e-07	-1.26688	-0.404936	0.685524	0.754953	7	7	0.845098	7	7	1.85062	contig100358_1	0	459	7	7	0.845098	5	4.5	0.69897	5	5	1.46077	contig100358_1	0	459	5	4.5	0.69897
contig100364_1	4	4	4	#DIV/0!	#DIV/0!	0	#DIV/0!	0	3.5	3.5	3.5	#DIV/0!	5.36396e-07	1000000	2.10246	0.0355133	0.0671881	0	0	0	0	0	0	contig100364_1	0	318	0	0	0	4	3.5	0.60206	4	4	1.68678	contig100364_1	0	318	4	3.5	0.60206
contig100365_1	12	12	-12	#DIV/0!	#DIV/0!	0	#DIV/0!	0	12.5	12.5	-12.5	#DIV/0!	-1.45617e-06	-1000000	-3.29529	0.000983194	0.00284603	12	12.5	1.07918	12	12	2.7896	contig100365_1	0	522	12	12.5	1.07918	0	0	#DIV/0!	0	0	0	contig100365_1	0	522	0	0	#DIV/0!
contig100373_1	4	4	4	1.5	0.176091	0.176091	0.176091	1.19499	3	3	3	1.375	6.38405e-07	1.65762	1.11906	0.263114	0.357754	8	8	0.90309	8	8	2.52808	contig100373_1	0	384	8	8	0.90309	12	11	1.07918	12	12	4.19059	contig100373_1	0	384	12	11	1.07918
contig100374_2	71	71	-71	-1.4702	0.167376	0.167376	-0.167376	-1.07681	63.5	63.5	-63.5	-1.41234	-6.69025e-06	-1.3304	-2.71559	0.0066157	0.0156527	222	217.5	2.34635	222	222	21.7427	contig100374_2	0	1239	222	217.5	2.34635	151	154	2.17898	151	151	16.343	contig100374_2	0	1239	151	154	2.17898
contig100376_3	6	6	-6	-1.1875	0.0746336	0.0746336	-0.0746336	-1.04959	7.5	7.5	-7.5	-1.24194	-3.20047e-07	-1.07458	-0.299873	0.764274	0.823581	38	38.5	1.57978	38	38	5.98082	contig100376_3	0	771	38	38.5	1.57978	32	31	1.50515	32	32	5.56571	contig100376_3	0	771	32	31	1.50515
contig100380_1	49	49	-49	-1.09533	0.0395453	0.0395453	-0.0395453	-1.01459	8	8	-8	-1.015	6.0809e-07	1.0089	0.14526	0.884506	0.917291	563	541.5	2.75051	563	563	151.819	contig100380_1	0	450	563	541.5	2.75051	514	533.5	2.71096	514	514	153.171	contig100380_1	0	450	514	533.5	2.71096
contig100381_1	274	274	274	1.27482	0.10545	0.10545	0.10545	1.03517	386	386	386	1.40504	4.94561e-05	1.40878	8.14144	4.44089e-16	4.74704e-15	997	953	2.9987	997	997	88.2448	contig100381_1	0	1371	997	953	2.9987	1271	1339	3.10415	1271	1271	124.318	contig100381_1	0	1371	1271	1339	3.10415
contig100385_1	39	39	-39	-1.02682	0.0114954	0.0114954	-0.0114954	-1.00363	136.5	136.5	136.5	1.0965	1.38077e-05	1.07621	1.99409	0.0461426	0.0841607	1493	1414.5	3.17406	1493	1493	422.313	contig100385_1	0	429	1493	1414.5	3.17406	1454	1551	3.16256	1454	1454	454.498	contig100385_1	0	429	1454	1551	3.16256
contig100388_1	7	7	-7	-1.05303	0.0224409	0.0224409	-0.0224409	-1.01058	0.5	0.5	-0.5	-1.0037	8.33727e-07	1.04943	0.397022	0.691351	0.7606	139	135.5	2.14301	139	139	48.8908	contig100388_1	0	345	139	135.5	2.14301	132	135	2.12057	132	132	51.3074	contig100388_1	0	345	132	135	2.12057
contig100398_1	90	90	90	1.40179	0.146682	0.146682	0.146682	1.06241	103.5	103.5	103.5	1.47153	1.49252e-05	1.54909	5.04437	4.55007e-07	2.32995e-06	224	219.5	2.35025	224	224	75.5052	contig100398_1	0	360	224	219.5	2.35025	314	323	2.49693	314	314	116.964	contig100398_1	0	360	314	323	2.49693
contig100401_1	9	9	9	4	0.60206	0.60206	0.60206	2.26186	8	8	8	3.66667	1.24514e-06	4.42032	2.52026	0.0117267	0.0258018	3	3	0.477121	3	3	1.09322	contig100401_1	0	333	3	3	0.477121	12	11	1.07918	12	12	4.83239	contig100401_1	0	333	12	11	1.07918
contig100402_1	159	159	159	1.94643	0.289238	0.289238	0.289238	1.12998	174	174	174	2.06422	2.34639e-05	2.15096	8.26755	0	0	168	163.5	2.22531	168	168	67.9547	contig100402_1	0	300	168	163.5	2.22531	327	337.5	2.51455	327	327	146.168	contig100402_1	0	300	327	337.5	2.51455
contig100406_1	207	207	-207	-1.26641	0.102574	0.102574	-0.102574	-1.03549	127.5	127.5	-127.5	-1.15741	-1.52113e-05	-1.14599	-2.84172	0.00448703	0.0111085	984	937.5	2.993	984	984	162.457	contig100406_1	0	735	984	937.5	2.993	777	810	2.89042	777	777	141.762	contig100406_1	0	735	777	810	2.89042
contig100407_1	85	85	85	1.55556	0.191886	0.191886	0.191886	1.08783	94	94	94	1.63087	1.33493e-05	1.71901	5.29235	1.20754e-07	6.60743e-07	153	149	2.18469	153	153	42.1002	contig100407_1	0	441	153	149	2.18469	238	243	2.37658	238	238	72.3708	contig100407_1	0	441	238	243	2.37658
contig100410_1	239	239	239	2.39766	0.379788	0.379788	0.379788	1.17008	257.5	257.5	257.5	2.54655	3.42301e-05	2.64961	11.1327	0	0	171	166.5	2.233	171	171	69.1682	contig100410_1	0	300	171	166.5	2.233	410	424	2.61278	410	410	183.268	contig100410_1	0	300	410	424	2.61278
contig100414_1	1332	1332	-1332	-5.4106	0.733245	0.733245	-0.733245	-1.29566	1228.5	1228.5	-1228.5	-4.95016	-0.000157784	-4.89611	-28.1131	0	0	1634	1539.5	3.21325	1634	1634	660.94	contig100414_1	0	300	1634	1539.5	3.21325	302	311	2.48001	302	302	134.993	contig100414_1	0	300	302	311	2.48001
contig100420_1	17	17	-17	-1.22973	0.0898097	0.0898097	-0.0898097	-1.04805	15.5	15.5	-15.5	-1.20805	-1.11932e-06	-1.1128	-0.683103	0.494542	0.591113	91	90	1.95904	91	91	36.4444	contig100420_1	0	303	91	90	1.95904	74	74.5	1.86923	74	74	32.7502	contig100420_1	0	303	74	74.5	1.86923
contig100421_1	220	220	-220	-2.76	0.440909	0.440909	-0.440909	-1.21027	206.5	206.5	-206.5	-2.61961	-2.51026e-05	-2.49756	-9.07711	0	0	345	334	2.53782	345	345	102.61	contig100421_1	0	408	345	334	2.53782	125	127.5	2.09691	125	125	41.0842	contig100421_1	0	408	125	127.5	2.09691
contig100424_1	446	446	446	1.80072	0.255446	0.255446	0.255446	1.09303	520.5	520.5	520.5	1.97018	6.69105e-05	1.98994	13.2808	0	0	557	536.5	2.74586	557	557	160.93	contig100424_1	0	420	557	536.5	2.74586	1003	1057	3.0013	1003	1003	320.241	contig100424_1	0	420	1003	1057	3.0013
contig100427_1	50	50	-50	-2.31579	0.364699	0.364699	-0.364699	-1.23085	50	50	-50	-2.35135	-5.58284e-06	-2.09559	-3.89891	9.6627e-05	0.000343208	88	87	1.94448	88	88	21.1877	contig100427_1	0	504	88	87	1.94448	38	37	1.57978	38	38	10.1106	contig100427_1	0	504	38	37	1.57978
contig100430_1	61	61	61	1.67033	0.222802	0.222802	0.222802	1.11373	65	65	65	1.72222	9.34039e-06	1.84585	4.69718	2.6378e-06	1.21177e-05	91	90	1.95904	91	91	30.674	contig100430_1	0	360	91	90	1.95904	152	155	2.18184	152	152	56.6195	contig100430_1	0	360	152	155	2.18184
contig100432_1	23	23	-23	-1.15033	0.0608212	0.0608212	-0.0608212	-1.02784	15.5	15.5	-15.5	-1.09936	-8.4006e-07	-1.04094	-0.363069	0.716554	0.783052	176	171.5	2.24551	176	176	51.964	contig100432_1	0	411	176	171.5	2.24551	153	156	2.18469	153	153	49.92	contig100432_1	0	411	153	156	2.18469
contig100433_1	810	810	810	1.92045	0.283404	0.283404	0.283404	1.09625	940.5	940.5	940.5	2.115	0.000119841	2.12226	18.533	0	0	880	843.5	2.94448	880	880	110.544	contig100433_1	0	966	880	843.5	2.94448	1690	1784	3.22789	1690	1690	234.604	contig100433_1	0	966	1690	1784	3.22789
contig100434_1	13	13	13	1.07558	0.0316433	0.0316433	0.0316433	1.01415	22	22	22	1.13134	3.9365e-06	1.1886	1.63325	0.102417	0.164878	172	167.5	2.23553	172	172	61.5687	contig100434_1	0	339	172	167.5	2.23553	185	189.5	2.26717	185	185	73.1808	contig100434_1	0	339	185	189.5	2.26717
contig100437_1	12	12	12	1.04138	0.0176089	0.0176089	0.0176089	1.00715	29	29	29	1.10284	5.30704e-06	1.15081	1.7099	0.0872839	0.144471	290	282	2.4624	290	290	36.4294	contig100437_1	0	966	290	282	2.4624	302	311	2.48001	302	302	41.9233	contig100437_1	0	966	302	311	2.48001
contig100438_1	45	45	45	1.60811	0.206315	0.206315	0.206315	1.11037	47.5	47.5	47.5	1.64626	6.97804e-06	1.77709	3.93758	8.23082e-05	0.000295985	74	73.5	1.86923	74	74	28.5071	contig100438_1	0	315	74	73.5	1.86923	119	121	2.07555	119	119	50.6596	contig100438_1	0	315	119	121	2.07555
contig100440_1	66	66	66	1.16098	0.0648231	0.0648231	0.0648231	1.02481	99	99	99	1.24906	1.40785e-05	1.28297	3.70787	0.000209012	0.000696477	410	397.5	2.61278	410	410	95.3114	contig100440_1	0	522	410	397.5	2.61278	476	496.5	2.67761	476	476	122.282	contig100440_1	0	522	476	496.5	2.67761
contig100441_1	180	180	180	1.91837	0.282932	0.282932	0.282932	1.12343	197.5	197.5	197.5	2.03403	2.6637e-05	2.11995	8.73107	0	0	196	191	2.29226	196	196	36.7039	contig100441_1	0	648	196	191	2.29226	376	388.5	2.57519	376	376	77.8105	contig100441_1	0	648	376	388.5	2.57519
contig100443_1	1046	1046	-1046	-1.93226	0.286066	0.286066	-0.286066	-1.09379	855.5	855.5	-855.5	-1.72592	-0.000112623	-1.74853	-15.3938	0	0	2168	2034	3.33606	2168	2168	415.611	contig100443_1	0	633	2168	2034	3.33606	1122	1178.5	3.04999	1122	1122	237.692	contig100443_1	0	633	1122	1178.5	3.04999
contig100447_1	66	66	66	1.14932	0.0604414	0.0604414	0.0604414	1.02285	100	100	100	1.23392	1.44866e-05	1.27009	3.68458	0.000229077	0.00075662	442	427.5	2.64542	442	442	88.948	contig100447_1	0	603	442	427.5	2.64542	508	527.5	2.70586	508	508	112.972	contig100447_1	0	603	508	527.5	2.70586
contig100452_1	131	131	131	1.64532	0.21625	0.21625	0.21625	1.09372	147.5	147.5	147.5	1.74684	2.01555e-05	1.81821	6.81843	9.20397e-12	7.4932e-11	203	197.5	2.3075	203	203	47.7395	contig100452_1	0	516	203	197.5	2.3075	334	345	2.52375	334	334	86.8004	contig100452_1	0	516	334	345	2.52375
contig100454_1	622	622	-622	-3.23741	0.510198	0.510198	-0.510198	-1.20875	573	573	-573	-3.00701	-7.19334e-05	-2.92957	-16.4303	0	0	900	858.5	2.95424	900	900	67.0429	contig100454_1	0	1629	900	858.5	2.95424	278	285.5	2.44404	278	278	22.8849	contig100454_1	0	1629	278	285.5	2.44404
contig100458_2	116	116	-116	-1.16548	0.066504	0.066504	-0.066504	-1.02337	50.5	50.5	-50.5	-1.0688	-5.13773e-06	-1.05465	-1.03378	0.301239	0.399175	817	784.5	2.91222	817	817	192.134	contig100458_2	0	516	817	784.5	2.91222	701	734	2.84572	701	701	182.177	contig100458_2	0	516	701	734	2.84572
contig100464_1	179	179	-179	-1.11593	0.047638	0.047638	-0.047638	-1.01494	9	9	-9	-1.00552	-2.03335e-06	-1.00982	-0.278904	0.780318	0.837036	1723	1638.5	3.23629	1723	1723	267.027	contig100464_1	0	783	1723	1638.5	3.23629	1544	1629.5	3.18865	1544	1544	264.43	contig100464_1	0	783	1544	1629.5	3.18865
contig100468_1	581	581	581	1.78302	0.251156	0.251156	0.251156	1.0875	684.5	684.5	684.5	1.96138	8.73729e-05	1.97038	15.0736	0	0	742	712	2.8704	742	742	227.374	contig100468_1	0	396	742	712	2.8704	1323	1396.5	3.12156	1323	1323	448.012	contig100468_1	0	396	1323	1396.5	3.12156
contig100482_1	18	18	18	2.5	0.39794	0.39794	0.39794	1.36874	16.5	16.5	16.5	2.32	2.56679e-06	2.7627	3.10484	0.00190384	0.00516345	12	12.5	1.07918	12	12	4.49436	contig100482_1	0	324	12	12.5	1.07918	30	29	1.47712	30	30	12.4166	contig100482_1	0	324	30	29	1.47712
contig100483_1	142	142	-142	-2.29091	0.360008	0.360008	-0.360008	-1.17635	135	135	-135	-2.21076	-1.58287e-05	-2.07307	-6.52182	6.94605e-11	5.29402e-10	252	246.5	2.4014	252	252	56.0066	contig100483_1	0	546	252	246.5	2.4014	110	111.5	2.04139	110	110	27.0163	contig100483_1	0	546	110	111.5	2.04139
contig100484_1	27	27	27	2.5	0.39794	0.39794	0.39794	1.31701	25.5	25.5	25.5	2.37838	3.85019e-06	2.7627	3.80264	0.000143165	0.00049247	18	18.5	1.25527	18	18	7.1381	contig100484_1	0	306	18	18.5	1.25527	45	44	1.65321	45	45	19.7204	contig100484_1	0	306	45	44	1.65321
contig100485_1	17	17	-17	-1.48571	0.171935	0.171935	-0.171935	-1.11135	18	18	-18	-1.52941	-1.61662e-06	-1.34444	-1.35869	0.174245	0.256214	52	52	1.716	52	52	19.843	contig100485_1	0	318	52	52	1.716	35	34	1.54407	35	35	14.7593	contig100485_1	0	318	35	34	1.54407
contig100488_1	5	5	-5	-1.2381	0.0927541	0.0927541	-0.0927541	-1.07015	6.5	6.5	-6.5	-1.325	-3.38963e-07	-1.12037	-0.387593	0.698318	0.766899	26	26.5	1.41497	26	26	6.04414	contig100488_1	0	522	26	26.5	1.41497	21	20	1.32222	21	21	5.39478	contig100488_1	0	522	21	20	1.32222
contig100493_1	14	14	14	1.14894	0.0602959	0.0602959	0.0602959	1.03056	16.5	16.5	16.5	1.17742	3.076e-06	1.26967	1.69662	0.0897682	0.147749	94	93	1.97313	94	94	36.2117	contig100493_1	0	315	94	93	1.97313	108	109.5	2.03342	108	108	45.9768	contig100493_1	0	315	108	109.5	2.03342
contig100495_1	190	190	190	1.80851	0.257321	0.257321	0.257321	1.10853	210.5	210.5	210.5	1.91522	2.84753e-05	1.99855	8.68915	0	0	235	230	2.37107	235	235	36.1428	contig100495_1	0	789	235	230	2.37107	425	440.5	2.62839	425	425	72.2332	contig100495_1	0	789	425	440.5	2.62839
contig100496_2	48	48	-48	-1.19835	0.0785826	0.0785826	-0.0785826	-1.03297	35	35	-35	-1.1417	-2.73889e-06	-1.0844	-0.93089	0.35191	0.450608	290	282	2.4624	290	290	73.7753	contig100496_2	0	477	290	282	2.4624	242	247	2.38382	242	242	68.0334	contig100496_2	0	477	242	247	2.38382
contig100498_1	436	436	436	2.96396	0.471873	0.471873	0.471873	1.20111	468	468	468	3.15172	6.12979e-05	3.27542	16.199	0	0	222	217.5	2.34635	222	222	37.8891	contig100498_1	0	711	222	217.5	2.34635	658	685.5	2.81823	658	658	124.103	contig100498_1	0	711	658	685.5	2.81823
contig100501_1	4	4	4	1.05797	0.0244738	0.0244738	0.0244738	1.01331	4.5	4.5	4.5	1.06569	1.41623e-06	1.16914	0.931672	0.351506	0.450153	69	68.5	1.83885	69	69	14.8457	contig100501_1	0	564	69	68.5	1.83885	73	73	1.86332	73	73	17.3568	contig100501_1	0	564	73	73	1.86332
contig100508_1	52	52	52	1.96296	0.292912	0.292912	0.292912	1.16908	53	53	53	1.98148	7.66171e-06	2.16923	4.74831	2.05119e-06	9.55795e-06	54	54	1.73239	54	54	16.802	contig100508_1	0	390	54	54	1.73239	106	107	2.02531	106	106	36.4474	contig100508_1	0	390	106	107	2.02531
contig100509_1	56	56	-56	-2.12	0.326336	0.326336	-0.326336	-1.19208	55	55	-55	-2.11111	-6.15791e-06	-1.91841	-3.86496	0.000111108	0.000390508	106	104.5	2.02531	106	106	22.6858	contig100509_1	0	567	106	104.5	2.02531	50	49.5	1.69897	50	50	11.8253	contig100509_1	0	567	50	49.5	1.69897
contig100518_1	1286	1286	-1286	-1.5055	0.177682	0.177682	-0.177682	-1.05217	724	724	-724	-1.25978	-0.000123614	-1.36235	-12.1401	0	0	3830	3511	3.5832	3830	3830	413.121	contig100518_1	0	1125	3830	3511	3.5832	2544	2787	3.40552	2544	2544	303.242	contig100518_1	0	1125	2544	2787	3.40552
contig100520_1	63	63	63	1.67742	0.224642	0.224642	0.224642	1.11412	67.5	67.5	67.5	1.7337	9.63409e-06	1.85368	4.78615	1.70011e-06	8.02525e-06	93	92	1.96848	93	93	37.2453	contig100520_1	0	303	93	92	1.96848	156	159.5	2.19312	156	156	69.041	contig100520_1	0	303	156	159.5	2.19312
contig100522_1	96	96	96	2.45455	0.389971	0.389971	0.389971	1.21432	100	100	100	2.51515	1.37151e-05	2.71247	7.12042	1.07603e-12	9.41428e-12	66	66	1.81954	66	66	15.5212	contig100522_1	0	516	66	66	1.81954	162	166	2.20952	162	162	42.1008	contig100522_1	0	516	162	166	2.20952
contig100527_1	53	53	53	1.63095	0.212441	0.212441	0.212441	1.1104	56.5	56.5	56.5	1.67665	8.17834e-06	1.80233	4.31265	1.61311e-05	6.55286e-05	84	83.5	1.92428	84	84	13.2208	contig100527_1	0	771	84	83.5	1.92428	137	140	2.13672	137	137	23.8282	contig100527_1	0	771	137	140	2.13672
contig100530_1	70	70	-70	-1.18041	0.0720338	0.0720338	-0.0720338	-1.02782	42	42	-42	-1.105	-3.54687e-06	-1.06817	-0.955967	0.339089	0.438671	458	442	2.66087	458	458	104.077	contig100530_1	0	534	458	442	2.66087	388	400	2.58883	388	388	97.4352	contig100530_1	0	534	388	400	2.58883
contig100531_1	6	6	6	1.15	0.0606978	0.0606978	0.0606978	1.03789	5	5	5	1.12346	1.31464e-06	1.27084	1.1113	0.266439	0.361573	40	40.5	1.60206	40	40	14.0693	contig100531_1	0	345	40	40.5	1.60206	46	45.5	1.66276	46	46	17.8799	contig100531_1	0	345	46	45.5	1.66276
contig100532_1	64	64	-64	-1.16495	0.0663067	0.0663067	-0.0663067	-1.02561	36.5	36.5	-36.5	-1.09125	-2.81878e-06	-1.05418	-0.762438	0.445798	0.543359	452	436.5	2.65514	452	452	75.2389	contig100532_1	0	729	452	436.5	2.65514	388	400	2.58883	388	388	71.3723	contig100532_1	0	729	388	400	2.58883
contig100533_1	10	10	-10	-1.55556	0.191886	0.191886	-0.191886	-1.15286	11.5	11.5	-11.5	-1.67647	-9.83955e-07	-1.40764	-1.13728	0.25542	0.349492	28	28.5	1.44716	28	28	10.4868	contig100533_1	0	324	28	28.5	1.44716	18	17	1.25527	18	18	7.44994	contig100533_1	0	324	18	17	1.25527
contig100534_1	157	157	157	1.23021	0.0899776	0.0899776	0.0899776	1.03175	227.5	227.5	227.5	1.34706	2.97499e-05	1.35948	5.98016	2.22915e-09	1.47563e-08	682	655.5	2.83378	682	682	28.7059	contig100534_1	0	2883	682	655.5	2.83378	839	883	2.92376	839	839	39.025	contig100534_1	0	2883	839	883	2.92376
contig100537_1	199	199	-199	-1.27639	0.105983	0.105983	-0.105983	-1.03709	123	123	-123	-1.16346	-1.49673e-05	-1.15502	-2.89834	0.00375149	0.00949637	919	875.5	2.96332	919	919	88.0873	contig100537_1	0	1266	919	875.5	2.96332	720	752.5	2.85733	720	720	76.2648	contig100537_1	0	1266	720	752.5	2.85733
contig100538_1	68	68	-68	-1.69388	0.228882	0.228882	-0.228882	-1.11495	63.5	63.5	-63.5	-1.64467	-7.00202e-06	-1.53281	-3.37829	0.000729382	0.00217196	166	162	2.22011	166	166	54.59	contig100538_1	0	369	166	162	2.22011	98	98.5	1.99123	98	98	35.6143	contig100538_1	0	369	98	98.5	1.99123
contig100539_1	21	21	21	1.23333	0.0910805	0.0910805	0.0910805	1.04661	23.5	23.5	23.5	1.26404	3.96369e-06	1.36293	2.19167	0.0284031	0.0555602	90	89	1.95424	90	90	28.0033	contig100539_1	0	390	90	89	1.95424	111	112.5	2.04532	111	111	38.1666	contig100539_1	0	390	111	112.5	2.04532
contig100543_1	126	126	126	1.93333	0.286307	0.286307	0.286307	1.1344	135.5	135.5	135.5	2.02652	1.86179e-05	2.13649	7.33432	2.22933e-13	2.04705e-12	135	132	2.13033	135	135	23.9502	contig100543_1	0	684	135	132	2.13033	261	267.5	2.41664	261	261	51.1693	contig100543_1	0	684	261	267.5	2.41664
contig100546_1	218	218	-218	-1.33798	0.126451	0.126451	-0.126451	-1.04501	155	155	-155	-1.23065	-1.82293e-05	-1.21076	-3.68011	0.000233133	0.000768809	863	827	2.93601	863	863	165.439	contig100546_1	0	633	863	827	2.93601	645	672	2.80956	645	645	136.641	contig100546_1	0	633	645	672	2.80956
contig100549_1	13	13	13	1.44828	0.160851	0.160851	0.160851	1.10999	11.5	11.5	11.5	1.38983	2.11307e-06	1.60046	1.96588	0.0493122	0.0891051	29	29.5	1.4624	29	29	8.08985	contig100549_1	0	435	29	29.5	1.4624	42	41	1.62325	42	42	12.9475	contig100549_1	0	435	42	41	1.62325
contig100550_1	12	12	12	1.26087	0.10067	0.10067	0.10067	1.06054	11.5	11.5	11.5	1.25	2.19574e-06	1.39336	1.68787	0.091437	0.150303	46	46	1.66276	46	46	16.1797	contig100550_1	0	345	46	46	1.66276	58	57.5	1.76343	58	58	22.5442	contig100550_1	0	345	58	57.5	1.76343
contig100569_1	12	12	12	1.92308	0.283997	0.283997	0.283997	1.25495	10.5	10.5	10.5	1.77778	1.77495e-06	2.12515	2.25718	0.0239965	0.0480372	13	13.5	1.11394	13	13	4.86889	contig100569_1	0	324	13	13.5	1.11394	25	24	1.39794	25	25	10.3471	contig100569_1	0	324	25	24	1.39794
contig100573_1	34	34	34	1.2931	0.111633	0.111633	0.111633	1.05407	39	39	39	1.34211	6.0385e-06	1.42898	2.90244	0.00370263	0.00938626	116	114	2.06446	116	116	36.0932	contig100573_1	0	390	116	114	2.06446	150	153	2.17609	150	150	51.5765	contig100573_1	0	390	150	153	2.17609
contig100575_1	22	22	-22	-2.15789	0.33403	0.33403	-0.33403	-1.26122	23.5	23.5	-23.5	-2.30556	-2.42738e-06	-1.9527	-2.4566	0.014026	0.030045	41	41.5	1.61278	41	41	14.2967	contig100575_1	0	348	41	41.5	1.61278	19	18	1.27875	19	19	7.32149	contig100575_1	0	348	19	18	1.27875
contig100577_1	39	39	39	1.61905	0.20926	0.20926	0.20926	1.1163	39.5	39.5	39.5	1.62698	6.03318e-06	1.78918	3.68196	0.000231452	0.000763593	63	63	1.79934	63	63	12.3704	contig100577_1	0	618	63	63	1.79934	102	102.5	2.0086	102	102	22.1328	contig100577_1	0	618	102	102.5	2.0086
contig100579_1	3	3	-3	-1.08571	0.0357156	0.0357156	-0.0357156	-1.02313	4.5	4.5	-4.5	-1.13235	8.22496e-08	1.01784	0.0754649	0.939845	0.956472	38	38.5	1.57978	38	38	9.48809	contig100579_1	0	486	38	38.5	1.57978	35	34	1.54407	35	35	9.65733	contig100579_1	0	486	35	34	1.54407
contig100581_1	112	112	112	1.13844	0.0563111	0.0563111	0.0563111	1.01936	191.5	191.5	191.5	1.24646	2.53348e-05	1.25807	4.77519	1.79542e-06	8.43877e-06	809	777	2.90795	809	809	246.041	contig100581_1	0	399	809	777	2.90795	921	968.5	2.96426	921	921	309.537	contig100581_1	0	399	921	968.5	2.96426
contig100583_1	20	20	20	1.83333	0.263241	0.263241	0.263241	1.19073	18.5	18.5	18.5	1.7551	2.98801e-06	2.02598	2.84053	0.00450383	0.0111457	24	24.5	1.38021	24	24	6.98404	contig100583_1	0	417	24	24.5	1.38021	44	43	1.64345	44	44	14.1495	contig100583_1	0	417	44	43	1.64345
contig100584_1	18	18	-18	-1.05233	0.0221501	0.0221501	-0.0221501	-1.00873	5	5	5	1.01427	2.20216e-06	1.05013	0.649723	0.515871	0.609787	362	350.5	2.55871	362	362	123.047	contig100584_1	0	357	362	350.5	2.55871	344	355.5	2.53656	344	344	129.216	contig100584_1	0	357	344	355.5	2.53656
contig100588_1	41	41	41	1.25153	0.0974426	0.0974426	0.0974426	1.04405	49	49	49	1.30818	7.5765e-06	1.38304	3.10036	0.00193284	0.00523219	163	159	2.21219	163	163	21.5465	contig100588_1	0	918	163	159	2.21219	204	208	2.30963	204	204	29.7998	contig100588_1	0	918	204	208	2.30963
contig100590_1	126	126	-126	-3.06557	0.486512	0.486512	-0.486512	-1.27251	121	121	-121	-2.98361	-1.4512e-05	-2.77407	-7.22397	5.04929e-13	4.51287e-12	187	182	2.27184	187	187	41.3334	contig100590_1	0	549	187	182	2.27184	61	61	1.78533	61	61	14.8999	contig100590_1	0	549	61	61	1.78533
contig100592_1	1941	1941	-1941	-1.70814	0.232522	0.232522	-0.232522	-1.06763	1109.5	1109.5	-1109.5	-1.36787	-0.000200585	-1.54571	-18.255	0	0	4682	4125.5	3.67043	4682	4682	1423.93	contig100592_1	0	399	4682	4125.5	3.67043	2741	3016	3.43791	2741	2741	921.216	contig100592_1	0	399	2741	3016	3.43791
contig100594_2	83	83	-83	-1.35622	0.132331	0.132331	-0.132331	-1.0559	68.5	68.5	-68.5	-1.28782	-7.10082e-06	-1.22726	-2.37576	0.017513	0.0366385	316	306.5	2.49969	316	316	52.6006	contig100594_2	0	729	316	306.5	2.49969	233	238	2.36736	233	233	42.8601	contig100594_2	0	729	233	238	2.36736
contig100603_1	0	0	0	-1	0	0	0	-1	1.5	1.5	-1.5	-1.03571	5.48302e-07	1.10508	0.463494	0.643011	0.721365	43	43.5	1.63347	43	43	8.78443	contig100603_1	0	594	43	43.5	1.63347	43	42	1.63347	43	43	9.7075	contig100603_1	0	594	43	42	1.63347
contig100606_1	18	18	18	1.18367	0.0732319	0.0732319	0.0732319	1.03678	21	21	21	1.21649	3.6634e-06	1.30805	1.96314	0.0496295	0.0896226	98	97	1.99123	98	98	18.4373	contig100606_1	0	645	98	97	1.99123	116	118	2.06446	116	116	24.117	contig100606_1	0	645	116	118	2.06446
contig100617_1	38	38	38	8.6	0.934498	0.934498	0.934498	2.33697	37	37	37	8.4	5.15951e-06	9.50369	5.83795	5.28464e-09	3.37632e-08	5	5	0.69897	5	5	1.3948	contig100617_1	0	435	5	5	0.69897	43	42	1.63347	43	43	13.2558	contig100617_1	0	435	43	42	1.63347
contig100619_1	14	14	14	1.06931	0.0291024	0.0291024	0.0291024	1.01262	24	24	24	1.12214	4.45313e-06	1.18167	1.70748	0.0877335	0.145063	202	196.5	2.30535	202	202	48.9266	contig100619_1	0	501	202	196.5	2.30535	216	220.5	2.33445	216	216	57.8151	contig100619_1	0	501	216	220.5	2.33445
contig100620_1	38	38	-38	-1.30159	0.114473	0.114473	-0.114473	-1.0545	31	31	-31	-1.24031	-3.00456e-06	-1.17782	-1.38311	0.166631	0.246525	164	160	2.21484	164	164	52.6482	contig100620_1	0	378	164	160	2.21484	126	129	2.10037	126	126	44.6996	contig100620_1	0	378	126	129	2.10037
contig100627_1	82	82	82	2.4386	0.38714	0.38714	0.38714	1.22048	85	85	85	2.49123	1.17229e-05	2.69484	6.56421	5.23093e-11	4.02476e-10	57	57	1.75587	57	57	21.1523	contig100627_1	0	327	57	57	1.75587	139	142	2.14301	139	139	57.0023	contig100627_1	0	327	139	142	2.14301
contig100628_1	197	197	197	1.29272	0.111504	0.111504	0.111504	1.03943	269	269	269	1.41577	3.49991e-05	1.42856	6.985	2.84861e-12	2.41975e-11	673	647	2.82802	673	673	72.5929	contig100628_1	0	1125	673	647	2.82802	870	916	2.93952	870	870	103.703	contig100628_1	0	1125	870	916	2.93952
contig100629_1	26	26	-26	-1.18705	0.0744691	0.0744691	-0.0744691	-1.03475	19	19	-19	-1.1338	-1.38262e-06	-1.07418	-0.621644	0.534176	0.625653	165	161	2.21748	165	165	62.375	contig100629_1	0	321	165	161	2.21748	139	142	2.14301	139	139	58.0677	contig100629_1	0	321	139	142	2.14301
contig100630_1	6	6	6	#DIV/0!	#DIV/0!	0	#DIV/0!	0	5.5	5.5	5.5	#DIV/0!	8.04593e-07	1000000	2.57497	0.0100248	0.0225064	0	0	0	0	0	0	contig100630_1	0	327	0	0	0	6	5.5	0.778151	6	6	2.46053	contig100630_1	0	327	6	5.5	0.778151
contig100632_1	8501	8501	-8501	-3.37657	0.528476	0.528476	-0.528476	-1.14872	6877.5	6877.5	-6877.5	-2.65364	-0.000985966	-3.0555	-61.805	0	0	12078	11036.5	4.082	12078	12078	1915.87	contig100632_1	0	765	12078	11036.5	4.082	3577	4159	3.55352	3577	3577	627.022	contig100632_1	0	765	3577	4159	3.55352
contig100637_1	89	89	-89	-1.63121	0.212509	0.212509	-0.212509	-1.09888	80.5	80.5	-80.5	-1.55903	-9.00202e-06	-1.4761	-3.66378	0.000248516	0.00081502	230	224.5	2.36173	230	230	17.6869	contig100637_1	0	1578	230	224.5	2.36173	141	144	2.14922	141	141	11.9822	contig100637_1	0	1578	141	144	2.14922
contig100644_1	235	235	-235	-1.31085	0.117552	0.117552	-0.117552	-1.04084	157.5	157.5	-157.5	-1.19987	-1.88768e-05	-1.1862	-3.5406	0.000399212	0.00125718	991	945.5	2.99607	991	991	60.7351	contig100644_1	0	1980	991	945.5	2.99607	756	788	2.87852	756	756	51.2014	contig100644_1	0	1980	756	788	2.87852
contig100657_1	7	7	7	1.24138	0.0939045	0.0939045	0.0939045	1.06421	5.5	5.5	5.5	1.18644	1.30848e-06	1.37182	1.27228	0.203274	0.289632	29	29.5	1.4624	29	29	4.2968	contig100657_1	0	819	29	29.5	1.4624	36	35	1.5563	36	36	5.89446	contig100657_1	0	819	36	35	1.5563
contig100658_1	20	20	20	1.12195	0.049974	0.049974	0.049974	1.02256	28.5	28.5	28.5	1.17813	4.77318e-06	1.23985	2.00583	0.0448742	0.0821947	164	160	2.21484	164	164	22.9539	contig100658_1	0	867	164	160	2.21484	184	188.5	2.26482	184	184	28.4593	contig100658_1	0	867	184	188.5	2.26482
contig100662_1	44	44	44	1.95652	0.291485	0.291485	0.291485	1.1753	44.5	44.5	44.5	1.96739	6.48691e-06	2.16211	4.36056	1.29733e-05	5.35214e-05	46	46	1.66276	46	46	13.1033	contig100662_1	0	426	46	46	1.66276	90	90.5	1.95424	90	90	28.3308	contig100662_1	0	426	90	90.5	1.95424
contig100669_1	36	36	36	1.97297	0.295121	0.295121	0.295121	1.18819	35.5	35.5	35.5	1.94667	5.29936e-06	2.18029	3.96095	7.46507e-05	0.000270236	37	37.5	1.5682	37	37	8.65099	contig100669_1	0	519	37	37.5	1.5682	73	73	1.86332	73	73	18.8617	contig100669_1	0	519	73	73	1.86332
contig100670_1	23	23	-23	-1.95833	0.291887	0.291887	-0.291887	-1.21148	24	24	-24	-2.04348	-2.48497e-06	-1.77212	-2.31187	0.0207846	0.0423635	47	47	1.6721	47	47	15.2089	contig100670_1	0	375	47	47	1.6721	24	23	1.38021	24	24	8.58233	contig100670_1	0	375	24	23	1.38021
contig100671_1	25	25	25	1.18939	0.0753257	0.0753257	0.0753257	1.03552	32	32	32	1.24903	5.03563e-06	1.31438	2.3221	0.0202276	0.0414102	132	128.5	2.12057	132	132	23.0142	contig100671_1	0	696	132	128.5	2.12057	157	160.5	2.1959	157	157	30.2493	contig100671_1	0	696	157	160.5	2.1959
contig100678_1	43	43	-43	-1.48864	0.172789	0.172789	-0.172789	-1.08886	39.5	39.5	-39.5	-1.44633	-4.09584e-06	-1.34708	-2.16968	0.030031	0.0583426	131	128	2.11727	131	131	46.8925	contig100678_1	0	339	131	128	2.11727	88	88.5	1.94448	88	88	34.8103	contig100678_1	0	339	88	88.5	1.94448
contig100682_1	39	39	-39	-2.14706	0.331844	0.331844	-0.331844	-1.21668	39.5	39.5	-39.5	-2.19697	-4.29902e-06	-1.9429	-3.258	0.00112202	0.00320724	73	72.5	1.86332	73	73	9.52514	contig100682_1	0	930	73	72.5	1.86332	34	33	1.53148	34	34	4.90254	contig100682_1	0	930	34	33	1.53148
contig100683_1	7	7	7	1.5	0.176091	0.176091	0.176091	1.15364	5.5	5.5	5.5	1.37931	1.11721e-06	1.65762	1.48038	0.138772	0.211739	14	14.5	1.14613	14	14	3.53931	contig100683_1	0	480	14	14.5	1.14613	21	20	1.32222	21	21	5.86683	contig100683_1	0	480	21	20	1.32222
contig100684_1	139	139	-139	-1.54941	0.190166	0.190166	-0.190166	-1.07913	121	121	-121	-1.46809	-1.36413e-05	-1.40208	-4.21071	2.54567e-05	0.000100284	392	379.5	2.59329	392	392	17.3291	contig100684_1	0	2745	392	379.5	2.59329	253	258.5	2.40312	253	253	12.3596	contig100684_1	0	2745	253	258.5	2.40312
contig100687_1	38	38	-38	-1.65517	0.218843	0.218843	-0.218843	-1.1241	37.5	37.5	-37.5	-1.65217	-3.87164e-06	-1.49779	-2.44573	0.0144559	0.0308736	96	95	1.98227	96	96	25.2151	contig100687_1	0	462	96	95	1.98227	58	57.5	1.76343	58	58	16.8349	contig100687_1	0	462	58	57.5	1.76343
contig100692_1	45	45	45	1.95745	0.29169	0.29169	0.29169	1.17445	45.5	45.5	45.5	1.96809	6.63376e-06	2.16314	4.41089	1.02949e-05	4.31722e-05	47	47	1.6721	47	47	16.6764	contig100692_1	0	342	47	47	1.6721	92	92.5	1.96379	92	92	36.0734	contig100692_1	0	342	92	92.5	1.96379
contig100694_1	2	2	2	#DIV/0!	#DIV/0!	0	#DIV/0!	0	2	2	2	#DIV/0!	2.68198e-07	1000000	1.48666	0.137104	0.209805	0	0	0	0	0	0	contig100694_1	0	348	0	0	0	2	2	0.30103	2	2	0.770683	contig100694_1	0	348	2	2	0.30103
contig100699_1	30	30	30	1.21583	0.0848719	0.0848719	0.0848719	1.0396	37	37	37	1.27306	5.79539e-06	1.34359	2.58871	0.0096337	0.0217631	139	135.5	2.14301	139	139	18.0786	contig100699_1	0	933	139	135.5	2.14301	169	172.5	2.22789	169	169	24.2902	contig100699_1	0	933	169	172.5	2.22789
contig100700_1	72	72	-72	-1.5035	0.177102	0.177102	-0.177102	-1.08217	64.5	64.5	-64.5	-1.44178	-6.91361e-06	-1.36053	-2.86444	0.00417746	0.0104496	215	210.5	2.33244	215	215	40.6382	contig100700_1	0	642	215	210.5	2.33244	143	146	2.15534	143	143	29.8694	contig100700_1	0	642	143	146	2.15534
contig100704_1	19	19	-19	-1.67857	0.22494	0.22494	-0.22494	-1.15544	20	20	-20	-1.74074	-1.94857e-06	-1.51896	-1.76384	0.0777594	0.131114	47	47	1.6721	47	47	15.0882	contig100704_1	0	378	47	47	1.6721	28	27	1.44716	28	28	9.93325	contig100704_1	0	378	28	27	1.44716
contig100705_1	2807	2807	-2807	-2.71368	0.433558	0.433558	-0.433558	-1.13488	2250	2250	-2250	-2.2987	-0.000319736	-2.45564	-32.1432	0	0	4445	3982.5	3.64787	4445	4445	1266.17	contig100705_1	0	426	4445	3982.5	3.64787	1638	1732.5	3.21431	1638	1638	515.62	contig100705_1	0	426	1638	1732.5	3.21431
contig100707_1	453	453	-453	-4.90517	0.690654	0.690654	-0.690654	-1.33455	429.5	429.5	-429.5	-4.63983	-5.34914e-05	-4.43875	-16.0221	0	0	569	547.5	2.75511	569	569	30.5652	contig100707_1	0	2259	569	547.5	2.75511	116	118	2.06446	116	116	6.886	contig100707_1	0	2259	116	118	2.06446
contig100711_1	121	121	-121	-1.30175	0.114526	0.114526	-0.114526	-1.044	88	88	-88	-1.21282	-9.56983e-06	-1.17797	-2.46938	0.0135348	0.0291412	522	501.5	2.71767	522	522	130.336	contig100711_1	0	486	522	501.5	2.71767	401	413.5	2.60314	401	401	110.645	contig100711_1	0	486	401	413.5	2.60314
contig100716_1	6	6	6	1.5	0.176091	0.176091	0.176091	1.16317	4.5	4.5	4.5	1.36	9.57608e-07	1.65762	1.37056	0.170511	0.251639	12	12.5	1.07918	12	12	4.33385	contig100716_1	0	336	12	12.5	1.07918	18	17	1.25527	18	18	7.18387	contig100716_1	0	336	18	17	1.25527
contig100721_1	15	15	15	1.05639	0.0238247	0.0238247	0.0238247	1.00983	29.5	29.5	29.5	1.11368	5.40331e-06	1.1674	1.81111	0.0701236	0.119947	266	259.5	2.42488	266	266	57.5374	contig100721_1	0	561	266	259.5	2.42488	281	289	2.44871	281	281	67.169	contig100721_1	0	561	281	289	2.44871
contig100731_1	14	14	-14	-1.08974	0.0373243	0.0373243	-0.0373243	-1.01702	6	6	-6	-1.03762	2.90322e-07	1.01407	0.126051	0.899691	0.927799	170	165.5	2.23045	170	170	49.1169	contig100731_1	0	420	170	165.5	2.23045	156	159.5	2.19312	156	156	49.8082	contig100731_1	0	420	156	159.5	2.19312
contig100736_1	34	34	-34	-1.17526	0.0701331	0.0701331	-0.0701331	-1.03066	23.5	23.5	-23.5	-1.11809	-1.65208e-06	-1.0635	-0.630454	0.528397	0.619852	228	222.5	2.35793	228	228	19.4156	contig100736_1	0	1425	228	222.5	2.35793	194	199	2.2878	194	194	18.2563	contig100736_1	0	1425	194	199	2.2878
contig100737_1	14	14	14	1.42424	0.153584	0.153584	0.153584	1.10114	13	13	13	1.38806	2.29817e-06	1.5739	2.01424	0.0439845	0.0808045	33	33.5	1.51851	33	33	11.1235	contig100737_1	0	360	33	33.5	1.51851	47	46.5	1.6721	47	47	17.5074	contig100737_1	0	360	47	46.5	1.6721
contig100742_1	0	0	0	-1	0	0	0	-1	1.5	1.5	-1.5	-1.03659	5.35551e-07	1.10508	0.458072	0.6469	0.724132	42	42.5	1.62325	42	42	14.1572	contig100742_1	0	360	42	42.5	1.62325	42	41	1.62325	42	42	15.6449	contig100742_1	0	360	42	41	1.62325
contig100750_1	12	12	12	1.11111	0.0457575	0.0457575	0.0457575	1.0225	16	16	16	1.15023	2.98632e-06	1.22787	1.5504	0.121046	0.189197	108	106.5	2.03342	108	108	32.6009	contig100750_1	0	402	108	106.5	2.03342	120	122.5	2.07918	120	120	40.0295	contig100750_1	0	402	120	122.5	2.07918
contig100751_1	18	18	18	1.09137	0.0379722	0.0379722	0.0379722	1.01655	27	27	27	1.14062	4.92577e-06	1.20605	1.9024	0.0571183	0.100684	197	192	2.29447	197	197	27.3832	contig100751_1	0	873	197	192	2.29447	215	219	2.33244	215	215	33.0255	contig100751_1	0	873	215	219	2.33244
contig100756_1	17	17	-17	-1.38636	0.141877	0.141877	-0.141877	-1.08633	17.5	17.5	-17.5	-1.40698	-1.50186e-06	-1.25454	-1.14897	0.25057	0.343737	61	60.5	1.78533	61	61	23.2774	contig100756_1	0	318	61	60.5	1.78533	44	43	1.64345	44	44	18.5546	contig100756_1	0	318	44	43	1.64345
contig100761_1	12	12	-12	-1.04478	0.0190232	0.0190232	-0.0190232	-1.00783	2.5	2.5	2.5	1.00917	1.96115e-06	1.05772	0.656751	0.511341	0.606032	280	272.5	2.44716	280	280	60.2435	contig100761_1	0	564	280	272.5	2.44716	268	275	2.42813	268	268	63.7208	contig100761_1	0	564	268	275	2.42813
contig100764_1	405	405	-405	-1.51724	0.181055	0.181055	-0.181055	-1.06257	316.5	316.5	-316.5	-1.38787	-3.91616e-05	-1.37297	-6.91538	4.66605e-12	3.90153e-11	1188	1132.5	3.07482	1188	1188	82.4248	contig100764_1	0	1749	1188	1132.5	3.07482	783	816	2.89376	783	783	60.034	contig100764_1	0	1749	783	816	2.89376
contig100766_1	10	10	-10	-1.19608	0.0777597	0.0777597	-0.0777597	-1.04554	10	10	-10	-1.19802	-5.63165e-07	-1.08235	-0.417157	0.676564	0.747618	61	60.5	1.78533	61	61	19.5826	contig100766_1	0	378	61	60.5	1.78533	51	50.5	1.70757	51	51	18.0927	contig100766_1	0	378	51	50.5	1.70757
contig100769_1	20	20	20	3	0.477121	0.477121	0.477121	1.47712	18.5	18.5	18.5	2.7619	2.80949e-06	3.31524	3.48233	0.000497074	0.0015308	10	10.5	1	10	10	2.11776	contig100769_1	0	573	10	10.5	1	30	29	1.47712	30	30	7.02088	contig100769_1	0	573	30	29	1.47712
contig100770_1	18	18	18	10	1	1	1	4.32193	17.5	17.5	17.5	12.6667	2.43928e-06	11.0508	4.07683	4.56536e-05	0.000172063	2	1.5	0.30103	2	2	0.770461	contig100770_1	0	315	2	1.5	0.30103	20	19	1.30103	20	20	8.51422	contig100770_1	0	315	20	19	1.30103
contig100778_1	5	5	5	1.02128	0.00914338	0.00914338	0.00914338	1.00386	15	15	15	1.06522	3.66703e-06	1.12859	1.319	0.187168	0.270771	235	230	2.37107	235	235	11.9567	contig100778_1	0	2385	235	230	2.37107	240	245	2.38021	240	240	13.4942	contig100778_1	0	2385	240	245	2.38021
contig100784_2	9	9	9	3.25	0.511883	0.511883	0.511883	1.85022	8	8	8	3	1.25789e-06	3.59151	2.39162	0.0167743	0.0352705	4	4	0.60206	4	4	1.44462	contig100784_2	0	336	4	4	0.60206	13	12	1.11394	13	13	5.18835	contig100784_2	0	336	13	12	1.11394
contig100787_1	12	12	12	1.4	0.146128	0.146128	0.146128	1.09893	10.5	10.5	10.5	1.34426	1.99172e-06	1.54711	1.84007	0.0657573	0.113775	30	30.5	1.47712	30	30	8.92262	contig100787_1	0	408	30	30.5	1.47712	42	41	1.62325	42	42	13.8043	contig100787_1	0	408	42	41	1.62325
contig100800_1	66	66	-66	-1.45833	0.163857	0.163857	-0.163857	-1.07592	58.5	58.5	-58.5	-1.39796	-6.17277e-06	-1.31966	-2.57191	0.010114	0.0226583	210	205.5	2.32222	210	210	65.8476	contig100800_1	0	387	210	205.5	2.32222	144	147	2.15836	144	144	49.8973	contig100800_1	0	387	144	147	2.15836
contig100807_1	138	138	138	1.46	0.164353	0.164353	0.164353	1.06635	163.5	163.5	163.5	1.56089	2.2331e-05	1.61342	6.4441	1.1629e-10	8.7136e-10	300	291.5	2.47712	300	300	70.9636	contig100807_1	0	513	300	291.5	2.47712	438	455	2.64147	438	438	114.494	contig100807_1	0	513	438	455	2.64147
contig100812_1	59	59	-59	-1.40411	0.147401	0.147401	-0.147401	-1.0681	50	50	-50	-1.33445	-5.29784e-06	-1.2706	-2.21677	0.0266385	0.0526276	205	199.5	2.31175	205	205	14.4967	contig100812_1	0	1716	205	199.5	2.31175	146	149.5	2.16435	146	146	11.4093	contig100812_1	0	1716	146	149.5	2.16435
contig100817_1	6	6	6	1.19355	0.07684	0.07684	0.07684	1.05152	4.5	4.5	4.5	1.14286	1.19988e-06	1.31897	1.14066	0.254011	0.347837	31	31.5	1.49136	31	31	8.76871	contig100817_1	0	429	31	31.5	1.49136	37	36	1.5682	37	37	11.5656	contig100817_1	0	429	37	36	1.5682
contig100822_1	60	60	-60	-1.70588	0.231949	0.231949	-0.231949	-1.12022	56	56	-56	-1.65497	-6.19701e-06	-1.54367	-3.20327	0.00135879	0.00381994	145	141.5	2.16137	145	145	22.9107	contig100822_1	0	768	145	141.5	2.16137	85	85.5	1.92942	85	85	14.8417	contig100822_1	0	768	85	85.5	1.92942
contig100827_3	57	57	-57	-1.12258	0.0502176	0.0502176	-0.0502176	-1.01883	18	18	-18	-1.03723	-9.87502e-07	-1.01584	-0.246414	0.805362	0.857366	522	501.5	2.71767	522	522	17.2363	contig100827_3	0	3675	522	501.5	2.71767	465	483.5	2.66745	465	465	16.9676	contig100827_3	0	3675	465	483.5	2.66745
contig100839_1	1	1	-1	-1.01786	0.00768683	0.00768683	-0.00768683	-1.0044	1.5	1.5	-1.5	-1.02703	5.9272e-07	1.08569	0.437103	0.662037	0.734604	57	57	1.75587	57	57	15.6844	contig100839_1	0	441	57	57	1.75587	56	55.5	1.74819	56	56	17.0284	contig100839_1	0	441	56	55.5	1.74819
contig100841_1	701	701	701	1.96291	0.292901	0.292901	0.292901	1.10234	819.5	819.5	819.5	2.17155	0.000103286	2.16917	17.4349	0	0	728	699.5	2.86213	728	728	69.4506	contig100841_1	0	1272	728	699.5	2.86213	1429	1519	3.15503	1429	1429	150.65	contig100841_1	0	1272	1429	1519	3.15503
contig100842_2	59	59	59	1.3057	0.115843	0.115843	0.115843	1.05068	69	69	69	1.36605	1.03728e-05	1.4429	3.85474	0.000115855	0.000405877	193	188.5	2.28556	193	193	13.6243	contig100842_2	0	1719	193	188.5	2.28556	252	257.5	2.4014	252	252	19.6585	contig100842_2	0	1719	252	257.5	2.4014
contig100843_1	42	42	-42	-3.8	0.579784	0.579784	-0.579784	-1.49298	43	43	-43	-4.07143	-4.90533e-06	-3.43866	-4.53184	5.84708e-06	2.55713e-05	57	57	1.75587	57	57	13.1	contig100843_1	0	528	57	57	1.75587	15	14	1.17609	15	15	3.80963	contig100843_1	0	528	15	14	1.17609
contig100847_1	3	3	-3	-1.09375	0.0389181	0.0389181	-0.0389181	-1.02586	4.5	4.5	-4.5	-1.14516	4.39959e-08	1.01036	0.0421354	0.966391	0.975895	35	35.5	1.54407	35	35	5.12943	contig100847_1	0	828	35	35.5	1.54407	32	31	1.50515	32	32	5.18257	contig100847_1	0	828	32	31	1.50515
contig100854_1	20	20	20	3.22222	0.508155	0.508155	0.508155	1.53252	19	19	19	3.11111	2.79674e-06	3.56081	3.55658	0.000375717	0.00118829	9	9	0.954243	9	9	2.56368	contig100854_1	0	426	9	9	0.954243	29	28	1.4624	29	29	9.1288	contig100854_1	0	426	29	28	1.4624
contig100865_1	105	105	-105	-1.31437	0.118718	0.118718	-0.118718	-1.04704	79.5	79.5	-79.5	-1.23043	-8.4826e-06	-1.18939	-2.39178	0.0167668	0.0352705	439	424.5	2.64246	439	439	18.3253	contig100865_1	0	2907	439	424.5	2.64246	334	345	2.52375	334	334	15.4073	contig100865_1	0	2907	334	345	2.52375
contig100869_1	21	21	21	2.05	0.311754	0.311754	0.311754	1.23962	19.5	19.5	19.5	1.95122	3.0711e-06	2.26541	3.08249	0.00205276	0.00553497	20	20.5	1.30103	20	20	2.96331	contig100869_1	0	819	20	20.5	1.30103	41	40	1.61278	41	41	6.71313	contig100869_1	0	819	41	40	1.61278
contig100870_1	17	17	17	1.06415	0.0270032	0.0270032	0.0270032	1.01114	31	31	31	1.11969	5.65875e-06	1.17597	1.89673	0.0578631	0.101736	265	259	2.42325	265	265	26.9323	contig100870_1	0	1194	265	259	2.42325	282	290	2.45025	282	282	31.6716	contig100870_1	0	1194	282	290	2.45025
contig100871_1	2	2	2	1.02817	0.0120645	0.0120645	0.0120645	1.00652	2.5	2.5	2.5	1.03546	1.17353e-06	1.13621	0.766634	0.443299	0.540752	71	70.5	1.85126	71	71	26.8401	contig100871_1	0	321	71	70.5	1.85126	73	73	1.86332	73	73	30.496	contig100871_1	0	321	73	73	1.86332
contig100874_1	82	82	82	2.82222	0.450591	0.450591	0.450591	1.27255	84.5	84.5	84.5	2.87778	1.15699e-05	3.11878	6.91576	4.65361e-12	3.8932e-11	45	45	1.65321	45	45	16.1081	contig100874_1	0	339	45	45	1.65321	127	129.5	2.1038	127	127	50.2376	contig100874_1	0	339	127	129.5	2.1038
contig100875_2	20	20	-20	-1.11628	0.0477728	0.0477728	-0.0477728	-1.02137	11.5	11.5	-11.5	-1.06553	-2.33744e-07	-1.01013	-0.0960432	0.923486	0.943846	192	187	2.2833	192	192	34.3639	contig100875_2	0	678	192	187	2.2833	172	175.5	2.23553	172	172	34.0192	contig100875_2	0	678	172	175.5	2.23553
contig100877_1	9	9	-9	-2.125	0.327359	0.327359	-0.327359	-1.36249	10	10	-10	-2.33333	-9.90119e-07	-1.92294	-1.55235	0.120579	0.188551	17	17.5	1.23045	17	17	5.13162	contig100877_1	0	402	17	17.5	1.23045	8	7.5	0.90309	8	8	2.66863	contig100877_1	0	402	8	7.5	0.90309
contig100887_2	235	235	-235	-1.25996	0.100355	0.100355	-0.100355	-1.03395	135	135	-135	-1.14226	-1.69896e-05	-1.14015	-2.94679	0.00321093	0.00826404	1139	1084	3.05652	1139	1139	49.5394	contig100887_2	0	2790	1139	1084	3.05652	904	949	2.95617	904	904	43.45	contig100887_2	0	2790	904	949	2.95617
contig100895_1	292	292	-292	-1.08244	0.0344036	0.0344036	-0.0344036	-1.00969	559.5	559.5	559.5	1.1592	9.73129e-06	1.02092	0.888451	0.374298	0.472243	3834	3514.5	3.58365	3834	3834	668.458	contig100895_1	0	696	3834	3514.5	3.58365	3542	4074	3.54925	3542	3542	682.44	contig100895_1	0	696	3542	4074	3.54925
contig100929_1	5	5	-5	-2.66667	0.425969	0.425969	-0.425969	-1.89279	5.5	5.5	-5.5	-3.2	-5.68485e-07	-2.4131	-1.34368	0.179053	0.260863	8	8	0.90309	8	8	3.11148	contig100929_1	0	312	8	8	0.90309	3	2.5	0.477121	3	3	1.28941	contig100929_1	0	312	3	2.5	0.477121
contig10092_1	1	1	-1	-1.5	0.176091	0.176091	-0.176091	-1.58496	1	1	-1	-1.5	-9.58452e-08	-1.35737	-0.336014	0.73686	0.800167	3	3	0.477121	3	3	1.13409	contig10092_1	0	321	3	3	0.477121	2	2	0.30103	2	2	0.835507	contig10092_1	0	321	2	2	0.30103
contig100938_1	21	21	-21	-2.23529	0.349335	0.349335	-0.349335	-1.28391	22.5	22.5	-22.5	-2.40625	-2.33153e-06	-2.02274	-2.46452	0.0137197	0.0294891	38	38.5	1.57978	38	38	12.3957	contig100938_1	0	372	38	38.5	1.57978	17	16	1.23045	17	17	6.12818	contig100938_1	0	372	17	16	1.23045
contig100939_1	0	0	0	-1	0	0	0	-1	1.5	1.5	-1.5	-1.03571	5.48302e-07	1.10508	0.463494	0.643011	0.721365	43	43.5	1.63347	43	43	13.8041	contig100939_1	0	378	43	43.5	1.63347	43	42	1.63347	43	43	15.2546	contig100939_1	0	378	43	42	1.63347
contig100951_2	8	8	-8	-1.0625	0.0263289	0.0263289	-0.0263289	-1.01249	2.5	2.5	-2.5	-1.01916	6.61374e-07	1.04008	0.319096	0.749654	0.811405	136	133	2.13354	136	136	21.4887	contig100951_2	0	768	136	133	2.13354	128	130.5	2.10721	128	128	22.3498	contig100951_2	0	768	128	130.5	2.10721
contig100959_2	40	40	40	2.11111	0.324511	0.324511	0.324511	1.20851	40	40	40	2.09589	5.823e-06	2.33295	4.31331	1.60826e-05	6.53484e-05	36	36.5	1.5563	36	36	9.97378	contig100959_2	0	438	36	36.5	1.5563	76	76.5	1.88081	76	76	23.2683	contig100959_2	0	438	76	76.5	1.88081
contig100965_2	14	14	14	1.25926	0.100115	0.100115	0.100115	1.05779	14	14	14	1.25926	2.56595e-06	1.39158	1.82113	0.0685866	0.117883	54	54	1.73239	54	54	6.00071	contig100965_2	0	1092	54	54	1.73239	68	68	1.83251	68	68	8.35048	contig100965_2	0	1092	68	68	1.83251
contig100983_1	3	3	3	4	0.60206	0.60206	0.60206	#DIV/0!	3	3	3	7	4.15048e-07	4.42032	1.45507	0.145649	0.22009	1	0.5	0	1	1	0.385231	contig100983_1	0	315	1	0.5	0	4	3.5	0.60206	4	4	1.70284	contig100983_1	0	315	4	3.5	0.60206
contig100987_1	5	5	5	1.83333	0.263241	0.263241	0.263241	1.33829	4	4	4	1.66667	7.47002e-07	2.02598	1.42026	0.155531	0.232459	6	6	0.778151	6	6	1.73354	contig100987_1	0	420	6	6	0.778151	11	10	1.04139	11	11	3.51211	contig100987_1	0	420	11	10	1.04139
contig100991_1	51	51	-51	-4.4	0.643453	0.643453	-0.643453	-1.54711	52	52	-52	-4.71429	-5.99746e-06	-3.98161	-5.22394	1.75159e-07	9.42886e-07	66	66	1.81954	66	66	11.4088	contig100991_1	0	702	66	66	1.81954	15	14	1.17609	15	15	2.86536	contig100991_1	0	702	15	14	1.17609
contig101005_1	5	5	-5	-1.06944	0.0291582	0.0291582	-0.0291582	-1.0157	4	4	-4	-1.05556	3.11349e-07	1.03332	0.199953	0.841517	0.886068	77	76	1.88649	77	77	19.2259	contig101005_1	0	486	77	76	1.88649	72	72	1.85733	72	72	19.8665	contig101005_1	0	486	72	72	1.85733
contig101008_1	113	113	-113	-2.26966	0.355961	0.355961	-0.355961	-1.1826	107	107	-107	-2.19553	-1.25774e-05	-2.05384	-5.77991	7.47406e-09	4.69613e-08	202	196.5	2.30535	202	202	33.35	contig101008_1	0	735	202	196.5	2.30535	89	89.5	1.94939	89	89	16.2378	contig101008_1	0	735	89	89.5	1.94939
contig101015_1	327	327	-327	-37.3333	1.5721	1.5721	-1.5721	-2.64748	317.5	317.5	-317.5	-38.3529	-3.95659e-05	-33.7834	-16.6989	0	0	336	326	2.52634	336	336	40.6914	contig101015_1	0	1002	336	326	2.52634	9	8.5	0.954243	9	9	1.20448	contig101015_1	0	1002	9	8.5	0.954243
contig101016_1	70	70	-70	-1.31818	0.119975	0.119975	-0.119975	-1.05122	57	57	-57	-1.25333	-5.68907e-06	-1.19284	-1.97485	0.0482848	0.0874508	290	282	2.4624	290	290	111.717	contig101016_1	0	315	290	282	2.4624	220	225	2.34242	220	220	93.6564	contig101016_1	0	315	220	225	2.34242
contig101033_1	11	11	11	6.5	0.812913	0.812913	0.812913	3.70044	10.5	10.5	10.5	8	1.50059e-06	7.18302	3.0373	0.00238704	0.00632591	2	1.5	0.30103	2	2	0.6974	contig101033_1	0	348	2	1.5	0.30103	13	12	1.11394	13	13	5.00944	contig101033_1	0	348	13	12	1.11394
contig101036_1	5	5	5	1.25	0.09691	0.09691	0.09691	1.07449	3.5	3.5	3.5	1.17073	9.25519e-07	1.38135	1.08156	0.279447	0.374995	20	20.5	1.30103	20	20	8.08985	contig101036_1	0	300	20	20.5	1.30103	25	24	1.39794	25	25	11.1749	contig101036_1	0	300	25	24	1.39794
contig101042_1	36	36	36	1.66667	0.221849	0.221849	0.221849	1.12806	36.5	36.5	36.5	1.67593	5.51613e-06	1.8418	3.60352	0.00031394	0.00100962	54	54	1.73239	54	54	11.4961	contig101042_1	0	570	54	54	1.73239	90	90.5	1.95424	90	90	21.1735	contig101042_1	0	570	90	90.5	1.95424
contig101049_2	25	25	-25	-1.22727	0.0889411	0.0889411	-0.0889411	-1.04357	20.5	20.5	-20.5	-1.18386	-1.63106e-06	-1.11057	-0.816886	0.413994	0.512581	135	132	2.13033	135	135	17.615	contig101049_2	0	930	135	132	2.13033	110	111.5	2.04139	110	110	15.8612	contig101049_2	0	930	110	111.5	2.04139
contig101054_1	180	180	-180	-3.06897	0.486992	0.486992	-0.486992	-1.25109	173	173	-173	-2.97714	-2.07332e-05	-2.77714	-8.63857	0	0	267	260.5	2.42651	267	267	23.6841	contig101054_1	0	1368	267	260.5	2.42651	87	87.5	1.93952	87	87	8.52822	contig101054_1	0	1368	87	87.5	1.93952
contig101069_1	28	28	28	1.33333	0.124939	0.124939	0.124939	1.06493	30	30	30	1.35928	4.82587e-06	1.47344	2.70223	0.00688764	0.0162187	84	83.5	1.92428	84	84	8.38947	contig101069_1	0	1215	84	83.5	1.92428	112	113.5	2.04922	112	112	12.3614	contig101069_1	0	1215	112	113.5	2.04922
contig101071_1	8	8	-8	-1.27586	0.105804	0.105804	-0.105804	-1.07235	9.5	9.5	-9.5	-1.33929	-6.00996e-07	-1.15454	-0.579926	0.561965	0.653225	37	37.5	1.5682	37	37	10.8451	contig101071_1	0	414	37	37.5	1.5682	29	28	1.4624	29	29	9.3934	contig101071_1	0	414	29	28	1.4624
contig101072_1	5	5	5	2	0.30103	0.30103	0.30103	1.43068	4.5	4.5	4.5	1.9	7.34251e-07	2.21016	1.48618	0.137232	0.209805	5	5	0.69897	5	5	1.90798	contig101072_1	0	318	5	5	0.69897	10	9.5	1	10	10	4.21695	contig101072_1	0	318	10	9.5	1
contig101075_1	235	235	235	1.46078	0.164586	0.164586	0.164586	1.06079	286.5	286.5	286.5	1.5841	3.80164e-05	1.61428	8.41274	0	0	510	490.5	2.70757	510	510	173.354	contig101075_1	0	357	510	490.5	2.70757	745	777	2.87216	745	745	279.842	contig101075_1	0	357	745	777	2.87216
contig101077_1	74	74	-74	-1.63248	0.212848	0.212848	-0.212848	-1.10292	67	67	-67	-1.56303	-7.48784e-06	-1.47725	-3.3447	0.000823723	0.00242222	191	186	2.28103	191	191	59.4292	contig101077_1	0	390	191	186	2.28103	117	119	2.06819	117	117	40.2297	contig101077_1	0	390	117	119	2.06819
contig101089_1	118	118	-118	-1.48361	0.171319	0.171319	-0.171319	-1.07176	101.5	101.5	-101.5	-1.40763	-1.12077e-05	-1.34253	-3.56912	0.00035818	0.00113863	362	350.5	2.55871	362	362	36.2441	contig101089_1	0	1212	362	350.5	2.55871	244	249	2.38739	244	244	26.9968	contig101089_1	0	1212	244	249	2.38739
contig101090_1	32515	32515	-32515	-3.41156	0.532952	0.532952	-0.532952	-1.12905	11245	11245	-11245	-1.57756	-0.0037737	-3.08716	-121.527	0	0	45998	30715	4.66274	45998	45998	6942.48	contig101090_1	0	804	45998	30715	4.66274	13483	19470	4.12979	13483	13483	2248.83	contig101090_1	0	804	13483	19470	4.12979
contig101098_1	232	232	232	1.83154	0.262817	0.262817	0.262817	1.10746	259.5	259.5	259.5	1.9558	3.46685e-05	2.024	9.66951	0	0	279	271.5	2.4456	279	279	29.6203	contig101098_1	0	1143	279	271.5	2.4456	511	531	2.70842	511	511	59.9515	contig101098_1	0	1143	511	531	2.70842
contig101112_1	7	7	-7	-3.33333	0.522879	0.522879	-0.522879	-2.0959	8	8	-8	-4.2	-8.1118e-07	-3.01637	-1.76367	0.0777875	0.131114	10	10.5	1	10	10	3.21026	contig101112_1	0	378	10	10.5	1	3	2.5	0.477121	3	3	1.06428	contig101112_1	0	378	3	2.5	0.477121
contig101116_1	4	4	4	1.66667	0.221849	0.221849	0.221849	1.2851	3.5	3.5	3.5	1.58333	6.12903e-07	1.8418	1.20117	0.229686	0.319382	6	6	0.778151	6	6	1.01546	contig101116_1	0	717	6	6	0.778151	10	9.5	1	10	10	1.87028	contig101116_1	0	717	10	9.5	1
contig101121_1	10	10	-10	-1.625	0.210853	0.210853	-0.210853	-1.17511	11.5	11.5	-11.5	-1.76667	-1.00946e-06	-1.47048	-1.22106	0.222065	0.310759	26	26.5	1.41497	26	26	4.80219	contig101121_1	0	657	26	26.5	1.41497	16	15	1.20412	16	16	3.26573	contig101121_1	0	657	16	15	1.20412
contig101122_1	162	162	-162	-3.38235	0.529219	0.529219	-0.529219	-1.28879	156.5	156.5	-156.5	-3.30147	-1.87912e-05	-3.06073	-8.53342	0	0	230	224.5	2.36173	230	230	36.3411	contig101122_1	0	768	230	224.5	2.36173	68	68	1.83251	68	68	11.8733	contig101122_1	0	768	68	68	1.83251
contig101126_1	93	93	93	2.38806	0.378045	0.378045	0.378045	1.20703	97	97	97	2.44776	1.33255e-05	2.639	6.9334	4.10827e-12	3.44795e-11	67	67	1.82607	67	67	20.6878	contig101126_1	0	393	67	67	1.82607	160	164	2.20412	160	160	54.595	contig101126_1	0	393	160	164	2.20412
contig101129_1	21	21	21	1.58333	0.199572	0.199572	0.199572	1.12823	20	20	20	1.54795	3.27512e-06	1.74971	2.66231	0.00776062	0.0179709	36	36.5	1.5563	36	36	8.93357	contig101129_1	0	489	36	36.5	1.5563	57	56.5	1.75587	57	57	15.6312	contig101129_1	0	489	57	56.5	1.75587
contig101155_2	17	17	17	1.68	0.225309	0.225309	0.225309	1.16117	15.5	15.5	15.5	1.60784	2.59846e-06	1.85653	2.48858	0.0128255	0.0278672	25	25.5	1.39794	25	25	6.69689	contig101155_2	0	453	25	25.5	1.39794	42	41	1.62325	42	42	12.433	contig101155_2	0	453	42	41	1.62325
contig101163_1	4	4	4	2.33333	0.367977	0.367977	0.367977	1.77124	3.5	3.5	3.5	2.16667	5.74649e-07	2.57852	1.42454	0.15429	0.231142	3	3	0.477121	3	3	1.0461	contig101163_1	0	348	3	3	0.477121	7	6.5	0.845098	7	7	2.69739	contig101163_1	0	348	7	6.5	0.845098
contig101172_1	10	10	10	#DIV/0!	#DIV/0!	0	#DIV/0!	0	9.5	9.5	9.5	#DIV/0!	1.34099e-06	1000000	3.32428	0.000886486	0.00258723	0	0	0	0	0	0	contig101172_1	0	336	0	0	0	10	9.5	1	10	10	3.99104	contig101172_1	0	336	10	9.5	1
contig101175_2	0	0	0	-1	0	0	0	-1	1.5	1.5	-1.5	-1.05357	3.69785e-07	1.10508	0.380634	0.703474	0.771675	29	29.5	1.4624	29	29	4.21952	contig101175_2	0	834	29	29.5	1.4624	29	28	1.4624	29	29	4.66291	contig101175_2	0	834	29	28	1.4624
contig101223_1	55	55	55	1.39855	0.145678	0.145678	0.145678	1.06808	63.5	63.5	63.5	1.47212	9.13511e-06	1.54551	3.93619	8.27859e-05	0.000297567	138	134.5	2.13988	138	138	38.2328	contig101223_1	0	438	138	134.5	2.13988	193	198	2.28556	193	193	59.0892	contig101223_1	0	438	193	198	2.28556
contig101227_1	397	397	-397	-1.30847	0.116764	0.116764	-0.116764	-1.03755	237	237	-237	-1.17446	-3.17642e-05	-1.18405	-4.56877	4.90589e-06	2.16716e-05	1684	1595.5	3.22634	1684	1684	143.102	contig101227_1	0	1428	1684	1595.5	3.22634	1287	1358.5	3.10958	1287	1287	120.858	contig101227_1	0	1428	1287	1358.5	3.10958
contig101232_1	20	20	20	11	1.04139	1.04139	1.04139	4.45943	19.5	19.5	19.5	14	2.70748e-06	12.1559	4.33243	1.47472e-05	6.02326e-05	2	1.5	0.30103	2	2	0.74906	contig101232_1	0	324	2	1.5	0.30103	22	21	1.34242	22	22	9.10548	contig101232_1	0	324	22	21	1.34242
contig101234_1	4	4	-4	-1.25	0.09691	0.09691	-0.09691	-1.08048	5.5	5.5	-5.5	-1.36667	-2.81371e-07	-1.13114	-0.367621	0.713156	0.78034	20	20.5	1.30103	20	20	5.54099	contig101234_1	0	438	20	20.5	1.30103	16	15	1.20412	16	16	4.89859	contig101234_1	0	438	16	15	1.20412
contig101248_1	141	141	-141	-1.20346	0.0804328	0.0804328	-0.0804328	-1.02831	75	75	-75	-1.10323	-8.27343e-06	-1.08903	-1.65981	0.0969523	0.157994	834	801.5	2.92117	834	834	148.611	contig101248_1	0	681	834	801.5	2.92117	693	726.5	2.84073	693	693	136.462	contig101248_1	0	681	693	726.5	2.84073
contig101281_1	4	4	4	2	0.30103	0.30103	0.30103	1.5	3.5	3.5	3.5	1.875	5.874e-07	2.21016	1.32928	0.183757	0.266594	4	4	0.60206	4	4	1.43183	contig101281_1	0	339	4	4	0.60206	8	7.5	0.90309	8	8	3.16458	contig101281_1	0	339	8	7.5	0.90309
contig101288_1	1449	1449	-1449	-1.57341	0.196841	0.196841	-0.196841	-1.05785	850.5	850.5	-850.5	-1.30821	-0.00014361	-1.42379	-13.9634	0	0	3976	3610	3.59945	3976	3976	1065.07	contig101288_1	0	453	3976	3610	3.59945	2527	2759.5	3.40261	2527	2527	748.053	contig101288_1	0	453	2527	2759.5	3.40261
contig101294_1	0	0	0	-1	0	0	0	-1	0.5	0.5	-0.5	-1.14286	5.10049e-08	1.10508	0.141364	0.887582	0.918527	4	4	0.60206	4	4	1.48438	contig101294_1	0	327	4	4	0.60206	4	3.5	0.60206	4	4	1.64035	contig101294_1	0	327	4	3.5	0.60206
contig101311_1	1	1	1	1.33333	0.124939	0.124939	0.124939	1.26186	0.5	0.5	0.5	1.16667	1.72353e-07	1.47344	0.51067	0.609582	0.695295	3	3	0.477121	3	3	1.03716	contig101311_1	0	351	3	3	0.477121	4	3.5	0.60206	4	4	1.52819	contig101311_1	0	351	4	3.5	0.60206
contig101314_1	11	11	-11	-12	1.07918	1.07918	-1.07918	#DIV/0!	11.5	11.5	-11.5	-12.5	-1.32207e-06	-10.8589	-2.87446	0.00404724	0.0101529	12	12.5	1.07918	12	12	4.33385	contig101314_1	0	336	12	12.5	1.07918	1	1	0	1	1	0.399104	contig101314_1	0	336	1	1	0
contig101322_1	38	38	-38	-1.27737	0.106317	0.106317	-0.106317	-1.04976	30.5	30.5	-30.5	-1.21786	-2.86429e-06	-1.15591	-1.27121	0.203655	0.290122	175	170.5	2.24304	175	175	15.907	contig101322_1	0	1335	175	170.5	2.24304	137	140	2.13672	137	137	13.7615	contig101322_1	0	1335	137	140	2.13672
contig101323_1	1	1	1	#DIV/0!	#DIV/0!	0	#DIV/0!	0	1	1	1	#DIV/0!	1.34099e-07	1000000	1.05123	0.293154	0.390101	0	0	0	0	0	0	contig101323_1	0	300	0	0	0	1	1	0	1	1	0.446996	contig101323_1	0	300	1	1	0
contig101359_1	2	2	2	1.13333	0.0543577	0.0543577	0.0543577	1.04622	0.5	0.5	0.5	1.03226	4.59466e-07	1.25242	0.636723	0.524305	0.616771	15	15.5	1.17609	15	15	5.77846	contig101359_1	0	315	15	15.5	1.17609	17	16	1.23045	17	17	7.23708	contig101359_1	0	315	17	16	1.23045
contig101370_1	10	10	-10	-1.5	0.176091	0.176091	-0.176091	-1.13535	11.5	11.5	-11.5	-1.60526	-9.58452e-07	-1.35737	-1.06257	0.287977	0.384683	30	30.5	1.47712	30	30	10.8346	contig101370_1	0	336	30	30.5	1.47712	20	19	1.30103	20	20	7.98208	contig101370_1	0	336	20	19	1.30103
contig101380_1	6	6	-6	-2	0.30103	0.30103	-0.30103	-1.38685	7	7	-7	-2.27273	-6.51579e-07	-1.80982	-1.20393	0.228615	0.318416	12	12.5	1.07918	12	12	3.82197	contig101380_1	0	381	12	12.5	1.07918	6	5.5	0.778151	6	6	2.11179	contig101380_1	0	381	6	5.5	0.778151
contig101394_1	40	40	-40	-1.09195	0.0382044	0.0382044	-0.0382044	-1.01448	6	6	-6	-1.01329	6.92872e-07	1.01202	0.18006	0.857106	0.897268	475	457.5	2.67669	475	475	58.7565	contig101394_1	0	981	475	457.5	2.67669	435	451.5	2.63849	435	435	59.4628	contig101394_1	0	981	435	451.5	2.63849
contig101405_2	26	26	26	1.10442	0.0431333	0.0431333	0.0431333	1.018	39	39	39	1.16016	6.66162e-06	1.22047	2.28136	0.0225273	0.0454508	249	243.5	2.3962	249	249	12.4806	contig101405_2	0	2421	249	243.5	2.3962	275	282.5	2.43933	275	275	15.2322	contig101405_2	0	2421	275	282.5	2.43933
contig101407_1	3	3	3	1.10714	0.0442037	0.0442037	0.0442037	1.03055	1.5	1.5	1.5	1.05263	7.59331e-07	1.22348	0.774957	0.438365	0.535426	28	28.5	1.44716	28	28	5.26781	contig101407_1	0	645	28	28.5	1.44716	31	30	1.49136	31	31	6.44506	contig101407_1	0	645	31	30	1.49136
contig101413_1	1	1	-1	#DIV/0!	#DIV/0!	0	#DIV/0!	0	0.5	0.5	-0.5	#DIV/0!	-1.21348e-07	-1000000	-0.951269	0.341468	0.440646	1	0.5	0	1	1	0.396561	contig101413_1	0	306	1	0.5	0	0	0	#DIV/0!	0	0	0	contig101413_1	0	306	0	0	#DIV/0!
contig101419_1	3	3	-3	-4	0.60206	0.60206	-0.60206	#DIV/0!	3	3	-3	-4	-3.51292e-07	-3.61965	-1.23156	0.218114	0.3064	4	4	0.60206	4	4	1.34831	contig101419_1	0	360	4	4	0.60206	1	1	0	1	1	0.372497	contig101419_1	0	360	1	1	0
contig101423_1	96	96	-96	-1.85714	0.268845	0.268845	-0.268845	-1.13119	89	89	-89	-1.78414	-1.02212e-05	-1.68055	-4.47924	7.49079e-06	3.20788e-05	208	202.5	2.31806	208	208	25.6507	contig101423_1	0	984	208	202.5	2.31806	112	113.5	2.04922	112	112	15.2633	contig101423_1	0	984	112	113.5	2.04922
contig101429_1	2	2	2	1.25	0.09691	0.09691	0.09691	1.10731	1.5	1.5	1.5	1.1875	3.70208e-07	1.38135	0.684039	0.49395	0.590586	8	8	0.90309	8	8	1.84911	contig101429_1	0	525	8	8	0.90309	10	9.5	1	10	10	2.55426	contig101429_1	0	525	10	9.5	1
contig101433_1	1	1	-1	-1.06667	0.0280287	0.0280287	-0.0280287	-1.02383	2.5	2.5	-2.5	-1.17857	6.99206e-08	1.03601	0.0984456	0.921578	0.942752	16	16.5	1.20412	16	16	4.82976	contig101433_1	0	402	16	16.5	1.20412	15	14	1.17609	15	15	5.00369	contig101433_1	0	402	15	14	1.17609
contig101500_1	73	73	73	1.1798	0.0718095	0.0718095	0.0718095	1.02753	106.5	106.5	106.5	1.27134	1.49662e-05	1.30378	3.94388	8.01722e-05	0.000288699	406	392.5	2.60853	406	406	52.4677	contig101500_1	0	939	406	392.5	2.60853	479	499	2.68034	479	479	68.4061	contig101500_1	0	939	479	499	2.68034
contig101506_1	75	75	75	1.90361	0.279579	0.279579	0.279579	1.14568	79.5	79.5	79.5	1.96951	1.11158e-05	2.10365	5.61314	1.98686e-08	1.19481e-07	83	82	1.91908	83	83	24.3282	contig101506_1	0	414	83	82	1.91908	158	161.5	2.19866	158	158	51.1778	contig101506_1	0	414	158	161.5	2.19866
contig101512_1	10	10	10	2.25	0.352183	0.352183	0.352183	1.38998	9	9	9	2.125	1.443e-06	2.48643	2.21846	0.0265236	0.0524532	8	8	0.90309	8	8	1.59406	contig101512_1	0	609	8	8	0.90309	18	17	1.25527	18	18	3.96351	contig101512_1	0	609	18	17	1.25527
contig101513_1	18	18	18	2.5	0.39794	0.39794	0.39794	1.36874	16.5	16.5	16.5	2.32	2.56679e-06	2.7627	3.10484	0.00190384	0.00516345	12	12.5	1.07918	12	12	3.39434	contig101513_1	0	429	12	12.5	1.07918	30	29	1.47712	30	30	9.37755	contig101513_1	0	429	30	29	1.47712
contig101515_1	31	31	31	1.68889	0.227601	0.227601	0.227601	1.13767	31.5	31.5	31.5	1.7	4.73087e-06	1.86636	3.37149	0.000747631	0.00222118	45	45	1.65321	45	45	12.1348	contig101515_1	0	450	45	45	1.65321	76	76.5	1.88081	76	76	22.6478	contig101515_1	0	450	76	76.5	1.88081
contig101517_1	9	9	-9	-1.0303	0.012965	0.012965	-0.012965	-1.00524	9.5	9.5	9.5	1.03204	2.69498e-06	1.07258	0.860354	0.389594	0.487967	306	296.5	2.48572	306	306	24.9044	contig101517_1	0	1491	306	296.5	2.48572	297	306	2.47276	297	297	26.7119	contig101517_1	0	1491	297	306	2.47276
contig101519_1	31	31	31	1.07126	0.0298967	0.0298967	0.0298967	1.01133	63.5	63.5	63.5	1.15083	9.70385e-06	1.18383	2.53434	0.0112658	0.0249303	435	421	2.63849	435	435	24.1695	contig101519_1	0	2184	435	421	2.63849	466	484.5	2.66839	466	466	28.6127	contig101519_1	0	2184	466	484.5	2.66839
contig101520_1	1	1	-1	-1.02703	0.0115819	0.0115819	-0.0115819	-1.00739	2.5	2.5	-2.5	-1.06944	3.50447e-07	1.076	0.317223	0.751074	0.812531	38	38.5	1.57978	38	38	10.6005	contig101520_1	0	435	38	38.5	1.57978	37	36	1.5682	37	37	11.4061	contig101520_1	0	435	37	36	1.5682
contig101524_1	241	241	241	1.97177	0.294857	0.294857	0.294857	1.12314	266.5	266.5	266.5	2.09897	3.54801e-05	2.17897	10.2455	0	0	248	242.5	2.39445	248	248	35.5724	contig101524_1	0	846	248	242.5	2.39445	489	509	2.68931	489	489	77.5111	contig101524_1	0	846	489	509	2.68931
contig101534_2	86	86	86	1.46995	0.167301	0.167301	0.167301	1.07395	97.5	97.5	97.5	1.54622	1.3866e-05	1.62441	5.1128	3.1741e-07	1.6563e-06	183	178.5	2.26245	183	183	14.7749	contig101534_2	0	1503	183	178.5	2.26245	269	276	2.42975	269	269	24.0004	contig101534_2	0	1503	269	276	2.42975
contig101535_1	30	30	-30	-1.08086	0.0337705	0.0337705	-0.0337705	-1.01314	4.5	4.5	-4.5	-1.01173	1.09027e-06	1.02241	0.307616	0.758375	0.819156	401	388	2.60314	401	401	106.014	contig101535_1	0	459	401	388	2.60314	371	383.5	2.56937	371	371	108.389	contig101535_1	0	459	371	383.5	2.56937
contig101536_1	5	5	5	1.83333	0.263241	0.263241	0.263241	1.33829	4	4	4	1.66667	7.47002e-07	2.02598	1.42026	0.155531	0.232459	6	6	0.778151	6	6	2.35627	contig101536_1	0	309	6	6	0.778151	11	10	1.04139	11	11	4.77375	contig101536_1	0	309	11	10	1.04139
contig101539_1	3	3	3	1.11111	0.0457575	0.0457575	0.0457575	1.03197	1.5	1.5	1.5	1.05455	7.4658e-07	1.22787	0.775195	0.438224	0.535426	27	27.5	1.43136	27	27	3.68963	contig101539_1	0	888	27	27.5	1.43136	30	29	1.47712	30	30	4.53037	contig101539_1	0	888	30	29	1.47712
contig101540_1	28	28	28	1.71795	0.23501	0.23501	0.23501	1.14771	27	27	27	1.68354	4.25207e-06	1.89847	3.23758	0.00120549	0.00342688	39	39.5	1.59106	39	39	2.93765	contig101540_1	0	1611	39	39.5	1.59106	67	66.5	1.82607	67	67	5.57705	contig101540_1	0	1611	67	66.5	1.82607
contig101546_1	3	3	-3	-1.27273	0.104735	0.104735	-0.104735	-1.10057	4.5	4.5	-4.5	-1.45	-2.2378e-07	-1.15171	-0.350851	0.7257	0.791232	14	14.5	1.14613	14	14	4.22604	contig101546_1	0	402	14	14.5	1.14613	11	10	1.04139	11	11	3.66937	contig101546_1	0	402	11	10	1.04139
contig101549_1	52	52	52	1.35616	0.132312	0.132312	0.132312	1.06113	60.5	60.5	60.5	1.42456	8.83482e-06	1.49867	3.73418	0.00018833	0.000633183	146	142.5	2.16435	146	146	19.9513	contig101549_1	0	888	146	142.5	2.16435	198	203	2.29667	198	198	29.9004	contig101549_1	0	888	198	203	2.29667
contig101550_1	71	71	71	1.4152	0.150819	0.150819	0.150819	1.06754	80.5	80.5	80.5	1.48348	1.17015e-05	1.56391	4.51381	6.36737e-06	2.75826e-05	171	166.5	2.233	171	171	40.9279	contig101550_1	0	507	171	166.5	2.233	242	247	2.38382	242	242	64.0078	contig101550_1	0	507	242	247	2.38382
contig101551_1	7	7	-7	-1.21875	0.0859146	0.0859146	-0.0859146	-1.05708	8.5	8.5	-8.5	-1.27419	-4.41395e-07	-1.10286	-0.410649	0.68133	0.751779	39	39.5	1.59106	39	39	11.1881	contig101551_1	0	423	39	39.5	1.59106	32	31	1.50515	32	32	10.1446	contig101551_1	0	423	32	31	1.50515
contig101553_1	5	5	-5	#DIV/0!	#DIV/0!	0	#DIV/0!	0	5	5	-5	#DIV/0!	-6.06738e-07	-1000000	-2.1271	0.0334117	0.0638518	5	5	0.69897	5	5	1.80577	contig101553_1	0	336	5	5	0.69897	0	0	#DIV/0!	0	0	0	contig101553_1	0	336	0	0	#DIV/0!
contig101557_1	143	143	-143	-1.27083	0.104089	0.104089	-0.104089	-1.03823	96.5	96.5	-96.5	-1.17577	-1.06201e-05	-1.14999	-2.4044	0.0161992	0.0342233	671	645.5	2.82672	671	671	132.397	contig101557_1	0	615	671	645.5	2.82672	528	549	2.72263	528	528	115.129	contig101557_1	0	615	528	549	2.72263
contig101558_1	1244	1244	-1244	-1.77267	0.248628	0.248628	-0.248628	-1.07753	928.5	928.5	-928.5	-1.54634	-0.000130427	-1.60411	-15.3052	0	0	2854	2628	3.45545	2854	2854	406.486	contig101558_1	0	852	2854	2628	3.45545	1610	1699.5	3.20683	1610	1610	253.403	contig101558_1	0	852	1610	1699.5	3.20683
contig101559_2	41	41	41	1.27891	0.106841	0.106841	0.106841	1.0493	49	49	49	1.34146	7.37248e-06	1.4133	3.15768	0.00159032	0.00440111	147	143.5	2.16732	147	147	42.7772	contig101559_2	0	417	147	143.5	2.16732	188	192.5	2.27416	188	188	60.4571	contig101559_2	0	417	188	192.5	2.27416
contig101560_1	0	0	0	-1	0	0	0	-1	6.5	6.5	6.5	1.04869	1.74692e-06	1.10508	0.827318	0.408057	0.506424	137	133.5	2.13672	137	137	42.3019	contig101560_1	0	393	137	133.5	2.13672	137	140	2.13672	137	137	46.7469	contig101560_1	0	393	137	140	2.13672
contig101561_1	92	92	-92	-1.30565	0.115826	0.115826	-0.115826	-1.04673	71	71	-71	-1.2294	-7.32587e-06	-1.1815	-2.18002	0.0292559	0.0570089	393	380.5	2.59439	393	393	133.584	contig101561_1	0	357	393	380.5	2.59439	301	309.5	2.47857	301	301	113.064	contig101561_1	0	357	301	309.5	2.47857
contig101563_2	379	379	379	1.70315	0.231254	0.231254	0.231254	1.08466	447	447	447	1.8621	5.76964e-05	1.88212	11.8498	0	0	539	518.5	2.73159	539	539	37.0785	contig101563_2	0	1764	539	518.5	2.73159	918	965.5	2.96284	918	918	69.7862	contig101563_2	0	1764	918	965.5	2.96284
contig101566_1	19	19	-19	-2.11765	0.325854	0.325854	-0.325854	-1.26482	20.5	20.5	-20.5	-2.28125	-2.08884e-06	-1.91628	-2.24925	0.0244963	0.0489011	36	36.5	1.5563	36	36	9.839	contig101566_1	0	444	36	36.5	1.5563	17	16	1.23045	17	17	5.13442	contig101566_1	0	444	17	16	1.23045
contig101567_1	220	220	220	1.85603	0.268585	0.268585	0.268585	1.11145	246	246	246	1.97813	3.27788e-05	2.05106	9.48478	0	0	257	251.5	2.40993	257	257	30.3074	contig101567_1	0	1029	257	251.5	2.40993	477	497.5	2.67852	477	477	62.1625	contig101567_1	0	1029	477	497.5	2.67852
contig101568_1	8	8	8	1.61538	0.208276	0.208276	0.208276	1.18697	6.5	6.5	6.5	1.48148	1.23856e-06	1.78513	1.66513	0.0958864	0.156387	13	13.5	1.11394	13	13	4.78036	contig101568_1	0	330	13	13.5	1.11394	21	20	1.32222	21	21	8.53357	contig101568_1	0	330	21	20	1.32222
contig101570_1	17	17	-17	-1.62963	0.212089	0.212089	-0.212089	-1.14817	18.5	18.5	-18.5	-1.71154	-1.71863e-06	-1.47467	-1.59891	0.10984	0.174617	44	44.5	1.64345	44	44	14.4696	contig101570_1	0	369	44	44.5	1.64345	27	26	1.43136	27	27	9.81211	contig101570_1	0	369	27	26	1.43136
contig101571_1	80	80	80	1.76923	0.247784	0.247784	0.247784	1.12285	85.5	85.5	85.5	1.8301	1.2054e-05	1.95514	5.56816	2.57438e-08	1.53262e-07	104	103	2.01703	104	104	14.2601	contig101571_1	0	885	104	103	2.01703	184	188.5	2.26482	184	184	27.8804	contig101571_1	0	885	184	188.5	2.26482
contig101572_1	519	519	-519	-2.25362	0.352881	0.352881	-0.352881	-1.13484	458.5	458.5	-458.5	-2.07001	-5.77004e-05	-2.03933	-12.325	0	0	933	887	2.96988	933	933	219.414	contig101572_1	0	516	933	887	2.96988	414	428.5	2.617	414	414	107.591	contig101572_1	0	516	414	428.5	2.617
contig101573_1	8	8	8	1.13559	0.0552228	0.0552228	0.0552228	1.03118	7.5	7.5	7.5	1.12712	1.82511e-06	1.25492	1.27461	0.202447	0.28874	59	59	1.77085	59	59	17.8097	contig101573_1	0	402	59	59	1.77085	67	66.5	1.82607	67	67	22.3498	contig101573_1	0	402	67	66.5	1.82607
contig101579_1	15	15	15	1.53571	0.18631	0.18631	0.18631	1.12874	13.5	13.5	13.5	1.47368	2.36852e-06	1.69709	2.20354	0.027557	0.0541943	28	28.5	1.44716	28	28	6.94833	contig101579_1	0	489	28	28.5	1.44716	43	42	1.63347	43	43	11.7919	contig101579_1	0	489	43	42	1.63347
contig101581_1	32	32	32	1.10997	0.0453095	0.0453095	0.0453095	1.01839	50.5	50.5	50.5	1.17845	8.00177e-06	1.2266	2.53152	0.0113568	0.0250771	291	283	2.46389	291	291	59.4481	contig101581_1	0	594	291	283	2.46389	323	333.5	2.5092	323	323	72.9191	contig101581_1	0	594	323	333.5	2.5092
contig101584_1	13	13	13	1.19118	0.0759761	0.0759761	0.0759761	1.04146	13.5	13.5	13.5	1.2	2.61037e-06	1.31635	1.67642	0.0936563	0.153439	68	67.5	1.83251	68	68	20.2246	contig101584_1	0	408	68	67.5	1.83251	81	81	1.90849	81	81	26.6226	contig101584_1	0	408	81	81	1.90849
contig101588_1	40	40	-40	-1.95238	0.290565	0.290565	-0.290565	-1.179	40.5	40.5	-40.5	-1.9878	-4.31836e-06	-1.76673	-3.04005	0.00236537	0.00628593	82	81.5	1.91381	82	82	24.9386	contig101588_1	0	399	82	81.5	1.91381	42	41	1.62325	42	42	14.1157	contig101588_1	0	399	42	41	1.62325
contig101590_1	399	399	-399	-2.00758	0.302672	0.302672	-0.302672	-1.11652	355.5	355.5	-355.5	-1.87132	-4.33682e-05	-1.81668	-9.85154	0	0	795	763.5	2.90037	795	795	306.258	contig101590_1	0	315	795	763.5	2.90037	396	408	2.5977	396	396	168.581	contig101590_1	0	315	396	408	2.5977
contig101593_1	68	68	68	1.64762	0.216857	0.216857	0.216857	1.10729	73.5	73.5	73.5	1.71014	1.04576e-05	1.82075	4.91683	8.79566e-07	4.32012e-06	105	103.5	2.02119	105	105	23.8605	contig101593_1	0	534	105	103.5	2.02119	173	177	2.23805	173	173	43.444	contig101593_1	0	534	173	177	2.23805
contig101594_3	199	199	199	1.97549	0.295675	0.295675	0.295675	1.12802	217.5	217.5	217.5	2.09572	2.92869e-05	2.18307	9.31879	0	0	204	198.5	2.30963	204	204	26.4476	contig101594_3	0	936	204	198.5	2.30963	403	416	2.60531	403	403	57.737	contig101594_3	0	936	403	416	2.60531
contig101595_1	6	6	6	1.10526	0.0434657	0.0434657	0.0434657	1.02475	5.5	5.5	5.5	1.09649	1.53141e-06	1.2214	1.09591	0.273118	0.367535	57	57	1.75587	57	57	20.0487	contig101595_1	0	345	57	57	1.75587	63	62.5	1.79934	63	63	24.4876	contig101595_1	0	345	63	62.5	1.79934
contig101599_1	80	80	80	1.14134	0.0574161	0.0574161	0.0574161	1.02086	128.5	128.5	128.5	1.23578	1.79451e-05	1.26128	4.04095	5.32361e-05	0.000197966	566	545	2.75282	566	566	165.9	contig101599_1	0	414	566	545	2.75282	646	673.5	2.81023	646	646	209.246	contig101599_1	0	414	646	673.5	2.81023
contig101602_1	17	17	17	3.125	0.49485	0.49485	0.49485	1.54795	16	16	16	3	2.38169e-06	3.45338	3.25013	0.00115353	0.00328628	8	8	0.90309	8	8	3.17249	contig101602_1	0	306	8	8	0.90309	25	24	1.39794	25	25	10.9558	contig101602_1	0	306	25	24	1.39794
contig101604_1	9	9	9	1.5	0.176091	0.176091	0.176091	1.14028	7.5	7.5	7.5	1.40541	1.43641e-06	1.65762	1.67859	0.0932317	0.152871	18	18.5	1.25527	18	18	5.68817	contig101604_1	0	384	18	18.5	1.25527	27	26	1.43136	27	27	9.42883	contig101604_1	0	384	27	26	1.43136
contig101609_1	199	199	-199	-1.68621	0.226911	0.226911	-0.226911	-1.09215	171.5	171.5	-171.5	-1.57358	-2.04503e-05	-1.52587	-5.744	9.24679e-09	5.75038e-08	489	470.5	2.68931	489	489	124.4	contig101609_1	0	477	489	470.5	2.68931	290	299	2.4624	290	290	81.5276	contig101609_1	0	477	290	299	2.4624
contig101610_1	13	13	13	1.07429	0.0311198	0.0311198	0.0311198	1.01387	22.5	22.5	22.5	1.13196	3.97475e-06	1.18717	1.63543	0.101958	0.164308	175	170.5	2.24304	175	175	32.9238	contig101610_1	0	645	175	170.5	2.24304	188	193	2.27416	188	188	39.0862	contig101610_1	0	645	188	193	2.27416
contig101612_1	32	32	32	17	1.23045	1.23045	1.23045	5.08746	31.5	31.5	31.5	22	4.31667e-06	18.7864	5.63987	1.70174e-08	1.03003e-07	2	1.5	0.30103	2	2	0.808985	contig101612_1	0	300	2	1.5	0.30103	34	33	1.53148	34	34	15.1979	contig101612_1	0	300	34	33	1.53148
contig101616_1	43	43	-43	-1.3209	0.120868	0.120868	-0.120868	-1.05682	36	36	-36	-1.26277	-3.50929e-06	-1.19529	-1.55996	0.118768	0.186493	177	173	2.24797	177	177	45.8943	contig101616_1	0	468	177	173	2.24797	134	137	2.1271	134	134	38.3958	contig101616_1	0	468	134	137	2.1271
contig101626_1	36	36	36	2.05882	0.313619	0.313619	0.313619	1.20478	35.5	35.5	35.5	2.02899	5.2611e-06	2.27516	4.0442	5.2501e-05	0.000195371	34	34.5	1.53148	34	34	9.04785	contig101626_1	0	456	34	34.5	1.53148	70	70	1.8451	70	70	20.5854	contig101626_1	0	456	70	70	1.8451
contig101640_1	2	2	2	1.66667	0.221849	0.221849	0.221849	1.46497	1.5	1.5	1.5	1.5	3.06451e-07	1.8418	0.849353	0.395685	0.493186	3	3	0.477121	3	3	0.90558	contig101640_1	0	402	3	3	0.477121	5	4.5	0.69897	5	5	1.6679	contig101640_1	0	402	5	4.5	0.69897
contig101646_1	34	34	34	1.87179	0.272258	0.272258	0.272258	1.17112	33.5	33.5	33.5	1.8481	5.05666e-06	2.06848	3.74566	0.000179923	0.000606924	39	39.5	1.59106	39	39	11.1093	contig101646_1	0	426	39	39.5	1.59106	73	73	1.86332	73	73	22.9794	contig101646_1	0	426	73	73	1.86332
contig101650_1	149	149	-149	-2.35455	0.371907	0.371907	-0.371907	-1.18218	142	142	-142	-2.27354	-1.66782e-05	-2.13066	-6.80631	1.00131e-11	8.11422e-11	259	253.5	2.4133	259	259	58.2019	contig101650_1	0	540	259	253.5	2.4133	110	111.5	2.04139	110	110	27.3164	contig101650_1	0	540	110	111.5	2.04139
contig101654_1	9	9	9	1.375	0.138303	0.138303	0.138303	1.1002	7.5	7.5	7.5	1.30612	1.51292e-06	1.51949	1.57091	0.116204	0.18355	24	24.5	1.38021	24	24	6.26311	contig101654_1	0	465	24	24.5	1.38021	33	32	1.51851	33	33	9.5167	contig101654_1	0	465	33	32	1.51851
contig101657_1	10	10	10	1.83333	0.263241	0.263241	0.263241	1.24393	8.5	8.5	8.5	1.68	1.494e-06	2.02598	2.00856	0.0445841	0.0817392	12	12.5	1.07918	12	12	4.04492	contig101657_1	0	360	12	12.5	1.07918	22	21	1.34242	22	22	8.19493	contig101657_1	0	360	22	21	1.34242
contig101659_1	3	3	3	1.10714	0.0442037	0.0442037	0.0442037	1.03055	1.5	1.5	1.5	1.05263	7.59331e-07	1.22348	0.774957	0.438365	0.535426	28	28.5	1.44716	28	28	5.26781	contig101659_1	0	645	28	28.5	1.44716	31	30	1.49136	31	31	6.44506	contig101659_1	0	645	31	30	1.49136
contig101665_1	2	2	2	2	0.30103	0.30103	0.30103	2	2	2	2	2.33333	2.937e-07	2.21016	0.939941	0.347248	0.446169	2	1.5	0.30103	2	2	0.77787	contig101665_1	0	312	2	1.5	0.30103	4	3.5	0.60206	4	4	1.71922	contig101665_1	0	312	4	3.5	0.60206
contig101680_1	71	71	-71	-1.36598	0.135444	0.135444	-0.135444	-1.0592	60	60	-60	-1.30151	-6.14195e-06	-1.23609	-2.24739	0.0246153	0.0491138	265	259	2.42325	265	265	107.19	contig101680_1	0	300	265	259	2.42325	194	199	2.2878	194	194	86.7173	contig101680_1	0	300	194	199	2.2878
contig101681_1	1	1	1	1.14286	0.0579919	0.0579919	0.0579919	1.06862	0.5	0.5	0.5	1.07143	2.23357e-07	1.26295	0.452092	0.651203	0.726676	7	7	0.845098	7	7	2.72254	contig101681_1	0	312	7	7	0.845098	8	7.5	0.90309	8	8	3.43843	contig101681_1	0	312	8	7.5	0.90309
contig1016_1	8	8	8	3.66667	0.564271	0.564271	0.564271	2.18266	7	7	7	3.33333	1.11104e-06	4.05196	2.32777	0.0199245	0.040872	3	3	0.477121	3	3	0.772915	contig1016_1	0	471	3	3	0.477121	11	10	1.04139	11	11	3.13182	contig1016_1	0	471	11	10	1.04139
contig101711_1	19	19	-19	-1.59375	0.20242	0.20242	-0.20242	-1.13449	20	20	-20	-1.64516	-1.89757e-06	-1.4422	-1.63279	0.102513	0.165016	51	51	1.70757	51	51	12.6559	contig101711_1	0	489	51	51	1.70757	32	31	1.50515	32	32	8.77539	contig101711_1	0	489	32	31	1.50515
contig101728_1	1	1	1	1.08333	0.0347621	0.0347621	0.0347621	1.03221	0.5	0.5	-0.5	-1.04167	2.87114e-07	1.19717	0.450148	0.652604	0.727518	12	12.5	1.07918	12	12	4.71253	contig101728_1	0	309	12	12.5	1.07918	13	12	1.11394	13	13	5.6417	contig101728_1	0	309	13	12	1.11394
contig101734_1	5	5	-5	-2	0.30103	0.30103	-0.30103	-1.43068	6	6	-6	-2.33333	-5.42982e-07	-1.80982	-1.09904	0.271752	0.366397	10	10.5	1	10	10	3.08773	contig101734_1	0	393	10	10.5	1	5	4.5	0.69897	5	5	1.70609	contig101734_1	0	393	5	4.5	0.69897
contig101746_1	3	3	3	#DIV/0!	#DIV/0!	0	#DIV/0!	0	2.5	2.5	2.5	#DIV/0!	4.02297e-07	1000000	1.82078	0.0686403	0.117883	0	0	0	0	0	0	contig101746_1	0	300	0	0	0	3	2.5	0.477121	3	3	1.34099	contig101746_1	0	300	3	2.5	0.477121
contig101770_2	137	137	-137	-2.48913	0.396048	0.396048	-0.396048	-1.20168	131	131	-131	-2.41622	-1.54515e-05	-2.25244	-6.76075	1.3728e-11	1.1048e-10	229	223.5	2.35984	229	229	37.3503	contig101770_2	0	744	229	223.5	2.35984	92	92.5	1.96379	92	92	16.5821	contig101770_2	0	744	92	92.5	1.96379
contig101771_1	4	4	-4	-5	0.69897	0.69897	-0.69897	#DIV/0!	4	4	-4	-5	-4.72639e-07	-4.52456	-1.51261	0.130379	0.201399	5	5	0.69897	5	5	1.67146	contig101771_1	0	363	5	5	0.69897	1	1	0	1	1	0.369418	contig101771_1	0	363	1	1	0
contig101773_1	0	0	0	-1	0	0	0	1	0.5	0.5	0.5	2	1.27512e-08	1.10508	0.0706819	0.943651	0.958335	1	0.5	0	1	1	0.27896	contig101773_1	0	435	1	0.5	0	1	1	0	1	1	0.308273	contig101773_1	0	435	1	1	0
contig101780_1	99	99	99	1.24088	0.0937284	0.0937284	0.0937284	1.03586	131.5	131.5	131.5	1.32999	1.85165e-05	1.37127	4.78315	1.72565e-06	8.13484e-06	411	398.5	2.61384	411	411	91.3441	contig101780_1	0	546	411	398.5	2.61384	510	530	2.70757	510	510	125.257	contig101780_1	0	546	510	530	2.70757
contig101785_1	120	120	-120	-1.34783	0.129634	0.129634	-0.129634	-1.05108	92	92	-92	-1.25806	-1.01626e-05	-1.21966	-2.79926	0.005122	0.0125154	465	448.5	2.66745	465	465	118.295	contig101785_1	0	477	465	448.5	2.66745	345	356.5	2.53782	345	345	96.9898	contig101785_1	0	477	345	356.5	2.53782
contig101788_1	1	1	-1	-1.01818	0.00782534	0.00782534	-0.00782534	-1.0045	1.5	1.5	-1.5	-1.02752	5.79969e-07	1.08535	0.431536	0.666079	0.738155	56	56	1.74819	56	56	20.9737	contig101788_1	0	324	56	56	1.74819	55	54.5	1.74036	55	55	22.7637	contig101788_1	0	324	55	54.5	1.74036
contig101791_1	17	17	17	5.25	0.720159	0.720159	0.720159	2.19616	16	16	16	5	2.33069e-06	5.80167	3.65415	0.00025804	0.000843272	4	4	0.60206	4	4	1.58624	contig101791_1	0	306	4	4	0.60206	21	20	1.32222	21	21	9.20287	contig101791_1	0	306	21	20	1.32222
contig101812_1	155	155	155	1.50489	0.177504	0.177504	0.177504	1.07137	182.5	182.5	182.5	1.61345	2.47e-05	1.66302	6.98257	2.89835e-12	2.45868e-11	307	297.5	2.48714	307	307	73.4788	contig101812_1	0	507	307	297.5	2.48714	462	480	2.66464	462	462	122.197	contig101812_1	0	507	462	480	2.66464
contig101813_1	11	11	11	1.25	0.09691	0.09691	0.09691	1.05897	10	10	10	1.22472	2.03614e-06	1.38135	1.60422	0.108666	0.173086	44	44.5	1.64345	44	44	13.3817	contig101813_1	0	399	44	44.5	1.64345	55	54.5	1.74036	55	55	18.4848	contig101813_1	0	399	55	54.5	1.74036
contig101814_1	44	44	44	4.38462	0.641932	0.641932	0.641932	1.57627	43	43	43	4.18519	6.06612e-06	4.84535	5.68374	1.31778e-08	8.08339e-08	13	13.5	1.11394	13	13	4.01405	contig101814_1	0	393	13	13.5	1.11394	57	56.5	1.75587	57	57	19.4495	contig101814_1	0	393	57	56.5	1.75587
contig101816_2	251	251	-251	-1.31692	0.119559	0.119559	-0.119559	-1.04125	165	165	-165	-1.1994	-2.03593e-05	-1.1917	-3.72599	0.000194549	0.000652282	1043	992.5	3.01828	1043	1043	177.263	contig101816_2	0	714	1043	992.5	3.01828	792	827.5	2.89873	792	792	148.748	contig101816_2	0	714	792	827.5	2.89873
contig101818_1	116	116	116	1.68639	0.226958	0.226958	0.226958	1.10187	129	129	129	1.78419	1.77104e-05	1.8636	6.51597	7.22213e-11	5.50044e-10	169	164.5	2.22789	169	169	17.8019	contig101818_1	0	1152	169	164.5	2.22789	285	293.5	2.45484	285	285	33.1755	contig101818_1	0	1152	285	293.5	2.45484
contig101819_1	16	16	16	1.06957	0.0292073	0.0292073	0.0292073	1.01237	26.5	26.5	26.5	1.11804	5.07836e-06	1.18196	1.82473	0.0680419	0.117162	230	224.5	2.36173	230	230	75.0268	contig101819_1	0	372	230	224.5	2.36173	246	251	2.39094	246	246	88.6783	contig101819_1	0	372	246	251	2.39094
contig101823_1	117	117	-117	-2.13592	0.329585	0.329585	-0.329585	-1.16374	111.5	111.5	-111.5	-2.07212	-1.28843e-05	-1.93282	-5.61999	1.90965e-08	1.14969e-07	220	215.5	2.34242	220	220	74.7801	contig101823_1	0	357	220	215.5	2.34242	103	104	2.01284	103	103	38.6896	contig101823_1	0	357	103	104	2.01284
contig101828_1	172	172	172	1.55484	0.191685	0.191685	0.191685	1.07694	201.5	201.5	201.5	1.67055	2.70179e-05	1.71822	7.52612	5.24025e-14	5.0347e-13	310	300.5	2.49136	310	310	109.037	contig101828_1	0	345	310	300.5	2.49136	482	502	2.68305	482	482	187.35	contig101828_1	0	345	482	502	2.68305
contig101832_1	204	204	204	2.33333	0.367977	0.367977	0.367977	1.16843	219.5	219.5	219.5	2.47315	2.93071e-05	2.57852	10.1734	0	0	153	149	2.18469	153	153	51.1465	contig101832_1	0	363	153	149	2.18469	357	368.5	2.55267	357	357	131.882	contig101832_1	0	363	357	368.5	2.55267
contig101834_1	15	15	-15	-1.46875	0.166948	0.166948	-0.166948	-1.11092	16.5	16.5	-16.5	-1.53226	-1.41218e-06	-1.32909	-1.24551	0.212943	0.30036	47	47.5	1.6721	47	47	12.5902	contig101834_1	0	453	47	47.5	1.6721	32	31	1.50515	32	32	9.47277	contig101834_1	0	453	32	31	1.50515
contig101835_1	14	14	-14	-1.16667	0.0669468	0.0669468	-0.0669468	-1.03479	12.5	12.5	-12.5	-1.14793	-6.27765e-07	-1.05573	-0.364784	0.715273	0.781869	98	97	1.99123	98	98	19.2428	contig101835_1	0	618	98	97	1.99123	84	84.5	1.92428	84	84	18.227	contig101835_1	0	618	84	84.5	1.92428
contig101843_1	30	30	-30	-1.16484	0.0662645	0.0662645	-0.0662645	-1.02932	21	21	-21	-1.1126	-1.31971e-06	-1.05407	-0.521203	0.602225	0.689748	212	207.5	2.32634	212	212	51.658	contig101843_1	0	498	212	207.5	2.32634	182	186.5	2.26007	182	182	49.008	contig101843_1	0	498	182	186.5	2.26007
contig101845_1	64	64	-64	-1.12955	0.0529073	0.0529073	-0.0529073	-1.01964	23.5	23.5	-23.5	-1.04572	-1.46715e-06	-1.02215	-0.354612	0.722881	0.7889	558	537.5	2.74663	558	558	41.0376	contig101845_1	0	1650	558	537.5	2.74663	494	514	2.69373	494	494	40.1484	contig101845_1	0	1650	494	514	2.69373
contig101847_1	460	460	-460	-1.78767	0.252288	0.252288	-0.252288	-1.0912	387.5	387.5	-387.5	-1.63944	-4.83732e-05	-1.61768	-9.39879	0	0	1044	993.5	3.0187	1044	1044	93.6341	contig101847_1	0	1353	1044	993.5	3.0187	584	606	2.76641	584	584	57.8816	contig101847_1	0	1353	584	606	2.76641
contig101848_1	4	4	-4	-1.02083	0.00895484	0.00895484	-0.00895484	-1.00392	6	6	6	1.03141	1.96284e-06	1.08253	0.781172	0.434701	0.532717	196	191	2.29226	196	196	40.2439	contig101848_1	0	591	196	191	2.29226	192	197	2.2833	192	192	43.5651	contig101848_1	0	591	192	197	2.2833
contig101849_1	32	32	-32	-1.46377	0.165472	0.165472	-0.165472	-1.08999	31	31	-31	-1.44928	-3.00329e-06	-1.32458	-1.80571	0.0709643	0.12124	101	100	2.00432	101	101	22.0831	contig101849_1	0	555	101	100	2.00432	69	69	1.83885	69	69	16.6718	contig101849_1	0	555	69	69	1.83885
contig101853_1	7	7	-7	-1.00901	0.00389504	0.00389504	-0.00389504	-1.00135	59	59	59	1.07856	9.05826e-06	1.09521	1.79737	0.0722774	0.123104	784	751	2.89432	784	784	143.494	contig101853_1	0	663	784	751	2.89432	777	810	2.89042	777	777	157.157	contig101853_1	0	663	777	810	2.89042
contig101860_1	15	15	15	6	0.778151	0.778151	0.778151	2.63093	14	14	14	5.66667	2.04974e-06	6.63048	3.50639	0.000454226	0.00141153	3	3	0.477121	3	3	0.793122	contig101860_1	0	459	3	3	0.477121	18	17	1.25527	18	18	5.25878	contig101860_1	0	459	18	17	1.25527
contig101866_1	46	46	46	1.15972	0.064354	0.064354	0.064354	1.02617	65	65	65	1.23214	9.8409e-06	1.28159	3.09328	0.00197954	0.00535264	288	280	2.45939	288	288	48.7422	contig101866_1	0	717	288	280	2.45939	334	345	2.52375	334	334	62.4673	contig101866_1	0	717	334	345	2.52375
contig101871_1	206	206	206	1.61862	0.209145	0.209145	0.209145	1.08291	237.5	237.5	237.5	1.73416	3.18705e-05	1.7887	8.46086	0	0	333	323.5	2.52244	333	333	79.2329	contig101871_1	0	510	333	323.5	2.52244	539	561	2.73159	539	539	141.724	contig101871_1	0	510	539	561	2.73159
contig101875_1	15	15	15	2.875	0.458638	0.458638	0.458638	1.50785	14	14	14	2.75	2.11349e-06	3.17711	2.97572	0.00292301	0.00759622	8	8	0.90309	8	8	2.7896	contig101875_1	0	348	8	8	0.90309	23	22	1.36173	23	23	8.86286	contig101875_1	0	348	23	22	1.36173
contig101876_1	204	204	204	1.52174	0.18234	0.18234	0.18234	1.07034	240	240	240	1.63325	3.23419e-05	1.68164	8.07444	6.66134e-16	7.08692e-15	391	379	2.59218	391	391	62.5124	contig101876_1	0	759	391	379	2.59218	595	619	2.77452	595	595	105.124	contig101876_1	0	759	595	619	2.77452
contig101878_1	45	45	45	1.3719	0.137323	0.137323	0.137323	1.06593	51.5	51.5	51.5	1.4346	7.57735e-06	1.51606	3.50632	0.000454344	0.00141176	121	118.5	2.08279	121	121	21.3727	contig101878_1	0	687	121	118.5	2.08279	166	170	2.22011	166	166	32.4024	contig101878_1	0	687	166	170	2.22011
contig101882_1	4	4	-4	-1.13793	0.0561159	0.0561159	-0.0561159	-1.03837	5.5	5.5	-5.5	-1.19643	-1.15605e-07	-1.02973	-0.115095	0.90837	0.933603	33	33.5	1.51851	33	33	8.44826	contig101882_1	0	474	33	33.5	1.51851	29	28	1.4624	29	29	8.20436	contig101882_1	0	474	29	28	1.4624
contig101888_1	10	10	10	2.25	0.352183	0.352183	0.352183	1.38998	9	9	9	2.125	1.443e-06	2.48643	2.21846	0.0265236	0.0524532	8	8	0.90309	8	8	3.23594	contig101888_1	0	300	8	8	0.90309	18	17	1.25527	18	18	8.04593	contig101888_1	0	300	18	17	1.25527
contig101895_1	21	21	21	2.23529	0.349335	0.349335	0.349335	1.28391	19.5	19.5	19.5	2.11429	3.03285e-06	2.47018	3.20584	0.0013467	0.00378899	17	17.5	1.23045	17	17	5.87724	contig101895_1	0	351	17	17.5	1.23045	38	37	1.57978	38	38	14.5178	contig101895_1	0	351	38	37	1.57978
contig101898_1	5	5	-5	-1.625	0.210853	0.210853	-0.210853	-1.23348	6	6	-6	-1.8	-5.04729e-07	-1.47048	-0.863416	0.387909	0.486127	13	13.5	1.11394	13	13	3.18691	contig101898_1	0	495	13	13.5	1.11394	8	7.5	0.90309	8	8	2.16725	contig101898_1	0	495	8	7.5	0.90309
contig101899_1	74	74	74	1.6789	0.225025	0.225025	0.225025	1.11045	80	80	80	1.74419	1.13132e-05	1.85532	5.19003	2.10261e-07	1.12093e-06	109	107.5	2.03743	109	109	32.659	contig101899_1	0	405	109	107.5	2.03743	183	187.5	2.26245	183	183	60.5928	contig101899_1	0	405	183	187.5	2.26245
contig101909_1	4	4	4	2	0.30103	0.30103	0.30103	1.5	3.5	3.5	3.5	1.875	5.874e-07	2.21016	1.32928	0.183757	0.266594	4	4	0.60206	4	4	1.60195	contig101909_1	0	303	4	4	0.60206	8	7.5	0.90309	8	8	3.54056	contig101909_1	0	303	8	7.5	0.90309
contig101910_1	4	4	4	1.06667	0.0280287	0.0280287	0.0280287	1.01576	3.5	3.5	3.5	1.05833	1.30147e-06	1.17875	0.916213	0.359555	0.458636	60	60	1.77815	60	60	13.8683	contig101910_1	0	525	60	60	1.77815	64	63.5	1.80618	64	64	16.3473	contig101910_1	0	525	64	63.5	1.80618
contig101915_1	3	3	3	1.075	0.0314085	0.0314085	0.0314085	1.01961	1.5	1.5	1.5	1.03704	9.12345e-07	1.18796	0.785042	0.432429	0.530365	40	40.5	1.60206	40	40	14.1927	contig101915_1	0	342	40	40.5	1.60206	43	42	1.63347	43	43	16.8604	contig101915_1	0	342	43	42	1.63347
contig101920_1	22	22	-22	-1.75862	0.245172	0.245172	-0.245172	-1.16765	23	23	-23	-1.82143	-2.29986e-06	-1.5914	-2.01572	0.0438294	0.0806323	51	51	1.70757	51	51	12.2066	contig101920_1	0	507	51	51	1.70757	29	28	1.4624	29	29	7.67035	contig101920_1	0	507	29	28	1.4624
contig101922_1	17	17	-17	-1.13281	0.054158	0.054158	-0.054158	-1.0257	11	11	-11	-1.08429	-4.30755e-07	-1.0251	-0.204373	0.838062	0.883523	145	141.5	2.16137	145	145	54.3068	contig101922_1	0	324	145	141.5	2.16137	128	130.5	2.10721	128	128	52.9773	contig101922_1	0	324	128	130.5	2.10721
contig101926_1	130	130	-130	-1.10425	0.0430675	0.0430675	-0.0430675	-1.01391	0	0	0	-1	1.2557e-07	1.00075	0.0192182	0.984667	0.990006	1377	1312	3.13893	1377	1377	179.673	contig101926_1	0	930	1377	1312	3.13893	1247	1312	3.09587	1247	1247	179.808	contig101926_1	0	930	1247	1312	3.09587
contig101927_2	58	58	-58	-1.20351	0.0804493	0.0804493	-0.0804493	-1.03277	38.5	38.5	-38.5	-1.13118	-3.40407e-06	-1.08907	-1.06488	0.286932	0.383603	343	332	2.53529	343	343	29.4567	contig101927_2	0	1413	343	332	2.53529	285	293.5	2.45484	285	285	27.0475	contig101927_2	0	1413	285	293.5	2.45484
contig101930_1	29	29	-29	-1.49153	0.173631	0.173631	-0.173631	-1.09805	28.5	28.5	-28.5	-1.48718	-2.76676e-06	-1.3497	-1.7889	0.0736305	0.124963	88	87	1.94448	88	88	25.0671	contig101930_1	0	426	88	87	1.94448	59	58.5	1.77085	59	59	18.5724	contig101930_1	0	426	59	58.5	1.77085
contig101937_1	117	117	117	4	0.60206	0.60206	0.60206	1.3784	120	120	120	4.03797	1.61869e-05	4.42032	9.08699	0	0	39	39.5	1.59106	39	39	10.8794	contig101937_1	0	435	39	39.5	1.59106	156	159.5	2.19312	156	156	48.0906	contig101937_1	0	435	156	159.5	2.19312
contig101949_1	3	3	3	1.05085	0.0215397	0.0215397	0.0215397	1.01216	3	3	3	1.05085	1.15462e-06	1.16127	0.822847	0.410595	0.508933	59	59	1.77085	59	59	22.0973	contig101949_1	0	324	59	59	1.77085	62	62	1.79239	62	62	25.6609	contig101949_1	0	324	62	62	1.79239
contig101950_2	48	48	-48	-1.18462	0.0735774	0.0735774	-0.0735774	-1.03047	32	32	-32	-1.12008	-2.50937e-06	-1.07197	-0.825411	0.409138	0.507526	308	298.5	2.48855	308	308	53.0143	contig101950_2	0	705	308	298.5	2.48855	260	266.5	2.41497	260	260	49.4549	contig101950_2	0	705	260	266.5	2.41497
contig101974_1	2	2	2	1.04255	0.0180982	0.0180982	0.0180982	1.01082	1	1	1	1.02105	8.67505e-07	1.1521	0.69408	0.487632	0.584206	47	47.5	1.6721	47	47	11.8082	contig101974_1	0	483	47	47.5	1.6721	49	48.5	1.6902	49	49	13.6042	contig101974_1	0	483	49	48.5	1.6902
contig101976_1	8	8	8	1.57143	0.196295	0.196295	0.196295	1.17127	6.5	6.5	6.5	1.44828	1.25131e-06	1.73655	1.63488	0.102075	0.164416	14	14.5	1.14613	14	14	4.49436	contig101976_1	0	378	14	14.5	1.14613	22	21	1.34242	22	22	7.8047	contig101976_1	0	378	22	21	1.34242
contig101995_1	15	15	15	16	1.20412	1.20412	1.20412	#DIV/0!	14.5	14.5	14.5	30	2.02423e-06	17.6813	3.84865	0.000118771	0.000415264	1	0.5	0	1	1	0.36772	contig101995_1	0	330	1	0.5	0	16	15	1.20412	16	16	6.50176	contig101995_1	0	330	16	15	1.20412
contig101999_1	9	9	-9	-1.64286	0.2156	0.2156	-0.2156	-1.18811	10.5	10.5	-10.5	-1.80769	-9.13612e-07	-1.48664	-1.17742	0.239026	0.330012	23	23.5	1.36173	23	23	7.1564	contig101999_1	0	390	23	23.5	1.36173	14	13	1.14613	14	14	4.81381	contig101999_1	0	390	14	13	1.14613
contig101_1	1	1	1	1.125	0.0511525	0.0511525	0.0511525	1.05664	0.5	0.5	0.5	1.0625	2.36109e-07	1.24322	0.44891	0.653497	0.727748	8	8	0.90309	8	8	1.37116	contig101_1	0	708	8	8	0.90309	9	8.5	0.954243	9	9	1.70465	contig101_1	0	708	9	8.5	0.954243
contig102003_1	3	3	3	2.5	0.39794	0.39794	0.39794	2.32193	3	3	3	3	4.27799e-07	2.7627	1.26754	0.204961	0.291114	2	1.5	0.30103	2	2	0.599248	contig102003_1	0	405	2	1.5	0.30103	5	4.5	0.69897	5	5	1.65554	contig102003_1	0	405	5	4.5	0.69897
contig102029_1	15	15	-15	-1.5	0.176091	0.176091	-0.176091	-1.11921	16	16	-16	-1.55172	-1.43768e-06	-1.35737	-1.30138	0.193129	0.277838	45	45	1.65321	45	45	6.00731	contig102029_1	0	909	45	45	1.65321	30	29	1.47712	30	30	4.42571	contig102029_1	0	909	30	29	1.47712
contig102036_1	35	35	35	2.84211	0.45364	0.45364	0.45364	1.35475	34	34	34	2.74359	4.93573e-06	3.14075	4.52859	5.93785e-06	2.59179e-05	19	19.5	1.27875	19	19	4.80335	contig102036_1	0	480	19	19.5	1.27875	54	53.5	1.73239	54	54	15.0861	contig102036_1	0	480	54	53.5	1.73239
contig102040_1	99	99	-99	-3.30233	0.51882	0.51882	-0.51882	-1.31762	96.5	96.5	-96.5	-3.29762	-1.14651e-05	-2.98831	-6.60795	3.89673e-11	3.02553e-10	142	138.5	2.15229	142	142	38.0383	contig102040_1	0	453	142	138.5	2.15229	43	42	1.63347	43	43	12.729	contig102040_1	0	453	43	42	1.63347
contig102042_1	3	3	-3	-1.5	0.176091	0.176091	-0.176091	-1.22629	3.5	3.5	-3.5	-1.63636	-2.87536e-07	-1.35737	-0.581993	0.560571	0.651774	9	9	0.954243	9	9	2.88923	contig102042_1	0	378	9	9	0.954243	6	5.5	0.778151	6	6	2.12855	contig102042_1	0	378	6	5.5	0.778151
contig102102_1	2	2	2	1.14286	0.0579919	0.0579919	0.0579919	1.0506	0.5	0.5	0.5	1.03448	4.46715e-07	1.26295	0.639355	0.522592	0.615654	14	14.5	1.14613	14	14	4.71908	contig102102_1	0	360	14	14.5	1.14613	16	15	1.20412	16	16	5.95995	contig102102_1	0	360	16	15	1.20412
contig102113_1	7	7	-7	#DIV/0!	#DIV/0!	0	#DIV/0!	0	7	7	-7	#DIV/0!	-8.49434e-07	-1000000	-2.51682	0.0118419	0.0259754	7	7	0.845098	7	7	2.48372	contig102113_1	0	342	7	7	0.845098	0	0	#DIV/0!	0	0	0	contig102113_1	0	342	0	0	#DIV/0!
contig102119_1	175	175	175	4.30189	0.633659	0.633659	0.633659	1.36749	180	180	180	4.39623	2.41431e-05	4.75393	11.2906	0	0	53	53	1.72428	53	53	4.8284	contig102119_1	0	1332	53	53	1.72428	228	233	2.35793	228	228	22.9539	contig102119_1	0	1332	228	233	2.35793
contig102124_2	163	163	163	1.30185	0.114562	0.114562	0.114562	1.04193	217	217	217	1.41771	2.87438e-05	1.43865	6.39142	1.64356e-10	1.21136e-09	540	519.5	2.73239	540	540	55.438	contig102124_2	0	1182	540	519.5	2.73239	703	736.5	2.84696	703	703	79.7559	contig102124_2	0	1182	703	736.5	2.84696
contig102130_1	650	650	-650	-2.67095	0.426666	0.426666	-0.426666	-1.16474	587.5	587.5	-587.5	-2.46509	-7.39158e-05	-2.41698	-15.3343	0	0	1039	988.5	3.01662	1039	1039	256.261	contig102130_1	0	492	1039	988.5	3.01662	389	401	2.58995	389	389	106.025	contig102130_1	0	492	389	401	2.58995
contig102132_1	66	66	-66	-1.62264	0.210223	0.210223	-0.210223	-1.1038	60.5	60.5	-60.5	-1.56542	-6.65732e-06	-1.46835	-3.13006	0.00174772	0.00478113	172	167.5	2.23553	172	172	64.4191	contig102132_1	0	324	172	167.5	2.23553	106	107	2.02531	106	106	43.8719	contig102132_1	0	324	106	107	2.02531
contig102134_1	116	116	-116	-2.48718	0.395707	0.395707	-0.395707	-1.20914	111	111	-111	-2.42308	-1.30817e-05	-2.25068	-6.21808	5.03273e-10	3.55965e-09	194	189	2.2878	194	194	41.0846	contig102134_1	0	573	194	189	2.2878	78	78	1.89209	78	78	18.2543	contig102134_1	0	573	78	78	1.89209
contig10216_1	5	5	5	#DIV/0!	#DIV/0!	0	#DIV/0!	0	4.5	4.5	4.5	#DIV/0!	6.70494e-07	1000000	2.35062	0.0187423	0.0387826	0	0	0	0	0	0	contig10216_1	0	318	0	0	0	5	4.5	0.69897	5	5	2.10847	contig10216_1	0	318	5	4.5	0.69897
contig102542_1	14	14	14	3	0.477121	0.477121	0.477121	1.56458	13	13	13	2.85714	1.96664e-06	3.31524	2.91352	0.00357375	0.00910051	7	7	0.845098	7	7	2.5057	contig102542_1	0	339	7	7	0.845098	21	20	1.32222	21	21	8.30701	contig102542_1	0	339	21	20	1.32222
contig102635_1	30	30	-30	-1.54545	0.189056	0.189056	-0.189056	-1.10863	29.5	29.5	-29.5	-1.54128	-2.93911e-06	-1.3985	-1.94727	0.0515025	0.0924657	85	84	1.92942	85	85	13.1731	contig102635_1	0	783	85	84	1.92942	55	54.5	1.74036	55	55	9.41946	contig102635_1	0	783	55	54.5	1.74036
contig103785_1	4	4	4	2.33333	0.367977	0.367977	0.367977	1.77124	3.5	3.5	3.5	2.16667	5.74649e-07	2.57852	1.42454	0.15429	0.231142	3	3	0.477121	3	3	1.15569	contig103785_1	0	315	3	3	0.477121	7	6.5	0.845098	7	7	2.97998	contig103785_1	0	315	7	6.5	0.845098
contig1037_1	10	10	10	6	0.778151	0.778151	0.778151	3.58496	10	10	10	7.66667	1.36649e-06	6.63048	2.86296	0.00419708	0.0104812	2	1.5	0.30103	2	2	0.542943	contig1037_1	0	447	2	1.5	0.30103	12	11.5	1.07918	12	12	3.59997	contig1037_1	0	447	12	11.5	1.07918
contig103800_1	320	320	320	9	0.954243	0.954243	0.954243	1.59563	331	331	331	9.17284	4.34217e-05	9.94572	17.0198	0	0	40	40.5	1.60206	40	40	15.7084	contig103800_1	0	309	40	40.5	1.60206	360	371.5	2.5563	360	360	156.232	contig103800_1	0	309	360	371.5	2.5563
contig103833_1	0	0	0	-1	0	0	0	-1	0.5	0.5	-0.5	-1.09091	7.65073e-08	1.10508	0.173135	0.862546	0.900899	6	6	0.778151	6	6	2.33361	contig103833_1	0	312	6	6	0.778151	6	5.5	0.778151	6	6	2.57882	contig103833_1	0	312	6	5.5	0.778151
contig103928_1	16	16	16	6.33333	0.801632	0.801632	0.801632	2.68014	15	15	15	6	2.18384e-06	6.99884	3.6499	0.000262345	0.000855832	3	3	0.477121	3	3	1.20146	contig103928_1	0	303	3	3	0.477121	19	18	1.27875	19	19	8.40884	contig103928_1	0	303	19	18	1.27875
contig103981_1	2	2	2	1.28571	0.109144	0.109144	0.109144	1.12915	1.5	1.5	1.5	1.21429	3.57456e-07	1.42082	0.700543	0.483588	0.581039	7	7	0.845098	7	7	2.28342	contig103981_1	0	372	7	7	0.845098	9	8.5	0.954243	9	9	3.24433	contig103981_1	0	372	9	8.5	0.954243
contig104008_1	3	3	-3	-1.5	0.176091	0.176091	-0.176091	-1.22629	3.5	3.5	-3.5	-1.63636	-2.87536e-07	-1.35737	-0.581993	0.560571	0.651774	9	9	0.954243	9	9	3.46708	contig104008_1	0	315	9	9	0.954243	6	5.5	0.778151	6	6	2.55426	contig104008_1	0	315	6	5.5	0.778151
contig104042_1	6	6	6	1.23077	0.0901766	0.0901766	0.0901766	1.06373	4.5	4.5	4.5	1.16981	1.13613e-06	1.3601	1.16946	0.242219	0.333966	26	26.5	1.41497	26	26	9.92151	contig104042_1	0	318	26	26.5	1.41497	32	31	1.50515	32	32	13.4942	contig104042_1	0	318	32	31	1.50515
contig104288_1	7	7	-7	-1.58333	0.199572	0.199572	-0.199572	-1.18493	8	8	-8	-1.69565	-6.96419e-07	-1.43278	-0.980532	0.326823	0.425299	19	19.5	1.27875	19	19	6.86192	contig104288_1	0	336	19	19.5	1.27875	12	11.5	1.07918	12	12	4.78925	contig104288_1	0	336	12	11.5	1.07918
contig104565_1	6	6	6	2.2	0.342423	0.342423	0.342423	1.4899	5	5	5	2	8.68349e-07	2.43118	1.70179	0.0887944	0.146456	5	5	0.69897	5	5	1.21835	contig104565_1	0	498	5	5	0.69897	11	10	1.04139	11	11	2.96202	contig104565_1	0	498	11	10	1.04139
contig104632_1	4	4	-4	-3	0.477121	0.477121	-0.477121	-2.58496	4	4	-4	-3	-4.59888e-07	-2.71474	-1.27462	0.202445	0.28874	6	6	0.778151	6	6	2.02246	contig104632_1	0	360	6	6	0.778151	2	2	0.30103	2	2	0.744994	contig104632_1	0	360	2	2	0.30103
contig104870_3	1	1	1	1.05556	0.0234811	0.0234811	0.0234811	1.01871	0.5	0.5	-0.5	-1.02778	3.63621e-07	1.16647	0.468619	0.639342	0.719151	18	18.5	1.25527	18	18	3.60439	contig104870_3	0	606	18	18.5	1.25527	19	18	1.27875	19	19	4.20442	contig104870_3	0	606	19	18	1.27875
contig105067_2	45	45	45	16	1.20412	1.20412	1.20412	3.52372	44.5	44.5	44.5	15.8333	6.0727e-06	17.6813	6.66606	2.62759e-11	2.07177e-10	3	3	0.477121	3	3	0.970781	contig105067_2	0	375	3	3	0.477121	48	47.5	1.68124	48	48	17.1647	contig105067_2	0	375	48	47.5	1.68124
contig105385_1	4	4	-4	-1.25	0.09691	0.09691	-0.09691	-1.08048	5.5	5.5	-5.5	-1.36667	-2.81371e-07	-1.13114	-0.367621	0.713156	0.78034	20	20.5	1.30103	20	20	5.42943	contig105385_1	0	447	20	20.5	1.30103	16	15	1.20412	16	16	4.79996	contig105385_1	0	447	16	15	1.20412
contig105742_1	3	3	3	2	0.30103	0.30103	0.30103	1.63093	2.5	2.5	2.5	1.83333	4.4055e-07	2.21016	1.15119	0.249655	0.342615	3	3	0.477121	3	3	1.14479	contig105742_1	0	318	3	3	0.477121	6	5.5	0.778151	6	6	2.53017	contig105742_1	0	318	6	5.5	0.778151
contig105810_1	0	0	0	-1	0	0	0	-1	0.5	0.5	-0.5	-1.09091	7.65073e-08	1.10508	0.173135	0.862546	0.900899	6	6	0.778151	6	6	1.94156	contig105810_1	0	375	6	6	0.778151	6	5.5	0.778151	6	6	2.14558	contig105810_1	0	375	6	5.5	0.778151
contig10592_1	5	5	-5	#DIV/0!	#DIV/0!	0	#DIV/0!	0	5	5	-5	#DIV/0!	-6.06738e-07	-1000000	-2.1271	0.0334117	0.0638518	5	5	0.69897	5	5	1.77409	contig10592_1	0	342	5	5	0.69897	0	0	#DIV/0!	0	0	0	contig10592_1	0	342	0	0	#DIV/0!
contig105998_1	7	7	7	#DIV/0!	#DIV/0!	0	#DIV/0!	0	6.5	6.5	6.5	#DIV/0!	9.38692e-07	1000000	2.78129	0.00541437	0.0131229	0	0	0	0	0	0	contig105998_1	0	300	0	0	0	7	6.5	0.845098	7	7	3.12897	contig105998_1	0	300	7	6.5	0.845098
contig105_1	76	76	-76	-2.28814	0.359482	0.359482	-0.359482	-1.203	73.5	73.5	-73.5	-2.25641	-8.4701e-06	-2.07056	-4.76719	1.86817e-06	8.75561e-06	135	132	2.13033	135	135	20.6062	contig105_1	0	795	135	132	2.13033	59	58.5	1.77085	59	59	9.95199	contig105_1	0	795	59	58.5	1.77085
contig106103_1	1	1	-1	-1.33333	0.124939	0.124939	-0.124939	-1.26186	1.5	1.5	-1.5	-1.6	-8.3094e-08	-1.20655	-0.246203	0.805525	0.857366	4	4	0.60206	4	4	1.33716	contig106103_1	0	363	4	4	0.60206	3	2.5	0.477121	3	3	1.10826	contig106103_1	0	363	3	2.5	0.477121
contig106277_1	0	0	0	-1	0	0	0	1	0.5	0.5	0.5	2	1.27512e-08	1.10508	0.0706819	0.943651	0.958335	1	0.5	0	1	1	0.364407	contig106277_1	0	333	1	0.5	0	1	1	0	1	1	0.402699	contig106277_1	0	333	1	1	0
contig10627_1	4	4	4	3	0.477121	0.477121	0.477121	2.58496	4	4	4	3.66667	5.61898e-07	3.31524	1.55734	0.119389	0.187016	2	1.5	0.30103	2	2	0.763193	contig10627_1	0	318	2	1.5	0.30103	6	5.5	0.778151	6	6	2.53017	contig10627_1	0	318	6	5.5	0.778151
contig106294_1	4	4	-4	-1.13793	0.0561159	0.0561159	-0.0561159	-1.03837	5.5	5.5	-5.5	-1.19643	-1.15605e-07	-1.02973	-0.115095	0.90837	0.933603	33	33.5	1.51851	33	33	6.98861	contig106294_1	0	573	33	33.5	1.51851	29	28	1.4624	29	29	6.78686	contig106294_1	0	573	29	28	1.4624
contig106484_1	0	0	0	-1	0	0	0	-1	0.5	0.5	-0.5	-1.14286	5.10049e-08	1.10508	0.141364	0.887582	0.918527	4	4	0.60206	4	4	1.11584	contig106484_1	0	435	4	4	0.60206	4	3.5	0.60206	4	4	1.23309	contig106484_1	0	435	4	3.5	0.60206
contig106752_1	9	9	-9	-2	0.30103	0.30103	-0.30103	-1.31546	10	10	-10	-2.17647	-9.77368e-07	-1.80982	-1.47451	0.140344	0.213712	18	18.5	1.25527	18	18	5.60066	contig106752_1	0	390	18	18.5	1.25527	9	8.5	0.954243	9	9	3.09459	contig106752_1	0	390	9	8.5	0.954243
contig10684_1	5	5	5	2.66667	0.425969	0.425969	0.425969	1.89279	4.5	4.5	4.5	2.5	7.08748e-07	2.94688	1.6752	0.0938944	0.153534	3	3	0.477121	3	3	1.07387	contig10684_1	0	339	3	3	0.477121	8	7.5	0.90309	8	8	3.16458	contig10684_1	0	339	8	7.5	0.90309
contig106941_1	2	2	2	3	0.477121	0.477121	0.477121	#DIV/0!	2	2	2	5	2.80949e-07	3.31524	1.10121	0.270806	0.365563	1	0.5	0	1	1	0.37453	contig106941_1	0	324	1	0.5	0	3	2.5	0.477121	3	3	1.24166	contig106941_1	0	324	3	2.5	0.477121
contig107065_1	18	18	18	5.5	0.740363	0.740363	0.740363	2.22972	17	17	17	5.25	2.46478e-06	6.07794	3.78935	0.000151044	0.000516192	4	4	0.60206	4	4	1.05063	contig107065_1	0	462	4	4	0.60206	22	21	1.34242	22	22	6.38566	contig107065_1	0	462	22	21	1.34242
contig10706_1	2	2	2	3	0.477121	0.477121	0.477121	#DIV/0!	2	2	2	5	2.80949e-07	3.31524	1.10121	0.270806	0.365563	1	0.5	0	1	1	0.381596	contig10706_1	0	318	1	0.5	0	3	2.5	0.477121	3	3	1.26508	contig10706_1	0	318	3	2.5	0.477121
contig107454_1	1	1	1	1.16667	0.0669468	0.0669468	0.0669468	1.08603	0.5	0.5	0.5	1.08333	2.10606e-07	1.28926	0.457901	0.647024	0.724132	6	6	0.778151	6	6	1.69717	contig107454_1	0	429	6	6	0.778151	7	6.5	0.845098	7	7	2.18809	contig107454_1	0	429	7	6.5	0.845098
contig107739_1	9	9	9	5.5	0.740363	0.740363	0.740363	3.45943	8.5	8.5	8.5	6.66667	1.23239e-06	6.07794	2.67947	0.00737384	0.0171559	2	1.5	0.30103	2	2	0.728815	contig107739_1	0	333	2	1.5	0.30103	11	10	1.04139	11	11	4.42969	contig107739_1	0	333	11	10	1.04139
contig107850_1	2	2	2	2	0.30103	0.30103	0.30103	2	2	2	2	2.33333	2.937e-07	2.21016	0.939941	0.347248	0.446169	2	1.5	0.30103	2	2	0.703465	contig107850_1	0	345	2	1.5	0.30103	4	3.5	0.60206	4	4	1.55477	contig107850_1	0	345	4	3.5	0.60206
contig107914_1	4	4	4	3	0.477121	0.477121	0.477121	2.58496	4	4	4	3.66667	5.61898e-07	3.31524	1.55734	0.119389	0.187016	2	1.5	0.30103	2	2	0.800975	contig107914_1	0	303	2	1.5	0.30103	6	5.5	0.778151	6	6	2.65542	contig107914_1	0	303	6	5.5	0.778151
contig107932_1	4	4	-4	-5	0.69897	0.69897	-0.69897	#DIV/0!	4	4	-4	-5	-4.72639e-07	-4.52456	-1.51261	0.130379	0.201399	5	5	0.69897	5	5	1.71395	contig107932_1	0	354	5	5	0.69897	1	1	0	1	1	0.37881	contig107932_1	0	354	1	1	0
contig10808_1	4	4	-4	-5	0.69897	0.69897	-0.69897	#DIV/0!	4	4	-4	-5	-4.72639e-07	-4.52456	-1.51261	0.130379	0.201399	5	5	0.69897	5	5	1.7435	contig10808_1	0	348	5	5	0.69897	1	1	0	1	1	0.385342	contig10808_1	0	348	1	1	0
contig108147_1	8	8	8	1.88889	0.276206	0.276206	0.276206	1.28945	7	7	7	1.77778	1.18755e-06	2.08737	1.82574	0.06789	0.116913	9	9	0.954243	9	9	2.31875	contig108147_1	0	471	9	9	0.954243	17	16	1.23045	17	17	4.84009	contig108147_1	0	471	17	16	1.23045
contig108177_1	0	0	0	-1	0	0	0	1	0.5	0.5	0.5	2	1.27512e-08	1.10508	0.0706819	0.943651	0.958335	1	0.5	0	1	1	0.37453	contig108177_1	0	324	1	0.5	0	1	1	0	1	1	0.413885	contig108177_1	0	324	1	1	0
contig10833_1	3	3	-3	-2	0.30103	0.30103	-0.30103	-1.63093	3.5	3.5	-3.5	-2.4	-3.25789e-07	-1.80982	-0.851309	0.394597	0.492928	6	6	0.778151	6	6	2.12891	contig10833_1	0	342	6	6	0.778151	3	2.5	0.477121	3	3	1.17631	contig10833_1	0	342	3	2.5	0.477121
contig108344_1	2	2	-2	-3	0.477121	0.477121	-0.477121	#DIV/0!	2	2	-2	-3	-2.29944e-07	-2.71474	-0.901289	0.367435	0.465316	3	3	0.477121	3	3	1.08346	contig108344_1	0	336	3	3	0.477121	1	1	0	1	1	0.399104	contig108344_1	0	336	1	1	0
contig10886_1	8	8	-8	-9	0.954243	0.954243	-0.954243	#DIV/0!	8	8	-8	-9	-9.5803e-07	-8.14421	-2.37493	0.0175522	0.0366812	9	9	0.954243	9	9	3.33984	contig10886_1	0	327	9	9	0.954243	1	1	0	1	1	0.410088	contig10886_1	0	327	1	1	0
contig109118_1	1	1	1	#DIV/0!	#DIV/0!	0	#DIV/0!	0	1	1	1	#DIV/0!	1.34099e-07	1000000	1.05123	0.293154	0.390101	0	0	0	0	0	0	contig109118_1	0	360	0	0	0	1	1	0	1	1	0.372497	contig109118_1	0	360	1	1	0
contig10941_1	1	1	1	1.5	0.176091	0.176091	0.176091	1.58496	1	1	1	1.66667	1.59601e-07	1.65762	0.55953	0.5758	0.664943	2	1.5	0.30103	2	2	0.770461	contig10941_1	0	315	2	1.5	0.30103	3	2.5	0.477121	3	3	1.27713	contig10941_1	0	315	3	2.5	0.477121
contig10952_3	3	3	-3	-1.6	0.20412	0.20412	-0.20412	-1.29203	3.5	3.5	-3.5	-1.77778	-3.00287e-07	-1.44786	-0.652885	0.51383	0.607763	8	8	0.90309	8	8	2.29499	contig10952_3	0	423	8	8	0.90309	5	4.5	0.69897	5	5	1.58509	contig10952_3	0	423	5	4.5	0.69897
contig10953_1	1	1	1	1.5	0.176091	0.176091	0.176091	1.58496	1	1	1	1.66667	1.59601e-07	1.65762	0.55953	0.5758	0.664943	2	1.5	0.30103	2	2	0.742188	contig10953_1	0	327	2	1.5	0.30103	3	2.5	0.477121	3	3	1.23027	contig10953_1	0	327	3	2.5	0.477121
contig10985_1	5	5	-5	-3.5	0.544068	0.544068	-0.544068	-2.80735	5	5	-5	-3.5	-5.81236e-07	-3.16719	-1.51881	0.128811	0.199779	7	7	0.845098	7	7	2.39953	contig10985_1	0	354	7	7	0.845098	2	2	0.30103	2	2	0.757621	contig10985_1	0	354	2	2	0.30103
contig11000_1	1	1	-1	-2	0.30103	0.30103	-0.30103	#DIV/0!	0.5	0.5	-0.5	-1.5	-1.08596e-07	-1.80982	-0.491504	0.62307	0.706462	2	1.5	0.30103	2	2	0.535751	contig11000_1	0	453	2	1.5	0.30103	1	1	0	1	1	0.296024	contig11000_1	0	453	1	1	0
contig110819_1	1	1	1	2	0.30103	0.30103	0.30103	#DIV/0!	1.5	1.5	1.5	4	1.4685e-07	2.21016	0.664638	0.506282	0.601384	1	0.5	0	1	1	0.371094	contig110819_1	0	327	1	0.5	0	2	2	0.30103	2	2	0.820177	contig110819_1	0	327	2	2	0.30103
contig110881_1	1	1	-1	-1.25	0.09691	0.09691	-0.09691	-1.16096	1.5	1.5	-1.5	-1.42857	-7.03428e-08	-1.13114	-0.18381	0.854162	0.894597	5	5	0.69897	5	5	1.54386	contig110881_1	0	393	5	5	0.69897	4	3.5	0.60206	4	4	1.36487	contig110881_1	0	393	4	3.5	0.60206
contig110964_1	4	4	-4	-5	0.69897	0.69897	-0.69897	#DIV/0!	4	4	-4	-5	-4.72639e-07	-4.52456	-1.51261	0.130379	0.201399	5	5	0.69897	5	5	1.60513	contig110964_1	0	378	5	5	0.69897	1	1	0	1	1	0.354759	contig110964_1	0	378	1	1	0
contig111047_1	29	29	29	15.5	1.19033	1.19033	1.19033	4.9542	28.5	28.5	28.5	20	3.91437e-06	17.1287	5.34167	9.20941e-08	5.11376e-07	2	1.5	0.30103	2	2	0.75606	contig111047_1	0	321	2	1.5	0.30103	31	30	1.49136	31	31	12.9504	contig111047_1	0	321	31	30	1.49136
contig1110_1	10	10	10	3.5	0.544068	0.544068	0.544068	1.90368	9	9	9	3.25	1.39199e-06	3.86778	2.57201	0.0101109	0.0226531	4	4	0.60206	4	4	1.58624	contig1110_1	0	306	4	4	0.60206	14	13	1.14613	14	14	6.13524	contig1110_1	0	306	14	13	1.14613
contig111168_1	1	1	1	#DIV/0!	#DIV/0!	0	#DIV/0!	0	1	1	1	#DIV/0!	1.34099e-07	1000000	1.05123	0.293154	0.390101	0	0	0	0	0	0	contig111168_1	0	303	0	0	0	1	1	0	1	1	0.442571	contig111168_1	0	303	1	1	0
contig11173_1	1	1	-1	-1.25	0.09691	0.09691	-0.09691	-1.16096	1.5	1.5	-1.5	-1.42857	-7.03428e-08	-1.13114	-0.18381	0.854162	0.894597	5	5	0.69897	5	5	1.5678	contig11173_1	0	387	5	5	0.69897	4	3.5	0.60206	4	4	1.38604	contig11173_1	0	387	4	3.5	0.60206
contig112830_1	3	3	-3	#DIV/0!	#DIV/0!	0	#DIV/0!	0	3	3	-3	#DIV/0!	-3.64043e-07	-1000000	-1.64765	0.0994254	0.160794	3	3	0.477121	3	3	0.948029	contig112830_1	0	384	3	3	0.477121	0	0	#DIV/0!	0	0	0	contig112830_1	0	384	0	0	#DIV/0!
contig112853_1	13	13	-13	#DIV/0!	#DIV/0!	0	#DIV/0!	0	13.5	13.5	-13.5	#DIV/0!	-1.57752e-06	-1000000	-3.42985	0.000603917	0.00183068	13	13.5	1.11394	13	13	4.49436	contig112853_1	0	351	13	13.5	1.11394	0	0	#DIV/0!	0	0	0	contig112853_1	0	351	0	0	#DIV/0!
contig113183_1	19	19	19	20	1.30103	1.30103	1.30103	#DIV/0!	18.5	18.5	18.5	38	2.56063e-06	22.1016	4.38035	1.18487e-05	4.91714e-05	1	0.5	0	1	1	0.37453	contig113183_1	0	324	1	0.5	0	20	19	1.30103	20	20	8.27771	contig113183_1	0	324	20	19	1.30103
contig113273_1	8	8	-8	#DIV/0!	#DIV/0!	0	#DIV/0!	0	8	8	-8	#DIV/0!	-9.70781e-07	-1000000	-2.69059	0.00713248	0.0166694	8	8	0.90309	8	8	2.18644	contig113273_1	0	444	8	8	0.90309	0	0	#DIV/0!	0	0	0	contig113273_1	0	444	0	0	#DIV/0!
contig113448_1	3	3	-3	#DIV/0!	#DIV/0!	0	#DIV/0!	0	3	3	-3	#DIV/0!	-3.64043e-07	-1000000	-1.64765	0.0994254	0.160794	3	3	0.477121	3	3	1.09322	contig113448_1	0	333	3	3	0.477121	0	0	#DIV/0!	0	0	0	contig113448_1	0	333	0	0	#DIV/0!
contig11404_1	11	11	-11	-3.2	0.50515	0.50515	-0.50515	-1.72271	12	12	-12	-3.66667	-1.27107e-06	-2.89572	-2.17436	0.0296782	0.0577284	16	16.5	1.20412	16	16	4.97837	contig11404_1	0	390	16	16.5	1.20412	5	4.5	0.69897	5	5	1.71922	contig11404_1	0	390	5	4.5	0.69897
contig114230_1	9	9	9	10	1	1	1	#DIV/0!	9	9	9	19	1.21964e-06	11.0508	2.88275	0.00394215	0.00992242	1	0.5	0	1	1	0.381596	contig114230_1	0	318	1	0.5	0	10	9.5	1	10	10	4.21695	contig114230_1	0	318	10	9.5	1
contig11426_1	0	0	0	-1	0	0	0	-1	0.5	0.5	-0.5	-1.2	3.82537e-08	1.10508	0.122425	0.902563	0.928998	3	3	0.477121	3	3	1.11328	contig11426_1	0	327	3	3	0.477121	3	2.5	0.477121	3	3	1.23027	contig11426_1	0	327	3	2.5	0.477121
contig114276_1	5	5	-5	#DIV/0!	#DIV/0!	0	#DIV/0!	0	5	5	-5	#DIV/0!	-6.06738e-07	-1000000	-2.1271	0.0334117	0.0638518	5	5	0.69897	5	5	2.02246	contig114276_1	0	300	5	5	0.69897	0	0	#DIV/0!	0	0	0	contig114276_1	0	300	0	0	#DIV/0!
contig114944_1	240	240	-240	-1.56604	0.194802	0.194802	-0.194802	-1.07414	199	199	-199	-1.45279	-2.37169e-05	-1.41713	-5.63677	1.73265e-08	1.04773e-07	664	638.5	2.82217	664	664	52.4576	contig114944_1	0	1536	664	638.5	2.82217	424	439.5	2.62737	424	424	37.0169	contig114944_1	0	1536	424	439.5	2.62737
contig114945_2	26	26	-26	-1.09738	0.0403564	0.0403564	-0.0403564	-1.01663	11	11	-11	-1.04015	2.49535e-07	1.00702	0.0826642	0.934119	0.951935	293	285	2.46687	293	293	12.2434	contig114945_2	0	2904	293	285	2.46687	267	274	2.42651	267	267	12.3293	contig114945_2	0	2904	267	274	2.42651
contig114947_3	22	22	-22	-1.13095	0.0534443	0.0534443	-0.0534443	-1.02402	13	13	-13	-1.07558	-5.27444e-07	-1.02341	-0.21853	0.827016	0.874686	190	185	2.27875	190	190	14.392	contig114947_3	0	1602	190	185	2.27875	168	172	2.22531	168	168	14.0628	contig114947_3	0	1602	168	172	2.22531
contig114949_1	15	15	15	2	0.30103	0.30103	0.30103	1.25596	13.5	13.5	13.5	1.87097	2.20275e-06	2.21016	2.57414	0.0100491	0.022548	15	15.5	1.17609	15	15	3.54818	contig114949_1	0	513	15	15.5	1.17609	30	29	1.47712	30	30	7.84204	contig114949_1	0	513	30	29	1.47712
contig114953_1	60	60	-60	-1.57692	0.197811	0.197811	-0.197811	-1.09807	55	55	-55	-1.52381	-5.95473e-06	-1.42698	-2.85148	0.00435162	0.0108013	164	160	2.21484	164	164	21.1263	contig114953_1	0	942	164	160	2.21484	104	105	2.01703	104	104	14.805	contig114953_1	0	942	104	105	2.01703
contig114955_1	4	4	-4	-1.01754	0.00755314	0.00755314	-0.00755314	-1.0032	6.5	6.5	6.5	1.0287	2.42189e-06	1.08603	0.885224	0.376036	0.474038	232	226.5	2.36549	232	232	8.92036	contig114955_1	0	3156	232	226.5	2.36549	228	233	2.35793	228	228	9.68775	contig114955_1	0	3156	228	233	2.35793
contig114956_1	37	37	-37	-1.27007	0.103829	0.103829	-0.103829	-1.04859	29.5	29.5	-29.5	-1.21071	-2.74295e-06	-1.1493	-1.21931	0.222728	0.311575	174	169.5	2.24055	174	174	15.8517	contig114956_1	0	1332	174	169.5	2.24055	137	140	2.13672	137	137	13.7925	contig114956_1	0	1332	137	140	2.13672
contig114957_1	34	34	-34	-1.11409	0.0469218	0.0469218	-0.0469218	-1.01896	15.5	15.5	-15.5	-1.05049	-3.25958e-07	-1.00816	-0.101806	0.918911	0.942012	332	322.5	2.52114	332	332	20.1336	contig114957_1	0	2001	332	322.5	2.52114	298	307	2.47422	298	298	19.9707	contig114957_1	0	2001	298	307	2.47422
contig114961_1	9	9	9	1.2	0.0791812	0.0791812	0.0791812	1.0479	8.5	8.5	8.5	1.18889	1.78069e-06	1.3261	1.40296	0.160629	0.238958	45	45	1.65321	45	45	3.89768	contig114961_1	0	1401	45	45	1.65321	54	53.5	1.73239	54	54	5.16869	contig114961_1	0	1401	54	53.5	1.73239
contig114962_1	612	612	612	10.1343	1.00579	1.00579	1.00579	1.5508	641.5	641.5	641.5	10.5746	8.29229e-05	11.1992	23.8005	0	0	67	67	1.82607	67	67	5.19176	contig114962_1	0	1566	67	67	1.82607	679	708.5	2.83187	679	679	58.1438	contig114962_1	0	1566	679	708.5	2.83187
contig114966_1	8	8	8	2	0.30103	0.30103	0.30103	1.33333	7	7	7	1.875	1.1748e-06	2.21016	1.87988	0.0601241	0.105282	8	8	0.90309	8	8	2.67433	contig114966_1	0	363	8	8	0.90309	16	15	1.20412	16	16	5.9107	contig114966_1	0	363	16	15	1.20412
contig114967_2	39	39	39	1.1789	0.0714766	0.0714766	0.0714766	1.03057	49	49	49	1.22897	8.00962e-06	1.30278	2.881	0.00396414	0.00997299	218	214	2.33846	218	218	17.9958	contig114967_2	0	1470	218	214	2.33846	257	263	2.40993	257	257	23.4445	contig114967_2	0	1470	257	263	2.40993
contig114971_1	2	2	2	1.2	0.0791812	0.0791812	0.0791812	1.07918	1	1	1	1.09524	3.9571e-07	1.3261	0.66136	0.508382	0.603264	10	10.5	1	10	10	2.66113	contig114971_1	0	456	10	10.5	1	12	11.5	1.07918	12	12	3.52892	contig114971_1	0	456	12	11.5	1.07918
contig114972_2	64	64	-64	-1.91429	0.282007	0.282007	-0.282007	-1.15284	61	61	-61	-1.87143	-6.87367e-06	-1.73226	-3.77266	0.000161515	0.000549358	134	131	2.1271	134	134	12.0449	contig114972_2	0	1350	134	131	2.1271	70	70	1.8451	70	70	6.95328	contig114972_2	0	1350	70	70	1.8451
contig114974_1	4	4	-4	-3	0.477121	0.477121	-0.477121	-2.58496	4	4	-4	-3	-4.59888e-07	-2.71474	-1.27462	0.202445	0.28874	6	6	0.778151	6	6	2.11039	contig114974_1	0	345	6	6	0.778151	2	2	0.30103	2	2	0.777385	contig114974_1	0	345	2	2	0.30103
contig114975_1	683	683	-683	-1.52741	0.183957	0.183957	-0.183957	-1.05911	513	513	-513	-1.37596	-6.63676e-05	-1.38217	-9.09495	0	0	1978	1877.5	3.29623	1978	1978	157.808	contig114975_1	0	1521	1978	1877.5	3.29623	1295	1364.5	3.11227	1295	1295	114.174	contig114975_1	0	1521	1295	1364.5	3.11227
contig114976_1	11	11	11	1.35484	0.131888	0.131888	0.131888	1.08843	9.5	9.5	9.5	1.30159	1.87038e-06	1.49721	1.71609	0.0861456	0.142774	31	31.5	1.49136	31	31	7.93624	contig114976_1	0	474	31	31.5	1.49136	42	41	1.62325	42	42	11.8822	contig114976_1	0	474	42	41	1.62325
contig114978_1	74	74	74	2.19355	0.341147	0.341147	0.341147	1.19033	77.5	77.5	77.5	2.26016	1.07139e-05	2.42405	5.96883	2.38962e-09	1.57755e-08	62	61.5	1.79239	62	62	7.62265	contig114978_1	0	987	62	61.5	1.79239	136	139	2.13354	136	136	18.4777	contig114978_1	0	987	136	139	2.13354
contig114980_1	1	1	1	1.2	0.0791812	0.0791812	0.0791812	1.11328	0.5	0.5	0.5	1.1	1.97855e-07	1.3261	0.467652	0.640034	0.719151	5	5	0.69897	5	5	1.59249	contig114980_1	0	381	5	5	0.69897	6	5.5	0.778151	6	6	2.11179	contig114980_1	0	381	6	5.5	0.778151
contig114982_1	39	39	39	2.85714	0.455932	0.455932	0.455932	1.34482	38	38	38	2.76744	5.49763e-06	3.15737	4.78857	1.67973e-06	7.93616e-06	21	21.5	1.32222	21	21	2.18926	contig114982_1	0	1164	21	21.5	1.32222	60	59.5	1.77815	60	60	6.91231	contig114982_1	0	1164	60	59.5	1.77815
contig114984_2	49	49	49	1.33108	0.124205	0.124205	0.124205	1.05723	57.5	57.5	57.5	1.39792	8.45803e-06	1.47095	3.56973	0.000357343	0.00113634	148	144.5	2.17026	148	148	24.0421	contig114984_2	0	747	148	144.5	2.17026	197	202	2.29447	197	197	35.3648	contig114984_2	0	747	197	202	2.29447
contig114985_2	45	45	45	1.83333	0.263241	0.263241	0.263241	1.15195	45.5	45.5	45.5	1.84259	6.72302e-06	2.02598	4.26081	2.03687e-05	8.13277e-05	54	54	1.73239	54	54	8.36881	contig114985_2	0	783	54	54	1.73239	99	99.5	1.99564	99	99	16.955	contig114985_2	0	783	99	99.5	1.99564
contig114987_2	5	5	5	1.3125	0.118099	0.118099	0.118099	1.09808	3.5	3.5	3.5	1.21212	8.74514e-07	1.45042	1.12704	0.259727	0.354309	16	16.5	1.20412	16	16	2.49879	contig114987_2	0	777	16	16.5	1.20412	21	20	1.32222	21	21	3.62429	contig114987_2	0	777	21	20	1.32222
contig114988_1	0	0	0	-1	0	0	0	-1	10.5	10.5	10.5	1.04312	3.17505e-06	1.10508	1.11536	0.264696	0.359672	249	243.5	2.3962	249	249	16.5928	contig114988_1	0	1821	249	243.5	2.3962	249	254	2.3962	249	249	18.3364	contig114988_1	0	1821	249	254	2.3962
contig114990_2	207	207	207	2.15	0.332438	0.332438	0.332438	1.14741	223	223	223	2.26705	3.00537e-05	2.37592	9.89432	0	0	180	176	2.25527	180	180	20.8025	contig114990_2	0	1050	180	176	2.25527	387	399	2.58771	387	387	49.425	contig114990_2	0	1050	387	399	2.58771
contig114992_1	10	10	10	1.14706	0.0595857	0.0595857	0.0595857	1.03252	10.5	10.5	10.5	1.15556	2.20807e-06	1.26759	1.43255	0.151986	0.228392	68	67.5	1.83251	68	68	7.25738	contig114992_1	0	1137	68	67.5	1.83251	78	78	1.89209	78	78	9.1994	contig114992_1	0	1137	78	78	1.89209
contig114994_1	4	4	-4	-1.13793	0.0561159	0.0561159	-0.0561159	-1.03837	5.5	5.5	-5.5	-1.19643	-1.15605e-07	-1.02973	-0.115095	0.90837	0.933603	33	33.5	1.51851	33	33	9.26961	contig114994_1	0	432	33	33.5	1.51851	29	28	1.4624	29	29	9.00201	contig114994_1	0	432	29	28	1.4624
contig114996_2	11	11	11	1.57895	0.198368	0.198368	0.198368	1.15513	9.5	9.5	9.5	1.48718	1.71736e-06	1.74486	1.92325	0.0544486	0.0970585	19	19.5	1.27875	19	19	2.01187	contig114996_2	0	1146	19	19.5	1.27875	30	29	1.47712	30	30	3.51044	contig114996_2	0	1146	30	29	1.47712
contig115000_1	13	13	13	1.1625	0.065393	0.065393	0.065393	1.03436	14	14	14	1.1761	2.76338e-06	1.28466	1.64699	0.0995592	0.160973	80	79.5	1.90309	80	80	7.4906	contig115000_1	0	1296	80	79.5	1.90309	93	93.5	1.96848	93	93	9.62284	contig115000_1	0	1296	93	93.5	1.96848
contig115004_1	89	89	89	3.02273	0.480399	0.480399	0.480399	1.29231	91.5	91.5	91.5	3.05618	1.24959e-05	3.34036	7.36298	1.79856e-13	1.66753e-12	44	44.5	1.64345	44	44	10.6573	contig115004_1	0	501	44	44.5	1.64345	133	136	2.12385	133	133	35.5991	contig115004_1	0	501	133	136	2.12385
contig115005_1	145	145	-145	-1.81006	0.257692	0.257692	-0.257692	-1.11438	130.5	130.5	-130.5	-1.71117	-1.53129e-05	-1.63794	-5.35246	8.67669e-08	4.82986e-07	324	314	2.51055	324	324	17.9774	contig115005_1	0	2187	324	314	2.51055	179	183.5	2.25285	179	179	10.9756	contig115005_1	0	2187	179	183.5	2.25285
contig115007_1	29	29	-29	-1.22308	0.0874538	0.0874538	-0.0874538	-1.04137	23	23	-23	-1.17358	-1.86142e-06	-1.10678	-0.858365	0.390691	0.489069	159	155.5	2.2014	159	159	16.7922	contig115007_1	0	1149	159	155.5	2.2014	130	132.5	2.11394	130	130	15.1722	contig115007_1	0	1149	130	132.5	2.11394
contig115012_1	25	25	-25	-2.19048	0.340539	0.340539	-0.340539	-1.25755	26.5	26.5	-26.5	-2.325	-2.76592e-06	-1.98219	-2.64895	0.00807416	0.0185945	46	46.5	1.66276	46	46	7.26822	contig115012_1	0	768	46	46.5	1.66276	21	20	1.32222	21	21	3.66677	contig115012_1	0	768	21	20	1.32222
contig115015_4	14	14	-14	-1.46667	0.166331	0.166331	-0.166331	-1.11261	15.5	15.5	-15.5	-1.53448	-1.31633e-06	-1.3272	-1.19956	0.23031	0.320053	44	44.5	1.64345	44	44	8.85456	contig115015_4	0	603	44	44.5	1.64345	30	29	1.47712	30	30	6.67159	contig115015_4	0	603	30	29	1.47712
contig115020_1	9	9	-9	-1.12	0.049218	0.049218	-0.049218	-1.02625	8	8	-8	-1.10596	-1.35788e-07	-1.0135	-0.0844182	0.932724	0.951191	84	83.5	1.92428	84	84	9.99334	contig115020_1	0	1020	84	83.5	1.92428	75	75.5	1.87506	75	75	9.86021	contig115020_1	0	1020	75	75.5	1.87506
contig115022_1	1	1	1	1.2	0.0791812	0.0791812	0.0791812	1.11328	0.5	0.5	0.5	1.1	1.97855e-07	1.3261	0.467652	0.640034	0.719151	5	5	0.69897	5	5	1.82204	contig115022_1	0	333	5	5	0.69897	6	5.5	0.778151	6	6	2.4162	contig115022_1	0	333	6	5.5	0.778151
contig115027_1	25	25	25	5.16667	0.71321	0.71321	0.71321	1.91654	24	24	24	5	3.42898e-06	5.70958	4.41912	9.91016e-06	4.16975e-05	6	6	0.778151	6	6	1.6623	contig115027_1	0	438	6	6	0.778151	31	30	1.49136	31	31	9.49102	contig115027_1	0	438	31	30	1.49136
contig115028_1	7	7	7	1.24138	0.0939045	0.0939045	0.0939045	1.06421	5.5	5.5	5.5	1.18644	1.30848e-06	1.37182	1.27228	0.203274	0.289632	29	29.5	1.4624	29	29	7.33142	contig115028_1	0	480	29	29.5	1.4624	36	35	1.5563	36	36	10.0574	contig115028_1	0	480	36	35	1.5563
contig115031_1	70	70	-70	-1.52632	0.183644	0.183644	-0.183644	-1.08647	61.5	61.5	-61.5	-1.45221	-6.79843e-06	-1.38118	-2.90747	0.00364367	0.00925838	203	197.5	2.3075	203	203	46.9211	contig115031_1	0	525	203	197.5	2.3075	133	136	2.12385	133	133	33.9717	contig115031_1	0	525	133	136	2.12385
contig115032_1	87	87	87	2.02353	0.30611	0.30611	0.30611	1.15865	91.5	91.5	91.5	2.08929	1.27505e-05	2.23616	6.23497	4.51863e-10	3.21029e-09	85	84	1.92942	85	85	8.74856	contig115032_1	0	1179	85	84	1.92942	172	175.5	2.23553	172	172	19.5632	contig115032_1	0	1179	172	175.5	2.23553
contig115033_2	19	19	19	1.59375	0.20242	0.20242	0.20242	1.13449	18	18	18	1.55385	2.95592e-06	1.76122	2.54347	0.0109758	0.0243639	32	32.5	1.50515	32	32	7.61397	contig115033_2	0	510	32	32.5	1.50515	51	50.5	1.70757	51	51	13.4099	contig115033_2	0	510	51	50.5	1.70757
contig115037_1	2	2	2	1.1	0.0413927	0.0413927	0.0413927	1.03182	0.5	0.5	0.5	1.02439	5.23222e-07	1.21559	0.632898	0.5268	0.61832	20	20.5	1.30103	20	20	6.68582	contig115037_1	0	363	20	20.5	1.30103	22	21	1.34242	22	22	8.12721	contig115037_1	0	363	22	21	1.34242
contig115038_1	553	553	-553	-1.71725	0.234834	0.234834	-0.234834	-1.08134	461	461	-461	-1.5741	-5.72741e-05	-1.55396	-9.80995	0	0	1324	1264	3.12189	1324	1324	50.6189	contig115038_1	0	3174	1324	1264	3.12189	771	803	2.88705	771	771	32.5741	contig115038_1	0	3174	771	803	2.88705
contig115039_4	186	186	186	3.44737	0.537488	0.537488	0.537488	1.28577	193.5	193.5	193.5	3.58	2.59115e-05	3.80962	11.0487	0	0	76	75	1.88081	76	76	8.65955	contig115039_4	0	1065	76	75	1.88081	262	268.5	2.4183	262	262	32.9896	contig115039_4	0	1065	262	268.5	2.4183
contig115042_1	31	31	31	2.72222	0.434924	0.434924	0.434924	1.34648	30	30	30	2.62162	4.38659e-06	3.00827	4.20109	2.65633e-05	0.000104149	18	18.5	1.25527	18	18	4.66722	contig115042_1	0	468	18	18.5	1.25527	49	48.5	1.6902	49	49	14.0403	contig115042_1	0	468	49	48.5	1.6902
contig115044_1	690	690	690	3.37113	0.527776	0.527776	0.527776	1.2142	751	751	751	3.64903	9.62388e-05	3.72537	21.1542	0	0	291	283.5	2.46389	291	291	34.118	contig115044_1	0	1035	291	283.5	2.46389	981	1034.5	2.99167	981	981	127.102	contig115044_1	0	1035	981	1034.5	2.99167
contig115045_1	58	58	58	1.62366	0.210494	0.210494	0.210494	1.10693	62	62	62	1.67391	8.9636e-06	1.79427	4.49845	6.84518e-06	2.95307e-05	93	92	1.96848	93	93	19.4911	contig115045_1	0	579	93	92	1.96848	151	154	2.17898	151	151	34.9723	contig115045_1	0	579	151	154	2.17898
contig115047_2	0	0	0	-1	0	0	0	-1	1	1	-1	-1.10526	1.27512e-07	1.10508	0.223516	0.823134	0.871282	10	10.5	1	10	10	2.00244	contig115047_2	0	606	10	10.5	1	10	9.5	1	10	10	2.21285	contig115047_2	0	606	10	9.5	1
contig115049_1	10	10	10	2.25	0.352183	0.352183	0.352183	1.38998	9	9	9	2.125	1.443e-06	2.48643	2.21846	0.0265236	0.0524532	8	8	0.90309	8	8	2.06111	contig115049_1	0	471	8	8	0.90309	18	17	1.25527	18	18	5.1248	contig115049_1	0	471	18	17	1.25527
contig115050_1	2	2	-2	-1.04878	0.0206846	0.0206846	-0.0206846	-1.01283	3.5	3.5	-3.5	-1.0875	2.80105e-07	1.05368	0.239582	0.810655	0.861573	43	43.5	1.63347	43	43	8.61048	contig115050_1	0	606	43	43.5	1.63347	41	40	1.61278	41	41	9.0727	contig115050_1	0	606	41	40	1.61278
contig115051_1	10	10	10	1.71429	0.234083	0.234083	0.234083	1.20424	8.5	8.5	8.5	1.58621	1.51951e-06	1.89442	1.93234	0.053318	0.09521	14	14.5	1.14613	14	14	3.06102	contig115051_1	0	555	14	14.5	1.14613	24	23	1.38021	24	24	5.79887	contig115051_1	0	555	24	23	1.38021
contig115052_1	9	9	9	1.69231	0.228479	0.228479	0.228479	1.20511	7.5	7.5	7.5	1.55556	1.37266e-06	1.87014	1.81886	0.0689325	0.118244	13	13.5	1.11394	13	13	4.5331	contig115052_1	0	348	13	13.5	1.11394	22	21	1.34242	22	22	8.47752	contig115052_1	0	348	22	21	1.34242
contig115057_1	39	39	-39	-3.16667	0.500602	0.500602	-0.500602	-1.3988	40	40	-40	-3.35294	-4.50304e-06	-2.86555	-4.07613	4.57921e-05	0.000172524	57	57	1.75587	57	57	4.51195	contig115057_1	0	1533	57	57	1.75587	18	17	1.25527	18	18	1.57455	contig115057_1	0	1533	18	17	1.25527
contig115058_1	124	124	124	1.71676	0.23471	0.23471	0.23471	1.10487	137.5	137.5	137.5	1.81602	1.88342e-05	1.89716	6.81047	9.72822e-12	7.90164e-11	173	168.5	2.23805	173	173	58.8043	contig115058_1	0	357	173	168.5	2.23805	297	306	2.47276	297	297	111.561	contig115058_1	0	357	297	306	2.47276
contig115063_1	14	14	14	1.02099	0.00902128	0.00902128	0.00902128	1.00319	68.5	68.5	68.5	1.10678	1.03824e-05	1.12828	2.21689	0.0266303	0.0526227	667	641.5	2.82413	667	667	50.2414	contig115063_1	0	1611	667	641.5	2.82413	681	710	2.83315	681	681	56.6861	contig115063_1	0	1611	681	710	2.83315
contig115064_1	8	8	-8	-1.06557	0.0275835	0.0275835	-0.0275835	-1.01322	2.5	2.5	-2.5	-1.02008	5.84867e-07	1.03708	0.288823	0.772717	0.830986	130	127	2.11394	130	130	26.9662	contig115064_1	0	585	130	127	2.11394	122	124.5	2.08636	122	122	27.9659	contig115064_1	0	585	122	124.5	2.08636
contig115067_1	61	61	-61	-1.3262	0.12261	0.12261	-0.12261	-1.05397	51	51	-51	-1.26632	-5.01773e-06	-1.2001	-1.88599	0.0592957	0.104011	248	242.5	2.39445	248	248	29.7668	contig115067_1	0	1011	248	242.5	2.39445	187	191.5	2.27184	187	187	24.8037	contig115067_1	0	1011	187	191.5	2.27184
contig115068_2	99	99	99	1.20081	0.0794748	0.0794748	0.0794748	1.02951	140.5	140.5	140.5	1.2961	1.95621e-05	1.32699	4.65573	3.22828e-06	1.46509e-05	493	474.5	2.69285	493	493	32.1637	contig115068_2	0	1860	493	474.5	2.69285	592	615	2.77232	592	592	42.6809	contig115068_2	0	1860	592	615	2.77232
contig115070_3	24	24	24	1.13559	0.0552228	0.0552228	0.0552228	1.02457	32	32	32	1.18497	5.47534e-06	1.25492	2.20771	0.0272645	0.0536841	177	173	2.24797	177	177	25.8466	contig115070_3	0	831	177	173	2.24797	201	205	2.3032	201	201	32.4355	contig115070_3	0	831	201	205	2.3032
contig115073_1	23	23	23	1.62162	0.20995	0.20995	0.20995	1.13388	22	22	22	1.58667	3.55607e-06	1.79202	2.83046	0.00464808	0.0114568	37	37.5	1.5682	37	37	5.77846	contig115073_1	0	777	37	37.5	1.5682	60	59.5	1.77815	60	60	10.3551	contig115073_1	0	777	60	59.5	1.77815
contig11507_1	11	11	-11	-12	1.07918	1.07918	-1.07918	#DIV/0!	11.5	11.5	-11.5	-12.5	-1.32207e-06	-10.8589	-2.87446	0.00404724	0.0101529	12	12.5	1.07918	12	12	3.82197	contig11507_1	0	381	12	12.5	1.07918	1	1	0	1	1	0.351966	contig11507_1	0	381	1	1	0
contig115081_1	6	6	6	1.42857	0.154902	0.154902	0.154902	1.13515	4.5	4.5	4.5	1.31034	9.8311e-07	1.57869	1.32171	0.186266	0.26967	14	14.5	1.14613	14	14	2.24718	contig115081_1	0	756	14	14.5	1.14613	20	19	1.30103	20	20	3.54759	contig115081_1	0	756	20	19	1.30103
contig115082_1	19	19	19	1.16814	0.0674955	0.0674955	0.0674955	1.03288	24	24	24	1.21622	3.98877e-06	1.29089	1.9977	0.045749	0.083501	113	111	2.05308	113	113	23.9307	contig115082_1	0	573	113	111	2.05308	132	135	2.12057	132	132	30.8919	contig115082_1	0	573	132	135	2.12057
contig115083_3	41	41	-41	-1.46591	0.166107	0.166107	-0.166107	-1.08542	37.5	37.5	-37.5	-1.42373	-3.85315e-06	-1.32652	-2.0505	0.0403154	0.0750124	129	126	2.11059	129	129	10.6272	contig115083_3	0	1473	129	126	2.11059	88	88.5	1.94448	88	88	8.01134	contig115083_3	0	1473	88	88.5	1.94448
contig115086_4	25	25	25	1.27473	0.105417	0.105417	0.105417	1.05381	28	28	28	1.31111	4.51283e-06	1.40867	2.45889	0.0139368	0.0298722	91	90	1.95904	91	91	8.30898	contig115086_4	0	1329	91	90	1.95904	116	118	2.06446	116	116	11.7046	contig115086_4	0	1329	116	118	2.06446
contig115092_1	29	29	29	1.05341	0.0225962	0.0225962	0.0225962	1.00826	71	71	71	1.13576	1.08128e-05	1.1641	2.53856	0.0111311	0.0246893	543	523	2.7348	543	543	31.7398	contig115092_1	0	2076	543	523	2.7348	572	594	2.7574	572	572	36.9483	contig115092_1	0	2076	572	594	2.7574
contig115095_1	1	1	-1	-1.33333	0.124939	0.124939	-0.124939	-1.26186	1.5	1.5	-1.5	-1.6	-8.3094e-08	-1.20655	-0.246203	0.805525	0.857366	4	4	0.60206	4	4	1.33716	contig115095_1	0	363	4	4	0.60206	3	2.5	0.477121	3	3	1.10826	contig115095_1	0	363	3	2.5	0.477121
contig115096_1	3	3	-3	#DIV/0!	#DIV/0!	0	#DIV/0!	0	3	3	-3	#DIV/0!	-3.64043e-07	-1000000	-1.64765	0.0994254	0.160794	3	3	0.477121	3	3	1.18968	contig115096_1	0	306	3	3	0.477121	0	0	#DIV/0!	0	0	0	contig115096_1	0	306	0	0	#DIV/0!
contig115099_1	11	11	11	1.05288	0.0223808	0.0223808	0.0223808	1.00965	21.5	21.5	21.5	1.10617	4.12734e-06	1.16352	1.56579	0.117397	0.184796	208	202.5	2.31806	208	208	50.6834	contig115099_1	0	498	208	202.5	2.31806	219	224	2.34044	219	219	58.9712	contig115099_1	0	498	219	224	2.34044
contig115100_1	80	80	-80	-1.85106	0.267421	0.267421	-0.267421	-1.13553	75	75	-75	-1.79365	-8.5092e-06	-1.67505	-4.07471	4.60717e-05	0.000173473	174	169.5	2.24055	174	174	14.3636	contig115100_1	0	1470	174	169.5	2.24055	94	94.5	1.97313	94	94	8.57503	contig115100_1	0	1470	94	94.5	1.97313
contig115101_5	10	10	-10	-1.45455	0.162727	0.162727	-0.162727	-1.12122	11.5	11.5	-11.5	-1.54762	-9.3295e-07	-1.31624	-0.995254	0.319613	0.417658	32	32.5	1.50515	32	32	6.63782	contig115101_5	0	585	32	32.5	1.50515	22	21	1.34242	22	22	5.04304	contig115101_5	0	585	22	21	1.34242
contig115102_1	128	128	128	3.06452	0.486362	0.486362	0.486362	1.27135	133.5	133.5	133.5	3.17073	1.79552e-05	3.38654	8.86678	0	0	62	61.5	1.79239	62	62	12.6023	contig115102_1	0	597	62	61.5	1.79239	190	195	2.27875	190	190	42.678	contig115102_1	0	597	190	195	2.27875
contig115105_1	16	16	16	2.14286	0.330993	0.330993	0.330993	1.28879	14.5	14.5	14.5	2	2.3241e-06	2.36803	2.74663	0.00602105	0.0144084	14	14.5	1.14613	14	14	3.82628	contig115105_1	0	444	14	14.5	1.14613	30	29	1.47712	30	30	9.06074	contig115105_1	0	444	30	29	1.47712
contig115106_1	16	16	16	1.51613	0.180736	0.180736	0.180736	1.12119	15	15	15	1.47619	2.54087e-06	1.67544	2.25532	0.0241133	0.048219	31	31.5	1.49136	31	31	4.99572	contig115106_1	0	753	31	31.5	1.49136	47	46.5	1.6721	47	47	8.37005	contig115106_1	0	753	47	46.5	1.6721
contig115109_1	1	1	-1	-1.2	0.0791812	0.0791812	-0.0791812	-1.11328	1.5	1.5	-1.5	-1.33333	-5.75916e-08	-1.08589	-0.136124	0.891723	0.920968	6	6	0.778151	6	6	1.67376	contig115109_1	0	435	6	6	0.778151	5	4.5	0.69897	5	5	1.54137	contig115109_1	0	435	5	4.5	0.69897
contig115110_1	4	4	-4	-1.17391	0.0696359	0.0696359	-0.0696359	-1.05114	5.5	5.5	-5.5	-1.25	-1.92113e-07	-1.06229	-0.212982	0.831341	0.878327	27	27.5	1.43136	27	27	2.7579	contig115110_1	0	1188	27	27.5	1.43136	23	22	1.36173	23	23	2.59619	contig115110_1	0	1188	23	22	1.36173
contig115111_1	3	3	3	1.27273	0.104735	0.104735	0.104735	1.10057	1.5	1.5	1.5	1.13043	5.4256e-07	1.40647	0.850648	0.394965	0.493108	11	11.5	1.04139	11	11	2.14948	contig115111_1	0	621	11	11.5	1.04139	14	13	1.14613	14	14	3.02316	contig115111_1	0	621	14	13	1.14613
contig115114_1	1	1	-1	-2	0.30103	0.30103	-0.30103	#DIV/0!	0.5	0.5	-0.5	-1.5	-1.08596e-07	-1.80982	-0.491504	0.62307	0.706462	2	1.5	0.30103	2	2	0.793122	contig115114_1	0	306	2	1.5	0.30103	1	1	0	1	1	0.438232	contig115114_1	0	306	1	1	0
contig115115_1	2	2	2	1.01	0.00432137	0.00432137	0.00432137	1.00188	12	12	12	1.0617	2.81844e-06	1.11613	1.10198	0.270471	0.365563	200	194.5	2.30103	200	200	35.1732	contig115115_1	0	690	200	194.5	2.30103	202	206.5	2.30535	202	202	39.2579	contig115115_1	0	690	202	206.5	2.30535
contig115117_2	70	70	-70	-1.48611	0.172051	0.172051	-0.172051	-1.07971	62.5	62.5	-62.5	-1.42517	-6.65816e-06	-1.3448	-2.7586	0.00580487	0.0139504	214	209.5	2.33041	214	214	16.6464	contig115117_2	0	1560	214	209.5	2.33041	144	147	2.15836	144	144	12.3784	contig115117_2	0	1560	144	147	2.15836
contig115121_1	315	315	-315	-1.9104	0.281125	0.281125	-0.281125	-1.11072	278	278	-278	-1.77762	-3.38126e-05	-1.72875	-8.35313	1.11022e-16	1.22885e-15	661	635.5	2.8202	661	661	37.0831	contig115121_1	0	2163	661	635.5	2.8202	346	357.5	2.53908	346	346	21.4509	contig115121_1	0	2163	346	357.5	2.53908
contig115124_1	15	15	15	2.25	0.352183	0.352183	0.352183	1.32634	13.5	13.5	13.5	2.08	2.1645e-06	2.48643	2.71705	0.00658673	0.0155904	12	12.5	1.07918	12	12	4.41264	contig115124_1	0	330	12	12.5	1.07918	27	26	1.43136	27	27	10.9717	contig115124_1	0	330	27	26	1.43136
contig115129_1	30	30	30	1.32609	0.122572	0.122572	0.122572	1.06242	33.5	33.5	33.5	1.36813	5.19608e-06	1.46543	2.78448	0.00536143	0.0130506	92	91	1.96379	92	92	14.5934	contig115129_1	0	765	92	91	1.96379	122	124.5	2.08636	122	122	21.3857	contig115129_1	0	765	122	124.5	2.08636
contig115131_1	25	25	-25	-1.10776	0.0444451	0.0444451	-0.0444451	-1.01879	14.5	14.5	-14.5	-1.06118	-7.54095e-08	-1.00242	-0.0267331	0.978673	0.984859	257	251.5	2.40993	257	257	21.7024	contig115131_1	0	1437	257	251.5	2.40993	232	237	2.36549	232	232	21.6499	contig115131_1	0	1437	232	237	2.36549
contig115132_1	4	4	-4	#DIV/0!	#DIV/0!	0	#DIV/0!	0	4	4	-4	#DIV/0!	-4.85391e-07	-1000000	-1.90254	0.0571009	0.100659	4	4	0.60206	4	4	1.60195	contig115132_1	0	303	4	4	0.60206	0	0	#DIV/0!	0	0	0	contig115132_1	0	303	0	0	#DIV/0!
contig115136_1	19	19	-19	-1.82609	0.261521	0.261521	-0.261521	-1.19205	20.5	20.5	-20.5	-1.93182	-2.01233e-06	-1.65245	-1.95666	0.0503878	0.0908318	42	42.5	1.62325	42	42	9.76361	contig115136_1	0	522	42	42.5	1.62325	23	22	1.36173	23	23	5.90857	contig115136_1	0	522	23	22	1.36173
contig115137_1	5	5	5	1.11111	0.0457575	0.0457575	0.0457575	1.02768	4	4	4	1.08791	1.2443e-06	1.22787	1.00077	0.316936	0.414624	45	45.5	1.65321	45	45	14.1102	contig115137_1	0	387	45	45.5	1.65321	50	49.5	1.69897	50	50	17.3254	contig115137_1	0	387	50	49.5	1.69897
contig115138_2	29	29	29	1.39726	0.145277	0.145277	0.145277	1.07797	30	30	30	1.41379	4.81971e-06	1.54408	2.85611	0.0042886	0.0106818	73	72.5	1.86332	73	73	18.9282	contig115138_2	0	468	73	72.5	1.86332	102	102.5	2.0086	102	102	29.2267	contig115138_2	0	468	102	102.5	2.0086
contig115143_1	18	18	-18	-1.3	0.113943	0.113943	-0.113943	-1.06408	18	18	-18	-1.30252	-1.41919e-06	-1.17639	-0.94705	0.343613	0.442852	78	77.5	1.89209	78	78	8.00771	contig115143_1	0	1182	78	77.5	1.89209	60	59.5	1.77815	60	60	6.80705	contig115143_1	0	1182	60	59.5	1.77815
contig115145_1	26	26	-26	-1.13198	0.0538386	0.0538386	-0.0538386	-1.02346	16.5	16.5	-16.5	-1.08168	-6.4305e-07	-1.02434	-0.245979	0.805699	0.85752	223	218.5	2.3483	223	223	29.7696	contig115145_1	0	909	223	218.5	2.3483	197	202	2.29447	197	197	29.0621	contig115145_1	0	909	197	202	2.29447
contig115147_1	54	54	54	1.78261	0.251056	0.251056	0.251056	1.13653	57	57	57	1.83212	8.12117e-06	1.96993	4.59455	4.33694e-06	1.92853e-05	69	68.5	1.83885	69	69	23.0661	contig115147_1	0	363	69	68.5	1.83885	123	125.5	2.08991	123	123	45.4385	contig115147_1	0	363	123	125.5	2.08991
contig115150_1	21	21	-21	-1.18584	0.0740264	0.0740264	-0.0740264	-1.03606	16.5	16.5	-16.5	-1.1441	-1.10741e-06	-1.07308	-0.552378	0.580689	0.669713	134	131	2.1271	134	134	14.7689	contig115150_1	0	1101	134	131	2.1271	113	114.5	2.05308	113	113	13.7631	contig115150_1	0	1101	113	114.5	2.05308
contig115157_1	24	24	24	1.46154	0.16481	0.16481	0.16481	1.09604	24.5	24.5	24.5	1.47115	3.88144e-06	1.61512	2.68943	0.00715732	0.0167238	52	52	1.716	52	52	6.72	contig115157_1	0	939	52	52	1.716	76	76.5	1.88081	76	76	10.8536	contig115157_1	0	939	76	76.5	1.88081
contig115160_1	3	3	3	2	0.30103	0.30103	0.30103	1.63093	2.5	2.5	2.5	1.83333	4.4055e-07	2.21016	1.15119	0.249655	0.342615	3	3	0.477121	3	3	0.73101	contig115160_1	0	498	3	3	0.477121	6	5.5	0.778151	6	6	1.61565	contig115160_1	0	498	6	5.5	0.778151
contig115164_1	2	2	2	3	0.477121	0.477121	0.477121	#DIV/0!	2	2	2	5	2.80949e-07	3.31524	1.10121	0.270806	0.365563	1	0.5	0	1	1	0.354818	contig115164_1	0	342	1	0.5	0	3	2.5	0.477121	3	3	1.17631	contig115164_1	0	342	3	2.5	0.477121
contig115168_1	9	9	9	#DIV/0!	#DIV/0!	0	#DIV/0!	0	8.5	8.5	8.5	#DIV/0!	1.20689e-06	1000000	3.15368	0.00161223	0.00444252	0	0	0	0	0	0	contig115168_1	0	345	0	0	0	9	8.5	0.954243	9	9	3.49823	contig115168_1	0	345	9	8.5	0.954243
contig115170_1	9	9	9	3.25	0.511883	0.511883	0.511883	1.85022	8	8	8	3	1.25789e-06	3.59151	2.39162	0.0167743	0.0352705	4	4	0.60206	4	4	0.77787	contig115170_1	0	624	4	4	0.60206	13	12	1.11394	13	13	2.79373	contig115170_1	0	624	13	12	1.11394
contig115171_1	38	38	38	3.11111	0.492916	0.492916	0.492916	1.39268	37	37	37	3	5.32528e-06	3.43803	4.85288	1.21683e-06	5.85175e-06	18	18.5	1.25527	18	18	4.49436	contig115171_1	0	486	18	18.5	1.25527	56	55.5	1.74819	56	56	15.4517	contig115171_1	0	486	56	55.5	1.74819
contig115181_1	2	2	2	1.15385	0.0621479	0.0621479	0.0621479	1.05579	0.5	0.5	0.5	1.03704	4.33964e-07	1.27509	0.642904	0.520286	0.61358	13	13.5	1.11394	13	13	3.756	contig115181_1	0	420	13	13.5	1.11394	15	14	1.17609	15	15	4.78925	contig115181_1	0	420	15	14	1.17609
contig115185_1	10	10	10	1.52632	0.183644	0.183644	0.183644	1.14361	8.5	8.5	8.5	1.4359	1.58326e-06	1.6867	1.79145	0.0732212	0.124395	19	19.5	1.27875	19	19	2.9559	contig115185_1	0	780	19	19.5	1.27875	29	28	1.4624	29	29	4.98573	contig115185_1	0	780	29	28	1.4624
contig115189_1	16	16	16	1.45714	0.163502	0.163502	0.163502	1.10589	15	15	15	1.42254	2.59187e-06	1.61026	2.19098	0.0284535	0.0556414	35	35.5	1.54407	35	35	4.11547	contig115189_1	0	1032	35	35.5	1.54407	51	50.5	1.70757	51	51	6.62698	contig115189_1	0	1032	51	50.5	1.70757
contig115191_1	3	3	3	1.1875	0.0746336	0.0746336	0.0746336	1.06198	1.5	1.5	1.5	1.09091	6.06316e-07	1.31228	0.80341	0.421738	0.520534	16	16.5	1.20412	16	16	2.88923	contig115191_1	0	672	16	16.5	1.20412	19	18	1.27875	19	19	3.79149	contig115191_1	0	672	19	18	1.27875
contig115196_1	26	26	26	1.44828	0.160851	0.160851	0.160851	1.09122	26.5	26.5	26.5	1.4569	4.22614e-06	1.60046	2.78018	0.00543281	0.0131666	58	58	1.76343	58	58	10.6639	contig115196_1	0	660	58	58	1.76343	84	84.5	1.92428	84	84	17.0671	contig115196_1	0	660	84	84.5	1.92428
contig115201_2	10	10	10	1.83333	0.263241	0.263241	0.263241	1.24393	8.5	8.5	8.5	1.68	1.494e-06	2.02598	2.00856	0.0445841	0.0817392	12	12.5	1.07918	12	12	2.45147	contig115201_2	0	594	12	12.5	1.07918	22	21	1.34242	22	22	4.96663	contig115201_2	0	594	22	21	1.34242
contig115205_1	2	2	2	1.22222	0.0871502	0.0871502	0.0871502	1.09133	1.5	1.5	1.5	1.16667	3.82959e-07	1.35065	0.671288	0.502037	0.598077	9	9	0.954243	9	9	2.02246	contig115205_1	0	540	9	9	0.954243	11	10.5	1.04139	11	11	2.73164	contig115205_1	0	540	11	10.5	1.04139
contig115208_2	1	1	-1	-1.05263	0.0222764	0.0222764	-0.0222764	-1.01742	2.5	2.5	-2.5	-1.13889	1.20925e-07	1.04983	0.151795	0.879349	0.913124	20	20.5	1.30103	20	20	2.17469	contig115208_2	0	1116	20	20.5	1.30103	19	18	1.27875	19	19	2.28305	contig115208_2	0	1116	19	18	1.27875
contig115214_1	22	22	22	2	0.30103	0.30103	0.30103	1.22424	20.5	20.5	20.5	1.91111	3.2307e-06	2.21016	3.11744	0.00182431	0.00497301	22	22.5	1.34242	22	22	2.3054	contig115214_1	0	1158	22	22.5	1.34242	44	43	1.64345	44	44	5.09529	contig115214_1	0	1158	44	43	1.64345
contig115219_2	6	6	-6	-1.5	0.176091	0.176091	-0.176091	-1.16317	7	7	-7	-1.6087	-5.75071e-07	-1.35737	-0.823063	0.410472	0.508821	18	18.5	1.25527	18	18	5.27599	contig115219_2	0	414	18	18.5	1.25527	12	11.5	1.07918	12	12	3.88692	contig115219_2	0	414	12	11.5	1.07918
contig115221_1	2	2	-2	-1.25	0.09691	0.09691	-0.09691	-1.10731	3	3	-3	-1.4	-1.40686e-07	-1.13114	-0.259947	0.794904	0.849301	10	10.5	1	10	10	1.268	contig115221_1	0	957	10	10.5	1	8	7.5	0.90309	8	8	1.12099	contig115221_1	0	957	8	7.5	0.90309
contig115223_1	15	15	15	1.38462	0.141329	0.141329	0.141329	1.08883	14	14	14	1.35443	2.50878e-06	1.53011	2.03936	0.041414	0.0768705	39	39.5	1.59106	39	39	14.8823	contig115223_1	0	318	39	39.5	1.59106	54	53.5	1.73239	54	54	22.7715	contig115223_1	0	318	54	53.5	1.73239
contig115227_1	14	14	14	2.4	0.380211	0.380211	0.380211	1.38021	12.5	12.5	12.5	2.19048	2.0049e-06	2.65219	2.69541	0.00703023	0.0165063	10	10.5	1	10	10	2.42211	contig115227_1	0	501	10	10.5	1	24	23	1.38021	24	24	6.4239	contig115227_1	0	501	24	23	1.38021
contig115228_1	26	26	26	1.74286	0.241262	0.241262	0.241262	1.15625	25.5	25.5	25.5	1.71831	3.93286e-06	1.926	3.14663	0.00165161	0.00454071	35	35.5	1.54407	35	35	8.58014	contig115228_1	0	495	35	35.5	1.54407	61	61	1.78533	61	61	16.5253	contig115228_1	0	495	61	61	1.78533
contig115230_2	119	119	119	1.18536	0.0738496	0.0738496	0.0738496	1.0263	175	175	175	1.28317	2.41441e-05	1.30992	5.05327	4.34313e-07	2.2316e-06	642	618	2.80754	642	642	29.7121	contig115230_2	0	2622	642	618	2.80754	761	793	2.88138	761	761	38.9204	contig115230_2	0	2622	761	793	2.88138
contig115232_1	21	21	21	2.90909	0.463757	0.463757	0.463757	1.44532	19.5	19.5	19.5	2.69565	2.95634e-06	3.21478	3.53421	0.000408995	0.00128465	11	11.5	1.04139	11	11	2.4719	contig115232_1	0	540	11	11.5	1.04139	32	31	1.50515	32	32	7.9466	contig115232_1	0	540	32	31	1.50515
contig115237_1	23	23	23	8.66667	0.937852	0.937852	0.937852	2.96565	22	22	22	8.33333	3.12253e-06	9.57736	4.54548	5.4811e-06	2.40675e-05	3	3	0.477121	3	3	0.739925	contig115237_1	0	492	3	3	0.477121	26	25	1.41497	26	26	7.08653	contig115237_1	0	492	26	25	1.41497
contig115240_1	40	40	40	1.45455	0.162727	0.162727	0.162727	1.08369	43.5	43.5	43.5	1.5	6.48606e-06	1.60739	3.45962	0.00054093	0.00165599	88	87	1.94448	88	88	10.4385	contig115240_1	0	1023	88	87	1.94448	128	130.5	2.10721	128	128	16.7787	contig115240_1	0	1023	128	130.5	2.10721
contig115241_1	9	9	-9	-1.28125	0.107634	0.107634	-0.107634	-1.07151	10.5	10.5	-10.5	-1.33871	-6.8409e-07	-1.15942	-0.62766	0.530227	0.621674	41	41.5	1.61278	41	41	7.1793	contig115241_1	0	693	41	41.5	1.61278	32	31	1.50515	32	32	6.19216	contig115241_1	0	693	32	31	1.50515
contig115244_1	26	26	26	7.5	0.875061	0.875061	0.875061	2.45345	25	25	25	7.25	3.53758e-06	8.2881	4.75596	1.97503e-06	9.23309e-06	4	4	0.60206	4	4	1.35964	contig115244_1	0	357	4	4	0.60206	30	29	1.47712	30	30	11.2688	contig115244_1	0	357	30	29	1.47712
contig115245_1	88	88	-88	-3.09524	0.490694	0.490694	-0.490694	-1.30229	86	86	-86	-3.09756	-1.0143e-05	-2.80092	-6.06287	1.33715e-09	9.0511e-09	130	127	2.11394	130	130	10.4541	contig115245_1	0	1509	130	127	2.11394	42	41	1.62325	42	42	3.73237	contig115245_1	0	1509	42	41	1.62325
contig115250_1	4	4	4	1.07843	0.0327925	0.0327925	0.0327925	1.0192	3.5	3.5	3.5	1.06863	1.18671e-06	1.19175	0.903574	0.366221	0.464833	51	51	1.70757	51	51	4.92341	contig115250_1	0	1257	51	51	1.70757	55	54.5	1.74036	55	55	5.86749	contig115250_1	0	1257	55	54.5	1.74036
contig115253_2	24	24	24	3.18182	0.502675	0.502675	0.502675	1.4827	22.5	22.5	22.5	2.95652	3.35864e-06	3.51616	3.88201	0.000103597	0.000366151	11	11.5	1.04139	11	11	3.11148	contig115253_2	0	429	11	11.5	1.04139	35	34	1.54407	35	35	10.9405	contig115253_2	0	429	35	34	1.54407
contig115262_1	21	21	21	2.3125	0.364082	0.364082	0.364082	1.30236	19.5	19.5	19.5	2.18182	3.0201e-06	2.5555	3.25204	0.00114582	0.00326638	16	16.5	1.20412	16	16	2.47965	contig115262_1	0	783	16	16.5	1.20412	37	36	1.5682	37	37	6.33673	contig115262_1	0	783	37	36	1.5682
contig115270_1	0	0	0	-1	0	0	0	-1	0.5	0.5	0.5	1.33333	2.55024e-08	1.10508	0.0999593	0.920377	0.942012	2	1.5	0.30103	2	2	0.62712	contig115270_1	0	387	2	1.5	0.30103	2	2	0.30103	2	2	0.693018	contig115270_1	0	387	2	2	0.30103
contig115276_1	16	16	16	1.69565	0.229337	0.229337	0.229337	1.16842	14.5	14.5	14.5	1.61702	2.43886e-06	1.87383	2.42808	0.0151789	0.0322928	23	23.5	1.36173	23	23	7.1564	contig115276_1	0	390	23	23.5	1.36173	39	38	1.59106	39	39	13.4099	contig115276_1	0	390	39	38	1.59106
contig115279_1	5	5	5	1.29412	0.111974	0.111974	0.111974	1.091	3.5	3.5	3.5	1.2	8.87265e-07	1.4301	1.11376	0.26538	0.360384	17	17.5	1.23045	17	17	3.02924	contig115279_1	0	681	17	17.5	1.23045	22	21	1.34242	22	22	4.33212	contig115279_1	0	681	22	21	1.34242
contig115283_1	15	15	15	#DIV/0!	#DIV/0!	0	#DIV/0!	0	14	14	14	#DIV/0!	2.01148e-06	1000000	4.07139	4.67334e-05	0.000175608	0	0	0	0	0	0	contig115283_1	0	555	0	0	0	15	14	1.17609	15	15	3.62429	contig115283_1	0	555	15	14	1.17609
contig115288_1	8	8	8	1.8	0.255273	0.255273	0.255273	1.25527	6.5	6.5	6.5	1.61905	1.2003e-06	1.98914	1.77821	0.0753687	0.127555	10	10.5	1	10	10	2.32467	contig115288_1	0	522	10	10.5	1	18	17	1.25527	18	18	4.6241	contig115288_1	0	522	18	17	1.25527
contig115289_1	3	3	-3	-1.25	0.09691	0.09691	-0.09691	-1.0898	4	4	-4	-1.34783	-2.11028e-07	-1.13114	-0.318369	0.750205	0.811833	15	15.5	1.17609	15	15	1.88428	contig115289_1	0	966	15	15.5	1.17609	12	11.5	1.07918	12	12	1.66582	contig115289_1	0	966	12	11.5	1.07918
contig115290_1	1	1	-1	-1.02857	0.0122345	0.0122345	-0.0122345	-1.00792	2.5	2.5	-2.5	-1.07353	3.24945e-07	1.07438	0.302311	0.762415	0.82259	36	36.5	1.5563	36	36	3.68651	contig115290_1	0	1185	36	36.5	1.5563	35	34	1.54407	35	35	3.96073	contig115290_1	0	1185	35	34	1.54407
contig115291_2	28	28	28	1.82353	0.260913	0.260913	0.260913	1.17037	27.5	27.5	27.5	1.7971	4.18831e-06	2.01515	3.35101	0.000805162	0.00237318	34	34.5	1.53148	34	34	5.52319	contig115291_2	0	747	34	34.5	1.53148	62	62	1.79239	62	62	11.13	contig115291_2	0	747	62	62	1.79239
contig115295_1	7	7	7	2.75	0.439333	0.439333	0.439333	1.72972	6.5	6.5	6.5	2.625	9.89697e-07	3.03897	2.00322	0.0451537	0.0825388	4	4	0.60206	4	4	0.874578	contig115295_1	0	555	4	4	0.60206	11	10.5	1.04139	11	11	2.65782	contig115295_1	0	555	11	10.5	1.04139
contig115296_1	11	11	-11	-1.39286	0.143907	0.143907	-0.143907	-1.09944	12.5	12.5	-12.5	-1.46296	-9.7779e-07	-1.26041	-0.936442	0.349046	0.448095	39	39.5	1.59106	39	39	8.52713	contig115296_1	0	555	39	39.5	1.59106	28	27	1.44716	28	28	6.76535	contig115296_1	0	555	28	27	1.44716
contig115300_1	18	18	-18	-1.66667	0.221849	0.221849	-0.221849	-1.15499	19.5	19.5	-19.5	-1.75	-1.83998e-06	-1.50819	-1.69988	0.0891534	0.146842	45	45.5	1.65321	45	45	6.50077	contig115300_1	0	840	45	45.5	1.65321	27	26	1.43136	27	27	4.31032	contig115300_1	0	840	27	26	1.43136
contig115301_1	2	2	2	1.18182	0.0725507	0.0725507	0.0725507	1.06967	0.5	0.5	0.5	1.04348	4.08461e-07	1.306	0.653608	0.513365	0.60769	11	11.5	1.04139	11	11	2.05042	contig115301_1	0	651	11	11.5	1.04139	13	12	1.11394	13	13	2.67786	contig115301_1	0	651	13	12	1.11394
contig115302_1	4	4	4	1.12121	0.0496878	0.0496878	0.0496878	1.03272	2.5	2.5	2.5	1.07463	9.57186e-07	1.23903	0.89685	0.369799	0.467615	33	33.5	1.51851	33	33	6.17974	contig115302_1	0	648	33	33.5	1.51851	37	36	1.5682	37	37	7.65688	contig115302_1	0	648	37	36	1.5682
contig115305_1	1	1	-1	-1.06667	0.0280287	0.0280287	-0.0280287	-1.02383	2.5	2.5	-2.5	-1.17857	6.99206e-08	1.03601	0.0984456	0.921578	0.942752	16	16.5	1.20412	16	16	5.05615	contig115305_1	0	384	16	16.5	1.20412	15	14	1.17609	15	15	5.23824	contig115305_1	0	384	15	14	1.17609
contig115312_1	14	14	14	1.15385	0.0621479	0.0621479	0.0621479	1.03172	16	16	16	1.17778	3.03775e-06	1.27509	1.70097	0.0889479	0.146609	91	90	1.95904	91	91	11.1881	contig115312_1	0	987	91	90	1.95904	105	106	2.02119	105	105	14.2658	contig115312_1	0	987	105	106	2.02119
contig115313_1	15	15	15	1.19737	0.0782278	0.0782278	0.0782278	1.04159	16.5	16.5	16.5	1.22	2.98058e-06	1.32319	1.80807	0.0705952	0.120642	76	75	1.88081	76	76	5.88916	contig115313_1	0	1566	76	75	1.88081	91	91.5	1.95904	91	91	7.79246	contig115313_1	0	1566	91	91.5	1.95904
contig115322_1	9	9	9	10	1	1	1	#DIV/0!	9	9	9	19	1.21964e-06	11.0508	2.88275	0.00394215	0.00992242	1	0.5	0	1	1	0.400487	contig115322_1	0	303	1	0.5	0	10	9.5	1	10	10	4.42571	contig115322_1	0	303	10	9.5	1
contig115329_1	6	6	6	1.85714	0.268845	0.268845	0.268845	1.31812	5	5	5	1.71429	8.93852e-07	2.05229	1.56683	0.117154	0.184477	7	7	0.845098	7	7	2.39953	contig115329_1	0	354	7	7	0.845098	13	12	1.11394	13	13	4.92454	contig115329_1	0	354	13	12	1.11394
contig115332_1	11	11	-11	-1.91667	0.282547	0.282547	-0.282547	-1.26182	12	12	-12	-2.04348	-1.18181e-06	-1.73441	-1.56598	0.117354	0.184755	23	23.5	1.36173	23	23	3.0704	contig115332_1	0	909	23	23.5	1.36173	12	11.5	1.07918	12	12	1.77028	contig115332_1	0	909	12	11.5	1.07918
contig115336_1	18	18	-18	-5.5	0.740363	0.740363	-0.740363	-2.22972	19	19	-19	-6.42857	-2.13325e-06	-4.97702	-3.27965	0.00103935	0.00299046	22	22.5	1.34242	22	22	4.99934	contig115336_1	0	534	22	22.5	1.34242	4	3.5	0.60206	4	4	1.00449	contig115336_1	0	534	4	3.5	0.60206
contig115338_1	3	3	-3	-1.08571	0.0357156	0.0357156	-0.0357156	-1.02313	4.5	4.5	-4.5	-1.13235	8.22496e-08	1.01784	0.0754649	0.939845	0.956472	38	38.5	1.57978	38	38	2.88381	contig115338_1	0	1599	38	38.5	1.57978	35	34	1.54407	35	35	2.93525	contig115338_1	0	1599	35	34	1.54407
contig115343_1	16	16	16	6.33333	0.801632	0.801632	0.801632	2.68014	15	15	15	6	2.18384e-06	6.99884	3.6499	0.000262345	0.000855832	3	3	0.477121	3	3	0.912389	contig115343_1	0	399	3	3	0.477121	19	18	1.27875	19	19	6.38566	contig115343_1	0	399	19	18	1.27875
contig115344_2	7	7	7	2.4	0.380211	0.380211	0.380211	1.54396	6.5	6.5	6.5	2.3	1.00245e-06	2.65219	1.90594	0.0566579	0.100316	5	5	0.69897	5	5	0.919301	contig115344_2	0	660	5	5	0.69897	12	11.5	1.07918	12	12	2.43816	contig115344_2	0	660	12	11.5	1.07918
contig115346_1	11	11	11	1.2619	0.101027	0.101027	0.101027	1.06224	10	10	10	1.23529	2.01064e-06	1.39451	1.61713	0.10585	0.169376	42	42.5	1.62325	42	42	4.82633	contig115346_1	0	1056	42	42.5	1.62325	53	52.5	1.72428	53	53	6.73034	contig115346_1	0	1056	53	52.5	1.72428
contig115348_1	18	18	-18	-5.5	0.740363	0.740363	-0.740363	-2.22972	19	19	-19	-6.42857	-2.13325e-06	-4.97702	-3.27965	0.00103935	0.00299046	22	22.5	1.34242	22	22	3.64706	contig115348_1	0	732	22	22.5	1.34242	4	3.5	0.60206	4	4	0.732781	contig115348_1	0	732	4	3.5	0.60206
contig115355_1	10	10	-10	-1.29412	0.111974	0.111974	-0.111974	-1.07311	11.5	11.5	-11.5	-1.34848	-7.79935e-07	-1.17106	-0.692284	0.488759	0.585445	44	44.5	1.64345	44	44	9.67264	contig115355_1	0	552	44	44.5	1.64345	34	33	1.53148	34	34	8.25971	contig115355_1	0	552	34	33	1.53148
contig115360_1	25	25	25	3.27273	0.51491	0.51491	0.51491	1.49444	23.5	23.5	23.5	3.04348	3.49274e-06	3.61663	3.99383	6.50156e-05	0.000237953	11	11.5	1.04139	11	11	1.57781	contig115360_1	0	846	11	11.5	1.04139	36	35	1.5563	36	36	5.70634	contig115360_1	0	846	36	35	1.5563
contig115368_4	7	7	-7	-1.46667	0.166331	0.166331	-0.166331	-1.14143	8.5	8.5	-8.5	-1.60714	-6.58165e-07	-1.3272	-0.848216	0.396318	0.493643	22	22.5	1.34242	22	22	3.06856	contig115368_4	0	870	22	22.5	1.34242	15	14	1.17609	15	15	2.31205	contig115368_4	0	870	15	14	1.17609
contig115372_1	16	16	-16	-2.06667	0.31527	0.31527	-0.31527	-1.26807	17.5	17.5	-17.5	-2.25	-1.75029e-06	-1.87015	-2.02304	0.043069	0.0794188	31	31.5	1.49136	31	31	5.69966	contig115372_1	0	660	31	31.5	1.49136	15	14	1.17609	15	15	3.0477	contig115372_1	0	660	15	14	1.17609
contig115377_1	9	9	9	#DIV/0!	#DIV/0!	0	#DIV/0!	0	8.5	8.5	8.5	#DIV/0!	1.20689e-06	1000000	3.15368	0.00161223	0.00444252	0	0	0	0	0	0	contig115377_1	0	330	0	0	0	9	8.5	0.954243	9	9	3.65724	contig115377_1	0	330	9	8.5	0.954243
contig115378_1	3	3	-3	#DIV/0!	#DIV/0!	0	#DIV/0!	0	3	3	-3	#DIV/0!	-3.64043e-07	-1000000	-1.64765	0.0994254	0.160794	3	3	0.477121	3	3	0.986566	contig115378_1	0	369	3	3	0.477121	0	0	#DIV/0!	0	0	0	contig115378_1	0	369	0	0	#DIV/0!
contig115382_1	11	11	11	2.22222	0.346787	0.346787	0.346787	1.36342	10	10	10	2.11111	1.58985e-06	2.45573	2.31435	0.0206486	0.0421352	9	9	0.954243	9	9	2.54576	contig115382_1	0	429	9	9	0.954243	20	19	1.30103	20	20	6.2517	contig115382_1	0	429	20	19	1.30103
contig115384_1	4	4	-4	-2	0.30103	0.30103	-0.30103	-1.5	4.5	4.5	-4.5	-2.28571	-4.34386e-07	-1.80982	-0.983008	0.325604	0.424132	8	8	0.90309	8	8	2.43304	contig115384_1	0	399	8	8	0.90309	4	3.5	0.60206	4	4	1.34435	contig115384_1	0	399	4	3.5	0.60206
contig115386_1	23	23	-23	-4.28571	0.632023	0.632023	-0.632023	-1.74787	24	24	-24	-4.69231	-2.70174e-06	-3.87819	-3.48189	0.000497895	0.00153288	30	30.5	1.47712	30	30	3.52755	contig115386_1	0	1032	30	30.5	1.47712	7	6.5	0.845098	7	7	0.909586	contig115386_1	0	1032	7	6.5	0.845098
contig115389_1	12	12	-12	#DIV/0!	#DIV/0!	0	#DIV/0!	0	12.5	12.5	-12.5	#DIV/0!	-1.45617e-06	-1000000	-3.29529	0.000983194	0.00284603	12	12.5	1.07918	12	12	3.27967	contig115389_1	0	444	12	12.5	1.07918	0	0	#DIV/0!	0	0	0	contig115389_1	0	444	0	0	#DIV/0!
contig115395_1	8	8	8	#DIV/0!	#DIV/0!	0	#DIV/0!	0	7.5	7.5	7.5	#DIV/0!	1.07279e-06	1000000	2.97332	0.00294595	0.00763631	0	0	0	0	0	0	contig115395_1	0	330	0	0	0	8	7.5	0.90309	8	8	3.25088	contig115395_1	0	330	8	7.5	0.90309
contig115401_1	232	232	-232	-2.49677	0.397379	0.397379	-0.397379	-1.18142	216.5	216.5	-216.5	-2.36593	-2.61762e-05	-2.25936	-8.81427	0	0	387	375	2.58771	387	387	58.8491	contig115401_1	0	798	387	375	2.58771	155	158.5	2.19033	155	155	26.0468	contig115401_1	0	798	155	158.5	2.19033
contig115405_1	10498	10498	-10498	-2.75934	0.440806	0.440806	-0.440806	-1.11675	6249	6249	-6249	-1.87131	-0.00119782	-2.49696	-62.7394	0	0	16465	13421	4.21656	16465	16465	5791.27	contig115405_1	0	345	16465	13421	4.21656	5967	7172	3.77576	5967	5967	2319.33	contig115405_1	0	345	5967	7172	3.77576
contig115407_2	170	170	170	1.64151	0.215243	0.215243	0.215243	1.08882	192.5	192.5	192.5	1.74324	2.61759e-05	1.814	7.75593	8.88178e-15	8.88827e-14	265	259	2.42325	265	265	25.2213	contig115407_2	0	1275	265	259	2.42325	435	451.5	2.63849	435	435	45.7514	contig115407_2	0	1275	435	451.5	2.63849
contig115408_1	8	8	-8	-2	0.30103	0.30103	-0.30103	-1.33333	9	9	-9	-2.2	-8.68772e-07	-1.80982	-1.39018	0.164473	0.243777	16	16.5	1.20412	16	16	3.99499	contig115408_1	0	486	16	16.5	1.20412	8	7.5	0.90309	8	8	2.20739	contig115408_1	0	486	8	7.5	0.90309
contig115422_1	0	0	0	-1	0	0	0	-1	0.5	0.5	-0.5	-1.05882	1.14761e-07	1.10508	0.212046	0.832071	0.878327	9	9	0.954243	9	9	3.56905	contig115422_1	0	306	9	9	0.954243	9	8.5	0.954243	9	9	3.94409	contig115422_1	0	306	9	8.5	0.954243
contig115425_1	45	45	45	1.21327	0.0839575	0.0839575	0.0839575	1.03612	56	56	56	1.27184	8.72496e-06	1.34076	3.16507	0.00155047	0.00429863	211	206	2.32428	211	211	31.7278	contig115425_1	0	807	211	206	2.32428	256	262	2.40824	256	256	42.5394	contig115425_1	0	807	256	262	2.40824
contig115426_2	9	9	9	1.34615	0.129095	0.129095	0.129095	1.09123	7.5	7.5	7.5	1.28302	1.53842e-06	1.48761	1.54413	0.122558	0.19138	26	26.5	1.41497	26	26	2.62264	contig115426_2	0	1203	26	26.5	1.41497	35	34	1.54407	35	35	3.90146	contig115426_2	0	1203	35	34	1.54407
contig115434_1	32	32	32	7.4	0.869232	0.869232	0.869232	2.24359	31	31	31	7.2	4.35492e-06	8.17759	5.26778	1.38081e-07	7.52028e-07	5	5	0.69897	5	5	1.5093	contig115434_1	0	402	5	5	0.69897	37	36	1.5682	37	37	12.3424	contig115434_1	0	402	37	36	1.5682
contig115440_1	1	1	1	1.5	0.176091	0.176091	0.176091	1.58496	1	1	1	1.66667	1.59601e-07	1.65762	0.55953	0.5758	0.664943	2	1.5	0.30103	2	2	0.742188	contig115440_1	0	327	2	1.5	0.30103	3	2.5	0.477121	3	3	1.23027	contig115440_1	0	327	3	2.5	0.477121
contig115441_2	21	21	-21	-4.5	0.653213	0.653213	-0.653213	-1.83944	22	22	-22	-5	-2.47179e-06	-4.0721	-3.37309	0.000743307	0.00221029	27	27.5	1.43136	27	27	4.87558	contig115441_2	0	672	27	27.5	1.43136	6	5.5	0.778151	6	6	1.19731	contig115441_2	0	672	6	5.5	0.778151
contig115444_1	32	32	-32	-1.62745	0.211508	0.211508	-0.211508	-1.12386	31.5	31.5	-31.5	-1.62376	-3.23281e-06	-1.4727	-2.18928	0.0285763	0.0558648	83	82	1.91908	83	83	9.96227	contig115444_1	0	1011	83	82	1.91908	51	50.5	1.70757	51	51	6.76463	contig115444_1	0	1011	51	50.5	1.70757
contig115447_1	15	15	15	2.07143	0.31627	0.31627	0.31627	1.27595	13.5	13.5	13.5	1.93103	2.19e-06	2.28909	2.61808	0.00884271	0.0201749	14	14.5	1.14613	14	14	4.79906	contig115447_1	0	354	14	14.5	1.14613	29	28	1.4624	29	29	10.9855	contig115447_1	0	354	29	28	1.4624
contig115457_1	37	37	-37	-2.23333	0.348954	0.348954	-0.348954	-1.23624	38	38	-38	-2.31034	-4.10733e-06	-2.02097	-3.26924	0.00107838	0.00309399	67	67	1.82607	67	67	9.34517	contig115457_1	0	870	67	67	1.82607	30	29	1.47712	30	30	4.6241	contig115457_1	0	870	30	29	1.47712
contig115464_1	22	22	22	5.4	0.732394	0.732394	0.732394	2.04782	21	21	21	5.2	3.01393e-06	5.96743	4.17667	2.95803e-05	0.000114948	5	5	0.69897	5	5	1.90798	contig115464_1	0	318	5	5	0.69897	27	26	1.43136	27	27	11.3858	contig115464_1	0	318	27	26	1.43136
contig115465_1	4	4	4	1.08696	0.0362122	0.0362122	0.0362122	1.02178	3	3	3	1.06452	1.12295e-06	1.20117	0.898459	0.368941	0.466904	46	46.5	1.66276	46	46	4.56045	contig115465_1	0	1224	46	46.5	1.66276	50	49.5	1.69897	50	50	5.4779	contig115465_1	0	1224	50	49.5	1.69897
contig11546_1	5	5	-5	#DIV/0!	#DIV/0!	0	#DIV/0!	0	5	5	-5	#DIV/0!	-6.06738e-07	-1000000	-2.1271	0.0334117	0.0638518	5	5	0.69897	5	5	1.47625	contig11546_1	0	411	5	5	0.69897	0	0	#DIV/0!	0	0	0	contig11546_1	0	411	0	0	#DIV/0!
contig115482_1	14	14	-14	-3	0.477121	0.477121	-0.477121	-1.56458	15	15	-15	-3.30769	-1.60961e-06	-2.71474	-2.38459	0.0170982	0.035873	21	21.5	1.32222	21	21	2.56627	contig115482_1	0	993	21	21.5	1.32222	7	6.5	0.845098	7	7	0.945309	contig115482_1	0	993	7	6.5	0.845098
contig115486_1	4	4	4	1.5	0.176091	0.176091	0.176091	1.19499	3.5	3.5	3.5	1.4375	6.38405e-07	1.65762	1.11906	0.263114	0.357754	8	8	0.90309	8	8	2.27883	contig115486_1	0	426	8	8	0.90309	12	11.5	1.07918	12	12	3.77743	contig115486_1	0	426	12	11.5	1.07918
contig115501_1	6	6	-6	#DIV/0!	#DIV/0!	0	#DIV/0!	0	6	6	-6	#DIV/0!	-7.28086e-07	-1000000	-2.33012	0.0197997	0.0406609	6	6	0.778151	6	6	2.0922	contig115501_1	0	348	6	6	0.778151	0	0	#DIV/0!	0	0	0	contig115501_1	0	348	0	0	#DIV/0!
contig115502_1	119	119	119	3.24528	0.511253	0.511253	0.511253	1.2965	122.5	122.5	122.5	3.31132	1.66336e-05	3.5863	8.69299	0	0	53	53	1.72428	53	53	8.12049	contig115502_1	0	792	53	53	1.72428	172	175.5	2.23553	172	172	29.1225	contig115502_1	0	792	172	175.5	2.23553
contig115503_1	17	17	-17	-1.0605	0.0255099	0.0255099	-0.0255099	-1.01042	0.5	0.5	-0.5	-1.00173	1.52018e-06	1.04204	0.495263	0.620415	0.70548	298	289.5	2.47422	298	298	47.0854	contig115503_1	0	768	298	289.5	2.47422	281	289	2.44871	281	281	49.0648	contig115503_1	0	768	281	289	2.44871
contig115505_1	39	39	39	1.1681	0.0674813	0.0674813	0.0674813	1.02853	52	52	52	1.22958	8.18814e-06	1.29085	2.86207	0.00420887	0.0105074	232	226.5	2.36549	232	232	23.9393	contig115505_1	0	1176	232	226.5	2.36549	271	278.5	2.43297	271	271	30.902	contig115505_1	0	1176	271	278.5	2.43297
contig115507_1	62	62	62	1.29808	0.1133	0.1133	0.1133	1.04888	75	75	75	1.37037	1.09664e-05	1.43448	3.93213	8.41967e-05	0.000302132	208	202.5	2.31806	208	208	9.68175	contig115507_1	0	2607	208	202.5	2.31806	270	277.5	2.43136	270	270	13.8883	contig115507_1	0	2607	270	277.5	2.43136
contig115508_1	779	779	779	3.44201	0.536812	0.536812	0.536812	1.2144	844.5	844.5	844.5	3.72419	0.000108531	3.80369	22.6026	0	0	319	310	2.50379	319	319	32.5841	contig115508_1	0	1188	319	310	2.50379	1098	1154.5	3.0406	1098	1098	123.94	contig115508_1	0	1188	1098	1154.5	3.0406
contig115509_1	10	10	10	1.03472	0.0148238	0.0148238	0.0148238	1.00603	26.5	26.5	26.5	1.09447	5.01334e-06	1.14345	1.62352	0.104478	0.167444	288	280.5	2.45939	288	288	96.2758	contig115509_1	0	363	288	280.5	2.45939	298	307	2.47422	298	298	110.087	contig115509_1	0	363	298	307	2.47422
contig115510_1	172	172	172	1.75771	0.244947	0.244947	0.244947	1.10397	190	190	190	1.85779	2.59595e-05	1.94241	8.13374	4.44089e-16	4.74704e-15	227	221.5	2.35603	227	227	20.0043	contig115510_1	0	1377	227	221.5	2.35603	399	411.5	2.60097	399	399	38.8565	contig115510_1	0	1377	399	411.5	2.60097
contig115513_1	77	77	-77	-1.29845	0.113425	0.113425	-0.113425	-1.04703	61	61	-61	-1.23106	-6.05396e-06	-1.17498	-1.94891	0.0513061	0.0921972	335	325	2.52504	335	335	37.7451	contig115513_1	0	1077	335	325	2.52504	258	264	2.41162	258	258	32.124	contig115513_1	0	1077	258	264	2.41162
contig115514_2	176	176	-176	-1.81481	0.258832	0.258832	-0.258832	-1.11087	159	159	-159	-1.72109	-1.86029e-05	-1.64225	-5.91439	3.33118e-09	2.17364e-08	392	379.5	2.59329	392	392	44.1674	contig115514_2	0	1077	392	379.5	2.59329	216	220.5	2.33445	216	216	26.8945	contig115514_2	0	1077	216	220.5	2.33445
contig115518_2	336	336	-336	-1.18908	0.0752121	0.0752121	-0.0752121	-1.02314	116	116	-116	-1.06182	-1.81139e-05	-1.07602	-2.277	0.0227863	0.0458709	2113	1992.5	3.3249	2113	2113	121.233	contig115518_2	0	2115	2113	1992.5	3.3249	1777	1876.5	3.24969	1777	1777	112.668	contig115518_2	0	2115	1777	1876.5	3.24969
contig115521_1	86	86	86	3.45714	0.538717	0.538717	0.538717	1.34889	88	88	88	3.47887	1.19788e-05	3.82042	7.51839	5.55112e-14	5.32201e-13	35	35.5	1.54407	35	35	7.41216	contig115521_1	0	573	35	35.5	1.54407	121	123.5	2.08279	121	121	28.3176	contig115521_1	0	573	121	123.5	2.08279
contig115523_1	318	318	-318	-1.42231	0.152994	0.152994	-0.152994	-1.05318	232	232	-232	-1.29554	-2.89869e-05	-1.28707	-5.32091	1.03248e-07	5.69896e-07	1071	1017	3.02979	1071	1071	66.9569	contig115523_1	0	1941	1071	1017	3.02979	753	785	2.87679	753	753	52.0229	contig115523_1	0	1941	753	785	2.87679
contig115525_1	341	341	-341	-2.5787	0.411401	0.411401	-0.411401	-1.17623	316	316	-316	-2.43311	-3.86253e-05	-2.3335	-10.8909	0	0	557	536.5	2.74586	557	557	53.0123	contig115525_1	0	1275	557	536.5	2.74586	216	220.5	2.33445	216	216	22.7179	contig115525_1	0	1275	216	220.5	2.33445
contig115526_2	94	94	-94	-1.79661	0.254454	0.254454	-0.254454	-1.12281	87.5	87.5	-87.5	-1.72917	-9.90204e-06	-1.62577	-4.27311	1.92767e-05	7.72809e-05	212	207.5	2.32634	212	212	68.0574	contig115526_2	0	378	212	207.5	2.32634	118	120	2.07188	118	118	41.8616	contig115526_2	0	378	118	120	2.07188
contig115528_2	55	55	55	1.27094	0.104124	0.104124	0.104124	1.04512	66.5	66.5	66.5	1.33671	9.96394e-06	1.40449	3.63797	0.000274801	0.000892769	203	197.5	2.3075	203	203	30.6388	contig115528_2	0	804	203	197.5	2.3075	258	264	2.41162	258	258	43.0317	contig115528_2	0	804	258	264	2.41162
contig115530_1	2	2	-2	-1.00926	0.00400274	0.00400274	-0.00400274	-1.00171	6.5	6.5	6.5	1.03037	2.51157e-06	1.09494	0.9451	0.344608	0.443934	218	214	2.33846	218	218	42.8055	contig115530_1	0	618	218	214	2.33846	216	220.5	2.33445	216	216	46.8695	contig115530_1	0	618	216	220.5	2.33445
contig115531_3	1104	1104	1104	1.91164	0.281407	0.281407	0.281407	1.09127	1374	1374	1374	2.19064	0.000163487	2.11252	21.5855	0	0	1211	1154	3.08314	1211	1211	79.1341	contig115531_3	0	1857	1211	1154	3.08314	2315	2528	3.36455	2315	2315	167.172	contig115531_3	0	1857	2315	2528	3.36455
contig115532_2	0	0	0	-1	0	0	0	-1	8	8	8	1.04776	2.19321e-06	1.10508	0.926995	0.353929	0.45261	172	167.5	2.23553	172	172	28.8683	contig115532_2	0	723	172	167.5	2.23553	172	175.5	2.23553	172	172	31.9018	contig115532_2	0	723	172	175.5	2.23553
contig115533_1	62	62	-62	-1.69663	0.229587	0.229587	-0.229587	-1.11777	58	58	-58	-1.64804	-6.3887e-06	-1.5353	-3.23282	0.00122574	0.00347912	151	147.5	2.17898	151	151	33.9324	contig115533_1	0	540	151	147.5	2.17898	89	89.5	1.94939	89	89	22.1015	contig115533_1	0	540	89	89.5	1.94939
contig115535_2	13	13	13	1.15116	0.0611367	0.0611367	0.0611367	1.0316	14.5	14.5	14.5	1.17059	2.83989e-06	1.27213	1.63678	0.101677	0.163905	86	85	1.9345	86	86	18.024	contig115535_2	0	579	86	85	1.9345	99	99.5	1.99564	99	99	22.9288	contig115535_2	0	579	99	99.5	1.99564
contig115539_1	175	175	175	4.36538	0.640023	0.640023	0.640023	1.37297	180	180	180	4.46154	2.41304e-05	4.8241	11.325	0	0	52	52	1.716	52	52	16.0562	contig115539_1	0	393	52	52	1.716	227	232	2.35603	227	227	77.4566	contig115539_1	0	393	227	232	2.35603
contig115540_2	541	541	541	1.96435	0.293219	0.293219	0.293219	1.10667	620	620	620	2.14815	7.97009e-05	2.17076	15.3219	0	0	561	540	2.74896	561	561	25.2134	contig115540_2	0	2700	561	540	2.74896	1102	1160	3.04218	1102	1102	54.7322	contig115540_2	0	2700	1102	1160	3.04218
contig115542_1	33	33	33	1.1375	0.0559514	0.0559514	0.0559514	1.02351	46	46	46	1.19616	7.48556e-06	1.25703	2.59086	0.00957361	0.0216429	240	234.5	2.38021	240	240	31.2148	contig115542_1	0	933	240	234.5	2.38021	273	280.5	2.43616	273	273	39.2379	contig115542_1	0	933	273	280.5	2.43616
contig115545_1	212	212	212	2.51429	0.400415	0.400415	0.400415	1.18658	227.5	227.5	227.5	2.66667	3.02141e-05	2.77849	10.6784	0	0	140	136.5	2.14613	140	140	20.5177	contig115545_1	0	828	140	136.5	2.14613	352	364	2.54654	352	352	57.0082	contig115545_1	0	828	352	364	2.54654
contig115548_1	524	524	524	5.67857	0.754239	0.754239	0.754239	1.36806	553	553	553	6.02727	7.1696e-05	6.27528	20.5507	0	0	112	110	2.04922	112	112	22.9965	contig115548_1	0	591	112	110	2.04922	636	663	2.80346	636	636	144.309	contig115548_1	0	591	636	663	2.80346
contig115549_1	379	379	-379	-1.88967	0.276386	0.276386	-0.276386	-1.10511	331	331	-331	-1.74972	-4.05588e-05	-1.70999	-9.06242	0	0	805	772.5	2.9058	805	805	134.552	contig115549_1	0	726	805	772.5	2.9058	426	441.5	2.62941	426	426	78.6861	contig115549_1	0	726	426	441.5	2.62941
contig115551_1	1050	1050	1050	4.4202	0.645441	0.645441	0.645441	1.25951	1142	1142	1142	4.83866	0.000144718	4.88467	27.8126	0	0	307	297.5	2.48714	307	307	56.1896	contig115551_1	0	663	307	297.5	2.48714	1357	1439.5	3.13258	1357	1357	274.468	contig115551_1	0	663	1357	1439.5	3.13258
contig115552_1	1791	1791	-1791	-4.50489	0.653684	0.653684	-0.653684	-1.24135	1620.5	1620.5	-1620.5	-4.05179	-0.000210818	-4.07653	-31.1626	0	0	2302	2151.5	3.36211	2302	2302	809.688	contig115552_1	0	345	2302	2151.5	3.36211	511	531	2.70842	511	511	198.622	contig115552_1	0	345	511	531	2.70842
contig115553_1	378	378	-378	-1.73541	0.239402	0.239402	-0.239402	-1.08831	320	320	-320	-1.59981	-3.93153e-05	-1.57039	-8.21978	2.22045e-16	2.42198e-15	892	853.5	2.95036	892	892	42.8004	contig115553_1	0	2529	892	853.5	2.95036	514	533.5	2.71096	514	514	27.2546	contig115553_1	0	2529	514	533.5	2.71096
contig115554_1	46	46	46	3.3	0.518514	0.518514	0.518514	1.39854	45	45	45	3.19512	6.42357e-06	3.64676	5.43001	5.63521e-08	3.21285e-07	20	20.5	1.30103	20	20	7.7787	contig115554_1	0	312	20	20.5	1.30103	66	65.5	1.81954	66	66	28.3671	contig115554_1	0	312	66	65.5	1.81954
contig115556_1	1586	1586	1586	4.88725	0.689065	0.689065	0.689065	1.26394	1746.5	1746.5	1746.5	5.42712	0.000217883	5.40081	34.8532	0	0	408	394.5	2.61066	408	408	46.7515	contig115556_1	0	1059	408	394.5	2.61066	1994	2141	3.29973	1994	1994	252.496	contig115556_1	0	1059	1994	2141	3.29973
contig115559_1	3	3	3	1.0163	0.00702378	0.00702378	0.00702378	1.0031	12	12	12	1.06685	2.74852e-06	1.1231	1.11864	0.263295	0.357969	184	179.5	2.26482	184	184	21.5106	contig115559_1	0	1038	184	179.5	2.26482	187	191.5	2.27184	187	187	24.1585	contig115559_1	0	1038	187	191.5	2.27184
contig115560_1	53	53	-53	-1.08217	0.0342957	0.0342957	-0.0342957	-1.01221	1.5	1.5	1.5	1.00224	1.79311e-06	1.02117	0.383582	0.701288	0.769571	698	670.5	2.84386	698	698	113.845	contig115560_1	0	744	698	670.5	2.84386	645	672	2.80956	645	645	116.255	contig115560_1	0	744	645	672	2.80956
contig115561_1	7	7	7	1.4375	0.157608	0.157608	0.157608	1.13089	5.5	5.5	5.5	1.33333	1.14271e-06	1.58855	1.43442	0.151452	0.227789	16	16.5	1.20412	16	16	4.0198	contig115561_1	0	483	16	16.5	1.20412	23	22	1.36173	23	23	6.38566	contig115561_1	0	483	23	22	1.36173
contig115564_1	68	68	68	1.0778	0.0325395	0.0325395	0.0325395	1.01106	154	154	154	1.18377	2.02633e-05	1.19106	3.72777	0.000193184	0.000648188	874	838	2.94151	874	874	116.675	contig115564_1	0	909	874	838	2.94151	942	992	2.97405	942	942	138.967	contig115564_1	0	909	942	992	2.97405
contig115565_2	242	242	242	1.94902	0.289816	0.289816	0.289816	1.12043	267.5	267.5	267.5	2.07214	3.57035e-05	2.15382	10.2067	0	0	255	249.5	2.40654	255	255	9.09573	contig115565_2	0	3402	255	249.5	2.40654	497	517	2.69636	497	497	19.5906	contig115565_2	0	3402	497	517	2.69636
contig115567_1	63	63	-63	-1.72414	0.236572	0.236572	-0.236572	-1.12197	59	59	-59	-1.67429	-6.53555e-06	-1.56019	-3.328	0.000874732	0.00256028	150	146.5	2.17609	150	150	20.4979	contig115567_1	0	888	150	146.5	2.17609	87	87.5	1.93952	87	87	13.1381	contig115567_1	0	888	87	87.5	1.93952
contig115571_1	340	340	340	1.45884	0.164007	0.164007	0.164007	1.05715	427	427	427	1.60014	5.50423e-05	1.61213	10.1093	0	0	741	711.5	2.86982	741	741	49.2165	contig115571_1	0	1827	741	711.5	2.86982	1081	1138.5	3.03383	1081	1081	79.3437	contig115571_1	0	1827	1081	1138.5	3.03383
contig115573_1	4	4	4	1.09302	0.0386294	0.0386294	0.0386294	1.02365	3	3	3	1.06897	1.0847e-06	1.20788	0.896315	0.370085	0.467939	43	43.5	1.63347	43	43	10.8707	contig115573_1	0	480	43	43.5	1.63347	47	46.5	1.6721	47	47	13.1305	contig115573_1	0	480	47	46.5	1.6721
contig115575_1	16	16	16	1.43243	0.156074	0.156074	0.156074	1.09952	15	15	15	1.4	2.61738e-06	1.58295	2.16281	0.0305559	0.0592675	37	37.5	1.5682	37	37	8.31456	contig115575_1	0	540	37	37.5	1.5682	53	52.5	1.72428	53	53	13.1616	contig115575_1	0	540	53	52.5	1.72428
contig115576_1	1	1	-1	-1.01818	0.00782534	0.00782534	-0.00782534	-1.0045	1.5	1.5	-1.5	-1.02752	5.79969e-07	1.08535	0.431536	0.666079	0.738155	56	56	1.74819	56	56	14.7088	contig115576_1	0	462	56	56	1.74819	55	54.5	1.74036	55	55	15.9642	contig115576_1	0	462	55	54.5	1.74036
contig115578_2	31	31	31	1.16402	0.0659609	0.0659609	0.0659609	1.02898	41	41	41	1.22283	6.56705e-06	1.28634	2.54557	0.0109098	0.0242276	189	184	2.27646	189	189	18.6007	contig115578_2	0	1233	189	184	2.27646	220	225	2.34242	220	220	23.9268	contig115578_2	0	1233	220	225	2.34242
contig115580_1	503	503	503	1.25175	0.0975182	0.0975182	0.0975182	1.02955	836	836	836	1.44209	9.29287e-05	1.38329	10.8624	0	0	1998	1891	3.3006	1998	1998	141.537	contig115580_1	0	1713	1998	1891	3.3006	2501	2727	3.39811	2501	2501	195.786	contig115580_1	0	1713	2501	2727	3.39811
contig115581_1	25	25	25	1.13298	0.0542218	0.0542218	0.0542218	1.02384	34	34	34	1.18579	5.7497e-06	1.25203	2.25087	0.0243938	0.0487119	188	183	2.27416	188	188	57.6095	contig115581_1	0	396	188	183	2.27416	213	217	2.32838	213	213	72.129	contig115581_1	0	396	213	217	2.32838
contig115584_1	274	274	-274	-1.37689	0.1389	0.1389	-0.1389	-1.04854	195.5	195.5	-195.5	-1.25741	-2.39791e-05	-1.24597	-4.52228	6.11781e-06	2.66186e-05	1001	955	3.00043	1001	1001	51.3828	contig115584_1	0	2364	1001	955	3.00043	727	759.5	2.86153	727	727	41.2394	contig115584_1	0	2364	727	759.5	2.86153
contig115585_1	58	58	58	1.41429	0.150537	0.150537	0.150537	1.07014	66.5	66.5	66.5	1.48718	9.56291e-06	1.5629	4.07763	4.54969e-05	0.000171576	140	136.5	2.14613	140	140	21.2093	contig115585_1	0	801	140	136.5	2.14613	198	203	2.29667	198	198	33.148	contig115585_1	0	801	198	203	2.29667
contig115586_2	204	204	-204	-1.59302	0.202222	0.202222	-0.202222	-1.07972	172.5	172.5	-172.5	-1.48523	-2.03685e-05	-1.44155	-5.34639	8.97249e-08	4.99011e-07	548	528	2.73878	548	548	173.173	contig115586_2	0	384	548	528	2.73878	344	355.5	2.53656	344	344	120.13	contig115586_2	0	384	344	355.5	2.53656
contig115587_1	47	47	47	1.37903	0.139574	0.139574	0.139574	1.06667	53	53	53	1.43621	7.8838e-06	1.52394	3.59832	0.000320274	0.00102884	124	121.5	2.09342	124	124	35.3219	contig115587_1	0	426	124	121.5	2.09342	171	174.5	2.233	171	171	53.8284	contig115587_1	0	426	171	174.5	2.233
contig115588_1	71	71	71	1.568	0.195346	0.195346	0.195346	1.09316	79	79	79	1.64754	1.11149e-05	1.73277	4.86329	1.15451e-06	5.57327e-06	125	122	2.09691	125	125	10.1529	contig115588_1	0	1494	125	122	2.09691	196	201	2.29226	196	196	17.5926	contig115588_1	0	1494	196	201	2.29226
contig115589_1	22	22	22	1.32353	0.121734	0.121734	0.121734	1.06643	23	23	23	1.34074	3.81726e-06	1.46261	2.38066	0.0172818	0.0362192	68	67.5	1.83251	68	68	18.8394	contig115589_1	0	438	68	67.5	1.83251	90	90.5	1.95424	90	90	27.5546	contig115589_1	0	438	90	90.5	1.95424
contig115592_1	32	32	-32	-1.15023	0.0607865	0.0607865	-0.0607865	-1.02611	22.5	22.5	-22.5	-1.10369	-1.16712e-06	-1.04086	-0.427523	0.668998	0.740791	245	239.5	2.38917	245	245	76.2312	contig115592_1	0	390	245	239.5	2.38917	213	217	2.32838	213	213	73.2386	contig115592_1	0	390	213	217	2.32838
contig115593_1	226	226	-226	-1.32102	0.12091	0.12091	-0.12091	-1.04246	148	148	-148	-1.20081	-1.84477e-05	-1.19541	-3.57776	0.000346555	0.00110437	930	885	2.96848	930	930	86.4777	contig115593_1	0	1305	930	885	2.96848	704	737	2.84757	704	704	72.3415	contig115593_1	0	1305	704	737	2.84757
contig115594_1	6	6	-6	-1.85714	0.268845	0.268845	-0.268845	-1.31812	7	7	-7	-2.07692	-6.38828e-07	-1.68055	-1.1198	0.262799	0.357617	13	13.5	1.11394	13	13	5.05615	contig115594_1	0	312	13	13.5	1.11394	7	6.5	0.845098	7	7	3.00863	contig115594_1	0	312	7	6.5	0.845098
contig115595_1	21	21	21	1.09417	0.039085	0.039085	0.039085	1.01664	30.5	30.5	30.5	1.13959	5.6596e-06	1.20915	2.05308	0.0400651	0.0746614	223	218.5	2.3483	223	223	20.5004	contig115595_1	0	1320	223	218.5	2.3483	244	249	2.38739	244	244	24.788	contig115595_1	0	1320	244	249	2.38739
contig115596_1	0	0	0	-1	0	0	0	-1	17.5	17.5	17.5	1.06045	3.79986e-06	1.10508	1.22018	0.222396	0.311153	298	289.5	2.47422	298	298	42.8963	contig115596_1	0	843	298	289.5	2.47422	298	307	2.47422	298	298	47.4039	contig115596_1	0	843	298	307	2.47422
contig115597_1	6	6	-6	-1.54545	0.189056	0.189056	-0.189056	-1.18154	7	7	-7	-1.66667	-5.87823e-07	-1.3985	-0.870842	0.38384	0.481872	17	17.5	1.23045	17	17	6.80829	contig115597_1	0	303	17	17.5	1.23045	11	10.5	1.04139	11	11	4.86828	contig115597_1	0	303	11	10.5	1.04139
contig115600_1	155	155	-155	-1.59615	0.203075	0.203075	-0.203075	-1.08409	136	136	-136	-1.51032	-1.54936e-05	-1.44438	-4.67499	2.93968e-06	1.34067e-05	415	402.5	2.61805	415	415	79.9354	contig115600_1	0	630	415	402.5	2.61805	260	266.5	2.41497	260	260	55.3424	contig115600_1	0	630	260	266.5	2.41497
contig115603_1	25	25	-25	-1.06143	0.0258893	0.0258893	-0.0258893	-1.00992	3	3	3	1.00718	2.15605e-06	1.04113	0.583528	0.559538	0.650908	432	418	2.63548	432	432	33.3475	contig115603_1	0	1572	432	418	2.63548	407	421	2.60959	407	407	34.719	contig115603_1	0	1572	407	421	2.60959
contig115604_1	4	4	4	1.05405	0.0228629	0.0228629	0.0228629	1.01223	4.5	4.5	4.5	1.06122	1.47999e-06	1.16481	0.941043	0.346683	0.446169	74	73.5	1.86923	74	74	17.0071	contig115604_1	0	528	74	73.5	1.86923	78	78	1.89209	78	78	19.8101	contig115604_1	0	528	78	78	1.89209
contig115605_1	16	16	-16	-4.2	0.623249	0.623249	-0.623249	-1.89167	17	17	-17	-4.77778	-1.87781e-06	-3.80063	-2.88693	0.00389021	0.00981519	21	21.5	1.32222	21	21	7.26012	contig115605_1	0	351	21	21.5	1.32222	5	4.5	0.69897	5	5	1.91024	contig115605_1	0	351	5	4.5	0.69897
contig115606_1	269	269	-269	-1.50755	0.178271	0.178271	-0.178271	-1.06544	217	217	-217	-1.39419	-2.58844e-05	-1.3642	-5.56628	2.6023e-08	1.54865e-07	799	767.5	2.90255	799	799	82.8691	contig115606_1	0	1170	799	767.5	2.90255	530	550.5	2.72428	530	530	60.7457	contig115606_1	0	1170	530	550.5	2.72428
contig115610_1	77	77	-77	-1.39086	0.143284	0.143284	-0.143284	-1.06245	65	65	-65	-1.32178	-6.83178e-06	-1.25861	-2.46775	0.0135964	0.0292599	274	267	2.43775	274	274	78.6035	contig115610_1	0	423	274	267	2.43775	197	202	2.29447	197	197	62.4527	contig115610_1	0	423	197	202	2.29447
contig115616_1	5	5	5	1.26316	0.101458	0.101458	0.101458	1.07934	3.5	3.5	3.5	1.17949	9.12768e-07	1.39589	1.09118	0.275192	0.370072	19	19.5	1.27875	19	19	5.69285	contig115616_1	0	405	19	19.5	1.27875	24	23	1.38021	24	24	7.9466	contig115616_1	0	405	24	23	1.38021
contig115618_1	55	55	55	1.18092	0.0722209	0.0722209	0.0722209	1.02909	76	76	76	1.25763	1.12518e-05	1.30501	3.42568	0.000613269	0.00185707	304	295	2.48287	304	304	38.4268	contig115618_1	0	960	304	295	2.48287	359	371	2.55509	359	359	50.1474	contig115618_1	0	960	359	371	2.55509
contig115620_1	63	63	63	3.25	0.511883	0.511883	0.511883	1.35372	63	63	63	3.21053	8.80526e-06	3.59151	6.32765	2.48928e-10	1.80597e-09	28	28.5	1.44716	28	28	5.36767	contig115620_1	0	633	28	28.5	1.44716	91	91.5	1.95904	91	91	19.278	contig115620_1	0	633	91	91.5	1.95904
contig115622_1	91	91	91	1.50276	0.17689	0.17689	0.17689	1.07835	103	103	103	1.58357	1.4511e-05	1.66067	5.34472	9.0555e-08	5.03451e-07	181	176.5	2.25768	181	181	27.0159	contig115622_1	0	813	181	176.5	2.25768	272	279.5	2.43457	272	272	44.8646	contig115622_1	0	813	272	279.5	2.43457
contig115623_1	51	51	-51	-1.41463	0.150644	0.150644	-0.150644	-1.07208	44	44	-44	-1.3506	-4.62033e-06	-1.28012	-2.1017	0.0355796	0.0672851	174	169.5	2.24055	174	174	35.0157	contig115623_1	0	603	174	169.5	2.24055	123	125.5	2.08991	123	123	27.3535	contig115623_1	0	603	123	125.5	2.08991
contig115624_1	8	8	8	5	0.69897	0.69897	0.69897	3.32193	8	8	8	6.33333	1.09829e-06	5.5254	2.48542	0.0129399	0.0279866	2	1.5	0.30103	2	2	0.703465	contig115624_1	0	345	2	1.5	0.30103	10	9.5	1	10	10	3.88692	contig115624_1	0	345	10	9.5	1
contig115629_3	780	780	-780	-1.23912	0.0931124	0.0931124	-0.0931124	-1.0265	54.5	54.5	-54.5	-1.01503	-5.30567e-05	-1.12129	-4.8678	1.12847e-06	5.46016e-06	4042	3679.5	3.6066	4042	4042	306.172	contig115629_3	0	1602	4042	3679.5	3.6066	3262	3625	3.51348	3262	3262	273.053	contig115629_3	0	1602	3262	3625	3.51348
contig115630_3	365	365	-365	-1.32824	0.123276	0.123276	-0.123276	-1.04047	232	232	-232	-1.19821	-3.01125e-05	-1.20194	-4.63969	3.48932e-06	1.57449e-05	1477	1402.5	3.16938	1477	1477	47.3403	contig115630_3	0	3786	1477	1402.5	3.16938	1112	1170.5	3.0461	1112	1112	39.3867	contig115630_3	0	3786	1112	1170.5	3.0461
contig115631_1	25	25	25	1.86207	0.269996	0.269996	0.269996	1.18463	24	24	24	1.81356	3.72226e-06	2.05774	3.20288	0.00136062	0.0038234	29	29.5	1.4624	29	29	6.14151	contig115631_1	0	573	29	29.5	1.4624	54	53.5	1.73239	54	54	12.6376	contig115631_1	0	573	54	53.5	1.73239
contig115635_1	119	119	-119	-2.08182	0.318443	0.318443	-0.318443	-1.15599	112	112	-112	-2.00448	-1.30377e-05	-1.88386	-5.5511	2.83883e-08	1.67927e-07	229	223.5	2.35984	229	229	49.2706	contig115635_1	0	564	229	223.5	2.35984	110	111.5	2.04139	110	110	26.154	contig115635_1	0	564	110	111.5	2.04139
contig115636_1	3	3	-3	-1.01887	0.00811789	0.00811789	-0.00811789	-1.00369	5	5	5	1.03165	1.6634e-06	1.08462	0.727814	0.466727	0.564503	162	158	2.20952	162	162	45.1915	contig115636_1	0	435	162	158	2.20952	159	163	2.2014	159	159	49.0155	contig115636_1	0	435	159	163	2.2014
contig115637_2	3	3	-3	-1.01899	0.00816879	0.00816879	-0.00816879	-1.00372	4	4	4	1.0254	1.65065e-06	1.08449	0.724495	0.468762	0.566855	161	157.5	2.20683	161	161	24.0307	contig115637_2	0	813	161	157.5	2.20683	158	161.5	2.19866	158	158	26.061	contig115637_2	0	813	158	161.5	2.19866
contig115638_1	619	619	-619	-2.42299	0.384351	0.384351	-0.384351	-1.14567	550	550	-550	-2.21816	-6.95674e-05	-2.19259	-14.1335	0	0	1054	1001.5	3.02284	1054	1054	121.81	contig115638_1	0	1050	1054	1001.5	3.02284	435	451.5	2.63849	435	435	55.5553	contig115638_1	0	1050	435	451.5	2.63849
contig115639_1	40	40	-40	-1.19324	0.0767266	0.0767266	-0.0767266	-1.03313	30.5	30.5	-30.5	-1.14455	-2.21441e-06	-1.07977	-0.814718	0.415234	0.513895	247	241.5	2.3927	247	247	64.0446	contig115639_1	0	468	247	241.5	2.3927	207	211	2.31597	207	207	59.313	contig115639_1	0	468	207	211	2.31597
contig115641_1	112	112	-112	-1.27251	0.10466	0.10466	-0.10466	-1.04004	77.5	77.5	-77.5	-1.18235	-8.35019e-06	-1.15151	-2.14194	0.0321982	0.0619876	523	502.5	2.7185	523	523	117.527	contig115641_1	0	540	523	502.5	2.7185	411	425	2.61384	411	411	102.064	contig115641_1	0	540	411	425	2.61384
contig115643_1	4	4	4	1.01146	0.00494928	0.00494928	0.00494928	1.00195	26	26	26	1.07681	4.98657e-06	1.11775	1.47542	0.1401	0.213486	349	338.5	2.54283	349	349	58.5758	contig115643_1	0	723	349	338.5	2.54283	353	364.5	2.54777	353	353	65.4729	contig115643_1	0	723	353	364.5	2.54777
contig115644_1	26	26	26	14	1.14613	1.14613	1.14613	4.80735	25.5	25.5	25.5	18	3.51207e-06	15.4711	5.02661	4.9923e-07	2.53744e-06	2	1.5	0.30103	2	2	0.515277	contig115644_1	0	471	2	1.5	0.30103	28	27	1.44716	28	28	7.97191	contig115644_1	0	471	28	27	1.44716
contig115645_2	652	652	-652	-1.45531	0.162955	0.162955	-0.162955	-1.05163	446	446	-446	-1.29246	-6.08589e-05	-1.31692	-8.04675	8.88178e-16	9.37958e-15	2084	1971	3.3189	2084	2084	169.952	contig115645_2	0	1488	2084	1971	3.3189	1432	1525	3.15594	1432	1432	129.052	contig115645_2	0	1488	1432	1525	3.15594
contig115648_1	27	27	-27	-1.16564	0.066566	0.066566	-0.066566	-1.03009	18	18	-18	-1.10778	-1.19794e-06	-1.05481	-0.499832	0.617194	0.702402	190	185	2.27875	190	190	37.3075	contig115648_1	0	618	190	185	2.27875	163	167	2.21219	163	163	35.3691	contig115648_1	0	618	163	167	2.21219
contig115649_1	81	81	81	1.36486	0.13509	0.13509	0.13509	1.05757	94.5	94.5	94.5	1.43448	1.36928e-05	1.50828	4.6848	2.80235e-06	1.28287e-05	222	217.5	2.34635	222	222	32.8928	contig115649_1	0	819	222	217.5	2.34635	303	312	2.48144	303	303	49.6117	contig115649_1	0	819	303	312	2.48144
contig115650_2	83	83	-83	-1.06213	0.0261759	0.0261759	-0.0261759	-1.00837	63	63	63	1.04674	6.96377e-06	1.04044	1.04014	0.298273	0.39581	1419	1348	3.15198	1419	1419	83.6698	contig115650_2	0	2058	1419	1348	3.15198	1336	1411	3.12581	1336	1336	87.0535	contig115650_2	0	2058	1336	1411	3.12581
contig115653_1	30	30	30	3.30769	0.519525	0.519525	0.519525	1.46638	28.5	28.5	28.5	3.11111	4.18873e-06	3.65526	4.38794	1.14427e-05	4.76246e-05	13	13.5	1.11394	13	13	2.03027	contig115653_1	0	777	13	13.5	1.11394	43	42	1.63347	43	43	7.42117	contig115653_1	0	777	43	42	1.63347
contig115654_1	16	16	16	1.07407	0.0310342	0.0310342	0.0310342	1.01329	25	25	25	1.11792	4.89985e-06	1.18694	1.81477	0.0695595	0.119144	216	212	2.33445	216	216	15.828	contig115654_1	0	1656	216	212	2.33445	232	237	2.36549	232	232	18.7868	contig115654_1	0	1656	232	237	2.36549
contig115655_2	565	565	-565	-1.72622	0.237096	0.237096	-0.237096	-1.08201	471.5	471.5	-471.5	-1.58174	-5.8641e-05	-1.56208	-9.98233	0	0	1343	1282	3.12808	1343	1343	143.712	contig115655_2	0	1134	1343	1282	3.12808	778	810.5	2.89098	778	778	92.0008	contig115655_2	0	1134	778	810.5	2.89098
contig115660_1	208	208	208	1.17582	0.0703424	0.0703424	0.0703424	1.02289	355.5	355.5	355.5	1.31544	4.29773e-05	1.29938	6.64113	3.11295e-11	2.44164e-10	1183	1127	3.07298	1183	1183	148.607	contig115660_1	0	966	1183	1127	3.07298	1391	1482.5	3.14333	1391	1391	193.097	contig115660_1	0	966	1391	1482.5	3.14333
contig115661_1	17	17	17	1.05329	0.0225486	0.0225486	0.0225486	1.00901	36.5	36.5	36.5	1.11774	6.34732e-06	1.16397	1.94424	0.0518662	0.0930657	319	310	2.50379	319	319	30.6492	contig115661_1	0	1263	319	310	2.50379	336	346.5	2.52634	336	336	35.6748	contig115661_1	0	1263	336	346.5	2.52634
contig115663_1	70	70	-70	-1.19178	0.0761964	0.0761964	-0.0761964	-1.02974	44.5	44.5	-44.5	-1.11819	-3.84014e-06	-1.07846	-1.06435	0.287169	0.383887	435	421	2.63849	435	435	34.2991	contig115663_1	0	1539	435	421	2.63849	365	376.5	2.56229	365	365	31.8038	contig115663_1	0	1539	365	376.5	2.56229
contig115665_1	141	141	141	1.10821	0.0446228	0.0446228	0.0446228	1.01433	291.5	291.5	291.5	1.23423	3.55228e-05	1.22466	5.31358	1.07492e-07	5.91871e-07	1303	1244.5	3.11494	1303	1303	99.444	contig115665_1	0	1590	1303	1244.5	3.11494	1444	1536	3.15957	1444	1444	121.785	contig115665_1	0	1590	1444	1536	3.15957
contig115667_1	4	4	4	1.01695	0.00729924	0.00729924	0.00729924	1.00308	14	14	14	1.06061	3.54568e-06	1.12381	1.27402	0.202658	0.289002	236	231	2.37291	236	236	71.2389	contig115667_1	0	402	236	231	2.37291	240	245	2.38021	240	240	80.059	contig115667_1	0	402	240	245	2.38021
contig115668_1	130	130	130	1.41009	0.149248	0.149248	0.149248	1.05967	157	157	157	1.51057	2.1475e-05	1.55827	6.09072	1.12405e-09	7.66457e-09	317	307.5	2.50106	317	317	58.5498	contig115668_1	0	657	317	307.5	2.50106	447	464.5	2.65031	447	447	91.2362	contig115668_1	0	657	447	464.5	2.65031
contig115670_2	19	19	-19	-1.02513	0.0107799	0.0107799	-0.0107799	-1.00374	46.5	46.5	46.5	1.06271	7.33431e-06	1.07799	1.46948	0.141702	0.21526	775	741.5	2.8893	775	775	34.4485	contig115670_2	0	2730	775	741.5	2.8893	756	788	2.87852	756	756	37.1351	contig115670_2	0	2730	756	788	2.87852
contig115671_1	2247	2247	2247	3.31649	0.520679	0.520679	0.520679	1.17433	2652.5	2652.5	2652.5	3.87223	0.000313689	3.66499	38.0082	0	0	970	923.5	2.98677	970	970	191.394	contig115671_1	0	615	970	923.5	2.98677	3217	3576	3.50745	3217	3217	701.457	contig115671_1	0	615	3217	3576	3.50745
contig115672_1	159	159	-159	-1.32988	0.123811	0.123811	-0.123811	-1.04615	115	115	-115	-1.22908	-1.31482e-05	-1.20342	-3.07584	0.00209912	0.00564884	641	617	2.80686	641	641	73.0365	contig115672_1	0	1065	641	617	2.80686	482	502	2.68305	482	482	60.6908	contig115672_1	0	1065	482	502	2.68305
contig115673_1	157	157	157	1.54704	0.189501	0.189501	0.189501	1.0771	182.5	182.5	182.5	1.65412	2.47131e-05	1.7096	7.16557	7.74492e-13	6.85025e-12	287	279	2.45788	287	287	23.7401	contig115673_1	0	1467	287	279	2.45788	444	461.5	2.64738	444	444	40.5862	contig115673_1	0	1467	444	461.5	2.64738
contig115674_1	62	62	-62	-1.04369	0.0185727	0.0185727	-0.0185727	-1.00589	103.5	103.5	103.5	1.07361	1.05704e-05	1.05882	1.53888	0.123833	0.193228	1481	1406	3.17056	1481	1481	131.95	contig115674_1	0	1362	1481	1406	3.17056	1419	1509.5	3.15198	1419	1419	139.711	contig115674_1	0	1362	1419	1509.5	3.15198
contig115676_1	760	760	760	3.15909	0.499562	0.499562	0.499562	1.19617	830	830	830	3.43402	0.000106404	3.49105	21.8011	0	0	352	341	2.54654	352	352	35.8643	contig115676_1	0	1191	352	341	2.54654	1112	1171	3.0461	1112	1112	125.204	contig115676_1	0	1191	1112	1171	3.0461
contig115681_1	77	77	-77	-1.09277	0.0385292	0.0385292	-0.0385292	-1.0132	9.5	9.5	9.5	1.011	1.23974e-06	1.01126	0.233199	0.815607	0.865378	907	864	2.95761	907	907	115.733	contig115681_1	0	951	907	864	2.95761	830	873.5	2.91908	830	830	117.037	contig115681_1	0	951	830	873.5	2.91908
contig115683_2	282	282	-282	-1.55952	0.192992	0.192992	-0.192992	-1.07141	229	229	-229	-1.43702	-2.77934e-05	-1.41123	-6.06648	1.30743e-09	8.86137e-09	786	753	2.89542	786	786	54.4402	contig115683_2	0	1752	786	753	2.89542	504	524	2.70243	504	504	38.5764	contig115683_2	0	1752	504	524	2.70243
contig115685_1	876	876	876	1.64412	0.215933	0.215933	0.215933	1.06891	1132	1132	1132	1.87245	0.000134812	1.81688	17.6255	0	0	1360	1297.5	3.13354	1360	1360	155.838	contig115685_1	0	1059	1360	1297.5	3.13354	2236	2429.5	3.34947	2236	2236	283.14	contig115685_1	0	1059	2236	2429.5	3.34947
contig115687_1	16	16	-16	-1.64	0.214844	0.214844	-0.214844	-1.15369	17.5	17.5	-17.5	-1.72917	-1.62278e-06	-1.48406	-1.56589	0.117375	0.184769	41	41.5	1.61278	41	41	7.74962	contig115687_1	0	642	41	41.5	1.61278	25	24	1.39794	25	25	5.22192	contig115687_1	0	642	25	24	1.39794
contig115689_1	88	88	88	1.1807	0.0721389	0.0721389	0.0721389	1.02684	128.5	128.5	128.5	1.27428	1.80105e-05	1.30477	4.33262	1.47343e-05	6.02034e-05	487	468.5	2.68753	487	487	155.108	contig115689_1	0	381	487	468.5	2.68753	575	597	2.75967	575	575	202.38	contig115689_1	0	381	575	597	2.75967
contig115690_1	91	91	91	1.46193	0.164926	0.164926	0.164926	1.07188	105	105	105	1.54688	1.4715e-05	1.61555	5.23802	1.62305e-07	8.76838e-07	197	192	2.29447	197	197	16.9904	contig115690_1	0	1407	197	192	2.29447	288	297	2.45939	288	288	27.4488	contig115690_1	0	1407	288	297	2.45939
contig115694_1	11	11	-11	-1.24444	0.0949755	0.0949755	-0.0949755	-1.05745	12	12	-12	-1.27273	-7.6102e-07	-1.12611	-0.59362	0.552767	0.643958	56	56	1.74819	56	56	11.1037	contig115694_1	0	612	56	56	1.74819	45	44	1.65321	45	45	9.86021	contig115694_1	0	612	45	44	1.65321
contig115695_1	113	113	113	1.46502	0.165844	0.165844	0.165844	1.06952	130	130	130	1.54737	1.82517e-05	1.61896	5.84616	5.03064e-09	3.22319e-08	243	237.5	2.38561	243	243	48.1822	contig115695_1	0	612	243	237.5	2.38561	356	367.5	2.55145	356	356	78.0052	contig115695_1	0	612	356	367.5	2.55145
contig115697_1	83	83	83	1.2872	0.109645	0.109645	0.109645	1.04455	102.5	102.5	102.5	1.36412	1.48153e-05	1.42246	4.51742	6.25966e-06	2.71683e-05	289	281.5	2.4609	289	289	32.9291	contig115697_1	0	1065	289	281.5	2.4609	372	384	2.57054	372	372	46.8402	contig115697_1	0	1065	372	384	2.57054
contig115698_3	134	134	134	1.48375	0.171362	0.171362	0.171362	1.07016	155.5	155.5	155.5	1.57699	2.15013e-05	1.63967	6.42617	1.30856e-10	9.74478e-10	277	269.5	2.44248	277	277	38.7697	contig115698_3	0	867	277	269.5	2.44248	411	425	2.61384	411	411	63.5694	contig115698_3	0	867	411	425	2.61384
contig115699_2	32	32	-32	-1.01445	0.00622934	0.00622934	-0.00622934	-1.00186	310.5	310.5	310.5	1.14807	2.43608e-05	1.08934	2.85931	0.0042457	0.010585	2247	2097	3.3516	2247	2247	597.957	contig115699_2	0	456	2247	2097	3.3516	2215	2407.5	3.34537	2215	2215	651.38	contig115699_2	0	456	2215	2407.5	3.34537
contig115705_3	15	15	15	1.04823	0.0204572	0.0204572	0.0204572	1.00821	34.5	34.5	34.5	1.11443	5.97711e-06	1.15838	1.85653	0.0633779	0.110257	311	301.5	2.49276	311	311	14.9049	contig115705_3	0	2532	311	301.5	2.49276	326	336	2.51322	326	326	17.2655	contig115705_3	0	2532	326	336	2.51322
contig115706_1	216	216	216	1.59504	0.202772	0.202772	0.202772	1.07921	249.5	249.5	249.5	1.71083	3.35941e-05	1.76265	8.58068	0	0	363	351	2.55991	363	363	32.3416	contig115706_1	0	1362	363	351	2.55991	579	600.5	2.76268	579	579	57.0068	contig115706_1	0	1362	579	600.5	2.76268
contig115707_3	15	15	15	1.02033	0.00873861	0.00873861	0.00873861	1.00305	77	77	77	1.10876	1.14219e-05	1.12754	2.31895	0.0203978	0.0417018	738	708	2.86806	738	738	79.8169	contig115707_3	0	1122	738	708	2.86806	753	785	2.87679	753	753	89.9969	contig115707_3	0	1122	753	785	2.87679
contig115708_1	3	3	3	1.11538	0.0474246	0.0474246	0.0474246	1.03352	1.5	1.5	1.5	1.0566	7.33828e-07	1.23259	0.775685	0.437935	0.535348	26	26.5	1.41497	26	26	5.08058	contig115708_1	0	621	26	26.5	1.41497	29	28	1.4624	29	29	6.26227	contig115708_1	0	621	29	28	1.4624
contig115711_1	9	9	9	1.03273	0.0139856	0.0139856	0.0139856	1.00573	24	24	24	1.08955	4.71347e-06	1.14125	1.56284	0.11809	0.185775	275	268	2.43933	275	275	40.8954	contig115711_1	0	816	275	268	2.43933	284	292	2.45332	284	284	46.6717	contig115711_1	0	816	284	292	2.45332
contig115713_1	69	69	69	1.52672	0.183759	0.183759	0.183759	1.08679	76.5	76.5	76.5	1.59766	1.09232e-05	1.68715	4.70667	2.518e-06	1.16096e-05	131	128	2.11727	131	131	35.803	contig115713_1	0	444	131	128	2.11727	200	204.5	2.30103	200	200	60.4049	contig115713_1	0	444	200	204.5	2.30103
contig115715_1	41	41	-41	-1.24118	0.0938335	0.0938335	-0.0938335	-1.04207	32.5	32.5	-32.5	-1.18732	-2.80755e-06	-1.12316	-1.12757	0.259504	0.354173	211	206	2.32428	211	211	48.4931	contig115715_1	0	528	211	206	2.32428	170	173.5	2.23045	170	170	43.1758	contig115715_1	0	528	170	173.5	2.23045
contig115717_2	59	59	59	1.2479	0.0961795	0.0961795	0.0961795	1.04047	73.5	73.5	73.5	1.31613	1.09466e-05	1.37903	3.71007	0.0002072	0.000691097	238	232.5	2.37658	238	238	28.398	contig115717_2	0	1017	238	232.5	2.37658	297	306	2.47276	297	297	39.1616	contig115717_2	0	1017	297	306	2.47276
contig115718_1	25	25	25	1.11792	0.0484125	0.0484125	0.0484125	1.02081	34.5	34.5	34.5	1.16627	6.05573e-06	1.2354	2.24038	0.0250664	0.0498832	212	207.5	2.32634	212	212	39.8848	contig115718_1	0	645	212	207.5	2.32634	237	242	2.37475	237	237	49.2735	contig115718_1	0	645	237	242	2.37475
contig115719_1	3	3	-3	-1.13043	0.0532455	0.0532455	-0.0532455	-1.0391	4.5	4.5	-4.5	-1.20455	-7.0765e-08	-1.02294	-0.0792489	0.936835	0.954271	26	26.5	1.41497	26	26	8.48129	contig115719_1	0	372	26	26.5	1.41497	23	22	1.36173	23	23	8.29106	contig115719_1	0	372	23	22	1.36173
contig115720_1	238	238	238	1.1572	0.0634082	0.0634082	0.0634082	1.01994	420	420	420	1.29309	5.12209e-05	1.2788	7.02677	2.11364e-12	1.81302e-11	1514	1433	3.18013	1514	1514	138.24	contig115720_1	0	1329	1514	1433	3.18013	1752	1853	3.24353	1752	1752	176.78	contig115720_1	0	1329	1752	1853	3.24353
contig115725_1	187	187	-187	-1.5	0.176091	0.176091	-0.176091	-1.06844	153.5	153.5	-153.5	-1.39715	-1.79231e-05	-1.35737	-4.59506	4.3263e-06	1.9241e-05	561	540	2.74896	561	561	56.4478	contig115725_1	0	1206	561	540	2.74896	374	386.5	2.57287	374	374	41.5862	contig115725_1	0	1206	374	386.5	2.57287
contig115729_1	943	943	943	3.22406	0.508403	0.508403	0.508403	1.1935	1039.5	1039.5	1039.5	3.5292	0.000131862	3.56284	24.4269	0	0	424	411	2.62737	424	424	52.4479	contig115729_1	0	981	424	411	2.62737	1367	1450.5	3.13577	1367	1367	186.864	contig115729_1	0	981	1367	1450.5	3.13577
contig115730_1	139	139	-139	-1.49821	0.175572	0.175572	-0.175572	-1.07179	119	119	-119	-1.41536	-1.33097e-05	-1.35575	-3.95216	7.74492e-05	0.000279404	418	405.5	2.62118	418	418	34.1571	contig115730_1	0	1485	418	405.5	2.62118	279	286.5	2.4456	279	279	25.1943	contig115730_1	0	1485	279	286.5	2.4456
contig115731_1	76	76	-76	-1.31667	0.119476	0.119476	-0.119476	-1.0502	61.5	61.5	-61.5	-1.25102	-6.16213e-06	-1.19147	-2.04867	0.040494	0.0752959	316	306.5	2.49969	316	316	106.516	contig115731_1	0	360	316	306.5	2.49969	240	245	2.38021	240	240	89.3993	contig115731_1	0	360	240	245	2.38021
contig115734_1	40	40	-40	-1.2649	0.102056	0.102056	-0.102056	-1.04684	32	32	-32	-1.20779	-2.92847e-06	-1.14462	-1.24138	0.214466	0.302271	191	186	2.28103	191	191	26.7329	contig115734_1	0	867	191	186	2.28103	151	154	2.17898	151	151	23.3552	contig115734_1	0	867	151	154	2.17898
contig115737_1	90	90	-90	-1.48387	0.171396	0.171396	-0.171396	-1.07552	78.5	78.5	-78.5	-1.41207	-8.54956e-06	-1.34277	-3.11818	0.00181972	0.00496478	276	269	2.44091	276	276	74.9261	contig115737_1	0	447	276	269	2.44091	186	190.5	2.26951	186	186	55.7995	contig115737_1	0	447	186	190.5	2.26951
contig115740_1	95	95	-95	-1.42793	0.154706	0.154706	-0.154706	-1.06593	80.5	80.5	-80.5	-1.35463	-8.69726e-06	-1.29215	-2.93675	0.0033167	0.00850315	317	307.5	2.50106	317	317	62.8549	contig115740_1	0	612	317	307.5	2.50106	222	227	2.34635	222	222	48.6437	contig115740_1	0	612	222	227	2.34635
contig115741_2	555	555	-555	-2.00726	0.302604	0.302604	-0.302604	-1.11039	477	477	-477	-1.83173	-6.0322e-05	-1.81639	-11.6174	0	0	1106	1050.5	3.04376	1106	1106	66.6719	contig115741_2	0	2013	1106	1050.5	3.04376	551	573.5	2.74115	551	551	36.7057	contig115741_2	0	2013	551	573.5	2.74115
contig115744_1	6	6	6	1.06522	0.0274382	0.0274382	0.0274382	1.01397	7.5	7.5	7.5	1.08242	1.97771e-06	1.17715	1.12476	0.260692	0.355379	92	91	1.96379	92	92	22.8302	contig115744_1	0	489	92	91	1.96379	98	98.5	1.99123	98	98	26.8746	contig115744_1	0	489	98	98.5	1.99123
contig115745_3	221	221	221	2.26286	0.354657	0.354657	0.354657	1.15811	238	238	238	2.39589	3.18673e-05	2.50064	10.4546	0	0	175	170.5	2.24304	175	175	16.6948	contig115745_3	0	1272	175	170.5	2.24304	396	408.5	2.5977	396	396	41.7478	contig115745_3	0	1272	396	408.5	2.5977
contig115750_1	53	53	53	1.19414	0.077055	0.077055	0.077055	1.03163	70.5	70.5	70.5	1.26504	1.05883e-05	1.31962	3.39152	0.000695073	0.00207965	273	266	2.43616	273	273	17.2272	contig115750_1	0	1923	273	266	2.43616	326	336.5	2.51322	326	326	22.7334	contig115750_1	0	1923	326	336.5	2.51322
contig115752_1	4	4	-4	-1.03636	0.0155122	0.0155122	-0.0155122	-1.0076	0.5	0.5	-0.5	-1.00448	9.17243e-07	1.06631	0.480436	0.630918	0.713057	114	112	2.0569	114	114	18.8984	contig115752_1	0	732	114	112	2.0569	110	111.5	2.04139	110	110	20.1515	contig115752_1	0	732	110	111.5	2.04139
contig115756_1	9	9	-9	-1.24324	0.0945561	0.0945561	-0.0945561	-1.0603	10.5	10.5	-10.5	-1.29167	-6.20334e-07	-1.12503	-0.533776	0.593496	0.681981	46	46.5	1.66276	46	46	9.49319	contig115756_1	0	588	46	46.5	1.66276	37	36	1.5682	37	37	8.4382	contig115756_1	0	588	37	36	1.5682
contig115758_1	12	12	-12	-1.2	0.0791812	0.0791812	-0.0791812	-1.04453	12	12	-12	-1.20168	-6.91099e-07	-1.08589	-0.471549	0.637249	0.717617	72	71.5	1.85733	72	72	8.41718	contig115758_1	0	1038	72	71.5	1.85733	60	59.5	1.77815	60	60	7.75138	contig115758_1	0	1038	60	59.5	1.77815
contig115759_1	28	28	-28	-1.35	0.130334	0.130334	-0.130334	-1.06849	26.5	26.5	-26.5	-1.33125	-2.37764e-06	-1.22163	-1.35938	0.174026	0.25594	108	106.5	2.03342	108	108	9.77297	contig115759_1	0	1341	108	106.5	2.03342	80	80	1.90309	80	80	7.99993	contig115759_1	0	1341	80	80	1.90309
contig115762_1	42	42	42	1.26087	0.10067	0.10067	0.10067	1.04562	49.5	49.5	49.5	1.31429	7.6851e-06	1.39336	3.15773	0.00159001	0.00440111	161	157.5	2.20683	161	161	15.3231	contig115762_1	0	1275	161	157.5	2.20683	203	207	2.3075	203	203	21.3506	contig115762_1	0	1275	203	207	2.3075
contig115763_1	52	52	52	1.1543	0.0623197	0.0623197	0.0623197	1.02466	74	74	74	1.2263	1.12703e-05	1.2756	3.27906	0.00104155	0.0029965	337	327	2.52763	337	337	50.6743	contig115763_1	0	807	337	327	2.52763	389	401	2.58995	389	389	64.64	contig115763_1	0	807	389	401	2.58995
contig115765_2	42	42	42	1.13043	0.0532455	0.0532455	0.0532455	1.02123	63.5	63.5	63.5	1.2032	9.73805e-06	1.24922	2.91468	0.00356053	0.00907199	322	312.5	2.50786	322	322	24.1645	contig115765_2	0	1617	322	312.5	2.50786	364	376	2.5611	364	364	30.1868	contig115765_2	0	1617	364	376	2.5611
contig115766_1	7	7	-7	-4.5	0.653213	0.653213	-0.653213	-3.16993	7	7	-7	-4.5	-8.23931e-07	-4.0721	-1.94745	0.0514807	0.0924372	9	9	0.954243	9	9	2.02246	contig115766_1	0	540	9	9	0.954243	2	2	0.30103	2	2	0.496663	contig115766_1	0	540	2	2	0.30103
contig115769_1	345	345	345	3.80488	0.580341	0.580341	0.580341	1.27769	366.5	366.5	366.5	4.04149	4.78325e-05	4.20469	15.4244	0	0	123	120.5	2.08991	123	123	10.3007	contig115769_1	0	1449	123	120.5	2.08991	468	487	2.67025	468	468	43.3114	contig115769_1	0	1449	468	487	2.67025
contig115772_1	58	58	58	1.06729	0.0282806	0.0282806	0.0282806	1.00963	141	141	141	1.1706	1.87693e-05	1.17944	3.4857	0.000490848	0.00151296	862	826.5	2.93551	862	862	86.5192	contig115772_1	0	1209	862	826.5	2.93551	920	967.5	2.96379	920	920	102.044	contig115772_1	0	1209	920	967.5	2.96379
contig115774_1	186	186	186	1.10783	0.0444716	0.0444716	0.0444716	1.01374	409.5	409.5	409.5	1.24939	4.69382e-05	1.22424	6.10291	1.04155e-09	7.12056e-09	1725	1642	3.23679	1725	1725	53.7557	contig115774_1	0	3894	1725	1642	3.23679	1911	2051.5	3.28126	1911	1911	65.8097	contig115774_1	0	3894	1911	2051.5	3.28126
contig115782_1	42	42	42	2.61538	0.417536	0.417536	0.417536	1.29508	41.5	41.5	41.5	2.56604	5.96369e-06	2.89021	4.82196	1.42153e-06	6.77753e-06	26	26.5	1.41497	26	26	8.02809	contig115782_1	0	393	26	26.5	1.41497	68	68	1.83251	68	68	23.2029	contig115782_1	0	393	68	68	1.83251
contig115785_1	307	307	-307	-1.17443	0.0698278	0.0698278	-0.0698278	-1.02152	94	94	-94	-1.05058	-1.48116e-05	-1.06276	-1.87714	0.0604986	0.105862	2067	1952.5	3.31534	2067	2067	77.7031	contig115785_1	0	3228	2067	1952.5	3.31534	1760	1858.5	3.24551	1760	1760	73.1146	contig115785_1	0	3228	1760	1858.5	3.24551
contig115786_1	7	7	7	1.29167	0.11115	0.11115	0.11115	1.08053	5.5	5.5	5.5	1.22449	1.24472e-06	1.4274	1.31572	0.188268	0.271988	24	24.5	1.38021	24	24	7.70461	contig115786_1	0	378	24	24.5	1.38021	31	30	1.49136	31	31	10.9975	contig115786_1	0	378	31	30	1.49136
contig115787_1	12	12	-12	-1.01667	0.00717858	0.00717858	-0.00717858	-1.00251	50.5	50.5	50.5	1.07189	7.7247e-06	1.08696	1.58924	0.112006	0.177791	732	702.5	2.86451	732	732	70.4972	contig115787_1	0	1260	732	702.5	2.86451	720	753	2.85733	720	720	76.6279	contig115787_1	0	1260	720	753	2.85733
contig115788_1	16	16	16	3.66667	0.564271	0.564271	0.564271	1.72514	15	15	15	3.5	2.22209e-06	4.05196	3.29196	0.000994916	0.00287547	6	6	0.778151	6	6	2.12891	contig115788_1	0	342	6	6	0.778151	22	21	1.34242	22	22	8.62624	contig115788_1	0	342	22	21	1.34242
contig115791_1	127	127	-127	-1.15301	0.0618338	0.0618338	-0.0618338	-1.02118	38	38	-38	-1.0435	-4.82764e-06	-1.04337	-0.895302	0.370626	0.468413	957	911.5	2.98091	957	957	130.777	contig115791_1	0	888	957	911.5	2.98091	830	873.5	2.91908	830	830	125.34	contig115791_1	0	888	830	873.5	2.91908
contig115792_1	138	138	-138	-1.17337	0.0694338	0.0694338	-0.0694338	-1.02394	55.5	55.5	-55.5	-1.06671	-6.59601e-06	-1.06179	-1.24324	0.213781	0.301424	934	887.5	2.97035	934	934	82.6687	contig115792_1	0	1371	934	887.5	2.97035	796	832	2.90091	796	796	77.8576	contig115792_1	0	1371	796	832	2.90091
contig115793_1	57	57	57	1.93443	0.286552	0.286552	0.286552	1.1605	59.5	59.5	59.5	1.98347	8.42146e-06	2.1377	4.93441	8.03941e-07	3.96909e-06	61	60.5	1.78533	61	61	12.5888	contig115793_1	0	588	61	60.5	1.78533	118	120	2.07188	118	118	26.911	contig115793_1	0	588	118	120	2.07188
contig115794_2	978	978	978	3.45729	0.538735	0.538735	0.538735	1.20722	1078	1078	1078	3.79637	0.000136224	3.82058	25.3555	0	0	398	385.5	2.59988	398	398	46.2609	contig115794_2	0	1044	398	385.5	2.59988	1376	1463.5	3.13862	1376	1376	176.743	contig115794_2	0	1044	1376	1463.5	3.13862
contig115795_1	722	722	722	1.33691	0.126102	0.126102	0.126102	1.03786	1130	1130	1130	1.56163	0.000124145	1.47739	13.7543	0	0	2143	2012	3.33102	2143	2143	126.36	contig115795_1	0	2058	2143	2012	3.33102	2865	3142	3.45712	2865	2865	186.683	contig115795_1	0	2058	2865	3142	3.45712
contig115799_1	7	7	-7	-1.38889	0.142668	0.142668	-0.142668	-1.11365	8.5	8.5	-8.5	-1.5	-6.19912e-07	-1.25682	-0.741085	0.458642	0.556582	25	25.5	1.39794	25	25	5.77846	contig115799_1	0	525	25	25.5	1.39794	18	17	1.25527	18	18	4.59768	contig115799_1	0	525	18	17	1.25527
contig115804_1	523	523	523	2.15965	0.334382	0.334382	0.334382	1.12598	592.5	592.5	592.5	2.36051	7.58845e-05	2.38658	15.7593	0	0	451	435.5	2.65418	451	451	53.0308	contig115804_1	0	1032	451	435.5	2.65418	974	1028	2.98856	974	974	126.562	contig115804_1	0	1032	974	1028	2.98856
contig115805_1	51	51	51	1.10625	0.0438533	0.0438533	0.0438533	1.01636	89.5	89.5	89.5	1.19372	1.29596e-05	1.22249	3.19523	0.00139718	0.00391774	480	462	2.68124	480	480	27.9362	contig115805_1	0	2085	480	462	2.68124	531	551.5	2.72509	531	531	34.1518	contig115805_1	0	2085	531	551.5	2.72509
contig115806_1	20	20	-20	-6	0.778151	0.778151	-0.778151	-2.29248	21	21	-21	-7	-2.37595e-06	-5.42947	-3.5199	0.000431713	0.00135103	24	24.5	1.38021	24	24	6.38672	contig115806_1	0	456	24	24.5	1.38021	4	3.5	0.60206	4	4	1.17631	contig115806_1	0	456	4	3.5	0.60206
contig115809_1	209	209	-209	-1.31194	0.117914	0.117914	-0.117914	-1.04172	145.5	145.5	-145.5	-1.2086	-1.68183e-05	-1.18719	-3.35005	0.000807982	0.00237971	879	843	2.94399	879	879	68.1128	contig115809_1	0	1566	879	843	2.94399	670	697.5	2.82607	670	670	57.3731	contig115809_1	0	1566	670	697.5	2.82607
contig115811_1	315	315	-315	-1.59886	0.20381	0.20381	-0.20381	-1.0749	261	261	-261	-1.47758	-3.15174e-05	-1.44683	-6.68277	2.3447e-11	1.85429e-10	841	807.5	2.9248	841	841	234.606	contig115811_1	0	435	841	807.5	2.9248	526	546.5	2.72099	526	526	162.152	contig115811_1	0	435	526	546.5	2.72099
contig115813_1	15	15	-15	-1.71429	0.234083	0.234083	-0.234083	-1.17704	16.5	16.5	-16.5	-1.825	-1.55244e-06	-1.55128	-1.61194	0.106974	0.17075	36	36.5	1.5563	36	36	10.867	contig115813_1	0	402	36	36.5	1.5563	21	20	1.32222	21	21	7.00517	contig115813_1	0	402	21	20	1.32222
contig115815_1	23	23	23	2.04545	0.31079	0.31079	0.31079	1.23151	21.5	21.5	21.5	1.95556	3.3648e-06	2.26039	3.22251	0.00127072	0.00358964	22	22.5	1.34242	22	22	5.42612	contig115815_1	0	492	22	22.5	1.34242	45	44	1.65321	45	45	12.2651	contig115815_1	0	492	45	44	1.65321
contig115817_1	53	53	53	2.43243	0.386041	0.386041	0.386041	1.24617	53	53	53	2.41333	7.57904e-06	2.68803	5.27212	1.34854e-07	7.3547e-07	37	37.5	1.5682	37	37	13.0141	contig115817_1	0	345	37	37.5	1.5682	90	90.5	1.95424	90	90	34.9823	contig115817_1	0	345	90	90.5	1.95424
contig115819_1	336	336	-336	-1.64615	0.21647	0.21647	-0.21647	-1.0797	280.5	280.5	-280.5	-1.51896	-3.41422e-05	-1.48962	-7.21561	5.36904e-13	4.79457e-12	856	821	2.93247	856	856	64.1195	contig115819_1	0	1620	856	821	2.93247	520	540.5	2.716	520	520	43.0441	contig115819_1	0	1620	520	540.5	2.716
contig115820_1	136	136	-136	-1.35233	0.131083	0.131083	-0.131083	-1.05068	103.5	103.5	-103.5	-1.26005	-1.15813e-05	-1.22374	-3.013	0.00258679	0.00681288	522	501.5	2.71767	522	522	53.4544	contig115820_1	0	1185	522	501.5	2.71767	386	398	2.58659	386	386	43.6812	contig115820_1	0	1185	386	398	2.58659
contig115822_2	26	26	26	1.23214	0.0906611	0.0906611	0.0906611	1.04424	31	31	31	1.28182	4.91471e-06	1.36162	2.4367	0.0148218	0.0315886	112	110	2.04922	112	112	22.6516	contig115822_2	0	600	112	110	2.04922	138	141	2.13988	138	138	30.8427	contig115822_2	0	600	138	141	2.13988
contig115825_1	78	78	78	1.64463	0.216068	0.216068	0.216068	1.10374	85.5	85.5	85.5	1.72152	1.20026e-05	1.81745	5.25989	1.4414e-07	7.83265e-07	121	118.5	2.08279	121	121	17.7977	contig115825_1	0	825	121	118.5	2.08279	199	204	2.29885	199	199	32.3463	contig115825_1	0	825	199	204	2.29885
contig115830_1	651	651	651	2.74064	0.437852	0.437852	0.437852	1.17018	717	717	717	2.98066	9.20673e-05	3.02863	19.2969	0	0	374	362	2.57287	374	374	136.288	contig115830_1	0	333	374	362	2.57287	1025	1079	3.01072	1025	1025	412.767	contig115830_1	0	333	1025	1079	3.01072
contig115832_1	72	72	72	1.21053	0.0829742	0.0829742	0.0829742	1.03274	97.5	97.5	97.5	1.29456	1.4016e-05	1.33773	3.99619	6.43693e-05	0.000235697	342	331	2.53403	342	342	53.6187	contig115832_1	0	774	342	331	2.53403	414	428.5	2.617	414	414	71.7273	contig115832_1	0	774	414	428.5	2.617
contig115833_2	91	91	-91	-1.31488	0.118886	0.118886	-0.118886	-1.04831	70	70	-70	-1.2349	-7.35754e-06	-1.18985	-2.22998	0.025749	0.0511298	380	368	2.57978	380	380	104.563	contig115833_2	0	441	380	368	2.57978	289	298	2.4609	289	289	87.8789	contig115833_2	0	441	289	298	2.4609
contig115834_1	118	118	118	1.29723	0.113017	0.113017	0.113017	1.04349	150.5	150.5	150.5	1.39142	2.08859e-05	1.43354	5.42176	5.90158e-08	3.35743e-07	397	384.5	2.59879	397	397	21.6712	contig115834_1	0	2223	397	384.5	2.59879	515	535	2.71181	515	515	31.0665	contig115834_1	0	2223	515	535	2.71181
contig115837_1	1151	1151	-1151	-1.51499	0.180409	0.180409	-0.180409	-1.05387	681.5	681.5	-681.5	-1.28068	-0.000111172	-1.37093	-11.6262	0	0	3386	3109.5	3.52969	3386	3386	295.812	contig115837_1	0	1389	3386	3109.5	3.52969	2235	2428	3.34928	2235	2235	215.775	contig115837_1	0	1389	2235	2428	3.34928
contig115838_1	130	130	-130	-1.15495	0.0625618	0.0625618	-0.0625618	-1.0214	39	39	-39	-1.04414	-5.07693e-06	-1.04512	-0.936049	0.349248	0.448318	969	922.5	2.98632	969	969	78.7054	contig115838_1	0	1494	969	922.5	2.98632	839	883.5	2.92376	839	839	75.3072	contig115838_1	0	1494	839	883.5	2.92376
contig115843_1	6	6	-6	-2	0.30103	0.30103	-0.30103	-1.38685	7	7	-7	-2.27273	-6.51579e-07	-1.80982	-1.20393	0.228615	0.318416	12	12.5	1.07918	12	12	4.49436	contig115843_1	0	324	12	12.5	1.07918	6	5.5	0.778151	6	6	2.48331	contig115843_1	0	324	6	5.5	0.778151
contig115845_1	10	10	-10	-1.15385	0.0621479	0.0621479	-0.0621479	-1.03428	9	9	-9	-1.13846	-3.84648e-07	-1.04413	-0.254843	0.798844	0.85247	75	74	1.87506	75	75	16.3983	contig115845_1	0	555	75	74	1.87506	65	65	1.81291	65	65	15.7053	contig115845_1	0	555	65	65	1.81291
contig115847_1	53	53	53	2.82759	0.451416	0.451416	0.451416	1.30868	53	53	53	2.79661	7.47703e-06	3.12471	5.5634	2.64562e-08	1.57295e-07	29	29.5	1.4624	29	29	4.94948	contig115847_1	0	711	29	29.5	1.4624	82	82.5	1.91381	82	82	15.4657	contig115847_1	0	711	82	82.5	1.91381
contig115849_1	1224	1224	-1224	-2.15038	0.332514	0.332514	-0.332514	-1.10985	1022.5	1022.5	-1022.5	-1.91417	-0.000134962	-1.9459	-18.2759	0	0	2288	2141	3.35946	2288	2288	188.105	contig115849_1	0	1476	2288	2141	3.35946	1064	1118.5	3.02694	1064	1064	96.6675	contig115849_1	0	1476	1064	1118.5	3.02694
contig115851_1	4	4	4	1.02339	0.0100419	0.0100419	0.0100419	1.0045	12.5	12.5	12.5	1.07508	2.71685e-06	1.13093	1.145	0.25221	0.345761	171	166.5	2.233	171	171	18.5437	contig115851_1	0	1119	171	166.5	2.233	175	179	2.24304	175	175	20.9717	contig115851_1	0	1119	175	179	2.24304
contig115852_2	266	266	-266	-1.16269	0.0654644	0.0654644	-0.0654644	-1.02037	79	79	-79	-1.04572	-1.14302e-05	-1.05213	-1.50702	0.131805	0.203212	1901	1807	3.27898	1901	1901	341.751	contig115852_2	0	675	1901	1807	3.27898	1635	1728	3.21352	1635	1635	324.817	contig115852_2	0	675	1635	1728	3.21352
contig115853_1	14	14	-14	-2.4	0.380211	0.380211	-0.380211	-1.38021	15	15	-15	-2.57895	-1.57136e-06	-2.17179	-2.11255	0.0346393	0.0658148	24	24.5	1.38021	24	24	6.98404	contig115853_1	0	417	24	24.5	1.38021	10	9.5	1	10	10	3.2158	contig115853_1	0	417	10	9.5	1
contig115855_1	15	15	15	2.36364	0.373581	0.373581	0.373581	1.35873	13.5	13.5	13.5	2.17391	2.15175e-06	2.61201	2.77308	0.00555284	0.0134101	11	11.5	1.04139	11	11	4.31982	contig115855_1	0	309	11	11.5	1.04139	26	25	1.41497	26	26	11.2834	contig115855_1	0	309	26	25	1.41497
contig115857_1	46	46	46	1.14935	0.0604525	0.0604525	0.0604525	1.02429	67	67	67	1.22446	1.00959e-05	1.27012	3.07608	0.0020974	0.00564567	308	298.5	2.48855	308	308	20.9033	contig115857_1	0	1788	308	298.5	2.48855	354	365.5	2.549	354	354	26.5498	contig115857_1	0	1788	354	365.5	2.549
contig115859_1	20	20	20	4.33333	0.636822	0.636822	0.636822	1.81838	19	19	19	4.16667	2.75849e-06	4.78868	3.82268	0.00013201	0.000457995	6	6	0.778151	6	6	1.21348	contig115859_1	0	600	6	6	0.778151	26	25	1.41497	26	26	5.81095	contig115859_1	0	600	26	25	1.41497
contig115860_1	289	289	-289	-1.4453	0.159958	0.159958	-0.159958	-1.05688	216.5	216.5	-216.5	-1.32027	-2.67939e-05	-1.30787	-5.27281	1.34354e-07	7.32996e-07	938	892.5	2.9722	938	938	100.109	contig115860_1	0	1137	938	892.5	2.9722	649	676	2.81224	649	649	76.5437	contig115860_1	0	1137	649	676	2.81224
contig115861_1	21	21	21	1.22826	0.0892906	0.0892906	0.0892906	1.04547	23.5	23.5	23.5	1.25824	3.98919e-06	1.35733	2.18415	0.0289513	0.0564573	92	91	1.96379	92	92	30.5027	contig115861_1	0	366	92	91	1.96379	113	114.5	2.05308	113	113	41.4021	contig115861_1	0	366	113	114.5	2.05308
contig115862_1	68	68	-68	-1.2931	0.111633	0.111633	-0.111633	-1.04719	54.5	54.5	-54.5	-1.22996	-5.29336e-06	-1.17014	-1.7991	0.0720033	0.122743	300	291.5	2.47712	300	300	57.2395	contig115862_1	0	636	300	291.5	2.47712	232	237	2.36549	232	232	48.9166	contig115862_1	0	636	232	237	2.36549
contig115863_1	109	109	-109	-1.48444	0.171564	0.171564	-0.171564	-1.07294	94.5	94.5	-94.5	-1.41176	-1.03579e-05	-1.34329	-3.43435	0.000593985	0.00180509	334	324	2.52375	334	334	17.5228	contig115863_1	0	2313	334	324	2.52375	225	229.5	2.35218	225	225	13.0446	contig115863_1	0	2313	225	229.5	2.35218
contig115864_1	5	5	-5	#DIV/0!	#DIV/0!	0	#DIV/0!	0	5	5	-5	#DIV/0!	-6.06738e-07	-1000000	-2.1271	0.0334117	0.0638518	5	5	0.69897	5	5	2.00244	contig115864_1	0	303	5	5	0.69897	0	0	#DIV/0!	0	0	0	contig115864_1	0	303	0	0	#DIV/0!
contig115865_2	11	11	-11	-1.04911	0.0208198	0.0208198	-0.0208198	-1.00886	1	1	-1	-1.00437	1.52145e-06	1.05335	0.55671	0.577726	0.666821	235	230	2.37107	235	235	28.6312	contig115865_2	0	996	235	230	2.37107	224	229	2.35025	224	224	30.1588	contig115865_2	0	996	224	229	2.35025
contig115866_1	54	54	-54	-1.36	0.133539	0.133539	-0.133539	-1.06137	45.5	45.5	-45.5	-1.29739	-4.64009e-06	-1.23068	-1.93331	0.053198	0.0950496	204	198.5	2.30963	204	204	27.7833	contig115866_1	0	891	204	198.5	2.30963	150	153	2.17609	150	150	22.5756	contig115866_1	0	891	150	153	2.17609
contig115867_1	21	21	21	1.15789	0.0636691	0.0636691	0.0636691	1.02998	27	27	27	1.20769	4.51199e-06	1.27957	2.08787	0.0368099	0.0692586	133	130	2.12385	133	133	22.604	contig115867_1	0	714	133	130	2.12385	154	157	2.18752	154	154	28.9233	contig115867_1	0	714	154	157	2.18752
contig115868_1	12	12	12	1.13333	0.0543577	0.0543577	0.0543577	1.02782	13.5	13.5	13.5	1.15169	2.7568e-06	1.25242	1.55965	0.118842	0.186557	90	89	1.95424	90	90	8.3305	contig115868_1	0	1311	90	89	1.95424	102	102.5	2.0086	102	102	10.4333	contig115868_1	0	1311	102	102.5	2.0086
contig115870_2	128	128	-128	-1.30993	0.117247	0.117247	-0.117247	-1.04482	93.5	93.5	-93.5	-1.21897	-1.02662e-05	-1.18537	-2.60569	0.00916898	0.0207983	541	520.5	2.7332	541	541	70.5904	contig115870_2	0	930	541	520.5	2.7332	413	427	2.61595	413	413	59.5514	contig115870_2	0	930	413	427	2.61595
contig115873_1	7	7	-7	-1.0875	0.0364293	0.0364293	-0.0364293	-1.01914	6	6	-6	-1.075	1.70664e-07	1.01617	0.103528	0.917544	0.940793	87	86	1.93952	87	87	7.48741	contig115873_1	0	1410	87	86	1.93952	80	80	1.90309	80	80	7.60845	contig115873_1	0	1410	80	80	1.90309
contig115874_1	89	89	-89	-1.35317	0.131354	0.131354	-0.131354	-1.0547	72.5	72.5	-72.5	-1.28155	-7.58664e-06	-1.2245	-2.44232	0.0145934	0.0311292	341	330	2.53275	341	341	58.9452	contig115874_1	0	702	341	330	2.53275	252	257.5	2.4014	252	252	48.1381	contig115874_1	0	702	252	257.5	2.4014
contig115879_1	112	112	-112	-1.1203	0.0493346	0.0493346	-0.0493346	-1.01662	13	13	-13	-1.01327	-1.71956e-06	-1.01377	-0.303418	0.761571	0.821989	1043	992.5	3.01828	1043	1043	75.6067	contig115879_1	0	1674	1043	992.5	3.01828	931	979.5	2.96895	931	931	74.5795	contig115879_1	0	1674	931	979.5	2.96895
contig115882_1	66	66	66	#DIV/0!	#DIV/0!	0	#DIV/0!	0	65.5	65.5	65.5	#DIV/0!	8.85053e-06	1000000	8.54023	0	0	0	0	0	0	0	0	contig115882_1	0	411	0	0	0	66	65.5	1.81954	66	66	21.5341	contig115882_1	0	411	66	65.5	1.81954
contig115884_1	95	95	95	1.21205	0.0835218	0.0835218	0.0835218	1.0315	132.5	132.5	132.5	1.30671	1.84519e-05	1.33942	4.59505	4.32638e-06	1.9241e-05	448	432	2.65128	448	448	72.485	contig115884_1	0	750	448	432	2.65128	543	564.5	2.7348	543	543	97.0876	contig115884_1	0	750	543	564.5	2.7348
contig115886_1	431	431	431	2.09391	0.320958	0.320958	0.320958	1.12366	487	487	487	2.27654	6.28206e-05	2.31394	14.1055	0	0	394	381.5	2.5955	394	394	30.1266	contig115886_1	0	1587	394	381.5	2.5955	825	868.5	2.91645	825	825	69.7111	contig115886_1	0	1587	825	868.5	2.91645
contig115887_1	35	35	-35	-1.27132	0.104254	0.104254	-0.104254	-1.0494	28.5	28.5	-28.5	-1.21673	-2.60226e-06	-1.15043	-1.19177	0.233351	0.323689	164	160	2.21484	164	164	37.4784	contig115887_1	0	531	164	160	2.21484	129	131.5	2.11059	129	129	32.5777	contig115887_1	0	531	129	131.5	2.11059
contig115888_1	110	110	-110	-1.36066	0.133748	0.133748	-0.133748	-1.05384	88	88	-88	-1.27981	-9.45912e-06	-1.23127	-2.76354	0.00571775	0.0137704	415	402.5	2.61805	415	415	34.1882	contig115888_1	0	1473	415	402.5	2.61805	305	314.5	2.4843	305	305	27.7666	contig115888_1	0	1473	305	314.5	2.4843
contig115889_1	12	12	-12	-1.08824	0.0367228	0.0367228	-0.0367228	-1.01721	5.5	5.5	-5.5	-1.03957	2.77993e-07	1.01548	0.129316	0.897108	0.92568	148	144.5	2.17026	148	148	15.9215	contig115889_1	0	1128	148	144.5	2.17026	136	139	2.13354	136	136	16.168	contig115889_1	0	1128	136	139	2.13354
contig115891_1	38	38	38	2.35714	0.372386	0.372386	0.372386	1.25732	37	37	37	2.29825	5.45279e-06	2.60483	4.40888	1.03908e-05	4.35379e-05	28	28.5	1.44716	28	28	2.87456	contig115891_1	0	1182	28	28.5	1.44716	66	65.5	1.81954	66	66	7.48776	contig115891_1	0	1182	66	65.5	1.81954
contig115893_1	4	4	-4	-1.5	0.176091	0.176091	-0.176091	-1.19499	5	5	-5	-1.66667	-3.83381e-07	-1.35737	-0.672028	0.501566	0.598077	12	12.5	1.07918	12	12	2.80573	contig115893_1	0	519	12	12.5	1.07918	8	7.5	0.90309	8	8	2.06703	contig115893_1	0	519	8	7.5	0.90309
contig115895_1	667	667	667	5.47651	0.738504	0.738504	0.738504	1.33983	709	709	709	5.88966	9.13439e-05	6.05198	23.0516	0	0	149	145	2.17319	149	149	29.257	contig115895_1	0	618	149	145	2.17319	816	854	2.91169	816	816	177.063	contig115895_1	0	618	816	854	2.91169
contig115896_1	26	26	-26	-1.125	0.0511525	0.0511525	-0.0511525	-1.02207	17	17	-17	-1.08038	-5.02786e-07	-1.01803	-0.187478	0.851286	0.893699	234	228.5	2.36922	234	234	33.804	contig115896_1	0	840	234	228.5	2.36922	208	211.5	2.31806	208	208	33.2054	contig115896_1	0	840	208	211.5	2.31806
contig115897_1	7	7	7	1.056	0.0236639	0.0236639	0.0236639	1.01129	12.5	12.5	12.5	1.10204	2.53259e-06	1.16696	1.23844	0.215554	0.303669	125	122.5	2.09691	125	125	35.6067	contig115897_1	0	426	125	122.5	2.09691	132	135	2.12057	132	132	41.5518	contig115897_1	0	426	132	135	2.12057
contig115898_1	152	152	152	2.63441	0.420683	0.420683	0.420683	1.21371	158	158	158	2.71739	2.15689e-05	2.91123	9.19699	0	0	93	92	1.96848	93	93	8.07248	contig115898_1	0	1398	93	92	1.96848	245	250	2.38917	245	245	23.5009	contig115898_1	0	1398	245	250	2.38917
contig115900_1	28	28	-28	-1.5283	0.184209	0.184209	-0.184209	-1.10683	28	28	-28	-1.53333	-2.72192e-06	-1.38298	-1.8433	0.0652849	0.113088	81	80.5	1.90849	81	81	13.373	contig115900_1	0	735	81	80.5	1.90849	53	52.5	1.72428	53	53	9.66972	contig115900_1	0	735	53	52.5	1.72428
contig115903_1	859	859	-859	-3.4755	0.541018	0.541018	-0.541018	-1.21297	792	792	-792	-3.21229	-9.9813e-05	-3.14503	-19.8561	0	0	1206	1150	3.08135	1206	1206	83.6737	contig115903_1	0	1749	1206	1150	3.08135	347	358	2.54033	347	347	26.6051	contig115903_1	0	1749	347	358	2.54033
contig115904_1	79	79	-79	-1.27336	0.10495	0.10495	-0.10495	-1.04265	58	58	-58	-1.19463	-5.90136e-06	-1.15228	-1.80489	0.071092	0.121432	368	356	2.56585	368	368	42.7739	contig115904_1	0	1044	368	356	2.56585	289	298	2.4609	289	289	37.1212	contig115904_1	0	1044	289	298	2.4609
contig115905_1	22	22	22	1.14474	0.0587057	0.0587057	0.0587057	1.02691	29.5	29.5	29.5	1.19865	4.88836e-06	1.26503	2.12242	0.0338028	0.0644898	152	148.5	2.18184	152	152	16.7528	contig115905_1	0	1101	152	148.5	2.18184	174	178	2.24055	174	174	21.1927	contig115905_1	0	1101	174	178	2.24055
contig115907_1	60	60	60	1.28708	0.109606	0.109606	0.109606	1.04724	72.5	72.5	72.5	1.35627	1.07109e-05	1.42233	3.84054	0.000122766	0.000428424	209	203.5	2.32015	209	209	76.8535	contig115907_1	0	330	209	203.5	2.32015	269	276	2.42975	269	269	109.311	contig115907_1	0	330	269	276	2.42975
contig115908_1	72	72	72	1.42353	0.153366	0.153366	0.153366	1.06876	81.5	81.5	81.5	1.49245	1.18228e-05	1.57311	4.56615	4.96765e-06	2.19249e-05	170	165.5	2.23045	170	170	33.7077	contig115908_1	0	612	170	165.5	2.23045	242	247	2.38382	242	242	53.026	contig115908_1	0	612	242	247	2.38382
contig115911_1	34	34	-34	-1.20118	0.0796093	0.0796093	-0.0796093	-1.03573	25	25	-25	-1.14493	-1.97087e-06	-1.08697	-0.801055	0.4231	0.52148	203	197.5	2.3075	203	203	31.2213	contig115911_1	0	789	203	197.5	2.3075	169	172.5	2.22789	169	169	28.7233	contig115911_1	0	789	169	172.5	2.22789
contig115912_1	160	160	160	1.61069	0.207011	0.207011	0.207011	1.0856	181.5	181.5	181.5	1.70898	2.47966e-05	1.77994	7.43269	1.06359e-13	1.00053e-12	262	256	2.4183	262	262	33.967	contig115912_1	0	936	262	256	2.4183	422	437.5	2.62531	422	422	60.4591	contig115912_1	0	936	422	437.5	2.62531
contig115913_1	4	4	4	1.13793	0.0561159	0.0561159	0.0561159	1.03837	2.5	2.5	2.5	1.08475	9.06181e-07	1.2575	0.902177	0.366963	0.465316	29	29.5	1.4624	29	29	9.94091	contig115913_1	0	354	29	29.5	1.4624	33	32	1.51851	33	33	12.5007	contig115913_1	0	354	33	32	1.51851
contig115914_3	149	149	-149	-1.13951	0.0567193	0.0567193	-0.0567193	-1.01873	36.5	36.5	-36.5	-1.03252	-4.4625e-06	-1.03116	-0.731878	0.464243	0.561735	1217	1159	3.08529	1217	1217	85.463	contig115914_3	0	1728	1217	1159	3.08529	1068	1122.5	3.02857	1068	1068	82.8806	contig115914_3	0	1728	1068	1122.5	3.02857
contig115915_1	108	108	108	2.54286	0.405322	0.405322	0.405322	1.21968	113	113	113	2.6259	1.53753e-05	2.81006	7.65371	1.95399e-14	1.92066e-13	70	69.5	1.8451	70	70	16.4619	contig115915_1	0	516	70	69.5	1.8451	178	182.5	2.25042	178	178	46.2589	contig115915_1	0	516	178	182.5	2.25042
contig115917_1	2	2	2	1.15385	0.0621479	0.0621479	0.0621479	1.05579	0.5	0.5	0.5	1.03704	4.33964e-07	1.27509	0.642904	0.520286	0.61358	13	13.5	1.11394	13	13	4.5331	contig115917_1	0	348	13	13.5	1.11394	15	14	1.17609	15	15	5.78012	contig115917_1	0	348	15	14	1.17609
contig115919_1	34	34	-34	-1.15247	0.0616283	0.0616283	-0.0616283	-1.02624	24	24	-24	-1.10549	-1.2823e-06	-1.04288	-0.458825	0.64636	0.724132	257	251.5	2.40993	257	257	22.404	contig115919_1	0	1392	257	251.5	2.40993	223	227.5	2.3483	223	223	21.4828	contig115919_1	0	1392	223	227.5	2.3483
contig115920_1	30	30	-30	-1.10417	0.0430346	0.0430346	-0.0430346	-1.0175	12	12	-12	-1.0404	3.19203e-08	1.00083	0.0101651	0.99189	0.994927	318	309	2.50243	318	318	49.283	contig115920_1	0	783	318	309	2.50243	288	297	2.45939	288	288	49.3237	contig115920_1	0	783	288	297	2.45939
contig115921_1	29	29	29	1.27358	0.105028	0.105028	0.105028	1.05186	33.5	33.5	33.5	1.32057	5.2405e-06	1.40741	2.6463	0.00813778	0.0187232	106	104.5	2.02531	106	106	11.0791	contig115921_1	0	1161	106	104.5	2.02531	135	138	2.13033	135	135	15.5929	contig115921_1	0	1161	135	138	2.13033
contig115922_2	96	96	96	1.12565	0.0514051	0.0514051	0.0514051	1.01783	174.5	174.5	174.5	1.23871	2.26154e-05	1.24394	4.39953	1.08488e-05	4.53142e-05	764	731	2.88309	764	764	24.9019	contig115922_2	0	3723	764	731	2.88309	860	905.5	2.9345	860	860	30.9764	contig115922_2	0	3723	860	905.5	2.9345
contig115924_2	35	35	35	1.06604	0.0277726	0.0277726	0.0277726	1.01019	78	78	78	1.15309	1.14516e-05	1.17806	2.71298	0.00666817	0.0157619	530	509.5	2.72428	530	530	21.6546	contig115924_2	0	2970	530	509.5	2.72428	565	587.5	2.75205	565	565	25.5104	contig115924_2	0	2970	565	587.5	2.75205
contig115926_1	203	203	-203	-1.99024	0.298906	0.298906	-0.298906	-1.1293	185.5	185.5	-185.5	-1.88756	-2.20196e-05	-1.801	-6.97202	3.12417e-12	2.64455e-11	408	394.5	2.61066	408	408	66.8149	contig115926_1	0	741	408	394.5	2.61066	205	209	2.31175	205	205	37.0989	contig115926_1	0	741	205	209	2.31175
contig115927_1	37	37	37	1.32174	0.121146	0.121146	0.121146	1.05879	42	42	42	1.37168	6.42805e-06	1.46063	3.08389	0.00204313	0.0055104	115	113	2.0607	115	115	16.7326	contig115927_1	0	834	115	113	2.0607	152	155	2.18184	152	152	24.4401	contig115927_1	0	834	152	155	2.18184
contig115929_1	16	16	-16	-1.10884	0.0448703	0.0448703	-0.0448703	-1.0207	9	9	-9	-1.06	-6.71339e-08	-1.00341	-0.0298908	0.976154	0.982808	163	159	2.21219	163	163	20.1013	contig115929_1	0	984	163	159	2.21219	147	150	2.16732	147	147	20.0331	contig115929_1	0	984	147	150	2.16732
contig115930_2	7	7	-7	-1.63636	0.21388	0.21388	-0.21388	-1.20538	8	8	-8	-1.7619	-7.0917e-07	-1.48076	-1.03234	0.301912	0.399696	18	18.5	1.25527	18	18	3.83203	contig115930_2	0	570	18	18.5	1.25527	11	10.5	1.04139	11	11	2.58787	contig115930_2	0	570	11	10.5	1.04139
contig115931_1	18	18	18	1.66667	0.221849	0.221849	0.221849	1.15499	16.5	16.5	16.5	1.6	2.75806e-06	1.8418	2.54807	0.0108322	0.0240739	27	27.5	1.43136	27	27	10.2068	contig115931_1	0	321	27	27.5	1.43136	45	44	1.65321	45	45	18.7989	contig115931_1	0	321	45	44	1.65321
contig115933_1	4	4	-4	-1.13333	0.0543577	0.0543577	-0.0543577	-1.0368	5.5	5.5	-5.5	-1.18966	-1.02854e-07	-1.02557	-0.100787	0.91972	0.942012	34	34.5	1.53148	34	34	11.2727	contig115933_1	0	366	34	34.5	1.53148	30	29	1.47712	30	30	10.9917	contig115933_1	0	366	30	29	1.47712
contig115935_1	860	860	-860	-3.17722	0.502047	0.502047	-0.502047	-1.19335	788.5	788.5	-788.5	-2.93735	-9.93223e-05	-2.8751	-19.169	0	0	1255	1195.5	3.09864	1255	1255	106.423	contig115935_1	0	1431	1255	1195.5	3.09864	395	407	2.5966	395	395	37.0154	contig115935_1	0	1431	395	407	2.5966
contig115938_1	39	39	39	1.59091	0.201645	0.201645	0.201645	1.11082	40	40	40	1.60606	6.07144e-06	1.75808	3.63972	0.000272939	0.000886977	66	66	1.81954	66	66	5.6801	contig115938_1	0	1410	66	66	1.81954	105	106	2.02119	105	105	9.98609	contig115938_1	0	1410	105	106	2.02119
contig115942_1	113	113	113	1.32754	0.123046	0.123046	0.123046	1.04849	142	142	142	1.42515	1.95523e-05	1.46703	5.40909	6.33473e-08	3.58961e-07	345	334	2.53782	345	345	62.0221	contig115942_1	0	675	345	334	2.53782	458	476	2.66087	458	458	90.9886	contig115942_1	0	675	458	476	2.66087
contig115943_1	50	50	-50	-1.09881	0.0409243	0.0409243	-0.0409243	-1.01513	10	10	-10	-1.01903	3.84732e-07	1.0057	0.0925513	0.92626	0.945884	556	535.5	2.74507	556	556	45.251	contig115943_1	0	1491	556	535.5	2.74507	506	525.5	2.70415	506	506	45.5091	contig115943_1	0	1491	506	525.5	2.70415
contig115944_1	13	13	-13	-1.13978	0.0568229	0.0568229	-0.0568229	-1.02887	11	11	-11	-1.11765	-3.91657e-07	-1.0314	-0.217647	0.827704	0.875233	106	104.5	2.02531	106	106	19.5782	contig115944_1	0	657	106	104.5	2.02531	93	93.5	1.96848	93	93	18.982	contig115944_1	0	657	93	93.5	1.96848
contig115945_2	57	57	-57	-1.42222	0.152967	0.152967	-0.152967	-1.0718	49	49	-49	-1.35507	-5.1954e-06	-1.28699	-2.25228	0.0243048	0.0485527	192	187	2.2833	192	192	21.4537	contig115945_2	0	1086	192	187	2.2833	135	138	2.13033	135	135	16.6698	contig115945_2	0	1086	135	138	2.13033
contig115947_1	8	8	-8	-1.21622	0.0850108	0.0850108	-0.0850108	-1.05421	9.5	9.5	-9.5	-1.26389	-4.98986e-07	-1.10057	-0.431971	0.665763	0.737908	45	45.5	1.65321	45	45	16.3983	contig115947_1	0	333	45	45.5	1.65321	37	36	1.5682	37	37	14.8999	contig115947_1	0	333	37	36	1.5682
contig115948_1	33	33	33	3.0625	0.486076	0.486076	0.486076	1.40368	32	32	32	2.93939	4.62928e-06	3.38431	4.50121	6.75666e-06	2.91568e-05	16	16.5	1.20412	16	16	3.40625	contig115948_1	0	570	16	16.5	1.20412	49	48.5	1.6902	49	49	11.5278	contig115948_1	0	570	49	48.5	1.6902
contig115949_1	105	105	-105	-1.16304	0.065596	0.065596	-0.065596	-1.02335	47	47	-47	-1.07004	-4.52972e-06	-1.05245	-0.951452	0.341375	0.440646	749	718	2.87448	749	749	41.3886	contig115949_1	0	2196	749	718	2.87448	644	671	2.80889	644	644	39.3259	contig115949_1	0	2196	644	671	2.80889
contig115952_1	3	3	-3	-1.05172	0.0219018	0.0219018	-0.0219018	-1.01242	3.5	3.5	-3.5	-1.06087	3.75528e-07	1.05073	0.269862	0.787266	0.843083	61	61	1.78533	61	61	24.674	contig115952_1	0	300	61	61	1.78533	58	57.5	1.76343	58	58	25.9258	contig115952_1	0	300	58	57.5	1.76343
contig115953_1	12	12	-12	-1.075	0.0314085	0.0314085	-0.0314085	-1.01425	3.5	3.5	-3.5	-1.02134	5.84023e-07	1.02798	0.251268	0.801607	0.85484	172	167.5	2.23553	172	172	33.9379	contig115953_1	0	615	172	167.5	2.23553	160	164	2.20412	160	160	34.8875	contig115953_1	0	615	160	164	2.20412
contig115956_1	284	284	284	1.4104	0.149344	0.149344	0.149344	1.05258	366	366	366	1.5512	4.69079e-05	1.55861	9.00416	0	0	692	664	2.84011	692	692	71.0428	contig115956_1	0	1182	692	664	2.84011	976	1030	2.98945	976	976	110.728	contig115956_1	0	1182	976	1030	2.98945
contig115957_1	33	33	33	1.30841	0.116744	0.116744	0.116744	1.05753	37.5	37.5	37.5	1.35545	5.78964e-06	1.4459	2.88788	0.00387853	0.00978966	107	105.5	2.02938	107	107	13.3996	contig115957_1	0	969	107	105.5	2.02938	140	143	2.14613	140	140	19.3745	contig115957_1	0	969	140	143	2.14613
contig115958_1	53	53	-53	-1.10392	0.0429382	0.0429382	-0.0429382	-1.01586	12	12	-12	-1.02264	7.1694e-08	1.00105	0.0171581	0.98631	0.991405	563	542	2.75051	563	563	56.649	contig115958_1	0	1206	563	542	2.75051	510	530	2.70757	510	510	56.7085	contig115958_1	0	1206	510	530	2.70757
contig115959_1	431	431	431	432	2.63548	2.63548	2.63548	#DIV/0!	447.5	447.5	447.5	896	5.78094e-05	477.395	21.7787	0	0	1	0.5	0	1	1	0.176634	contig115959_1	0	687	1	0.5	0	432	448	2.63548	432	432	84.3242	contig115959_1	0	687	432	448	2.63548
contig115960_1	38	38	38	1.16239	0.065353	0.065353	0.065353	1.02758	50.5	50.5	50.5	1.22052	8.07954e-06	1.28454	2.81572	0.00486673	0.0119537	234	229	2.36922	234	234	19.0829	contig115960_1	0	1488	234	229	2.36922	272	279.5	2.43457	272	272	24.5127	contig115960_1	0	1488	272	279.5	2.43457
contig115961_1	126	126	126	4.31579	0.63506	0.63506	0.63506	1.40199	129.5	129.5	129.5	4.36364	1.7381e-05	4.76929	9.5868	0	0	38	38.5	1.57978	38	38	10.1793	contig115961_1	0	453	38	38.5	1.57978	164	168	2.21484	164	164	48.5479	contig115961_1	0	453	164	168	2.21484
contig115962_1	36	36	36	1.16744	0.0672353	0.0672353	0.0672353	1.02883	46	46	46	1.21853	7.56907e-06	1.29012	2.7487	0.00598316	0.0143362	215	210.5	2.33244	215	215	27.6082	contig115962_1	0	945	215	210.5	2.33244	251	256.5	2.39967	251	251	35.6178	contig115962_1	0	945	251	256.5	2.39967
contig115966_1	1562	1562	1562	4.83784	0.684651	0.684651	0.684651	1.26236	1725	1725	1725	5.38374	0.000214652	5.3462	34.5236	0	0	407	393.5	2.60959	407	407	49.1428	contig115966_1	0	1005	407	393.5	2.60959	1969	2118.5	3.29425	1969	1969	262.727	contig115966_1	0	1005	1969	2118.5	3.29425
contig115969_1	7	7	7	1.04023	0.0171293	0.0171293	0.0171293	1.00765	16	16	16	1.0944	3.1574e-06	1.14954	1.31369	0.188951	0.272899	174	169.5	2.24055	174	174	14.8172	contig115969_1	0	1425	174	169.5	2.24055	181	185.5	2.25768	181	181	17.0329	contig115969_1	0	1425	181	185.5	2.25768
contig115970_1	22	22	22	1.30556	0.115795	0.115795	0.115795	1.06234	23	23	23	1.32168	3.86826e-06	1.44274	2.35362	0.0185917	0.0386173	72	71.5	1.85733	72	72	22.2316	contig115970_1	0	393	72	71.5	1.85733	94	94.5	1.97313	94	94	32.0745	contig115970_1	0	393	94	94.5	1.97313
contig115971_2	34	34	-34	-1.14783	0.0598761	0.0598761	-0.0598761	-1.02535	23	23	-23	-1.09787	-1.19304e-06	-1.03868	-0.420795	0.673905	0.745046	264	258	2.4216	264	264	18.0382	contig115971_2	0	1776	264	258	2.4216	230	235	2.36173	230	230	17.3664	contig115971_2	0	1776	230	235	2.36173
contig115972_1	22	22	-22	-1.26829	0.103219	0.103219	-0.103219	-1.05393	20.5	20.5	-20.5	-1.24848	-1.62405e-06	-1.14769	-0.933506	0.350559	0.44936	104	103	2.01703	104	104	8.72763	contig115972_1	0	1446	104	103	2.01703	82	82.5	1.91381	82	82	7.6045	contig115972_1	0	1446	82	82.5	1.91381
contig115973_1	25	25	25	4.57143	0.660052	0.660052	0.660052	1.78104	24	24	24	4.42857	3.44173e-06	5.05179	4.32033	1.55797e-05	6.34274e-05	7	7	0.845098	7	7	2.30199	contig115973_1	0	369	7	7	0.845098	32	31	1.50515	32	32	11.6292	contig115973_1	0	369	32	31	1.50515
contig115974_1	10	10	10	1.14925	0.0604159	0.0604159	0.0604159	1.03309	10	10	10	1.14925	2.19532e-06	1.27002	1.43414	0.151533	0.227878	67	67	1.82607	67	67	18.1886	contig115974_1	0	447	67	67	1.82607	77	77	1.88649	77	77	23.0998	contig115974_1	0	447	77	77	1.88649
contig115976_1	32	32	-32	-2.68421	0.428817	0.428817	-0.428817	-1.33534	33	33	-33	-2.83333	-3.64085e-06	-2.42897	-3.41135	0.000646413	0.00194938	51	51	1.70757	51	51	9.20942	contig115976_1	0	672	51	51	1.70757	19	18	1.27875	19	19	3.79149	contig115976_1	0	672	19	18	1.27875
contig115978_1	250	250	250	1.13028	0.0531846	0.0531846	0.0531846	1.0162	503.5	503.5	503.5	1.27597	5.79943e-05	1.24905	7.11145	1.14841e-12	1.00226e-11	1919	1824.5	3.28307	1919	1919	229.651	contig115978_1	0	1014	1919	1824.5	3.28307	2169	2328	3.33626	2169	2169	286.845	contig115978_1	0	1014	2169	2328	3.33626
contig115979_1	175	175	175	1.68898	0.227624	0.227624	0.227624	1.09465	196.5	196.5	196.5	1.79074	2.67061e-05	1.86645	8.0109	1.11022e-15	1.16892e-14	254	248.5	2.40483	254	254	35.0652	contig115979_1	0	879	254	248.5	2.40483	429	445	2.63246	429	429	65.4476	contig115979_1	0	879	429	445	2.63246
contig115982_1	7	7	7	1.07216	0.0302616	0.0302616	0.0302616	1.01523	9	9	9	1.09375	2.17556e-06	1.18483	1.20295	0.228996	0.31883	97	96	1.98677	97	97	10.1384	contig115982_1	0	1161	97	96	1.98677	104	105	2.01703	104	104	12.0123	contig115982_1	0	1161	104	105	2.01703
contig115984_1	31	31	31	1.0625	0.0263289	0.0263289	0.0263289	1.00977	70.5	70.5	70.5	1.14764	1.04817e-05	1.17415	2.56908	0.0101967	0.0228176	496	477.5	2.69548	496	496	74.8613	contig115984_1	0	804	496	477.5	2.69548	527	548	2.72181	527	527	87.8982	contig115984_1	0	804	527	548	2.72181
contig115991_1	120	120	120	2.31868	0.365241	0.365241	0.365241	1.18644	125	125	125	2.38889	1.72522e-05	2.56233	7.78247	7.10543e-15	7.14008e-14	91	90	1.95904	91	91	9.86831	contig115991_1	0	1119	91	90	1.95904	211	215	2.32428	211	211	25.2859	contig115991_1	0	1119	211	215	2.32428
contig115993_1	285	285	-285	-1.19231	0.0763883	0.0763883	-0.0763883	-1.02409	104.5	104.5	-104.5	-1.06629	-1.56868e-05	-1.07893	-2.15762	0.0309571	0.0599976	1767	1681	3.24724	1767	1767	153.707	contig115993_1	0	1395	1767	1681	3.24724	1482	1576.5	3.17085	1482	1482	142.462	contig115993_1	0	1395	1482	1576.5	3.17085
contig115994_1	207	207	207	7.67742	0.885215	0.885215	0.885215	1.59356	211.5	211.5	211.5	7.71429	2.81538e-05	8.48416	13.4566	0	0	31	31.5	1.49136	31	31	9.02105	contig115994_1	0	417	31	31.5	1.49136	238	243	2.37658	238	238	76.5361	contig115994_1	0	417	238	243	2.37658
contig115995_2	50	50	-50	-1.2809	0.107515	0.107515	-0.107515	-1.04778	40	40	-40	-1.21918	-3.79767e-06	-1.1591	-1.47751	0.139538	0.212722	228	222.5	2.35793	228	228	47.0532	contig115995_2	0	588	228	222.5	2.35793	178	182.5	2.25042	178	178	40.5946	contig115995_2	0	588	178	182.5	2.25042
contig116002_1	19	19	19	1.19388	0.0769598	0.0769598	0.0769598	1.03865	22	22	22	1.2268	3.7975e-06	1.31933	2.03027	0.0423295	0.0783899	98	97	1.99123	98	98	16.4482	contig116002_1	0	723	98	97	1.99123	117	119	2.06819	117	117	21.7007	contig116002_1	0	723	117	119	2.06819
contig116003_1	5	5	-5	-1.17857	0.0713559	0.0713559	-0.0713559	-1.04931	6.5	6.5	-6.5	-1.24074	-2.49704e-07	-1.0665	-0.25063	0.8021	0.855163	33	33.5	1.51851	33	33	13.2161	contig116003_1	0	303	33	33.5	1.51851	28	27	1.44716	28	28	12.392	contig116003_1	0	303	28	27	1.44716
contig116004_1	46	46	46	1.19913	0.0788678	0.0788678	0.0788678	1.03337	59	59	59	1.26164	9.11408e-06	1.32514	3.17	0.00152437	0.00423335	231	225.5	2.36361	231	231	16.9887	contig116004_1	0	1650	231	225.5	2.36361	277	284.5	2.44248	277	277	22.5124	contig116004_1	0	1650	277	284.5	2.44248
contig116009_1	386	386	-386	-4.64151	0.666659	0.666659	-0.666659	-1.32916	366.5	366.5	-366.5	-4.42523	-4.54886e-05	-4.20016	-14.5825	0	0	492	473.5	2.69197	492	492	80.246	contig116009_1	0	744	492	473.5	2.69197	106	107	2.02531	106	106	19.1055	contig116009_1	0	744	106	107	2.02531
contig116010_1	9	9	9	1.81818	0.259637	0.259637	0.259637	1.24932	7.5	7.5	7.5	1.65217	1.34715e-06	2.00924	1.89674	0.057862	0.101736	11	11.5	1.04139	11	11	3.37077	contig116010_1	0	396	11	11.5	1.04139	20	19	1.30103	20	20	6.77267	contig116010_1	0	396	20	19	1.30103
contig116012_1	23	23	23	4.83333	0.684247	0.684247	0.684247	1.87932	22	22	22	4.66667	3.16078e-06	5.34122	4.18825	2.81113e-05	0.000109672	6	6	0.778151	6	6	2.35627	contig116012_1	0	309	6	6	0.778151	29	28	1.4624	29	29	12.5853	contig116012_1	0	309	29	28	1.4624
contig116013_1	6	6	-6	-1.13333	0.0543577	0.0543577	-0.0543577	-1.03288	7	7	-7	-1.15909	-1.54281e-07	-1.02557	-0.123438	0.90176	0.928998	51	51	1.70757	51	51	15.6281	contig116013_1	0	396	51	51	1.70757	45	44	1.65321	45	45	15.2385	contig116013_1	0	396	45	44	1.65321
contig116016_1	99	99	99	1.46698	0.166425	0.166425	0.166425	1.07154	113	113	113	1.54458	1.5979e-05	1.62113	5.47746	4.31482e-08	2.49662e-07	212	207.5	2.32634	212	212	49.0013	contig116016_1	0	525	212	207.5	2.32634	311	320.5	2.49276	311	311	79.4376	contig116016_1	0	525	311	320.5	2.49276
contig116017_1	4	4	4	1.03419	0.0145995	0.0145995	0.0145995	1.00706	8.5	8.5	8.5	1.07391	2.02829e-06	1.14286	1.03066	0.3027	0.400605	117	115	2.06819	117	117	29.0341	contig116017_1	0	489	117	115	2.06819	121	123.5	2.08279	121	121	33.1819	contig116017_1	0	489	121	123.5	2.08279
contig116018_1	26	26	26	2	0.30103	0.30103	0.30103	1.21275	25	25	25	1.9434	3.8181e-06	2.21016	3.38901	0.00070145	0.0020961	26	26.5	1.41497	26	26	9.14504	contig116018_1	0	345	26	26.5	1.41497	52	51.5	1.716	52	52	20.212	contig116018_1	0	345	52	51.5	1.716
contig116020_2	582	582	582	12.4118	1.09383	1.09383	1.09383	1.64058	608	608	608	12.9216	7.86959e-05	13.716	23.5888	0	0	51	51	1.70757	51	51	16.5033	contig116020_2	0	375	51	51	1.70757	633	659	2.8014	633	633	226.359	contig116020_2	0	375	633	659	2.8014
contig116021_1	43	43	43	1.53086	0.184937	0.184937	0.184937	1.0969	46	46	46	1.57143	6.7991e-06	1.69173	3.72262	0.000197164	0.000660628	81	80.5	1.90849	81	81	8.2115	contig116021_1	0	1197	81	80.5	1.90849	124	126.5	2.09342	124	124	13.8916	contig116021_1	0	1197	124	126.5	2.09342
contig116022_1	332	332	-332	-1.61255	0.207512	0.207512	-0.207512	-1.0759	274.5	274.5	-274.5	-1.48713	-3.33763e-05	-1.45921	-6.9534	3.56581e-12	3.0087e-11	874	838	2.94151	874	874	42.5423	contig116022_1	0	2493	874	838	2.94151	542	563.5	2.734	542	542	29.1543	contig116022_1	0	2493	542	563.5	2.734
contig116023_1	122	122	-122	-1.53043	0.184815	0.184815	-0.184815	-1.07825	106	106	-106	-1.45106	-1.18716e-05	-1.38491	-3.8577	0.000114457	0.000401384	352	341	2.54654	352	352	43.277	contig116023_1	0	987	352	341	2.54654	230	235	2.36173	230	230	31.249	contig116023_1	0	987	230	235	2.36173
contig116026_1	49	49	49	1.89091	0.276671	0.276671	0.276671	1.15897	50	50	50	1.90909	7.27216e-06	2.08961	4.52105	6.15349e-06	2.67517e-05	55	55	1.74036	55	55	7.13047	contig116026_1	0	936	55	55	1.74036	104	105	2.01703	104	104	14.8999	contig116026_1	0	936	104	105	2.01703
contig116029_1	73	73	73	2.62222	0.418669	0.418669	0.418669	1.25325	74.5	74.5	74.5	2.63736	1.0363e-05	2.89777	6.36307	1.97762e-10	1.44843e-09	45	45.5	1.65321	45	45	16.1081	contig116029_1	0	339	45	45.5	1.65321	118	120	2.07188	118	118	46.6775	contig116029_1	0	339	118	120	2.07188
contig116030_1	103	103	103	1.16586	0.066647	0.066647	0.066647	1.02386	157.5	157.5	157.5	1.26316	2.17307e-05	1.28837	4.64518	3.39778e-06	1.53692e-05	621	598.5	2.79309	621	621	49.2529	contig116030_1	0	1530	621	598.5	2.79309	724	756	2.85974	724	724	63.4559	contig116030_1	0	1530	724	756	2.85974
contig116031_1	139	139	139	1.72775	0.237481	0.237481	0.237481	1.10411	154.5	154.5	154.5	1.83065	2.10752e-05	1.9093	7.23823	4.54747e-13	4.0736e-12	191	186	2.28103	191	191	27.2035	contig116031_1	0	852	191	186	2.28103	330	340.5	2.51851	330	330	51.9397	contig116031_1	0	852	330	340.5	2.51851
contig116032_1	140	140	140	1.86957	0.271741	0.271741	0.271741	1.12314	152	152	152	1.96508	2.08268e-05	2.06602	7.5959	3.06422e-14	2.98127e-13	161	157.5	2.20683	161	161	31.0111	contig116032_1	0	630	161	157.5	2.20683	301	309.5	2.47857	301	301	64.0695	contig116032_1	0	630	301	309.5	2.47857
contig116036_1	442	442	-442	-1.98441	0.297631	0.297631	-0.297631	-1.11222	385.5	385.5	-385.5	-1.82548	-4.79104e-05	-1.79572	-10.2605	0	0	891	852.5	2.94988	891	891	175.806	contig116036_1	0	615	891	852.5	2.94988	449	467	2.65225	449	449	97.9031	contig116036_1	0	615	449	467	2.65225
contig116037_1	57	57	57	1.57576	0.197489	0.197489	0.197489	1.09896	61.5	61.5	61.5	1.62755	8.90601e-06	1.74134	4.37208	1.23068e-05	5.09318e-05	99	98	1.99564	99	99	13.5286	contig116037_1	0	888	99	98	1.99564	156	159.5	2.19312	156	156	23.5579	contig116037_1	0	888	156	159.5	2.19312
contig116038_1	186	186	-186	-1.16533	0.0664502	0.0664502	-0.0664502	-1.02178	70	70	-70	-1.05927	-8.22555e-06	-1.05452	-1.30657	0.19136	0.27594	1311	1251	3.1176	1311	1311	98.3839	contig116038_1	0	1617	1311	1251	3.1176	1125	1181	3.05115	1125	1125	93.297	contig116038_1	0	1617	1125	1181	3.05115
contig116039_1	4	4	-4	-1.36364	0.134699	0.134699	-0.134699	-1.12934	5	5	-5	-1.47619	-3.45127e-07	-1.23397	-0.530597	0.595698	0.683813	15	15.5	1.17609	15	15	4.15574	contig116039_1	0	438	15	15.5	1.17609	11	10.5	1.04139	11	11	3.36778	contig116039_1	0	438	11	10.5	1.04139
contig116040_1	23	23	23	2	0.30103	0.30103	0.30103	1.22106	22	22	22	1.93617	3.37755e-06	2.21016	3.1875	0.00143508	0.00401475	23	23.5	1.36173	23	23	5.11172	contig116040_1	0	546	23	23.5	1.36173	46	45.5	1.66276	46	46	11.2977	contig116040_1	0	546	46	45.5	1.66276
contig116042_1	0	0	0	-1	0	0	0	-1	4	4	4	1.03448	1.50464e-06	1.10508	0.767808	0.442601	0.540089	118	116	2.07188	118	118	15.6492	contig116042_1	0	915	118	116	2.07188	118	120	2.07188	118	118	17.2936	contig116042_1	0	915	118	120	2.07188
contig116043_1	54	54	54	3.34783	0.524763	0.524763	0.524763	1.38537	53.5	53.5	53.5	3.2766	7.53462e-06	3.69962	5.90656	3.49334e-09	2.27381e-08	23	23.5	1.36173	23	23	7.50268	contig116043_1	0	372	23	23.5	1.36173	77	77	1.88649	77	77	27.757	contig116043_1	0	372	77	77	1.88649
contig116045_1	93	93	-93	-1.49733	0.175316	0.175316	-0.175316	-1.07717	81	81	-81	-1.42298	-8.90086e-06	-1.35495	-3.22888	0.00124277	0.00352167	280	272.5	2.44716	280	280	42.2604	contig116045_1	0	804	280	272.5	2.44716	187	191.5	2.27184	187	187	31.1897	contig116045_1	0	804	187	191.5	2.27184
contig116046_1	104	104	-104	-1.95413	0.290953	0.290953	-0.290953	-1.1428	98	98	-98	-1.88688	-1.12303e-05	-1.76831	-4.90612	9.28934e-07	4.54419e-06	213	208.5	2.32838	213	213	70.6204	contig116046_1	0	366	213	208.5	2.32838	109	110.5	2.03743	109	109	39.9366	contig116046_1	0	366	109	110.5	2.03743
contig116047_2	25	25	-25	-1.08834	0.0367643	0.0367643	-0.0367643	-1.01499	7.5	7.5	-7.5	-1.02577	5.74903e-07	1.01538	0.185387	0.852925	0.894597	308	298.5	2.48855	308	308	22.8594	contig116047_2	0	1635	308	298.5	2.48855	283	291	2.45179	283	283	23.211	contig116047_2	0	1635	283	291	2.45179
contig116049_1	46	46	-46	-1.61333	0.207724	0.207724	-0.207724	-1.11078	43	43	-43	-1.56954	-4.62565e-06	-1.45992	-2.59012	0.00959435	0.0216774	121	118.5	2.08279	121	121	31.5765	contig116049_1	0	465	121	118.5	2.08279	75	75.5	1.87506	75	75	21.6289	contig116049_1	0	465	75	75.5	1.87506
contig116050_1	160	160	160	1.19465	0.0772397	0.0772397	0.0772397	1.0265	247	247	247	1.31305	3.19373e-05	1.32018	5.89491	3.74895e-09	2.43015e-08	822	789	2.91487	822	822	92.1032	contig116050_1	0	1083	822	789	2.91487	982	1036	2.99211	982	982	121.593	contig116050_1	0	1083	982	1036	2.99211
contig116051_2	187	187	-187	-2.39552	0.3794	0.3794	-0.3794	-1.17836	174.5	174.5	-174.5	-2.27372	-2.09834e-05	-2.16774	-7.71165	1.24345e-14	1.23495e-13	321	311.5	2.50651	321	321	66.5856	contig116051_2	0	585	321	311.5	2.50651	134	137	2.1271	134	134	30.7167	contig116051_2	0	585	134	137	2.1271
contig116052_1	42	42	42	1.85714	0.268845	0.268845	0.268845	1.15906	42.5	42.5	42.5	1.86735	6.25696e-06	2.05229	4.14546	3.39126e-05	0.00013064	49	49	1.6902	49	49	9.17598	contig116052_1	0	648	49	49	1.6902	91	91.5	1.95904	91	91	18.8318	contig116052_1	0	648	91	91.5	1.95904
contig116053_1	50	50	50	1.19763	0.0783221	0.0783221	0.0783221	1.03259	64.5	64.5	64.5	1.26061	9.931e-06	1.32348	3.30168	0.000961074	0.00279122	253	247.5	2.40312	253	253	35.6573	contig116053_1	0	861	253	247.5	2.40312	303	312	2.48144	303	303	47.1916	contig116053_1	0	861	303	312	2.48144
contig116055_2	224	224	-224	-1.66272	0.22082	0.22082	-0.22082	-1.08732	192	192	-192	-1.55014	-2.2872e-05	-1.50462	-5.97677	2.27608e-09	1.50575e-08	562	541	2.74974	562	562	44.0552	contig116055_2	0	1548	562	541	2.74974	338	349	2.52892	338	338	29.28	contig116055_2	0	1548	338	349	2.52892
contig116058_1	63	63	63	2.36957	0.374669	0.374669	0.374669	1.22533	64	64	64	2.37634	9.03479e-06	2.61856	5.68887	1.27884e-08	7.85828e-08	46	46.5	1.66276	46	46	18.4224	contig116058_1	0	303	46	46.5	1.66276	109	110.5	2.03743	109	109	48.2402	contig116058_1	0	303	109	110.5	2.03743
contig116059_1	14	14	-14	-1.875	0.273001	0.273001	-0.273001	-1.22672	15.5	15.5	-15.5	-2.03333	-1.49485e-06	-1.69671	-1.72779	0.0840263	0.139636	30	30.5	1.47712	30	30	6.48918	contig116059_1	0	561	30	30.5	1.47712	16	15	1.20412	16	16	3.82457	contig116059_1	0	561	16	15	1.20412
contig116063_1	83	83	83	1.25228	0.0977013	0.0977013	0.0977013	1.03881	107	107	107	1.33542	1.53254e-05	1.38387	4.4135	1.01711e-05	4.27271e-05	329	319	2.5172	329	329	49.1063	contig116063_1	0	813	329	319	2.5172	412	426	2.6149	412	412	67.9566	contig116063_1	0	813	412	426	2.6149
contig116064_1	37	37	-37	-1.22981	0.0898393	0.0898393	-0.0898393	-1.04071	28	28	-28	-1.1697	-2.43692e-06	-1.11287	-1.00825	0.313332	0.41204	198	193	2.29667	198	198	13.1726	contig116064_1	0	1824	198	193	2.29667	161	165	2.20683	161	161	11.8366	contig116064_1	0	1824	161	165	2.20683
contig116065_1	2	2	2	1.07692	0.0321847	0.0321847	0.0321847	1.02275	0.5	0.5	0.5	1.01887	5.99729e-07	1.19009	0.63978	0.522315	0.615535	26	26.5	1.41497	26	26	8.34667	contig116065_1	0	378	26	26.5	1.41497	28	27	1.44716	28	28	9.93325	contig116065_1	0	378	28	27	1.44716
contig116066_1	25	25	-25	-1.43103	0.15565	0.15565	-0.15565	-1.08827	24.5	24.5	-24.5	-1.42609	-2.29412e-06	-1.29496	-1.51454	0.129889	0.201016	83	82	1.91908	83	83	15.8363	contig116066_1	0	636	83	82	1.91908	58	57.5	1.76343	58	58	12.2291	contig116066_1	0	636	58	57.5	1.76343
contig116067_1	67	67	-67	-1.44371	0.15948	0.15948	-0.15948	-1.07319	60	60	-60	-1.38961	-6.20486e-06	-1.30643	-2.53219	0.0113354	0.0250334	218	214	2.33846	218	218	28.3535	contig116067_1	0	933	218	214	2.33846	151	154	2.17898	151	151	21.703	contig116067_1	0	933	151	154	2.17898
contig116069_1	40	40	40	1.63492	0.213497	0.213497	0.213497	1.11865	41	41	41	1.65079	6.16728e-06	1.80672	3.75244	0.000175122	0.000592314	63	63	1.79934	63	63	9.30037	contig116069_1	0	822	63	63	1.79934	103	104	2.01284	103	103	16.8031	contig116069_1	0	822	103	104	2.01284
contig116070_1	54	54	54	4.375	0.640978	0.640978	0.640978	1.53232	53.5	53.5	53.5	4.24242	7.44536e-06	4.83473	6.29375	3.09892e-10	2.22928e-09	16	16.5	1.20412	16	16	5.09597	contig116070_1	0	381	16	16.5	1.20412	70	70	1.8451	70	70	24.6376	contig116070_1	0	381	70	70	1.8451
contig116071_1	513	513	-513	-1.71349	0.233882	0.233882	-0.233882	-1.08187	421.5	421.5	-421.5	-1.56088	-5.30832e-05	-1.55056	-9.42166	0	0	1232	1173	3.09061	1232	1232	108.099	contig116071_1	0	1383	1232	1173	3.09061	719	751.5	2.85673	719	719	69.7159	contig116071_1	0	1383	719	751.5	2.85673
contig116073_2	57	57	57	1.80282	0.255952	0.255952	0.255952	1.13826	60	60	60	1.85106	8.54897e-06	1.99226	4.75075	2.02667e-06	9.46611e-06	71	70.5	1.85126	71	71	14.3595	contig116073_2	0	600	71	70.5	1.85126	128	130.5	2.10721	128	128	28.6078	contig116073_2	0	600	128	130.5	2.10721
contig116074_2	509	509	-509	-2.4022	0.38061	0.38061	-0.38061	-1.14868	462	462	-462	-2.23364	-5.71373e-05	-2.17378	-12.746	0	0	872	836.5	2.94052	872	872	132.104	contig116074_2	0	801	872	836.5	2.94052	363	374.5	2.55991	363	363	60.7714	contig116074_2	0	801	363	374.5	2.55991
contig116075_1	49	49	49	1.19522	0.0774475	0.0774475	0.0774475	1.03227	63	63	63	1.25662	9.7714e-06	1.32081	3.26333	0.00110113	0.00315466	251	245.5	2.39967	251	251	24.2889	contig116075_1	0	1254	251	245.5	2.39967	300	308.5	2.47712	300	300	32.0811	contig116075_1	0	1254	300	308.5	2.47712
contig116076_1	95	95	95	1.53977	0.187457	0.187457	0.187457	1.08348	107	107	107	1.62391	1.49836e-05	1.70157	5.55572	2.76466e-08	1.63663e-07	176	171.5	2.24551	176	176	71.1906	contig116076_1	0	300	176	171.5	2.24551	271	278.5	2.43297	271	271	121.136	contig116076_1	0	300	271	278.5	2.43297
contig116078_1	125	125	125	2.54321	0.405382	0.405382	0.405382	1.21241	129.5	129.5	129.5	2.6087	1.77952e-05	2.81045	8.23451	2.22045e-16	2.42198e-15	81	80.5	1.90849	81	81	10.1123	contig116078_1	0	972	81	80.5	1.90849	206	210	2.31387	206	206	28.4201	contig116078_1	0	972	206	210	2.31387
contig116080_2	20	20	-20	-1.08696	0.0362122	0.0362122	-0.0362122	-1.01533	9.5	9.5	-9.5	-1.04043	5.05826e-07	1.01667	0.180992	0.856374	0.896562	250	244.5	2.39794	250	250	21.9356	contig116080_2	0	1383	250	244.5	2.39794	230	235	2.36173	230	230	22.3013	contig116080_2	0	1383	230	235	2.36173
contig116081_3	568	568	-568	-1.93729	0.287195	0.287195	-0.287195	-1.10322	490.5	490.5	-490.5	-1.77919	-6.11982e-05	-1.75308	-11.3717	0	0	1174	1120	3.06967	1174	1174	123.344	contig116081_3	0	1155	1174	1120	3.06967	606	629.5	2.78247	606	606	70.3584	contig116081_3	0	1155	606	629.5	2.78247
contig116082_1	6	6	6	1.75	0.243038	0.243038	0.243038	1.26912	5	5	5	1.625	9.06603e-07	1.93389	1.51523	0.129715	0.200802	8	8	0.90309	8	8	2.43304	contig116082_1	0	399	8	8	0.90309	14	13	1.14613	14	14	4.70522	contig116082_1	0	399	14	13	1.14613
contig116085_1	111	111	-111	-2.08824	0.319779	0.319779	-0.319779	-1.15921	106	106	-106	-2.03415	-1.2169e-05	-1.88967	-5.37495	7.66036e-08	4.29293e-07	213	208.5	2.32838	213	213	29.5058	contig116085_1	0	876	213	208.5	2.32838	102	102.5	2.0086	102	102	15.6143	contig116085_1	0	876	102	102.5	2.0086
contig116090_1	1138	1138	-1138	-2.87479	0.458607	0.458607	-0.458607	-1.16478	1031.5	1031.5	-1031.5	-2.636	-0.000130354	-2.60144	-21.0721	0	0	1745	1662	3.2418	1745	1745	159.692	contig116090_1	0	1326	1745	1662	3.2418	607	630.5	2.78319	607	607	61.3861	contig116090_1	0	1326	607	630.5	2.78319
contig116091_1	70	70	70	1.21212	0.0835461	0.0835461	0.0835461	1.03317	93	93	93	1.29108	1.35948e-05	1.33949	3.94452	7.99607e-05	0.000288003	330	319.5	2.51851	330	330	37.2856	contig116091_1	0	1074	330	319.5	2.51851	400	412.5	2.60206	400	400	49.9437	contig116091_1	0	1074	400	412.5	2.60206
contig116092_1	34	34	-34	-2.61905	0.418143	0.418143	-0.418143	-1.31624	35	35	-35	-2.75	-3.85805e-06	-2.37001	-3.46923	0.00052195	0.00160177	55	55	1.74036	55	55	22.2471	contig116092_1	0	300	55	55	1.74036	21	20	1.32222	21	21	9.38692	contig116092_1	0	300	21	20	1.32222
contig116094_2	1	1	1	1.07143	0.0299632	0.0299632	0.0299632	1.02614	0.5	0.5	-0.5	-1.03571	3.12616e-07	1.18401	0.455076	0.649054	0.725588	14	14.5	1.14613	14	14	4.22604	contig116094_2	0	402	14	14.5	1.14613	15	14	1.17609	15	15	5.00369	contig116094_2	0	402	15	14	1.17609
contig116096_1	98	98	98	1.27374	0.105082	0.105082	0.105082	1.04115	127	127	127	1.36599	1.77066e-05	1.40759	4.86527	1.14303e-06	5.52465e-06	358	347	2.55388	358	358	75.8158	contig116096_1	0	573	358	347	2.55388	456	474	2.65896	456	456	106.717	contig116096_1	0	573	456	474	2.65896
contig116104_1	68	68	68	2.38776	0.37799	0.37799	0.37799	1.22364	70	70	70	2.42857	9.74353e-06	2.63866	5.92839	3.05927e-09	2.0041e-08	49	49	1.6902	49	49	14.4672	contig116104_1	0	411	49	49	1.6902	117	119	2.06819	117	117	38.1741	contig116104_1	0	411	117	119	2.06819
contig116105_1	113	113	-113	-1.80714	0.256992	0.256992	-0.256992	-1.11975	104.5	104.5	-104.5	-1.73077	-1.19271e-05	-1.6353	-4.71646	2.39982e-06	1.10874e-05	253	247.5	2.40312	253	253	24.0227	contig116105_1	0	1278	253	247.5	2.40312	140	143	2.14613	140	140	14.69	contig116105_1	0	1278	140	143	2.14613
contig116106_2	129	129	129	1.28989	0.110552	0.110552	0.110552	1.04174	166	166	166	1.38605	2.2973e-05	1.42543	5.6418	1.68286e-08	1.01899e-07	445	430	2.64836	445	445	36.2901	contig116106_2	0	1488	445	430	2.64836	574	596	2.75891	574	574	51.729	contig116106_2	0	1488	574	596	2.75891
contig116110_1	35	35	35	1.19444	0.077166	0.077166	0.077166	1.03422	43	43	43	1.24432	6.98868e-06	1.31996	2.7566	0.00584057	0.0140265	180	176	2.25527	180	180	12.2367	contig116110_1	0	1785	180	176	2.25527	215	219	2.33244	215	215	16.152	contig116110_1	0	1785	215	219	2.33244
contig116111_1	1129	1129	-1129	-2.43456	0.386421	0.386421	-0.386421	-1.13343	1000.5	1000.5	-1000.5	-2.21789	-0.000126966	-2.20306	-19.1458	0	0	1916	1822	3.2824	1916	1916	143.255	contig116111_1	0	1623	1916	1822	3.2824	787	821.5	2.89597	787	787	65.0252	contig116111_1	0	1623	787	821.5	2.89597
contig116114_1	39	39	39	1.08986	0.0373714	0.0373714	0.0373714	1.01417	73	73	73	1.17381	1.07639e-05	1.20438	2.80188	0.00508057	0.0124257	434	420	2.63749	434	434	60.5344	contig116114_1	0	870	434	420	2.63749	473	493	2.67486	473	473	72.9066	contig116114_1	0	870	473	493	2.67486
contig116116_1	206	206	-206	-2.17714	0.337887	0.337887	-0.337887	-1.15064	190	190	-190	-2.06145	-2.27662e-05	-1.97012	-7.56888	3.76366e-14	3.64491e-13	381	369	2.58092	381	381	29.9246	contig116116_1	0	1545	381	369	2.58092	175	179	2.24304	175	175	15.1892	contig116116_1	0	1545	175	179	2.24304
contig116118_1	29	29	29	1.32955	0.123703	0.123703	0.123703	1.06362	32	32	32	1.36782	5.01098e-06	1.46925	2.74359	0.00607707	0.0145204	88	87	1.94448	88	88	11.7476	contig116118_1	0	909	88	87	1.94448	117	119	2.06819	117	117	17.2603	contig116118_1	0	909	117	119	2.06819
contig116120_1	33	33	33	2	0.30103	0.30103	0.30103	1.19824	32	32	32	1.95522	4.84605e-06	2.21016	3.81807	0.000134501	0.000465869	33	33.5	1.51851	33	33	9.74324	contig116120_1	0	411	33	33.5	1.51851	66	65.5	1.81954	66	66	21.5341	contig116120_1	0	411	66	65.5	1.81954
contig116121_1	11	11	11	1.02736	0.011724	0.011724	0.011724	1.0045	38.5	38.5	38.5	1.09897	6.60108e-06	1.13532	1.81267	0.0698826	0.119632	402	389	2.60423	402	402	68.9008	contig116121_1	0	708	402	389	2.60423	413	427.5	2.61595	413	413	78.2244	contig116121_1	0	708	413	427.5	2.61595
contig116123_2	1	1	1	1.00654	0.00282929	0.00282929	0.00282929	1.0013	7.5	7.5	7.5	1.05017	2.08504e-06	1.1123	0.932868	0.350888	0.449581	153	149.5	2.18469	153	153	16.2861	contig116123_2	0	1140	153	149.5	2.18469	154	157	2.18752	154	154	18.1151	contig116123_2	0	1140	154	157	2.18752
contig116129_1	46	46	-46	-1.28395	0.108548	0.108548	-0.108548	-1.04913	36.5	36.5	-36.5	-1.21988	-3.5163e-06	-1.16186	-1.43305	0.151844	0.228219	208	202.5	2.31806	208	208	27.585	contig116129_1	0	915	208	202.5	2.31806	162	166	2.20952	162	162	23.7421	contig116129_1	0	915	162	166	2.20952
contig116130_1	21	21	-21	-1.24419	0.0948853	0.0948853	-0.0948853	-1.04905	19	19	-19	-1.21965	-1.4517e-06	-1.12588	-0.819165	0.412692	0.511213	107	105.5	2.02938	107	107	17.9588	contig116130_1	0	723	107	105.5	2.02938	86	86.5	1.9345	86	86	15.9509	contig116130_1	0	723	86	86.5	1.9345
contig116132_1	21	21	21	1.12	0.049218	0.049218	0.049218	1.02194	30.5	30.5	30.5	1.17889	5.04754e-06	1.23769	2.05433	0.039944	0.0744534	175	170.5	2.24304	175	175	49.8494	contig116132_1	0	426	175	170.5	2.24304	196	201	2.29226	196	196	61.6981	contig116132_1	0	426	196	201	2.29226
contig116133_1	45	45	-45	-1.13006	0.0531007	0.0531007	-0.0531007	-1.02091	21.5	21.5	-21.5	-1.06014	-1.04872e-06	-1.0226	-0.302837	0.762014	0.82241	391	379	2.59218	391	391	40.0396	contig116133_1	0	1185	391	379	2.59218	346	357.5	2.53908	346	346	39.1546	contig116133_1	0	1185	346	357.5	2.53908
contig116135_1	17	17	17	2.30769	0.363178	0.363178	0.363178	1.32603	15.5	15.5	15.5	2.14815	2.44545e-06	2.55018	2.92345	0.00346171	0.00884594	13	13.5	1.11394	13	13	3.7031	contig116135_1	0	426	13	13.5	1.11394	30	29	1.47712	30	30	9.44358	contig116135_1	0	426	30	29	1.47712
contig116136_1	156	156	-156	-2.44444	0.38818	0.38818	-0.38818	-1.1909	148.5	148.5	-148.5	-2.35616	-1.75531e-05	-2.21201	-7.13443	9.71889e-13	8.52919e-12	264	258	2.4216	264	264	20.3402	contig116136_1	0	1575	264	258	2.4216	108	109.5	2.03342	108	108	9.19535	contig116136_1	0	1575	108	109.5	2.03342
contig116139_2	23	23	-23	-1.52273	0.182622	0.182622	-0.182622	-1.11112	24	24	-24	-1.55814	-2.22994e-06	-1.37793	-1.65923	0.0970703	0.158178	67	67	1.82607	67	67	7.63408	contig116139_2	0	1065	67	67	1.82607	44	43	1.64345	44	44	5.54024	contig116139_2	0	1065	44	43	1.64345
contig116141_1	6	6	6	1.01813	0.00780191	0.00780191	0.00780191	1.0031	27	27	27	1.08411	5.02525e-06	1.12511	1.52423	0.127452	0.198178	331	321	2.51983	331	331	39.9663	contig116141_1	0	1005	331	321	2.51983	337	348	2.52763	337	337	44.9665	contig116141_1	0	1005	337	348	2.52763
contig116142_1	6	6	6	2.2	0.342423	0.342423	0.342423	1.4899	5.5	5.5	5.5	2.1	8.68349e-07	2.43118	1.70179	0.0887944	0.146456	5	5	0.69897	5	5	1.90798	contig116142_1	0	318	5	5	0.69897	11	10.5	1.04139	11	11	4.63864	contig116142_1	0	318	11	10.5	1.04139
contig116144_1	7	7	7	1.22581	0.0884219	0.0884219	0.0884219	1.05929	5.5	5.5	5.5	1.1746	1.33398e-06	1.35461	1.25892	0.20806	0.294745	31	31.5	1.49136	31	31	6.11671	contig116144_1	0	615	31	31.5	1.49136	38	37	1.57978	38	38	8.28579	contig116144_1	0	615	38	37	1.57978
contig116145_1	56	56	-56	-1.56566	0.194697	0.194697	-0.194697	-1.09756	52	52	-52	-1.52261	-5.5331e-06	-1.41678	-2.72162	0.00649636	0.0153997	155	151.5	2.19033	155	155	25.8009	contig116145_1	0	729	155	151.5	2.19033	99	99.5	1.99564	99	99	18.211	contig116145_1	0	729	99	99.5	1.99564
contig116147_1	42	42	-42	-1.47191	0.167881	0.167881	-0.167881	-1.08612	38.5	38.5	-38.5	-1.43017	-3.96174e-06	-1.33195	-2.09387	0.0362715	0.0684049	131	128	2.11727	131	131	30.1071	contig116147_1	0	528	131	128	2.11727	89	89.5	1.94939	89	89	22.6038	contig116147_1	0	528	89	89.5	1.94939
contig116153_2	109	109	109	2.57971	0.411571	0.411571	0.411571	1.22382	114	114	114	2.66423	1.54966e-05	2.85079	7.72971	1.06581e-14	1.06187e-13	69	68.5	1.83885	69	69	7.11989	contig116153_2	0	1176	69	68.5	1.83885	178	182.5	2.25042	178	178	20.2973	contig116153_2	0	1176	178	182.5	2.25042
contig116155_2	14	14	14	1.35897	0.133211	0.133211	0.133211	1.08372	13	13	13	1.32911	2.37468e-06	1.50178	1.94082	0.0522805	0.0936386	39	39.5	1.59106	39	39	4.82422	contig116155_2	0	981	39	39.5	1.59106	53	52.5	1.72428	53	53	7.24489	contig116155_2	0	981	53	52.5	1.72428
contig116156_1	4	4	-4	-1.23529	0.0917704	0.0917704	-0.0917704	-1.07458	5.5	5.5	-5.5	-1.34375	-2.6862e-07	-1.11783	-0.341601	0.732651	0.796945	21	21.5	1.32222	21	21	7.19859	contig116156_1	0	354	21	21.5	1.32222	17	16	1.23045	17	17	6.43978	contig116156_1	0	354	17	16	1.23045
contig116157_1	201	201	201	1.31554	0.119105	0.119105	0.119105	1.04247	268	268	268	1.43684	3.50764e-05	1.45378	7.15997	8.0691e-13	7.13099e-12	637	613.5	2.80414	637	637	38.457	contig116157_1	0	2010	637	613.5	2.80414	838	881.5	2.92324	838	838	55.9079	contig116157_1	0	2010	838	881.5	2.92324
contig116159_1	25	25	25	2.92308	0.46584	0.46584	0.46584	1.41819	23.5	23.5	23.5	2.74074	3.51824e-06	3.23023	3.862	0.000112462	0.000394912	13	13.5	1.11394	13	13	2.4011	contig116159_1	0	657	13	13.5	1.11394	38	37	1.57978	38	38	7.7561	contig116159_1	0	657	38	37	1.57978
contig116164_1	31	31	-31	-1.33696	0.126117	0.126117	-0.126117	-1.06422	28	28	-28	-1.3027	-2.58867e-06	-1.20983	-1.38399	0.166363	0.246209	123	120.5	2.08991	123	123	23.0336	contig116164_1	0	648	123	120.5	2.08991	92	92.5	1.96379	92	92	19.0387	contig116164_1	0	648	92	92.5	1.96379
contig116166_1	5	5	-5	-1.19231	0.0763883	0.0763883	-0.0763883	-1.05399	6.5	6.5	-6.5	-1.26	-2.75207e-07	-1.07893	-0.285755	0.775066	0.832932	31	31.5	1.49136	31	31	11.9422	contig116166_1	0	315	31	31.5	1.49136	26	25	1.41497	26	26	11.0685	contig116166_1	0	315	26	25	1.41497
contig116167_2	23	23	23	1.08647	0.0360162	0.0360162	0.0360162	1.01485	38.5	38.5	38.5	1.14836	6.4761e-06	1.20063	2.155	0.0311622	0.0602913	266	259.5	2.42488	266	266	37.4895	contig116167_2	0	861	266	259.5	2.42488	289	298	2.4609	289	289	45.0111	contig116167_2	0	861	289	298	2.4609
contig116169_1	90	90	-90	-1.6	0.20412	0.20412	-0.20412	-1.0938	81.5	81.5	-81.5	-1.53268	-9.00861e-06	-1.44786	-3.57604	0.000348837	0.00111108	240	234.5	2.38021	240	240	39.1444	contig116169_1	0	744	240	234.5	2.38021	150	153	2.17609	150	150	27.0361	contig116169_1	0	744	150	153	2.17609
contig116170_1	137	137	137	1.42154	0.152759	0.152759	0.152759	1.06081	165	165	165	1.52381	2.25157e-05	1.57091	6.29188	3.13641e-10	2.25574e-09	325	315	2.51188	325	325	44.4122	contig116170_1	0	888	325	315	2.51188	462	480	2.66464	462	462	69.7677	contig116170_1	0	888	462	480	2.66464
contig116171_1	8	8	8	1.57143	0.196295	0.196295	0.196295	1.17127	6.5	6.5	6.5	1.44828	1.25131e-06	1.73655	1.63488	0.102075	0.164416	14	14.5	1.14613	14	14	5.19531	contig116171_1	0	327	14	14.5	1.14613	22	21	1.34242	22	22	9.02194	contig116171_1	0	327	22	21	1.34242
contig116173_1	39	39	-39	-1.3578	0.132835	0.132835	-0.132835	-1.0652	34	34	-34	-1.30769	-3.34268e-06	-1.22869	-1.63457	0.10214	0.164491	148	144.5	2.17026	148	148	58.691	contig116173_1	0	306	148	144.5	2.17026	109	110.5	2.03743	109	109	47.7673	contig116173_1	0	306	109	110.5	2.03743
contig116175_1	76	76	76	2.01333	0.303916	0.303916	0.303916	1.16208	80	80	80	2.08108	1.11479e-05	2.22489	5.81316	6.13059e-09	3.89015e-08	75	74	1.87506	75	75	10.1123	contig116175_1	0	900	75	74	1.87506	151	154	2.17898	151	151	22.4988	contig116175_1	0	900	151	154	2.17898
contig116179_3	18	18	18	1.10526	0.0434657	0.0434657	0.0434657	1.01947	27	27	27	1.16216	4.59424e-06	1.2214	1.89819	0.0576715	0.101484	171	166.5	2.233	171	171	21.9582	contig116179_3	0	945	171	166.5	2.233	189	193.5	2.27646	189	189	26.8198	contig116179_3	0	945	189	193.5	2.27646
contig116180_1	76	76	-76	-1.52778	0.18406	0.18406	-0.18406	-1.08528	68.5	68.5	-68.5	-1.46599	-7.38625e-06	-1.3825	-3.03494	0.00240585	0.00637307	220	215.5	2.34242	220	220	22.5287	contig116180_1	0	1185	220	215.5	2.34242	144	147	2.15836	144	144	16.2956	contig116180_1	0	1185	144	147	2.15836
contig116181_1	7	7	-7	-1.08642	0.0359977	0.0359977	-0.0359977	-1.01886	6	6	-6	-1.07407	1.83415e-07	1.01718	0.110603	0.911932	0.935982	88	87	1.94448	88	88	17.9774	contig116181_1	0	594	88	87	1.94448	81	81	1.90849	81	81	18.2862	contig116181_1	0	594	81	81	1.90849
contig116182_1	70	70	70	2.70732	0.432539	0.432539	0.432539	1.26819	71	71	71	2.71084	9.90972e-06	2.9918	6.30106	2.95621e-10	2.13197e-09	41	41.5	1.61278	41	41	8.96442	contig116182_1	0	555	41	41.5	1.61278	111	112.5	2.04532	111	111	26.8198	contig116182_1	0	555	111	112.5	2.04532
contig116185_1	36	36	-36	-2.02857	0.30719	0.30719	-0.30719	-1.19895	36.5	36.5	-36.5	-2.07353	-3.92222e-06	-1.83568	-2.98643	0.00282254	0.00736121	71	70.5	1.85126	71	71	6.7574	contig116185_1	0	1275	71	70.5	1.85126	35	34	1.54407	35	35	3.68115	contig116185_1	0	1275	35	34	1.54407
contig116189_1	9	9	9	1.10714	0.0442037	0.0442037	0.0442037	1.02297	10	10	10	1.11976	2.27799e-06	1.22348	1.34227	0.179509	0.261345	84	83.5	1.92428	84	84	11.4402	contig116189_1	0	891	84	83.5	1.92428	93	93.5	1.96848	93	93	13.9969	contig116189_1	0	891	93	93.5	1.96848
contig116190_1	17	17	-17	-1.40476	0.147603	0.147603	-0.147603	-1.09093	18	18	-18	-1.43902	-1.52736e-06	-1.27119	-1.19139	0.233501	0.323858	59	59	1.77085	59	59	19.4025	contig116190_1	0	369	59	59	1.77085	42	41	1.62325	42	42	15.2633	contig116190_1	0	369	42	41	1.62325
contig116194_1	353	353	353	1.65736	0.219416	0.219416	0.219416	1.08037	419.5	419.5	419.5	1.8122	5.41843e-05	1.83151	11.2448	0	0	537	516.5	2.72997	537	537	72.6463	contig116194_1	0	897	537	516.5	2.72997	890	936	2.94939	890	890	133.052	contig116194_1	0	897	890	936	2.94939
contig116196_1	6	6	-6	-1.16667	0.0669468	0.0669468	-0.0669468	-1.04302	7.5	7.5	-7.5	-1.21429	-2.69042e-07	-1.05573	-0.238806	0.811256	0.862009	42	42.5	1.62325	42	42	13.0682	contig116196_1	0	390	42	42.5	1.62325	36	35	1.5563	36	36	12.3784	contig116196_1	0	390	36	35	1.5563
contig116197_2	347	347	347	1.14957	0.060535	0.060535	0.060535	1.01799	769	769	769	1.35479	7.61151e-05	1.27037	8.45069	0	0	2320	2167.5	3.36549	2320	2320	268.889	contig116197_2	0	1047	2320	2167.5	3.36549	2667	2936.5	3.42602	2667	2667	341.587	contig116197_2	0	1047	2667	2936.5	3.42602
contig116201_1	479	479	-479	-1.4928	0.174001	0.174001	-0.174001	-1.05824	354.5	354.5	-354.5	-1.34569	-4.57314e-05	-1.35085	-7.28354	3.25184e-13	2.9414e-12	1451	1380	3.16167	1451	1451	280.822	contig116201_1	0	627	1451	1380	3.16167	972	1025.5	2.98767	972	972	207.885	contig116201_1	0	627	972	1025.5	2.98767
contig116204_1	11	11	11	1.1134	0.046652	0.046652	0.046652	1.02348	13.5	13.5	13.5	1.14062	2.71196e-06	1.2304	1.48484	0.137586	0.210254	97	96	1.98677	97	97	34.118	contig116204_1	0	345	97	96	1.98677	108	109.5	2.03342	108	108	41.9788	contig116204_1	0	345	108	109.5	2.03342
contig116206_1	78	78	78	1.44828	0.160851	0.160851	0.160851	1.07179	88	88	88	1.51917	1.26784e-05	1.60046	4.81546	1.46859e-06	6.9836e-06	174	169.5	2.24055	174	174	34.0008	contig116206_1	0	621	174	169.5	2.24055	252	257.5	2.4014	252	252	54.4169	contig116206_1	0	621	252	257.5	2.4014
contig116207_1	1258	1258	1258	2.27846	0.357641	0.357641	0.357641	1.11949	1500.5	1500.5	1500.5	2.60053	0.000181244	2.51788	25.0177	0	0	984	937.5	2.993	984	984	101.277	contig116207_1	0	1179	984	937.5	2.993	2242	2438	3.35064	2242	2242	255.004	contig116207_1	0	1179	2242	2438	3.35064
contig116209_1	45	45	45	1.84906	0.26695	0.26695	0.26695	1.15482	45.5	45.5	45.5	1.85849	6.71026e-06	2.04336	4.2808	1.86223e-05	7.48094e-05	53	53	1.72428	53	53	19.1412	contig116209_1	0	336	53	53	1.72428	98	98.5	1.99123	98	98	39.1122	contig116209_1	0	336	98	98.5	1.99123
contig116210_1	16	16	-16	-1.34783	0.129634	0.129634	-0.129634	-1.07796	16	16	-16	-1.35165	-1.35501e-06	-1.21966	-1.02212	0.306723	0.405436	62	61.5	1.79239	62	62	10.363	contig116210_1	0	726	62	61.5	1.79239	46	45.5	1.66276	46	46	8.49662	contig116210_1	0	726	46	45.5	1.66276
contig116211_1	44	44	44	1.5641	0.194265	0.194265	0.194265	1.10267	47	47	47	1.60645	6.89495e-06	1.72846	3.822	0.000132375	0.000459163	78	77.5	1.89209	78	78	17.8251	contig116211_1	0	531	78	77.5	1.89209	122	124.5	2.08636	122	122	30.8099	contig116211_1	0	531	122	124.5	2.08636
contig116218_1	45	45	-45	-1.09336	0.0387636	0.0387636	-0.0387636	-1.01445	4.5	4.5	-4.5	-1.00896	6.85441e-07	1.01072	0.169165	0.865667	0.90353	527	506.5	2.72181	527	527	49.4588	contig116218_1	0	1293	527	506.5	2.72181	482	502	2.68305	482	482	49.9889	contig116218_1	0	1293	482	502	2.68305
contig116220_1	405	405	-405	-4.75	0.676694	0.676694	-0.676694	-1.33279	383	383	-383	-4.49772	-4.77687e-05	-4.29833	-15.0272	0	0	513	492.5	2.71012	513	513	159.619	contig116220_1	0	390	513	492.5	2.71012	108	109.5	2.03342	108	108	37.1351	contig116220_1	0	390	108	109.5	2.03342
contig116224_1	13	13	13	1.08667	0.0360963	0.0360963	0.0360963	1.01659	20.5	20.5	20.5	1.13993	3.65597e-06	1.20085	1.61997	0.105239	0.168536	150	146.5	2.17609	150	150	40.7207	contig116224_1	0	447	150	146.5	2.17609	163	167	2.21219	163	163	48.8996	contig116224_1	0	447	163	167	2.21219
contig116226_1	40	40	40	1.1626	0.0654309	0.0654309	0.0654309	1.02737	54	54	54	1.22453	8.50076e-06	1.28477	2.88922	0.00386198	0.00975021	246	240.5	2.39094	246	246	38.7179	contig116226_1	0	771	246	240.5	2.39094	286	294.5	2.45637	286	286	49.7436	contig116226_1	0	771	286	294.5	2.45637
contig116227_1	12	12	12	1.52174	0.18234	0.18234	0.18234	1.1339	10.5	10.5	10.5	1.44681	1.90246e-06	1.68164	1.95828	0.050197	0.0905189	23	23.5	1.36173	23	23	8.16081	contig116227_1	0	342	23	23.5	1.36173	35	34	1.54407	35	35	13.7236	contig116227_1	0	342	35	34	1.54407
contig116230_1	4	4	4	1.4	0.146128	0.146128	0.146128	1.14613	2.5	2.5	2.5	1.2381	6.63908e-07	1.54711	1.06237	0.28807	0.384683	10	10.5	1	10	10	3.88935	contig116230_1	0	312	10	10.5	1	14	13	1.14613	14	14	6.01726	contig116230_1	0	312	14	13	1.14613
contig116231_1	2	2	-2	-1.00613	0.00265624	0.00265624	-0.00265624	-1.00106	18.5	18.5	18.5	1.05818	3.9142e-06	1.09834	1.19987	0.230189	0.320013	328	318	2.51587	328	328	29.3525	contig116231_1	0	1356	328	318	2.51587	326	336.5	2.51322	326	326	32.2391	contig116231_1	0	1356	326	336.5	2.51322
contig116232_1	642	642	-642	-2.62532	0.419182	0.419182	-0.419182	-1.16144	579	579	-579	-2.4226	-7.28685e-05	-2.37568	-15.0959	0	0	1037	986	3.01578	1037	1037	361.602	contig116232_1	0	348	1037	986	3.01578	395	407	2.5966	395	395	152.21	contig116232_1	0	348	395	407	2.5966
contig116233_1	34	34	34	2.78947	0.445522	0.445522	0.445522	1.3484	33	33	33	2.69231	4.80164e-06	3.08259	4.43604	9.16282e-06	3.86925e-05	19	19.5	1.27875	19	19	5.37437	contig116233_1	0	429	19	19.5	1.27875	53	52.5	1.72428	53	53	16.567	contig116233_1	0	429	53	52.5	1.72428
contig116236_1	92	92	92	1.19207	0.0763006	0.0763006	0.0763006	1.02847	131.5	131.5	131.5	1.28525	1.84449e-05	1.31733	4.4624	8.10464e-06	3.4548e-05	479	461	2.68034	479	479	91.8255	contig116236_1	0	633	479	461	2.68034	571	592.5	2.75664	571	571	120.964	contig116236_1	0	633	571	592.5	2.75664
contig116238_1	346	346	-346	-1.23505	0.0916861	0.0916861	-0.0916861	-1.02894	159	159	-159	-1.10163	-2.32165e-05	-1.11762	-3.17334	0.00150698	0.00419503	1818	1723.5	3.25959	1818	1818	184.302	contig116238_1	0	1197	1818	1723.5	3.25959	1472	1564.5	3.16791	1472	1472	164.907	contig116238_1	0	1197	1472	1564.5	3.16791
contig116239_1	3	3	-3	-1.09091	0.0377886	0.0377886	-0.0377886	-1.02489	4.5	4.5	-4.5	-1.14062	5.67471e-08	1.01299	0.053554	0.95729	0.969282	36	36.5	1.5563	36	36	11.0316	contig116239_1	0	396	36	36.5	1.5563	33	32	1.51851	33	33	11.1749	contig116239_1	0	396	33	32	1.51851
contig116240_1	64	64	64	1.94118	0.288065	0.288065	0.288065	1.1572	67.5	67.5	67.5	2	9.44941e-06	2.14516	5.23798	1.6234e-07	8.76873e-07	68	67.5	1.83251	68	68	14.6306	contig116240_1	0	564	68	67.5	1.83251	132	135	2.12057	132	132	31.3848	contig116240_1	0	564	132	135	2.12057
contig116242_1	277	277	277	2.82237	0.450614	0.450614	0.450614	1.20653	296.5	296.5	296.5	2.99663	3.90836e-05	3.11894	12.7112	0	0	152	148.5	2.18184	152	152	13.9734	contig116242_1	0	1320	152	148.5	2.18184	429	445	2.63246	429	429	43.5821	contig116242_1	0	1320	429	445	2.63246
contig116243_2	839	839	839	9.92553	0.996754	0.996754	0.996754	1.50516	888.5	888.5	888.5	10.5538	0.000113708	10.9685	27.8157	0	0	94	93	1.97313	94	94	13.8767	contig116243_2	0	822	94	93	1.97313	933	981.5	2.96988	933	933	152.207	contig116243_2	0	822	933	981.5	2.96988
contig116247_1	4	4	4	1.01538	0.00663058	0.00663058	0.00663058	1.00275	16.5	16.5	16.5	1.06483	3.85171e-06	1.12208	1.31907	0.187146	0.270752	260	254.5	2.41497	260	260	23.5275	contig116247_1	0	1341	260	254.5	2.41497	264	271	2.4216	264	264	26.3998	contig116247_1	0	1341	264	271	2.4216
contig116250_1	87	87	87	1.14597	0.0591744	0.0591744	0.0591744	1.02132	139.5	139.5	139.5	1.24346	1.92663e-05	1.26639	4.22331	2.40739e-05	9.51457e-05	596	573	2.77525	596	596	45.4006	contig116250_1	0	1593	596	573	2.77525	683	712.5	2.83442	683	683	57.495	contig116250_1	0	1593	683	712.5	2.83442
contig116251_1	87	87	-87	-2.12987	0.328353	0.328353	-0.328353	-1.17405	83	83	-83	-2.07792	-9.5754e-06	-1.92734	-4.8353	1.32944e-06	6.35352e-06	164	160	2.21484	164	164	53.9323	contig116251_1	0	369	164	160	2.21484	77	77	1.88649	77	77	27.9827	contig116251_1	0	369	77	77	1.88649
contig116254_1	21	21	-21	-1.14483	0.0587401	0.0587401	-0.0587401	-1.02718	14	14	-14	-1.09459	-6.99375e-07	-1.03597	-0.310889	0.755885	0.816998	166	162	2.22011	166	166	15.6883	contig116254_1	0	1284	166	162	2.22011	145	148	2.16137	145	145	15.1436	contig116254_1	0	1284	145	148	2.16137
contig116256_1	181	181	-181	-1.63732	0.214135	0.214135	-0.214135	-1.08728	157	157	-157	-1.53767	-1.83426e-05	-1.48163	-5.25414	1.48718e-07	8.06196e-07	465	449	2.66745	465	465	62.2811	contig116256_1	0	906	465	449	2.66745	284	292	2.45332	284	284	42.0354	contig116256_1	0	906	284	292	2.45332
contig116257_1	1223	1223	1223	4.0575	0.608259	0.608259	0.608259	1.23376	1331	1331	1331	4.43928	0.000169103	4.48386	29.475	0	0	400	387	2.60206	400	400	78.5422	contig116257_1	0	618	400	387	2.60206	1623	1718	3.21032	1623	1623	352.172	contig116257_1	0	618	1623	1718	3.21032
contig116258_2	63	63	63	1.22662	0.0887096	0.0887096	0.0887096	1.0363	82.5	82.5	82.5	1.30499	1.19931e-05	1.35551	3.7789	0.000157524	0.000536475	278	270.5	2.44404	278	278	18.0496	contig116258_2	0	1869	278	270.5	2.44404	341	353	2.53275	341	341	24.4664	contig116258_2	0	1869	341	353	2.53275
contig116260_1	24	24	24	3.18182	0.502675	0.502675	0.502675	1.4827	22.5	22.5	22.5	2.95652	3.35864e-06	3.51616	3.88201	0.000103597	0.000366151	11	11.5	1.04139	11	11	2.3174	contig116260_1	0	576	11	11.5	1.04139	35	34	1.54407	35	35	8.14837	contig116260_1	0	576	35	34	1.54407
contig116263_2	76	76	76	1.17352	0.069489	0.069489	0.069489	1.02631	110	110	110	1.25974	1.57765e-05	1.29683	4.00847	6.1114e-05	0.000224507	438	423.5	2.64147	438	438	37.3771	contig116263_2	0	1422	438	423.5	2.64147	514	533.5	2.71096	514	514	48.4718	contig116263_2	0	1422	514	533.5	2.71096
contig116264_1	27	27	-27	-1.375	0.138303	0.138303	-0.138303	-1.07446	26	26	-26	-1.36111	-2.3583e-06	-1.24425	-1.41376	0.157433	0.234668	99	98	1.99564	99	99	35.4378	contig116264_1	0	339	99	98	1.99564	72	72	1.85733	72	72	28.4812	contig116264_1	0	339	72	72	1.85733
contig116265_2	99	99	99	1.21758	0.0854984	0.0854984	0.0854984	1.03217	136.5	136.5	136.5	1.31058	1.90776e-05	1.34553	4.70829	2.49798e-06	1.15207e-05	455	439.5	2.65801	455	455	49.0784	contig116265_2	0	1125	455	439.5	2.65801	554	576	2.74351	554	554	66.0363	contig116265_2	0	1125	554	576	2.74351
contig116266_1	20	20	20	1.35714	0.132626	0.132626	0.132626	1.07586	20.5	20.5	20.5	1.36607	3.39605e-06	1.49975	2.31718	0.0204938	0.0418655	56	56	1.74819	56	56	18.5669	contig116266_1	0	366	56	56	1.74819	76	76.5	1.88081	76	76	27.8457	contig116266_1	0	366	76	76.5	1.88081
contig116271_2	21	21	21	1.13462	0.0548487	0.0548487	0.0548487	1.02501	29	29	29	1.19016	4.80527e-06	1.25384	2.06429	0.0389898	0.0729249	156	152.5	2.19312	156	156	13.5409	contig116271_2	0	1398	156	152.5	2.19312	177	181.5	2.24797	177	177	16.9782	contig116271_2	0	1398	177	181.5	2.24797
contig116278_1	5	5	5	1.26316	0.101458	0.101458	0.101458	1.07934	3.5	3.5	3.5	1.17949	9.12768e-07	1.39589	1.09118	0.275192	0.370072	19	19.5	1.27875	19	19	3.35605	contig116278_1	0	687	19	19.5	1.27875	24	23	1.38021	24	24	4.68468	contig116278_1	0	687	24	23	1.38021
contig116281_1	115	115	115	1.04373	0.0185866	0.0185866	0.0185866	1.00543	586	586	586	1.24081	4.89571e-05	1.1534	5.23567	1.64388e-07	8.87479e-07	2630	2433.5	3.41996	2630	2630	464.548	contig116281_1	0	687	2630	2433.5	3.41996	2745	3019.5	3.43854	2745	2745	535.81	contig116281_1	0	687	2745	3019.5	3.43854
contig116284_1	32	32	32	1.7619	0.245982	0.245982	0.245982	1.15154	32	32	32	1.75294	4.82672e-06	1.94705	3.51314	0.000442837	0.00138049	42	42.5	1.62325	42	42	4.86782	contig116284_1	0	1047	42	42.5	1.62325	74	74.5	1.86923	74	74	9.47786	contig116284_1	0	1047	74	74.5	1.86923
contig116286_3	44	44	-44	-1.97778	0.296177	0.296177	-0.296177	-1.17915	44	44	-44	-2	-4.76549e-06	-1.78971	-3.22722	0.00124998	0.00353804	89	88	1.94939	89	89	18.7499	contig116286_3	0	576	89	88	1.94939	45	44	1.65321	45	45	10.4765	contig116286_3	0	576	45	44	1.65321
contig116288_1	20	20	20	1.41667	0.151268	0.151268	0.151268	1.08997	20	20	20	1.41667	3.29404e-06	1.56553	2.39758	0.0165039	0.0348018	48	48	1.68124	48	48	13.7699	contig116288_1	0	423	48	48	1.68124	68	68	1.83251	68	68	21.5573	contig116288_1	0	423	68	68	1.83251
contig116289_1	542	542	542	2.35162	0.371367	0.371367	0.371367	1.14266	605	605	605	2.55928	7.77948e-05	2.59873	16.6357	0	0	401	388	2.60314	401	401	54.0671	contig116289_1	0	900	401	388	2.60314	943	993	2.97451	943	943	140.506	contig116289_1	0	900	943	993	2.97451
contig116292_1	51	51	-51	-1.20079	0.0794661	0.0794661	-0.0794661	-1.03304	36	36	-36	-1.13846	-2.94992e-06	-1.08661	-0.978102	0.328024	0.426474	305	296	2.4843	305	305	20.3581	contig116292_1	0	1818	305	296	2.4843	254	260	2.40483	254	254	18.7355	contig116292_1	0	1818	254	260	2.40483
contig116293_1	586	586	-586	-2.09944	0.322103	0.322103	-0.322103	-1.11813	511	511	-511	-1.92155	-6.43133e-05	-1.89981	-12.4048	0	0	1119	1065.5	3.04883	1119	1119	154.48	contig116293_1	0	879	1119	1065.5	3.04883	533	554.5	2.72673	533	533	81.3137	contig116293_1	0	879	533	554.5	2.72673
contig116295_1	169	169	-169	-1.35135	0.130768	0.130768	-0.130768	-1.04876	125	125	-125	-1.2495	-1.43744e-05	-1.22285	-3.35078	0.000805832	0.00237493	650	626	2.81291	650	650	190.522	contig116295_1	0	414	650	626	2.81291	481	501	2.68215	481	481	155.801	contig116295_1	0	414	481	501	2.68215
contig116297_1	14	14	-14	-1.125	0.0511525	0.0511525	-0.0511525	-1.02496	9.5	9.5	-9.5	-1.0837	-2.70731e-07	-1.01803	-0.13757	0.89058	0.920835	126	123	2.10037	126	126	19.9086	contig116297_1	0	768	126	123	2.10037	112	113.5	2.04922	112	112	19.5561	contig116297_1	0	768	112	113.5	2.04922
contig116301_1	13	13	-13	-1.30952	0.117113	0.117113	-0.117113	-1.07215	14	14	-14	-1.34146	-1.04197e-06	-1.185	-0.829358	0.406902	0.50519	55	55	1.74036	55	55	10.0665	contig116301_1	0	663	55	55	1.74036	42	41	1.62325	42	42	8.49495	contig116301_1	0	663	42	41	1.62325
contig116305_1	340	340	340	2.65049	0.423325	0.423325	0.423325	1.18295	367.5	367.5	367.5	2.83292	4.82204e-05	2.929	13.7849	0	0	206	200.5	2.31387	206	206	19.7454	contig116305_1	0	1266	206	200.5	2.31387	546	568	2.73719	546	546	57.8341	contig116305_1	0	1266	546	568	2.73719
contig116306_1	48	48	48	1.33566	0.125697	0.125697	0.125697	1.05832	56.5	56.5	56.5	1.40502	8.26017e-06	1.47602	3.54317	0.000395346	0.0012455	143	139.5	2.15534	143	143	16.5264	contig116306_1	0	1050	143	139.5	2.15534	191	196	2.28103	191	191	24.3932	contig116306_1	0	1050	191	196	2.28103
contig116312_1	17	17	17	1.16038	0.0645992	0.0645992	0.0645992	1.0319	21	21	21	1.20096	3.63131e-06	1.28231	1.88114	0.0599533	0.105065	106	104.5	2.02531	106	106	23.8201	contig116312_1	0	540	106	104.5	2.02531	123	125.5	2.08991	123	123	30.5447	contig116312_1	0	540	123	125.5	2.08991
contig116313_1	116	116	-116	-1.22265	0.0873017	0.0873017	-0.0873017	-1.03213	71.5	71.5	-71.5	-1.13192	-7.43295e-06	-1.10639	-1.71236	0.0868308	0.143795	637	613.5	2.80414	637	637	52.7995	contig116313_1	0	1464	637	613.5	2.80414	521	542	2.71684	521	521	47.7224	contig116313_1	0	1464	521	542	2.71684
contig116315_1	478	478	-478	-1.81709	0.259377	0.259377	-0.259377	-1.09373	401.5	401.5	-401.5	-1.66145	-5.05447e-05	-1.64431	-9.76094	0	0	1063	1008.5	3.02653	1063	1063	153.016	contig116315_1	0	843	1063	1008.5	3.02653	585	607	2.76716	585	585	93.058	contig116315_1	0	843	585	607	2.76716
contig116316_1	2363	2363	2363	2.33503	0.368292	0.368292	0.368292	1.11339	3130	3130	3130	2.86033	0.000339445	2.58039	34.6407	0	0	1770	1682.5	3.24797	1770	1770	275.366	contig116316_1	0	780	1770	1682.5	3.24797	4133	4812.5	3.61627	4133	4133	710.552	contig116316_1	0	780	4133	4812.5	3.61627
contig116318_1	47	47	47	1.30128	0.114371	0.114371	0.114371	1.05215	54.5	54.5	54.5	1.35738	8.29184e-06	1.43802	3.43068	0.00060207	0.00182684	156	152.5	2.19312	156	156	33.0371	contig116318_1	0	573	156	152.5	2.19312	203	207	2.3075	203	203	47.508	contig116318_1	0	573	203	207	2.3075
contig116319_1	7	7	7	1.22581	0.0884219	0.0884219	0.0884219	1.05929	5.5	5.5	5.5	1.1746	1.33398e-06	1.35461	1.25892	0.20806	0.294745	31	31.5	1.49136	31	31	10.0314	contig116319_1	0	375	31	31.5	1.49136	38	37	1.57978	38	38	13.5887	contig116319_1	0	375	38	37	1.57978
contig116324_1	43	43	-43	-1.43878	0.157993	0.157993	-0.157993	-1.07934	39	39	-39	-1.39594	-3.96833e-06	-1.30196	-2.01226	0.0441926	0.0811632	141	137.5	2.14922	141	141	24.7971	contig116324_1	0	690	141	137.5	2.14922	98	98.5	1.99123	98	98	19.0459	contig116324_1	0	690	98	98.5	1.99123
contig116326_1	0	0	0	-1	0	0	0	-1	0.5	0.5	-0.5	-1.09091	7.65073e-08	1.10508	0.173135	0.862546	0.900899	6	6	0.778151	6	6	2.26818	contig116326_1	0	321	6	6	0.778151	6	5.5	0.778151	6	6	2.50652	contig116326_1	0	321	6	5.5	0.778151
contig116330_1	15	15	-15	-1.5	0.176091	0.176091	-0.176091	-1.11921	16.5	16.5	-16.5	-1.56897	-1.43768e-06	-1.35737	-1.30138	0.193129	0.277838	45	45.5	1.65321	45	45	7.28086	contig116330_1	0	750	45	45.5	1.65321	30	29	1.47712	30	30	5.36396	contig116330_1	0	750	30	29	1.47712
contig116333_1	136	136	-136	-1.13737	0.0559032	0.0559032	-0.0559032	-1.01866	28	28	-28	-1.02685	-3.87958e-06	-1.02922	-0.661192	0.508489	0.603346	1126	1071	3.05154	1126	1126	213.83	contig116333_1	0	639	1126	1071	3.05154	990	1043	2.99564	990	990	207.759	contig116333_1	0	639	990	1043	2.99564
contig116337_2	12	12	12	1.0458	0.0194493	0.0194493	0.0194493	1.00804	25	25	25	1.09766	4.95001e-06	1.15569	1.67611	0.0937167	0.153501	262	256	2.4183	262	262	20.0335	contig116337_2	0	1587	262	256	2.4183	274	281	2.43775	274	274	23.1526	contig116337_2	0	1587	274	281	2.43775
contig116338_1	121	121	-121	-1.41297	0.150133	0.150133	-0.150133	-1.06086	99	99	-99	-1.32727	-1.0947e-05	-1.27861	-3.22749	0.0012488	0.00353533	414	401.5	2.617	414	414	91.5081	contig116338_1	0	549	414	401.5	2.617	293	302.5	2.46687	293	293	71.5683	contig116338_1	0	549	293	302.5	2.46687
contig116340_1	10	10	-10	-1.13333	0.0543577	0.0543577	-0.0543577	-1.02899	8.5	8.5	-8.5	-1.11258	-2.57135e-07	-1.02557	-0.159359	0.873386	0.909142	85	84	1.92942	85	85	19.3156	contig116340_1	0	534	85	84	1.92942	75	75.5	1.87506	75	75	18.8341	contig116340_1	0	534	75	75.5	1.87506
contig116341_1	250	250	250	2.83824	0.453048	0.453048	0.453048	1.21235	265	265	265	2.99248	3.52589e-05	3.13648	12.098	0	0	136	133	2.13354	136	136	9.46832	contig116341_1	0	1743	136	133	2.13354	386	398	2.58659	386	386	29.6972	contig116341_1	0	1743	386	398	2.58659
contig116342_1	90	90	-90	-1.18293	0.0729579	0.0729579	-0.0729579	-1.0271	48	48	-48	-1.09375	-4.64769e-06	-1.07044	-1.11179	0.26623	0.361412	582	560	2.76492	582	582	62.4442	contig116342_1	0	1131	582	560	2.76492	492	512	2.69197	492	492	58.3348	contig116342_1	0	1131	492	512	2.69197
contig116344_1	36	36	-36	-1.63158	0.212608	0.212608	-0.212608	-1.12108	35.5	35.5	-35.5	-1.62832	-3.6417e-06	-1.47644	-2.33094	0.0197563	0.0406609	93	92	1.96848	93	93	31.3482	contig116344_1	0	360	93	92	1.96848	57	56.5	1.75587	57	57	21.2323	contig116344_1	0	360	57	56.5	1.75587
contig116345_1	47	47	47	1.43925	0.158137	0.158137	0.158137	1.07792	51.5	51.5	51.5	1.48815	7.66703e-06	1.59049	3.72034	0.000198958	0.000665703	107	105.5	2.02938	107	107	10.3295	contig116345_1	0	1257	107	105.5	2.02938	154	157	2.18752	154	154	16.429	contig116345_1	0	1257	154	157	2.18752
contig116346_1	27	27	27	1.14286	0.0579919	0.0579919	0.0579919	1.02547	36.5	36.5	36.5	1.19837	6.03065e-06	1.26295	2.34917	0.0188155	0.0389186	189	184	2.27646	189	189	31.2037	contig116346_1	0	735	189	184	2.27646	216	220.5	2.33445	216	216	39.4087	contig116346_1	0	735	216	220.5	2.33445
contig116347_1	62	62	-62	-1.20462	0.0808502	0.0808502	-0.0808502	-1.03258	40.5	40.5	-40.5	-1.12981	-3.65994e-06	-1.09008	-1.11011	0.266951	0.362174	365	352.5	2.56229	365	365	70.9806	contig116347_1	0	624	365	352.5	2.56229	303	312	2.48144	303	303	65.1153	contig116347_1	0	624	303	312	2.48144
contig116349_1	77	77	-77	-2.35088	0.37123	0.37123	-0.37123	-1.21142	74.5	74.5	-74.5	-2.31858	-8.61695e-06	-2.12734	-4.88778	1.01982e-06	4.96029e-06	134	131	2.1271	134	134	38.7157	contig116349_1	0	420	134	131	2.1271	57	56.5	1.75587	57	57	18.1991	contig116349_1	0	420	57	56.5	1.75587
contig116355_1	29	29	29	1.24167	0.094005	0.094005	0.094005	1.04521	34.5	34.5	34.5	1.29362	5.41901e-06	1.37214	2.59012	0.00959431	0.0216774	120	117.5	2.07918	120	120	9.7468	contig116355_1	0	1494	120	117.5	2.07918	149	152	2.17319	149	149	13.374	contig116355_1	0	1494	149	152	2.17319
contig116357_1	190	190	-190	-1.45238	0.162081	0.162081	-0.162081	-1.06179	152	152	-152	-1.34943	-1.77005e-05	-1.31428	-4.32368	1.53445e-05	6.2583e-05	610	587	2.78533	610	610	76.1544	contig116357_1	0	972	610	587	2.78533	420	435	2.62325	420	420	57.944	contig116357_1	0	972	420	435	2.62325
contig116360_1	17	17	-17	-1.1453	0.0589189	0.0589189	-0.0589189	-1.02849	12	12	-12	-1.10084	-5.71018e-07	-1.03639	-0.282545	0.777525	0.834636	134	131	2.1271	134	134	22.1233	contig116360_1	0	735	134	131	2.1271	117	119	2.06819	117	117	21.3464	contig116360_1	0	735	117	119	2.06819
contig116362_1	58	58	-58	-1.31694	0.119566	0.119566	-0.119566	-1.05285	48	48	-48	-1.256	-4.70469e-06	-1.19171	-1.79112	0.0732733	0.12447	241	235.5	2.38202	241	241	21.0546	contig116362_1	0	1389	241	235.5	2.38202	183	187.5	2.26245	183	183	17.6675	contig116362_1	0	1389	183	187.5	2.26245
contig116364_1	107	107	-107	-1.25059	0.0971134	0.0971134	-0.0971134	-1.03692	71	71	-71	-1.16045	-7.53943e-06	-1.13167	-1.90661	0.0565711	0.100286	534	513.5	2.72754	534	534	34.7265	contig116364_1	0	1866	534	513.5	2.72754	427	442.5	2.63043	427	427	30.6861	contig116364_1	0	1866	427	442.5	2.63043
contig116367_1	17	17	17	1.06615	0.0278174	0.0278174	0.0278174	1.01154	29.5	29.5	29.5	1.1173	5.55674e-06	1.17818	1.89039	0.0587054	0.103056	257	251.5	2.40993	257	257	13.4308	contig116367_1	0	2322	257	251.5	2.40993	274	281	2.43775	274	274	15.8239	contig116367_1	0	2322	274	281	2.43775
contig116369_1	103	103	-103	-2	0.30103	0.30103	-0.30103	-1.14956	96.5	96.5	-96.5	-1.92788	-1.11854e-05	-1.80982	-4.98827	6.09237e-07	3.06055e-06	206	200.5	2.31387	206	206	25.4041	contig116369_1	0	984	206	200.5	2.31387	103	104	2.01284	103	103	14.0368	contig116369_1	0	984	103	104	2.01284
contig116373_1	282	282	282	2.01805	0.304932	0.304932	0.304932	1.12485	312	312	312	2.1577	4.1348e-05	2.23011	11.2107	0	0	277	269.5	2.44248	277	277	36.1433	contig116373_1	0	930	277	269.5	2.44248	559	581.5	2.74741	559	559	80.6035	contig116373_1	0	930	559	581.5	2.74741
contig116374_1	4	4	4	1.10256	0.0424038	0.0424038	0.0424038	1.02665	2.5	2.5	2.5	1.06329	1.03369e-06	1.21842	0.894865	0.370859	0.468413	39	39.5	1.59106	39	39	9.39	contig116374_1	0	504	39	39.5	1.59106	43	42	1.63347	43	43	11.441	contig116374_1	0	504	43	42	1.63347
contig116378_1	227	227	-227	-1.2367	0.0922661	0.0922661	-0.0922661	-1.03094	119	119	-119	-1.11753	-1.53175e-05	-1.11911	-2.59284	0.0095187	0.0215281	1186	1131.5	3.07408	1186	1186	162.07	contig116378_1	0	888	1186	1131.5	3.07408	959	1012.5	2.98182	959	959	144.821	contig116378_1	0	888	959	1012.5	2.98182
contig116380_1	283	283	-283	-1.6317	0.212639	0.212639	-0.212639	-1.0802	235.5	235.5	-235.5	-1.50536	-2.86288e-05	-1.47654	-6.53634	6.30406e-11	4.82688e-10	731	701.5	2.86392	731	731	67.0485	contig116380_1	0	1323	731	701.5	2.86392	448	466	2.65128	448	448	45.4091	contig116380_1	0	1323	448	466	2.65128
contig116381_1	79	79	79	4.95	0.694605	0.694605	0.694605	1.53389	79	79	79	4.85366	1.08488e-05	5.47015	7.7962	6.21725e-15	6.26555e-14	20	20.5	1.30103	20	20	6.12867	contig116381_1	0	396	20	20.5	1.30103	99	99.5	1.99564	99	99	33.5247	contig116381_1	0	396	99	99.5	1.99564
contig116384_1	34	34	-34	-1.61818	0.209027	0.209027	-0.209027	-1.12011	33.5	33.5	-33.5	-1.61468	-3.4245e-06	-1.46431	-2.23712	0.0252782	0.050244	89	88	1.94939	89	89	23.6841	contig116384_1	0	456	89	88	1.94939	55	54.5	1.74036	55	55	16.1742	contig116384_1	0	456	55	54.5	1.74036
contig116388_2	64	64	64	1.28829	0.110013	0.110013	0.110013	1.04689	77	77	77	1.35402	1.14131e-05	1.42366	3.96963	7.19832e-05	0.00026139	222	217.5	2.34635	222	222	18.4389	contig116388_2	0	1461	222	217.5	2.34635	286	294.5	2.45637	286	286	26.2507	contig116388_2	0	1461	286	294.5	2.45637
contig116389_1	171	171	171	86.5	1.93702	1.93702	1.93702	7.43463	175.5	175.5	175.5	118	2.29564e-05	95.5894	13.6038	0	0	2	1.5	0.30103	2	2	0.359549	contig116389_1	0	675	2	1.5	0.30103	173	177	2.23805	173	173	34.3691	contig116389_1	0	675	173	177	2.23805
contig116390_1	1	1	1	1.01389	0.00599036	0.00599036	0.00599036	1.00323	1.5	1.5	1.5	1.02098	1.05219e-06	1.12043	0.684987	0.493352	0.590184	72	71.5	1.85733	72	72	24.069	contig116390_1	0	363	72	71.5	1.85733	73	73	1.86332	73	73	26.9675	contig116390_1	0	363	73	73	1.86332
contig116393_1	107	107	-107	-1.15308	0.0618579	0.0618579	-0.0618579	-1.02175	42	42	-42	-1.05738	-4.0711e-06	-1.04343	-0.82269	0.410684	0.508964	806	774	2.90634	806	806	135.278	contig116393_1	0	723	806	774	2.90634	699	732	2.84448	699	699	129.647	contig116393_1	0	723	699	732	2.84448
contig116394_1	76	76	-76	-1.19338	0.0767803	0.0767803	-0.0767803	-1.02959	47	47	-47	-1.11605	-4.2112e-06	-1.07991	-1.12444	0.260827	0.355549	469	452	2.67117	469	469	51.6912	contig116394_1	0	1101	469	452	2.67117	393	405	2.59439	393	393	47.8664	contig116394_1	0	1101	393	405	2.59439
contig116396_1	20	20	20	2.33333	0.367977	0.367977	0.367977	1.31288	18.5	18.5	18.5	2.19355	2.87325e-06	2.57852	3.18537	0.00144568	0.00404331	15	15.5	1.17609	15	15	4.1844	contig116396_1	0	435	15	15.5	1.17609	35	34	1.54407	35	35	10.7896	contig116396_1	0	435	35	34	1.54407
contig116397_2	100	100	-100	-1.42918	0.155088	0.155088	-0.155088	-1.06551	85.5	85.5	-85.5	-1.35924	-9.16373e-06	-1.29329	-3.01956	0.00253142	0.00667928	333	323.5	2.52244	333	333	12.816	contig116397_2	0	3153	333	323.5	2.52244	233	238	2.36736	233	233	9.90962	contig116397_2	0	3153	233	238	2.36736
contig116402_1	41	41	-41	-1.15414	0.0622567	0.0622567	-0.0622567	-1.02567	24.5	24.5	-24.5	-1.08974	-1.58343e-06	-1.04439	-0.518563	0.604066	0.690912	307	297.5	2.48714	307	307	13.9999	contig116402_1	0	2661	307	297.5	2.48714	266	273	2.42488	266	266	13.4049	contig116402_1	0	2661	266	273	2.42488
contig116404_1	13	13	-13	-1.03457	0.0147618	0.0147618	-0.0147618	-1.00573	11.5	11.5	11.5	1.0305	3.21694e-06	1.06815	0.911789	0.36188	0.460892	389	377	2.58995	389	389	44.5744	contig116404_1	0	1059	389	377	2.58995	376	388.5	2.57519	376	376	47.6121	contig116404_1	0	1059	376	388.5	2.57519
contig116408_1	82	82	82	1.62595	0.211108	0.211108	0.211108	1.09971	89	89	89	1.69531	1.26665e-05	1.79681	5.35371	8.61711e-08	4.79924e-07	131	128	2.11727	131	131	17.9622	contig116408_1	0	885	131	128	2.11727	213	217	2.32838	213	213	32.2746	contig116408_1	0	885	213	217	2.32838
contig116410_1	33	33	33	1.63462	0.213416	0.213416	0.213416	1.12437	33.5	33.5	33.5	1.64423	5.08833e-06	1.80638	3.40791	0.000654622	0.00197055	52	52	1.716	52	52	5.31151	contig116410_1	0	1188	52	52	1.716	85	85.5	1.92942	85	85	9.59462	contig116410_1	0	1188	85	85.5	1.92942
contig116412_1	7	7	7	8	0.90309	0.90309	0.90309	#DIV/0!	7	7	7	15	9.51443e-07	8.84064	2.48619	0.0129121	0.0279686	1	0.5	0	1	1	0.334291	contig116412_1	0	363	1	0.5	0	8	7.5	0.90309	8	8	2.95535	contig116412_1	0	363	8	7.5	0.90309
contig116414_3	1284	1284	-1284	-1.78102	0.250669	0.250669	-0.250669	-1.07795	951	951	-951	-1.54671	-0.000134847	-1.61167	-15.636	0	0	2928	2690.5	3.46657	2928	2928	208.513	contig116414_3	0	1704	2928	2690.5	3.46657	1644	1739.5	3.2159	1644	1644	129.377	contig116414_3	0	1704	1644	1739.5	3.2159
contig116415_2	171	171	-171	-2.35714	0.372386	0.372386	-0.372386	-1.1773	159.5	159.5	-159.5	-2.23643	-1.91438e-05	-2.13301	-7.29685	2.94542e-13	2.6719e-12	297	288.5	2.47276	297	297	38.2593	contig116415_2	0	942	297	288.5	2.47276	126	129	2.10037	126	126	17.9368	contig116415_2	0	942	126	129	2.10037
contig116422_1	3	3	3	1.42857	0.154902	0.154902	0.154902	1.18329	2.5	2.5	2.5	1.35714	4.91555e-07	1.57869	0.934587	0.350001	0.448773	7	7	0.845098	7	7	1.96628	contig116422_1	0	432	7	7	0.845098	10	9.5	1	10	10	3.10414	contig116422_1	0	432	10	9.5	1
contig116424_1	37	37	-37	-1.35238	0.131099	0.131099	-0.131099	-1.06486	32.5	32.5	-32.5	-1.3066	-3.15099e-06	-1.22379	-1.57171	0.116017	0.183337	142	138.5	2.15229	142	142	39.0734	contig116424_1	0	441	142	138.5	2.15229	105	106	2.02119	105	105	31.9283	contig116424_1	0	441	105	106	2.02119
contig116426_1	30	30	-30	-1.66667	0.221849	0.221849	-0.221849	-1.13419	30	30	-30	-1.68182	-3.06663e-06	-1.50819	-2.19454	0.0281966	0.0552198	75	74	1.87506	75	75	27.832	contig116426_1	0	327	75	74	1.87506	45	44	1.65321	45	45	18.454	contig116426_1	0	327	45	44	1.65321
contig116427_1	40	40	40	1.83333	0.263241	0.263241	0.263241	1.15658	40.5	40.5	40.5	1.84375	5.97601e-06	2.02598	4.01713	5.89116e-05	0.000217176	48	48	1.68124	48	48	12.7734	contig116427_1	0	456	48	48	1.68124	88	88.5	1.94448	88	88	25.8787	contig116427_1	0	456	88	88.5	1.94448
contig116430_2	167	167	-167	-1.43832	0.157856	0.157856	-0.157856	-1.06116	134	134	-134	-1.3401	-1.54068e-05	-1.30155	-3.96269	7.41089e-05	0.000268521	548	528	2.73878	548	548	42.0611	contig116430_2	0	1581	548	528	2.73878	381	394	2.58092	381	381	32.3161	contig116430_2	0	1581	381	394	2.58092
contig116439_1	8	8	8	2.14286	0.330993	0.330993	0.330993	1.39166	7	7	7	2	1.16205e-06	2.36803	1.94216	0.0521176	0.0934104	7	7	0.845098	7	7	2.00812	contig116439_1	0	423	7	7	0.845098	15	14	1.17609	15	15	4.75528	contig116439_1	0	423	15	14	1.17609
contig116440_1	33	33	-33	-1.55	0.190332	0.190332	-0.190332	-1.10704	32.5	32.5	-32.5	-1.54622	-3.2394e-06	-1.40261	-2.05302	0.0400709	0.0746677	93	92	1.96848	93	93	20.5562	contig116440_1	0	549	93	92	1.96848	60	59.5	1.77815	60	60	14.6556	contig116440_1	0	549	60	59.5	1.77815
contig116441_1	12	12	12	1.05063	0.021451	0.021451	0.021451	1.00903	23	23	23	1.09935	4.63123e-06	1.16103	1.64686	0.0995872	0.161006	237	231.5	2.37475	237	237	16.3592	contig116441_1	0	1758	237	231.5	2.37475	249	254.5	2.3962	249	249	18.9935	contig116441_1	0	1758	249	254.5	2.3962
contig116442_1	155	155	155	1.79897	0.255024	0.255024	0.255024	1.11147	171.5	171.5	171.5	1.90741	2.32591e-05	1.988	7.82477	5.10703e-15	5.16818e-14	194	189	2.2878	194	194	27.4376	contig116442_1	0	858	194	189	2.2878	349	360.5	2.54283	349	349	54.5461	contig116442_1	0	858	349	360.5	2.54283
contig116444_1	2	2	-2	-3	0.477121	0.477121	-0.477121	#DIV/0!	2	2	-2	-3	-2.29944e-07	-2.71474	-0.901289	0.367435	0.465316	3	3	0.477121	3	3	1.14479	contig116444_1	0	318	3	3	0.477121	1	1	0	1	1	0.421695	contig116444_1	0	318	1	1	0
contig116447_1	33	33	33	2.32	0.365488	0.365488	0.365488	1.26145	32	32	32	2.2549	4.74404e-06	2.56379	4.08209	4.46327e-05	0.000168478	25	25.5	1.39794	25	25	7.96245	contig116447_1	0	381	25	25.5	1.39794	58	57.5	1.76343	58	58	20.414	contig116447_1	0	381	58	57.5	1.76343
contig116448_1	3	3	-3	-1.075	0.0314085	0.0314085	-0.0314085	-1.01961	4.5	4.5	-4.5	-1.11538	1.46006e-07	1.02798	0.125633	0.900022	0.927947	43	43.5	1.63347	43	43	10.1123	contig116448_1	0	516	43	43.5	1.63347	40	39	1.60206	40	40	10.3953	contig116448_1	0	516	40	39	1.60206
contig116450_2	4	4	-4	-1.0132	0.00569575	0.00569575	-0.00569575	-1.0023	14.5	14.5	14.5	1.04874	3.37823e-06	1.09068	1.07227	0.283599	0.379919	307	297.5	2.48714	307	307	34.6869	contig116450_2	0	1074	307	297.5	2.48714	303	312	2.48144	303	303	37.8324	contig116450_2	0	1074	303	312	2.48144
contig116452_1	702	702	702	2.28571	0.359022	0.359022	0.359022	1.13116	787	787	787	2.4962	0.0001011	2.5259	18.7126	0	0	546	526	2.73719	546	546	47.1908	contig116452_1	0	1404	546	526	2.73719	1248	1313	3.09621	1248	1248	119.199	contig116452_1	0	1404	1248	1313	3.09621
contig116453_1	7774	7774	-7774	-1.76448	0.246617	0.246617	-0.246617	-1.06154	3688	3688	-3688	-1.31974	-0.00081369	-1.5967	-38.078	0	0	17943	15222.5	4.2539	17943	17943	3944.46	contig116453_1	0	552	17943	15222.5	4.2539	10169	11534.5	4.00728	10169	10169	2470.38	contig116453_1	0	552	10169	11534.5	4.00728
contig116454_1	299	299	299	2.19124	0.340689	0.340689	0.340689	1.14197	326.5	326.5	326.5	2.32994	4.32961e-05	2.42149	11.9927	0	0	251	245.5	2.39967	251	251	45.5281	contig116454_1	0	669	251	245.5	2.39967	550	572	2.74036	550	550	110.246	contig116454_1	0	669	550	572	2.74036
contig116458_2	48	48	-48	-1.09023	0.0375164	0.0375164	-0.0375164	-1.01376	5.5	5.5	-5.5	-1.00995	9.58959e-07	1.01363	0.225442	0.821635	0.870866	580	558.5	2.76343	580	580	43.6882	contig116458_2	0	1611	580	558.5	2.76343	532	553	2.72591	532	532	44.2834	contig116458_2	0	1611	532	553	2.72591
contig116459_1	67	67	67	1.15193	0.0614251	0.0614251	0.0614251	1.02323	101.5	101.5	101.5	1.23798	1.46079e-05	1.27297	3.7174	0.00020128	0.000672561	441	426.5	2.64444	441	441	88.7468	contig116459_1	0	603	441	426.5	2.64444	508	528	2.70586	508	508	112.972	contig116459_1	0	603	508	528	2.70586
contig116460_1	9	9	9	1.04286	0.0182248	0.0182248	0.0182248	1.00785	19	19	19	1.09246	3.88465e-06	1.15244	1.47028	0.141486	0.214963	210	205.5	2.32222	210	210	35.1006	contig116460_1	0	726	210	205.5	2.32222	219	224.5	2.34044	219	219	40.4513	contig116460_1	0	726	219	224.5	2.34044
contig116467_1	3	3	-3	-1.02564	0.0109954	0.0109954	-0.0109954	-1.00532	1.5	1.5	1.5	1.01277	1.12785e-06	1.07745	0.574317	0.565753	0.657068	120	117.5	2.07918	120	120	20.6549	contig116467_1	0	705	120	117.5	2.07918	117	119	2.06819	117	117	22.2547	contig116467_1	0	705	117	119	2.06819
contig116468_1	21	21	-21	-1.16935	0.0679463	0.0679463	-0.0679463	-1.03246	15	15	-15	-1.11858	-9.6715e-07	-1.05816	-0.462267	0.64389	0.722171	145	141.5	2.16137	145	145	21.1738	contig116468_1	0	831	145	141.5	2.16137	124	126.5	2.09342	124	124	20.0099	contig116468_1	0	831	124	126.5	2.09342
contig116469_1	974	974	974	3.2704	0.5146	0.5146	0.5146	1.19548	1077	1077	1077	3.59206	0.000136083	3.61405	24.9251	0	0	429	415.5	2.63246	429	429	46.522	contig116469_1	0	1119	429	415.5	2.63246	1403	1492.5	3.14706	1403	1403	168.133	contig116469_1	0	1119	1403	1492.5	3.14706
contig116470_1	14	14	14	1.03248	0.0138827	0.0138827	0.0138827	1.00527	46	46	46	1.11031	7.37316e-06	1.14098	1.95292	0.0508286	0.0914906	431	417	2.63448	431	431	54.3103	contig116470_1	0	963	431	417	2.63448	445	463	2.64836	445	445	61.9668	contig116470_1	0	963	445	463	2.64836
contig116473_1	6	6	6	1.35294	0.131279	0.131279	0.131279	1.10669	4.5	4.5	4.5	1.25714	1.02136e-06	1.49511	1.26597	0.205524	0.291612	17	17.5	1.23045	17	17	3.54452	contig116473_1	0	582	17	17.5	1.23045	23	22	1.36173	23	23	5.29944	contig116473_1	0	582	23	22	1.36173
contig116476_1	12	12	-12	-1.07742	0.0323848	0.0323848	-0.0323848	-1.01479	4	4	-4	-1.02524	5.20267e-07	1.02567	0.227287	0.820201	0.869667	167	162.5	2.22272	167	167	18.11	contig116476_1	0	1119	167	162.5	2.22272	155	158.5	2.19033	155	155	18.5749	contig116476_1	0	1119	155	158.5	2.19033
contig116479_1	38	38	38	1.24516	0.0952256	0.0952256	0.0952256	1.04348	46.5	46.5	46.5	1.30693	7.0722e-06	1.376	2.97195	0.00295917	0.0076649	155	151.5	2.19033	155	155	35.8265	contig116479_1	0	525	155	151.5	2.19033	193	198	2.28556	193	193	49.2973	contig116479_1	0	525	193	198	2.28556
contig116483_1	225	225	-225	-1.58901	0.201125	0.201125	-0.201125	-1.07789	188.5	188.5	-188.5	-1.47722	-2.24323e-05	-1.43791	-5.59191	2.24583e-08	1.34337e-07	607	583.5	2.78319	607	607	135.65	contig116483_1	0	543	607	583.5	2.78319	382	395	2.58206	382	382	94.3384	contig116483_1	0	543	382	395	2.58206
contig116484_2	25	25	25	1.09328	0.0387328	0.0387328	0.0387328	1.01595	41	41	41	1.15679	6.7698e-06	1.20817	2.24065	0.0250488	0.0498526	268	261.5	2.42813	268	268	12.0449	contig116484_2	0	2700	268	261.5	2.42813	293	302.5	2.46687	293	293	14.5522	contig116484_2	0	2700	293	302.5	2.46687
contig116485_1	158	158	158	1.33054	0.124029	0.124029	0.124029	1.04629	203	203	203	1.4413	2.72827e-05	1.47036	6.40814	1.47306e-10	1.09106e-09	478	460	2.67943	478	478	100.702	contig116485_1	0	576	478	460	2.67943	636	663	2.80346	636	636	148.068	contig116485_1	0	576	636	663	2.80346
contig116486_1	101	101	-101	-1.65161	0.217908	0.217908	-0.217908	-1.09949	92	92	-92	-1.58044	-1.02797e-05	-1.49456	-3.97499	7.03826e-05	0.000256079	256	250.5	2.40824	256	256	92.4554	contig116486_1	0	336	256	250.5	2.40824	155	158.5	2.19033	155	155	61.8611	contig116486_1	0	336	155	158.5	2.19033
contig116489_1	45	45	-45	-1.48387	0.171396	0.171396	-0.171396	-1.08707	41	41	-41	-1.4385	-4.27478e-06	-1.34277	-2.20487	0.0274633	0.0540402	138	134.5	2.13988	138	138	15.2098	contig116489_1	0	1101	138	134.5	2.13988	93	93.5	1.96848	93	93	11.3272	contig116489_1	0	1101	93	93.5	1.96848
contig116495_1	0	0	0	1	#NUM!	0	#NUM!	#NUM!	0	0	0	1	0	1	0	1	1	0	0	0	0	0	0	contig116495_1	0	318	0	0	0	0	0	#DIV/0!	0	0	0	contig116495_1	0	318	0	0	#DIV/0!
contig116496_2	305	305	-305	-1.60277	0.20487	0.20487	-0.20487	-1.07576	254	254	-254	-1.48289	-3.05589e-05	-1.45036	-6.60139	4.07333e-11	3.15954e-10	811	780	2.90902	811	811	80.6003	contig116496_2	0	1221	811	780	2.90902	506	526	2.70415	506	506	55.5725	contig116496_2	0	1221	506	526	2.70415
contig116497_1	8	8	8	1.06349	0.0267343	0.0267343	0.0267343	1.01273	14	14	14	1.11382	2.67944e-06	1.17524	1.30267	0.192689	0.277593	126	123	2.10037	126	126	14.946	contig116497_1	0	1023	126	123	2.10037	134	137	2.1271	134	134	17.5653	contig116497_1	0	1023	134	137	2.1271
contig116502_1	2	2	2	1.09091	0.0377886	0.0377886	0.0377886	1.02815	0.5	0.5	0.5	1.02222	5.48725e-07	1.20554	0.634231	0.52593	0.618062	22	22.5	1.34242	22	22	3.80292	contig116502_1	0	702	22	22.5	1.34242	24	23	1.38021	24	24	4.58458	contig116502_1	0	702	24	23	1.38021
contig116503_1	102	102	102	1.32075	0.120822	0.120822	0.120822	1.04828	126	126	126	1.40777	1.7733e-05	1.45954	5.11723	3.10049e-07	1.62084e-06	318	309	2.50243	318	318	103.733	contig116503_1	0	372	318	309	2.50243	420	435	2.62325	420	420	151.402	contig116503_1	0	372	420	435	2.62325
contig116504_1	9	9	-9	-1.06081	0.0256379	0.0256379	-0.0256379	-1.01181	2.5	2.5	-2.5	-1.01656	7.95051e-07	1.04173	0.356879	0.721182	0.787264	157	153.5	2.1959	157	157	22.5196	contig116504_1	0	846	157	153.5	2.1959	148	151	2.17026	148	148	23.4594	contig116504_1	0	846	148	151	2.17026
contig116509_1	6	6	-6	-1.375	0.138303	0.138303	-0.138303	-1.11486	7.5	7.5	-7.5	-1.5	-5.24067e-07	-1.24425	-0.666449	0.505124	0.601141	22	22.5	1.34242	22	22	7.87507	contig116509_1	0	339	22	22.5	1.34242	16	15	1.20412	16	16	6.32915	contig116509_1	0	339	16	15	1.20412
contig116511_1	57	57	-57	-2.07547	0.317117	0.317117	-0.317117	-1.18391	56	56	-56	-2.06667	-6.241e-06	-1.87812	-3.83208	0.000127065	0.000442201	110	108.5	2.04139	110	110	41.5833	contig116511_1	0	321	110	108.5	2.04139	53	52.5	1.72428	53	53	22.1409	contig116511_1	0	321	53	52.5	1.72428
contig116512_1	372	372	372	11.6286	1.06553	1.06553	1.06553	1.69008	385.5	385.5	385.5	11.8592	5.03311e-05	12.8505	18.7673	0	0	35	35.5	1.54407	35	35	4.49436	contig116512_1	0	945	35	35.5	1.54407	407	421	2.60959	407	407	57.7548	contig116512_1	0	945	407	421	2.60959
contig116514_1	6	6	-6	-1.07692	0.0321847	0.0321847	-0.0321847	-1.01701	5.5	5.5	-5.5	-1.07051	2.66509e-07	1.02615	0.164145	0.869617	0.906763	84	83.5	1.92428	84	84	21.6416	contig116514_1	0	471	84	83.5	1.92428	78	78	1.89209	78	78	22.2075	contig116514_1	0	471	78	78	1.89209
contig116515_1	180	180	-180	-1.39387	0.144223	0.144223	-0.144223	-1.05422	138.5	138.5	-138.5	-1.29158	-1.60153e-05	-1.26133	-3.79588	0.00014712	0.000504533	637	613.5	2.80414	637	637	85.3184	contig116515_1	0	906	637	613.5	2.80414	457	475	2.65992	457	457	67.6415	contig116515_1	0	906	457	475	2.65992
contig116518_1	49	49	49	1.42241	0.153026	0.153026	0.153026	1.07412	55	55	55	1.48246	8.04999e-06	1.57188	3.76459	0.000166823	0.000566129	116	114	2.06446	116	116	42.2713	contig116518_1	0	333	116	114	2.06446	165	169	2.21748	165	165	66.4454	contig116518_1	0	333	165	169	2.21748
contig116519_1	78	78	78	1.65546	0.218919	0.218919	0.218919	1.10548	85.5	85.5	85.5	1.73391	1.19771e-05	1.82942	5.28183	1.27899e-07	6.98505e-07	119	116.5	2.07555	119	119	10.3962	contig116519_1	0	1389	119	116.5	2.07555	197	202	2.29447	197	197	19.0191	contig116519_1	0	1389	197	202	2.29447
contig116521_2	2	2	2	1.01471	0.00634018	0.00634018	0.00634018	1.00297	8	8	8	1.06015	2.00236e-06	1.12133	0.948294	0.34298	0.442108	136	133	2.13354	136	136	18.3983	contig116521_2	0	897	136	133	2.13354	138	141	2.13988	138	138	20.6306	contig116521_2	0	897	138	141	2.13988
contig116524_1	22	22	22	1.2037	0.0805196	0.0805196	0.0805196	1.0396	26	26	26	1.24413	4.32731e-06	1.33019	2.19889	0.0278855	0.0547446	108	106.5	2.03342	108	108	12.4459	contig116524_1	0	1053	108	106.5	2.03342	130	132.5	2.11394	130	130	16.5554	contig116524_1	0	1053	130	132.5	2.11394
contig116525_1	193	193	-193	-3.53947	0.548939	0.548939	-0.548939	-1.29186	186	186	-186	-3.43137	-2.2451e-05	-3.20291	-9.47551	0	0	269	262.5	2.42975	269	269	35.7922	contig116525_1	0	912	269	262.5	2.42975	76	76.5	1.88081	76	76	11.1749	contig116525_1	0	912	76	76.5	1.88081
contig116526_1	14	14	-14	-1.0423	0.0179911	0.0179911	-0.0179911	-1.00714	7.5	7.5	7.5	1.02246	2.52179e-06	1.06024	0.760354	0.447043	0.544792	345	334	2.53782	345	345	67.4154	contig116526_1	0	621	345	334	2.53782	331	341.5	2.51983	331	331	71.4762	contig116526_1	0	621	331	341.5	2.51983
contig116528_1	47	47	47	1.82456	0.261158	0.261158	0.261158	1.14873	48	48	48	1.84211	7.02947e-06	2.01629	4.34294	1.40591e-05	5.77066e-05	57	57	1.75587	57	57	12.4627	contig116528_1	0	555	57	57	1.75587	104	105	2.01703	104	104	25.1284	contig116528_1	0	555	104	105	2.01703
contig116529_1	183	183	-183	-1.70385	0.23143	0.23143	-0.23143	-1.09583	161.5	161.5	-161.5	-1.606	-1.88913e-05	-1.54183	-5.58555	2.32965e-08	1.39112e-07	443	428	2.6464	443	443	69.9961	contig116529_1	0	768	443	428	2.6464	260	266.5	2.41497	260	260	45.3981	contig116529_1	0	768	260	266.5	2.41497
contig116530_1	3	3	3	1.01154	0.0049824	0.0049824	0.0049824	1.00206	15.5	15.5	15.5	1.0609	3.71761e-06	1.11783	1.27436	0.202536	0.288841	260	254.5	2.41497	260	260	29.0519	contig116530_1	0	1086	260	254.5	2.41497	263	270	2.41996	263	263	32.4751	contig116530_1	0	1086	263	270	2.41996
contig116533_1	47	47	-47	-1.1521	0.0614915	0.0614915	-0.0614915	-1.0247	26	26	-26	-1.08163	-1.76321e-06	-1.04255	-0.536013	0.59195	0.680774	356	344.5	2.55145	356	356	36.3634	contig116533_1	0	1188	356	344.5	2.55145	309	318.5	2.48996	309	309	34.8793	contig116533_1	0	1188	309	318.5	2.48996
contig116534_1	261	261	-261	-1.8474	0.266562	0.266562	-0.266562	-1.10712	230	230	-230	-1.72441	-2.77444e-05	-1.67174	-7.34444	2.06613e-13	1.89996e-12	569	547.5	2.75511	569	569	142.072	contig116534_1	0	486	569	547.5	2.75511	308	317.5	2.48855	308	308	84.9845	contig116534_1	0	486	308	317.5	2.48855
contig116535_1	22	22	22	8.33333	0.920819	0.920819	0.920819	2.92995	21	21	21	8	2.98843e-06	9.209	4.42727	9.54332e-06	4.02238e-05	3	3	0.477121	3	3	1.09322	contig116535_1	0	333	3	3	0.477121	25	24	1.39794	25	25	10.0675	contig116535_1	0	333	25	24	1.39794
contig116537_1	23	23	23	1.25275	0.0978635	0.0978635	0.0978635	1.04995	25.5	25.5	25.5	1.28333	4.24464e-06	1.38439	2.32401	0.020125	0.0412283	91	90	1.95904	91	91	12.6491	contig116537_1	0	873	91	90	1.95904	114	115.5	2.0569	114	114	17.5112	contig116537_1	0	873	114	115.5	2.0569
contig116539_1	71	71	-71	-1.73958	0.240445	0.240445	-0.240445	-1.1213	66	66	-66	-1.68394	-7.39157e-06	-1.57417	-3.57301	0.000352904	0.0011229	167	162.5	2.22272	167	167	41.6977	contig116539_1	0	486	167	162.5	2.22272	96	96.5	1.98227	96	96	26.4887	contig116539_1	0	486	96	96.5	1.98227
contig116540_1	27	27	27	14.5	1.16137	1.16137	1.16137	4.85798	26.5	26.5	26.5	18.6667	3.64617e-06	16.0237	5.13368	2.84137e-07	1.49008e-06	2	1.5	0.30103	2	2	0.608259	contig116540_1	0	399	2	1.5	0.30103	29	28	1.4624	29	29	9.74654	contig116540_1	0	399	29	28	1.4624
contig116545_1	64	64	-64	-1.87671	0.273398	0.273398	-0.273398	-1.14673	60.5	60.5	-60.5	-1.82877	-6.83541e-06	-1.69826	-3.69768	0.000217577	0.000722041	137	133.5	2.13672	137	137	50.3777	contig116545_1	0	330	137	133.5	2.13672	73	73	1.86332	73	73	29.6643	contig116545_1	0	330	73	73	1.86332
contig116546_1	62	62	-62	-1.42177	0.152829	0.152829	-0.152829	-1.07052	54	54	-54	-1.36	-5.64913e-06	-1.28658	-2.34711	0.0189198	0.039116	209	204	2.32015	209	209	20.3218	contig116546_1	0	1248	209	204	2.32015	147	150	2.16732	147	147	15.7953	contig116546_1	0	1248	147	150	2.16732
contig116551_2	186	186	-186	-2.12048	0.326435	0.326435	-0.326435	-1.14704	171	171	-171	-2.00588	-2.0454e-05	-1.91885	-7.04517	1.8523e-12	1.59579e-11	352	341	2.54654	352	352	17.7754	contig116551_2	0	2403	352	341	2.54654	166	170	2.22011	166	166	9.26359	contig116551_2	0	2403	166	170	2.22011
contig116552_1	89	89	89	1.1305	0.05327	0.05327	0.05327	1.0188	147.5	147.5	147.5	1.22502	2.06311e-05	1.24929	4.24309	2.20465e-05	8.74619e-05	682	655.5	2.83378	682	682	79.7294	contig116552_1	0	1038	682	655.5	2.83378	771	803	2.88705	771	771	99.6052	contig116552_1	0	1038	771	803	2.88705
contig116553_2	1707	1707	1707	2.79495	0.446374	0.446374	0.446374	1.14988	2005	2005	2005	3.21547	0.000241033	3.08865	31.4561	0	0	951	905	2.97818	951	951	137.383	contig116553_2	0	840	951	905	2.97818	2658	2910	3.42455	2658	2658	424.327	contig116553_2	0	840	2658	2910	3.42455
contig116556_1	50	50	-50	-1.3125	0.118099	0.118099	-0.118099	-1.05358	41.5	41.5	-41.5	-1.25305	-4.02719e-06	-1.1877	-1.64126	0.100743	0.162741	210	205.5	2.32222	210	210	43.1185	contig116556_1	0	591	210	205.5	2.32222	160	164	2.20412	160	160	36.3043	contig116556_1	0	591	160	164	2.20412
contig116558_1	92	92	-92	-1.36078	0.133789	0.133789	-0.133789	-1.05559	75.5	75.5	-75.5	-1.28927	-7.91243e-06	-1.23139	-2.52808	0.0114687	0.0253082	347	336.5	2.54033	347	347	26.9921	contig116558_1	0	1560	347	336.5	2.54033	255	261	2.40654	255	255	21.92	contig116558_1	0	1560	255	261	2.40654
contig116560_1	134	134	-134	-1.38286	0.140777	0.140777	-0.140777	-1.05534	104	104	-104	-1.28769	-1.17977e-05	-1.25136	-3.20255	0.00136216	0.00382703	484	465.5	2.68485	484	484	82.6052	contig116560_1	0	711	484	465.5	2.68485	350	361.5	2.54407	350	350	66.0121	contig116560_1	0	711	350	361.5	2.54407
contig116561_1	236	236	236	1.37049	0.136875	0.136875	0.136875	1.04881	305.5	305.5	305.5	1.49796	3.97699e-05	1.5145	8.0234	8.88178e-16	9.37958e-15	637	613.5	2.80414	637	637	66.9251	contig116561_1	0	1155	637	613.5	2.80414	873	919	2.94101	873	873	101.358	contig116561_1	0	1155	873	919	2.94101
contig116563_1	20	20	20	1.40816	0.148653	0.148653	0.148653	1.08795	20	20	20	1.40816	3.30679e-06	1.55613	2.38637	0.0170154	0.0357323	49	49	1.6902	49	49	10.4868	contig116563_1	0	567	49	49	1.6902	69	69	1.83885	69	69	16.3189	contig116563_1	0	567	69	69	1.83885
contig116564_1	135	135	-135	-1.67839	0.224893	0.224893	-0.224893	-1.09783	120.5	120.5	-120.5	-1.59069	-1.38444e-05	-1.5188	-4.70101	2.58881e-06	1.191e-05	334	324.5	2.52375	334	334	35.3666	contig116564_1	0	1146	334	324.5	2.52375	199	204	2.29885	199	199	23.2859	contig116564_1	0	1146	199	204	2.29885
contig116565_1	119	119	-119	-1.56667	0.194977	0.194977	-0.194977	-1.08396	105.5	105.5	-105.5	-1.49415	-1.17626e-05	-1.4177	-3.97181	7.13279e-05	0.000259279	329	319	2.5172	329	329	59.1458	contig116565_1	0	675	329	319	2.5172	210	213.5	2.32222	210	210	41.7197	contig116565_1	0	675	210	213.5	2.32222
contig116567_1	5	5	-5	-2	0.30103	0.30103	-0.30103	-1.43068	6	6	-6	-2.33333	-5.42982e-07	-1.80982	-1.09904	0.271752	0.366397	10	10.5	1	10	10	3.0186	contig116567_1	0	402	10	10.5	1	5	4.5	0.69897	5	5	1.6679	contig116567_1	0	402	5	4.5	0.69897
contig116568_1	37	37	37	1.34579	0.128979	0.128979	0.128979	1.06356	41.5	41.5	41.5	1.39336	6.32604e-06	1.48721	3.13019	0.00174696	0.0047799	107	105.5	2.02938	107	107	12.7672	contig116568_1	0	1017	107	105.5	2.02938	144	147	2.15836	144	144	18.9875	contig116568_1	0	1017	144	147	2.15836
contig116570_1	63	63	-63	-1.60577	0.205683	0.205683	-0.205683	-1.10197	57.5	57.5	-57.5	-1.54762	-6.31878e-06	-1.45308	-3.00901	0.00262099	0.0068926	167	162.5	2.22272	167	167	19.1904	contig116570_1	0	1056	167	162.5	2.22272	104	105	2.01703	104	104	13.2067	contig116570_1	0	1056	104	105	2.01703
contig116571_1	60	60	60	1.59406	0.202505	0.202505	0.202505	1.10103	65	65	65	1.65	9.33381e-06	1.76156	4.52047	6.17029e-06	2.68173e-05	101	100	2.00432	101	101	12.727	contig116571_1	0	963	101	100	2.00432	161	165	2.20683	161	161	22.4194	contig116571_1	0	963	161	165	2.20683
contig116573_1	181	181	-181	-1.84186	0.265257	0.265257	-0.265257	-1.11373	164.5	164.5	-164.5	-1.75114	-1.92224e-05	-1.66672	-6.09632	1.0854e-09	7.40748e-09	396	383.5	2.5977	396	396	62.3264	contig116573_1	0	771	396	383.5	2.5977	215	219	2.33244	215	215	37.3946	contig116573_1	0	771	215	219	2.33244
contig116575_1	25	25	25	1.12019	0.0492926	0.0492926	0.0492926	1.02126	35.5	35.5	35.5	1.17531	6.00473e-06	1.2379	2.24157	0.0249894	0.04975	208	202.5	2.31806	208	208	62.7869	contig116575_1	0	402	208	202.5	2.31806	233	238	2.36736	233	233	77.724	contig116575_1	0	402	233	238	2.36736
contig116579_1	22	22	22	1.22222	0.0871502	0.0871502	0.0871502	1.04367	25.5	25.5	25.5	1.2602	4.21255e-06	1.35065	2.22642	0.0259857	0.0515674	99	98	1.99564	99	99	10.4283	contig116579_1	0	1152	99	98	1.99564	121	123.5	2.08279	121	121	14.085	contig116579_1	0	1152	121	123.5	2.08279
contig116580_1	42	42	42	1.58333	0.199572	0.199572	0.199572	1.10745	44	44	44	1.61538	6.55024e-06	1.74971	3.76509	0.000166491	0.000565061	72	71.5	1.85733	72	72	18.2022	contig116580_1	0	480	72	71.5	1.85733	114	115.5	2.0569	114	114	31.8485	contig116580_1	0	480	114	115.5	2.0569
contig116586_1	100	100	100	1.07776	0.0325223	0.0325223	0.0325223	1.01046	249.5	249.5	249.5	1.20342	2.9808e-05	1.19101	4.52088	6.15843e-06	2.67695e-05	1286	1226.5	3.10924	1286	1286	216.74	contig116586_1	0	720	1286	1226.5	3.10924	1386	1476	3.14176	1386	1386	258.14	contig116586_1	0	720	1386	1476	3.14176
contig116591_1	881	881	881	5.405	0.732796	0.732796	0.732796	1.31846	944	944	944	5.85347	0.000120691	5.97296	26.4357	0	0	200	194.5	2.30103	200	200	58.6221	contig116591_1	0	414	200	194.5	2.30103	1081	1138.5	3.03383	1081	1081	350.147	contig116591_1	0	414	1081	1138.5	3.03383
contig116594_1	99	99	99	1.47596	0.169075	0.169075	0.169075	1.07294	113.5	113.5	113.5	1.55911	1.5928e-05	1.63106	5.50222	3.75048e-08	2.18412e-07	208	203	2.31806	208	208	48.6326	contig116594_1	0	519	208	203	2.31806	307	316.5	2.48714	307	307	79.3225	contig116594_1	0	519	307	316.5	2.48714
contig116598_1	39	39	-39	-1.53425	0.185895	0.185895	-0.185895	-1.09977	36.5	36.5	-36.5	-1.4966	-3.80172e-06	-1.38836	-2.19113	0.0284422	0.0556297	112	110	2.04922	112	112	20.9737	contig116598_1	0	648	112	110	2.04922	73	73.5	1.86332	73	73	15.1068	contig116598_1	0	648	73	73.5	1.86332
contig116604_1	36	36	36	2.28571	0.359022	0.359022	0.359022	1.24809	35	35	35	2.22807	5.18459e-06	2.5259	4.23734	2.26179e-05	8.96383e-05	28	28.5	1.44716	28	28	8.38947	contig116604_1	0	405	28	28.5	1.44716	64	63.5	1.80618	64	64	21.1909	contig116604_1	0	405	64	63.5	1.80618
contig116607_2	1346	1346	1346	1.99336	0.299585	0.299585	0.299585	1.09565	1686.5	1686.5	1686.5	2.30383	0.000197775	2.20282	24.3473	0	0	1355	1293.5	3.13194	1355	1355	118.891	contig116607_2	0	1383	1355	1293.5	3.13194	2701	2980	3.43152	2701	2701	261.895	contig116607_2	0	1383	2701	2980	3.43152
contig116609_2	4	4	4	1.0181	0.00779024	0.00779024	0.00779024	1.00332	13	13	13	1.06005	3.35441e-06	1.12508	1.24517	0.213071	0.300507	221	216.5	2.34439	221	221	17.9504	contig116609_2	0	1494	221	216.5	2.34439	225	229.5	2.35218	225	225	20.1956	contig116609_2	0	1494	225	229.5	2.35218
contig116610_1	141	141	141	1.34307	0.128097	0.128097	0.128097	1.04901	175.5	175.5	175.5	1.4404	2.41487e-05	1.4842	6.1005	1.05737e-09	7.22395e-09	411	398.5	2.61384	411	411	66.7656	contig116610_1	0	747	411	398.5	2.61384	552	574	2.74194	552	552	99.0932	contig116610_1	0	747	552	574	2.74194
contig116618_1	5	5	-5	-1.07246	0.0303826	0.0303826	-0.0303826	-1.01652	4.5	4.5	-4.5	-1.06522	2.73096e-07	1.03041	0.179028	0.857916	0.898027	74	73.5	1.86923	74	74	19.6924	contig116618_1	0	456	74	73.5	1.86923	69	69	1.83885	69	69	20.2913	contig116618_1	0	456	69	69	1.83885
contig116620_1	15	15	15	1.09615	0.0398715	0.0398715	0.0398715	1.01818	22	22	22	1.14426	4.00067e-06	1.21134	1.73434	0.0828569	0.137959	156	152.5	2.19312	156	156	14.0536	contig116620_1	0	1347	156	152.5	2.19312	171	174.5	2.233	171	171	17.0237	contig116620_1	0	1347	171	174.5	2.233
contig116621_1	11	11	-11	-1.84615	0.266268	0.266268	-0.266268	-1.23903	12.5	12.5	-12.5	-2.04167	-1.16906e-06	-1.67061	-1.50663	0.131905	0.203297	24	24.5	1.38021	24	24	3.23594	contig116621_1	0	900	24	24.5	1.38021	13	12	1.11394	13	13	1.93698	contig116621_1	0	900	13	12	1.11394
contig116622_1	185	185	-185	-1.60656	0.205896	0.205896	-0.205896	-1.08288	157	157	-157	-1.49921	-1.85602e-05	-1.45379	-5.16038	2.46448e-07	1.30196e-06	490	471.5	2.6902	490	490	58.9885	contig116622_1	0	1008	490	471.5	2.6902	305	314.5	2.4843	305	305	40.5756	contig116622_1	0	1008	305	314.5	2.4843
contig116626_1	334	334	-334	-1.98817	0.298453	0.298453	-0.298453	-1.11802	297	297	-297	-1.851	-3.62202e-05	-1.79911	-8.93462	0	0	672	646	2.82737	672	672	68.6411	contig116626_1	0	1188	672	646	2.82737	338	349	2.52892	338	338	38.1527	contig116626_1	0	1188	338	349	2.52892
contig116627_1	55	55	-55	-1.50926	0.178764	0.178764	-0.178764	-1.08791	49.5	49.5	-49.5	-1.45205	-5.29699e-06	-1.36575	-2.52244	0.0116545	0.0256842	163	159	2.21219	163	163	39.9589	contig116627_1	0	495	163	159	2.21219	108	109.5	2.03342	108	108	29.2579	contig116627_1	0	495	108	109.5	2.03342
contig116628_1	8	8	8	3	0.477121	0.477121	0.477121	1.79248	7.5	7.5	7.5	2.875	1.1238e-06	3.31524	2.20242	0.0276359	0.0542986	4	4	0.60206	4	4	1.58624	contig116628_1	0	306	4	4	0.60206	12	11.5	1.07918	12	12	5.25878	contig116628_1	0	306	12	11.5	1.07918
contig116632_1	50	50	-50	-1.04153	0.017671	0.017671	-0.017671	-1.00574	68	68	68	1.05693	9.28508e-06	1.06102	1.46825	0.142036	0.215726	1254	1194.5	3.0983	1254	1254	130.73	contig116632_1	0	1164	1254	1194.5	3.0983	1204	1262.5	3.08063	1204	1204	138.707	contig116632_1	0	1164	1204	1262.5	3.08063
contig116635_1	11	11	-11	-1.01092	0.00471831	0.00471831	-0.00471831	-1.00157	90.5	90.5	90.5	1.0933	1.15057e-05	1.09314	2.00446	0.0450203	0.0824383	1018	970	3.00775	1018	1018	55.3458	contig116635_1	0	2232	1018	970	3.00775	1007	1060.5	3.00303	1007	1007	60.5007	contig116635_1	0	2232	1007	1060.5	3.00303
contig116637_2	12	12	12	1.0663	0.0278787	0.0278787	0.0278787	1.01235	21.5	21.5	21.5	1.12181	3.91716e-06	1.17835	1.58786	0.112318	0.178224	181	176.5	2.25768	181	181	11.6027	contig116637_2	0	1893	181	176.5	2.25768	193	198	2.28556	193	193	13.672	contig116637_2	0	1893	193	198	2.28556
contig116638_1	69	69	69	3.15625	0.499171	0.499171	0.499171	1.33164	69.5	69.5	69.5	3.13846	9.66086e-06	3.48791	6.56695	5.13569e-11	3.95535e-10	32	32.5	1.50515	32	32	11.1584	contig116638_1	0	348	32	32.5	1.50515	101	102	2.00432	101	101	38.9195	contig116638_1	0	348	101	102	2.00432
contig116640_1	30	30	-30	-1.12195	0.049974	0.049974	-0.049974	-1.0209	18	18	-18	-1.07171	-5.03631e-07	-1.01527	-0.172805	0.862805	0.90105	276	269	2.44091	276	276	33.3253	contig116640_1	0	1005	276	269	2.44091	246	251	2.39094	246	246	32.8242	contig116640_1	0	1005	246	251	2.39094
contig116648_1	94	94	94	2.18987	0.340419	0.340419	0.340419	1.17939	98.5	98.5	98.5	2.25478	1.36126e-05	2.41999	6.72229	1.78888e-11	1.42617e-10	79	78.5	1.89763	79	79	8.97609	contig116648_1	0	1068	79	78.5	1.89763	173	177	2.23805	173	173	21.722	contig116648_1	0	1068	173	177	2.23805
contig116650_1	41	41	41	1.11172	0.0459941	0.0459941	0.0459941	1.01793	67.5	67.5	67.5	1.19041	1.01778e-05	1.22854	2.86605	0.00415632	0.0104021	367	354.5	2.56467	367	367	136.191	contig116650_1	0	327	367	354.5	2.56467	408	422	2.61066	408	408	167.316	contig116650_1	0	327	408	422	2.61066
contig116653_1	12	12	12	1.18462	0.0735774	0.0735774	0.0735774	1.04059	12.5	12.5	12.5	1.1938	2.43802e-06	1.30909	1.60386	0.108745	0.173156	65	64.5	1.81291	65	65	12.4607	contig116653_1	0	633	65	64.5	1.81291	77	77	1.88649	77	77	16.3122	contig116653_1	0	633	77	77	1.88649
contig116659_1	351	351	351	3.27922	0.515771	0.515771	0.515771	1.23578	374	374	374	3.48505	4.90324e-05	3.6238	14.9734	0	0	154	150.5	2.18752	154	154	26.9662	contig116659_1	0	693	154	150.5	2.18752	505	524.5	2.70329	505	505	97.72	contig116659_1	0	693	505	524.5	2.70329
contig116664_1	20	20	-20	-1.2439	0.0947863	0.0947863	-0.0947863	-1.04953	18.5	18.5	-18.5	-1.22424	-1.38135e-06	-1.12562	-0.798307	0.424692	0.523258	102	101	2.0086	102	102	17.1909	contig116664_1	0	720	102	101	2.0086	82	82.5	1.91381	82	82	15.2724	contig116664_1	0	720	82	82.5	1.91381
contig116665_1	25	25	25	1.28409	0.108596	0.108596	0.108596	1.05585	27.5	27.5	27.5	1.31609	4.47458e-06	1.41902	2.47416	0.0133548	0.0287931	88	87	1.94448	88	88	32.3594	contig116665_1	0	330	88	87	1.94448	113	114.5	2.05308	113	113	45.9187	contig116665_1	0	330	113	114.5	2.05308
contig116668_1	14	14	14	#DIV/0!	#DIV/0!	0	#DIV/0!	0	13	13	13	#DIV/0!	1.87738e-06	1000000	3.93334	8.37749e-05	0.00030071	0	0	0	0	0	0	contig116668_1	0	300	0	0	0	14	13	1.14613	14	14	6.25795	contig116668_1	0	300	14	13	1.14613
contig116670_1	32	32	-32	-1.71111	0.233278	0.233278	-0.233278	-1.14111	32.5	32.5	-32.5	-1.73864	-3.30932e-06	-1.5484	-2.34873	0.0188378	0.0389611	77	76.5	1.88649	77	77	22.4071	contig116670_1	0	417	77	76.5	1.88649	45	44	1.65321	45	45	14.4711	contig116670_1	0	417	45	44	1.65321
contig116671_1	1339	1339	1339	1.42521	0.15388	0.15388	0.15388	1.04399	2489	2489	2489	1.85813	0.000219712	1.57498	19.7138	0	0	3149	2900.5	3.49817	3149	3149	1107.61	contig116671_1	0	345	3149	2900.5	3.49817	4488	5389.5	3.65205	4488	4488	1744.45	contig116671_1	0	345	4488	5389.5	3.65205
contig116672_1	51	51	-51	-2.275	0.356981	0.356981	-0.356981	-1.22283	51.5	51.5	-51.5	-2.32051	-5.67868e-06	-2.05867	-3.88943	0.000100482	0.000355938	91	90.5	1.95904	91	91	33.1611	contig116672_1	0	333	91	90.5	1.95904	40	39	1.60206	40	40	16.108	contig116672_1	0	333	40	39	1.60206
contig116674_1	88	88	-88	-1.25	0.09691	0.09691	-0.09691	-1.03806	61.5	61.5	-61.5	-1.16896	-6.19017e-06	-1.13114	-1.72434	0.0846468	0.140497	440	425.5	2.64345	440	440	43.9448	contig116674_1	0	1215	440	425.5	2.64345	352	364	2.54654	352	352	38.8501	contig116674_1	0	1215	352	364	2.54654
contig116676_1	32	32	-32	-1.14545	0.0589779	0.0589779	-0.0589779	-1.02518	21.5	21.5	-21.5	-1.09556	-1.07786e-06	-1.03654	-0.388928	0.69733	0.766134	252	246.5	2.4014	252	252	13.5548	contig116676_1	0	2256	252	246.5	2.4014	220	225	2.34242	220	220	13.077	contig116676_1	0	2256	220	225	2.34242
contig116678_1	3	3	-3	-1.75	0.243038	0.243038	-0.243038	-1.40368	3.5	3.5	-3.5	-2	-3.13038e-07	-1.5836	-0.7399	0.459361	0.557004	7	7	0.845098	7	7	2.19492	contig116678_1	0	387	7	7	0.845098	4	3.5	0.60206	4	4	1.38604	contig116678_1	0	387	4	3.5	0.60206
contig116680_1	42	42	42	6.25	0.79588	0.79588	0.79588	1.88129	41.5	41.5	41.5	6.1875	5.73416e-06	6.90675	5.9024	3.58254e-09	2.32803e-08	8	8	0.90309	8	8	3.17249	contig116680_1	0	306	8	8	0.90309	50	49.5	1.69897	50	50	21.9116	contig116680_1	0	306	50	49.5	1.69897
contig116681_1	2	2	2	1.13333	0.0543577	0.0543577	0.0543577	1.04622	0.5	0.5	0.5	1.03226	4.59466e-07	1.25242	0.636723	0.524305	0.616771	15	15.5	1.17609	15	15	2.12891	contig116681_1	0	855	15	15.5	1.17609	17	16	1.23045	17	17	2.66629	contig116681_1	0	855	17	16	1.23045
contig116684_1	8	8	8	2.6	0.414973	0.414973	0.414973	1.59369	7	7	7	2.4	1.13655e-06	2.87321	2.10002	0.0357272	0.0674429	5	5	0.69897	5	5	1.80577	contig116684_1	0	336	5	5	0.69897	13	12	1.11394	13	13	5.18835	contig116684_1	0	336	13	12	1.11394
contig116686_1	71	71	-71	-1.4702	0.167376	0.167376	-0.167376	-1.07681	63.5	63.5	-63.5	-1.41234	-6.69025e-06	-1.3304	-2.71559	0.0066157	0.0156527	222	217.5	2.34635	222	222	21.7955	contig116686_1	0	1236	222	217.5	2.34635	151	154	2.17898	151	151	16.3826	contig116686_1	0	1236	151	154	2.17898
contig116688_1	187	187	187	1.94444	0.288796	0.288796	0.288796	1.12575	204	204	204	2.05699	2.76012e-05	2.14877	8.96136	0	0	198	193	2.29667	198	198	17.4868	contig116688_1	0	1374	198	193	2.29667	385	397	2.58546	385	385	37.575	contig116688_1	0	1374	385	397	2.58546
contig116693_2	690	690	-690	-3.20447	0.505757	0.505757	-0.505757	-1.20266	634.5	634.5	-634.5	-2.9705	-7.97388e-05	-2.89977	-17.2318	0	0	1003	956.5	3.0013	1003	1003	65.1213	contig116693_2	0	1869	1003	956.5	3.0013	313	322	2.49554	313	313	22.4574	contig116693_2	0	1869	313	322	2.49554
contig116696_2	26	26	26	1.12683	0.0518581	0.0518581	0.0518581	1.02243	36.5	36.5	36.5	1.18296	6.10057e-06	1.24524	2.29037	0.0220001	0.0444928	205	199.5	2.31175	205	205	16.3875	contig116696_2	0	1518	205	199.5	2.31175	231	236	2.36361	231	231	20.4064	contig116696_2	0	1518	231	236	2.36361
contig116702_1	19	19	19	1.0837	0.0349092	0.0349092	0.0349092	1.01482	29.5	29.5	29.5	1.13318	5.44241e-06	1.19758	1.96173	0.0497943	0.0898646	227	221.5	2.35603	227	227	31.4451	contig116702_1	0	876	227	221.5	2.35603	246	251	2.39094	246	246	37.6579	contig116702_1	0	876	246	251	2.39094
contig116703_1	8	8	-8	-2.6	0.414973	0.414973	-0.414973	-1.59369	9	9	-9	-3	-9.07025e-07	-2.35277	-1.67593	0.0937525	0.153501	13	13.5	1.11394	13	13	4.5331	contig116703_1	0	348	13	13.5	1.11394	5	4.5	0.69897	5	5	1.92671	contig116703_1	0	348	5	4.5	0.69897
contig116705_1	187	187	-187	-1.60912	0.206589	0.206589	-0.206589	-1.08306	159	159	-159	-1.50237	-1.87774e-05	-1.45611	-5.20118	1.98029e-07	1.05876e-06	494	475.5	2.69373	494	494	67.5065	contig116705_1	0	888	494	475.5	2.69373	307	316.5	2.48714	307	307	46.3608	contig116705_1	0	888	307	316.5	2.48714
contig116708_1	164	164	-164	-2.09333	0.320838	0.320838	-0.320838	-1.14744	151.5	151.5	-151.5	-1.9902	-1.79883e-05	-1.89428	-6.54651	5.88957e-11	4.5139e-10	314	304.5	2.49693	314	314	41.6428	contig116708_1	0	915	314	304.5	2.49693	150	153	2.17609	150	150	21.9834	contig116708_1	0	915	150	153	2.17609
contig116710_1	158	158	158	159	2.2014	2.2014	2.2014	#DIV/0!	162.5	162.5	162.5	326	2.12004e-05	175.708	13.1389	0	0	1	0.5	0	1	1	0.318498	contig116710_1	0	381	1	0.5	0	159	163	2.2014	159	159	55.9625	contig116710_1	0	381	159	163	2.2014
contig116713_1	5	5	5	1.14706	0.0595857	0.0595857	0.0595857	1.03891	3.5	3.5	3.5	1.10145	1.10404e-06	1.26759	1.01296	0.311077	0.409611	34	34.5	1.53148	34	34	12.9743	contig116713_1	0	318	34	34.5	1.53148	39	38	1.59106	39	39	16.4461	contig116713_1	0	318	39	38	1.59106
contig116717_1	6	6	6	1.19355	0.07684	0.07684	0.07684	1.05152	4.5	4.5	4.5	1.14286	1.19988e-06	1.31897	1.14066	0.254011	0.347837	31	31.5	1.49136	31	31	7.93624	contig116717_1	0	474	31	31.5	1.49136	37	36	1.5682	37	37	10.4676	contig116717_1	0	474	37	36	1.5682
contig116720_1	97	97	97	3.85294	0.585792	0.585792	0.585792	1.3825	99.5	99.5	99.5	3.88406	1.34411e-05	4.25781	8.20291	2.22045e-16	2.42198e-15	34	34.5	1.53148	34	34	7.5982	contig116720_1	0	543	34	34.5	1.53148	131	134	2.11727	131	131	32.3517	contig116720_1	0	543	131	134	2.11727
contig116721_1	8	8	8	1.0292	0.0124985	0.0124985	0.0124985	1.00513	23	23	23	1.08614	4.56662e-06	1.13735	1.51823	0.128957	0.199985	274	267	2.43775	274	274	86.5866	contig116721_1	0	384	274	267	2.43775	282	290	2.45025	282	282	98.4789	contig116721_1	0	384	282	290	2.45025
contig116723_1	1369	1369	1369	8.52198	0.93054	0.93054	0.93054	1.41173	1457	1457	1457	9.20845	0.000185902	9.41747	35.0091	0	0	182	177.5	2.26007	182	182	18.2674	contig116723_1	0	1209	182	177.5	2.26007	1551	1634.5	3.19061	1551	1551	172.033	contig116723_1	0	1209	1551	1634.5	3.19061
contig116724_1	50	50	-50	-1.12136	0.0497448	0.0497448	-0.0497448	-1.01902	19	19	-19	-1.04455	-8.13882e-07	-1.01473	-0.215819	0.829129	0.876568	462	445.5	2.66464	462	462	42.2795	contig116724_1	0	1326	462	445.5	2.66464	412	426.5	2.6149	412	412	41.6657	contig116724_1	0	1326	412	426.5	2.6149
contig116726_1	136	136	-136	-1.32381	0.121826	0.121826	-0.121826	-1.04644	100	100	-100	-1.22962	-1.11478e-05	-1.19793	-2.79736	0.00515221	0.0125775	556	535.5	2.74507	556	556	135.481	contig116726_1	0	498	556	535.5	2.74507	420	435.5	2.62325	420	420	113.095	contig116726_1	0	498	420	435.5	2.62325
contig116732_1	50	50	50	1.31646	0.119406	0.119406	0.119406	1.05431	57	57	57	1.36893	8.71964e-06	1.45479	3.57301	0.000352897	0.0011229	158	154.5	2.19866	158	158	44.6922	contig116732_1	0	429	158	154.5	2.19866	208	211.5	2.31806	208	208	65.0176	contig116732_1	0	429	208	211.5	2.31806
contig116736_1	8	8	8	1.11429	0.0469966	0.0469966	0.0469966	1.02547	8.5	8.5	8.5	1.1223	1.96538e-06	1.23137	1.26645	0.205351	0.29148	70	69.5	1.8451	70	70	25.7404	contig116736_1	0	330	70	69.5	1.8451	78	78	1.89209	78	78	31.6961	contig116736_1	0	330	78	78	1.89209
contig116739_1	6	6	6	4	0.60206	0.60206	0.60206	3	6	6	6	5	8.30096e-07	4.42032	2.05779	0.0396108	0.0738977	2	1.5	0.30103	2	2	0.793122	contig116739_1	0	306	2	1.5	0.30103	8	7.5	0.90309	8	8	3.50585	contig116739_1	0	306	8	7.5	0.90309
contig116740_1	45	45	45	1.95745	0.29169	0.29169	0.29169	1.17445	45	45	45	1.94737	6.63376e-06	2.16314	4.41089	1.02949e-05	4.31722e-05	47	47.5	1.6721	47	47	10.5617	contig116740_1	0	540	47	47.5	1.6721	92	92.5	1.96379	92	92	22.8465	contig116740_1	0	540	92	92.5	1.96379
contig116744_1	19	19	-19	-1.04481	0.0190379	0.0190379	-0.0190379	-1.00725	11.5	11.5	11.5	1.02687	3.10091e-06	1.05768	0.825588	0.409038	0.507462	443	428	2.6464	443	443	41.8668	contig116744_1	0	1284	443	428	2.6464	424	439.5	2.62737	424	424	44.2819	contig116744_1	0	1284	424	439.5	2.62737
contig116746_1	4	4	4	1.00887	0.00383485	0.00383485	0.00383485	1.00144	37.5	37.5	37.5	1.08611	6.28719e-06	1.11488	1.63748	0.101529	0.163734	451	435.5	2.65418	451	451	82.5457	contig116746_1	0	663	451	435.5	2.65418	455	473	2.65801	455	455	92.0287	contig116746_1	0	663	455	473	2.65801
contig116749_1	123	123	123	1.43463	0.15674	0.15674	0.15674	1.06393	144	144	144	1.52269	2.01028e-05	1.58538	6.00381	1.92735e-09	1.28421e-08	283	275.5	2.45179	283	283	16.1683	contig116749_1	0	2124	283	275.5	2.45179	406	419.5	2.60853	406	406	25.6328	contig116749_1	0	2124	406	419.5	2.60853
contig116756_1	119	119	-119	-3.58696	0.554726	0.554726	-0.554726	-1.33362	115.5	115.5	-115.5	-3.53846	-1.38538e-05	-3.24588	-7.47658	7.62723e-14	7.26384e-13	165	161	2.21748	165	165	23.0142	contig116756_1	0	870	165	161	2.21748	46	45.5	1.66276	46	46	7.09029	contig116756_1	0	870	46	45.5	1.66276
contig116762_2	87	87	87	4.78261	0.679665	0.679665	0.679665	1.49912	88	88	88	4.74468	1.19599e-05	5.28517	8.1297	4.44089e-16	4.74704e-15	23	23.5	1.36173	23	23	6.41608	contig116762_2	0	435	23	23.5	1.36173	110	111.5	2.04139	110	110	33.9101	contig116762_2	0	435	110	111.5	2.04139
contig116765_1	134	134	-134	-1.19007	0.0755728	0.0755728	-0.0755728	-1.02653	68	68	-68	-1.09214	-7.27098e-06	-1.07691	-1.45065	0.146878	0.221713	839	806	2.92376	839	839	28.6387	contig116765_1	0	3555	839	806	2.92376	705	738	2.84819	705	705	26.5935	contig116765_1	0	3555	705	738	2.84819
contig116766_1	33	33	-33	-1.1976	0.0783135	0.0783135	-0.0783135	-1.03523	24	24	-24	-1.14035	-1.87502e-06	-1.08373	-0.767272	0.44292	0.540353	200	195	2.30103	200	200	51.2016	contig116766_1	0	474	200	195	2.30103	167	171	2.22272	167	167	47.2458	contig116766_1	0	474	167	171	2.22272
contig116774_1	17	17	17	1.0538	0.0227572	0.0227572	0.0227572	1.0091	37	37	37	1.12072	6.30907e-06	1.16453	1.94144	0.0522053	0.0935473	316	306.5	2.49969	316	316	91.2997	contig116774_1	0	420	316	306.5	2.49969	333	343.5	2.52244	333	333	106.321	contig116774_1	0	420	333	343.5	2.52244
contig116775_1	77	77	77	1.18554	0.073917	0.073917	0.073917	1.02823	109.5	109.5	109.5	1.27205	1.56174e-05	1.31012	4.06526	4.79787e-05	0.000179859	415	402.5	2.61805	415	415	143.474	contig116775_1	0	351	415	402.5	2.61805	492	512	2.69197	492	492	187.968	contig116775_1	0	351	492	512	2.69197
contig116778_1	11	11	11	1.64706	0.216709	0.216709	0.216709	1.17612	9.5	9.5	9.5	1.54286	1.69186e-06	1.82013	1.97711	0.0480296	0.0870336	17	17.5	1.23045	17	17	4.14239	contig116778_1	0	498	17	17.5	1.23045	28	27	1.44716	28	28	7.5397	contig116778_1	0	498	28	27	1.44716
contig116780_1	32	32	-32	-1.35556	0.132117	0.132117	-0.132117	-1.06761	29	29	-29	-1.32044	-2.73552e-06	-1.22666	-1.47281	0.140803	0.214184	122	119.5	2.08636	122	122	14.7308	contig116780_1	0	1005	122	119.5	2.08636	90	90.5	1.95424	90	90	12.0089	contig116780_1	0	1005	90	90.5	1.95424
contig116782_1	15	15	-15	-1.06944	0.0291582	0.0291582	-0.0291582	-1.01249	5	5	-5	-1.02268	9.34048e-07	1.03332	0.346332	0.729093	0.793917	231	225.5	2.36361	231	231	34.8648	contig116782_1	0	804	231	225.5	2.36361	216	220.5	2.33445	216	216	36.0266	contig116782_1	0	804	216	220.5	2.33445
contig116784_1	87	87	-87	-1.57616	0.1976	0.1976	-0.1976	-1.09068	78.5	78.5	-78.5	-1.50974	-8.63181e-06	-1.42628	-3.43087	0.000601648	0.00182574	238	232.5	2.37658	238	238	49.1169	contig116784_1	0	588	238	232.5	2.37658	151	154	2.17898	151	151	34.437	contig116784_1	0	588	151	154	2.17898
contig116785_1	102	102	102	1.6	0.20412	0.20412	0.20412	1.09152	114	114	114	1.68882	1.58458e-05	1.76813	5.90855	3.45139e-09	2.25022e-08	170	165.5	2.23045	170	170	24.5585	contig116785_1	0	840	170	165.5	2.23045	272	279.5	2.43457	272	272	43.4225	contig116785_1	0	840	272	279.5	2.43457
contig116786_1	316	316	316	1.66808	0.222216	0.222216	0.222216	1.08308	368	368	368	1.8079	4.84066e-05	1.84336	10.6823	0	0	473	455.5	2.67486	473	473	104.549	contig116786_1	0	549	473	455.5	2.67486	789	823.5	2.89708	789	789	192.721	contig116786_1	0	549	789	823.5	2.89708
contig116791_2	100	100	-100	-2.19048	0.340539	0.340539	-0.340539	-1.17697	95	95	-95	-2.12426	-1.10637e-05	-1.98219	-5.29794	1.17117e-07	6.41617e-07	184	179.5	2.26482	184	184	30.3782	contig116791_2	0	735	184	179.5	2.26482	84	84.5	1.92428	84	84	15.3256	contig116791_2	0	735	84	84.5	1.92428
contig116796_1	53	53	53	1.40458	0.147547	0.147547	0.147547	1.06969	60.5	60.5	60.5	1.47266	8.77765e-06	1.55217	3.87703	0.00010574	0.000373179	131	128	2.11727	131	131	21.9869	contig116796_1	0	723	131	128	2.11727	184	188.5	2.26482	184	184	34.1275	contig116796_1	0	723	184	188.5	2.26482
contig116801_1	85	85	-85	-1.37611	0.138652	0.138652	-0.138652	-1.0589	71	71	-71	-1.30803	-7.43278e-06	-1.24525	-2.51445	0.0119218	0.0261343	311	301.5	2.49276	311	311	43.2292	contig116801_1	0	873	311	301.5	2.49276	226	230.5	2.35411	226	226	34.7152	contig116801_1	0	873	226	230.5	2.35411
contig116807_1	34	34	34	4.4	0.643453	0.643453	0.643453	1.64345	32.5	32.5	32.5	4.09524	4.68687e-06	4.86235	4.99987	5.73685e-07	2.89071e-06	10	10.5	1	10	10	3.81596	contig116807_1	0	318	10	10.5	1	44	43	1.64345	44	44	18.5546	contig116807_1	0	318	44	43	1.64345
contig116812_1	193	193	-193	-1.30394	0.115257	0.115257	-0.115257	-1.04112	134.5	134.5	-134.5	-1.20317	-1.53231e-05	-1.17995	-3.14062	0.00168589	0.00462768	828	796.5	2.91803	828	828	70.6581	contig116812_1	0	1422	828	796.5	2.91803	635	662	2.80277	635	635	59.8824	contig116812_1	0	1422	635	662	2.80277
contig116813_1	86	86	86	3.60606	0.557033	0.557033	0.557033	1.36683	87.5	87.5	87.5	3.61194	1.19533e-05	3.98499	7.60046	2.95319e-14	2.8777e-13	33	33.5	1.51851	33	33	7.54138	contig116813_1	0	531	33	33.5	1.51851	119	121	2.07555	119	119	30.0523	contig116813_1	0	531	119	121	2.07555
contig116818_1	193	193	-193	-1.4825	0.170995	0.170995	-0.170995	-1.06572	157.5	157.5	-157.5	-1.38182	-1.83196e-05	-1.34153	-4.5575	5.1765e-06	2.27935e-05	593	570	2.77305	593	593	70.3413	contig116818_1	0	1023	593	570	2.77305	400	412.5	2.60206	400	400	52.4336	contig116818_1	0	1023	400	412.5	2.60206
contig116821_1	12	12	-12	-1.21818	0.0857121	0.0857121	-0.0857121	-1.04925	12.5	12.5	-12.5	-1.22936	-7.54855e-07	-1.10235	-0.535744	0.592136	0.68085	67	67	1.82607	67	67	12.664	contig116821_1	0	642	67	67	1.82607	55	54.5	1.74036	55	55	11.4882	contig116821_1	0	642	55	54.5	1.74036
contig116823_1	58	58	58	1.38158	0.140376	0.140376	0.140376	1.06434	65	65	65	1.43771	9.71592e-06	1.52676	4.00319	6.24937e-05	0.000229255	152	148.5	2.18184	152	152	18.0302	contig116823_1	0	1023	152	148.5	2.18184	210	213.5	2.32222	210	210	27.5276	contig116823_1	0	1023	210	213.5	2.32222
contig116825_1	7	7	7	1.02893	0.012384	0.012384	0.012384	1.0052	18	18	18	1.07611	4.02449e-06	1.13705	1.4238	0.154505	0.231431	242	236.5	2.38382	242	242	10.7568	contig116825_1	0	2730	242	236.5	2.38382	249	254.5	2.3962	249	249	12.231	contig116825_1	0	2730	249	254.5	2.3962
contig116826_1	15	15	-15	-1.20548	0.0811598	0.0811598	-0.0811598	-1.04356	13.5	13.5	-13.5	-1.18367	-8.89376e-07	-1.09085	-0.549473	0.582681	0.671511	88	87	1.94448	88	88	14.353	contig116826_1	0	744	88	87	1.94448	73	73.5	1.86332	73	73	13.1576	contig116826_1	0	744	73	73.5	1.86332
contig116829_1	24	24	24	1.54545	0.189056	0.189056	0.189056	1.11504	23.5	23.5	23.5	1.52809	3.77943e-06	1.70785	2.79956	0.00511719	0.0125075	44	44.5	1.64345	44	44	4.13899	contig116829_1	0	1290	44	44.5	1.64345	68	68	1.83251	68	68	7.06878	contig116829_1	0	1290	68	68	1.83251
contig116834_1	536	536	-536	-2.16776	0.33601	0.33601	-0.33601	-1.12623	473	473	-473	-1.99161	-5.91895e-05	-1.96163	-12.169	0	0	995	950	2.99782	995	995	257.993	contig116834_1	0	468	995	950	2.99782	459	477	2.66181	459	459	131.52	contig116834_1	0	468	459	477	2.66181
contig116835_1	24	24	-24	-1.96	0.292256	0.292256	-0.292256	-1.20906	25	25	-25	-2.04167	-2.59356e-06	-1.77363	-2.36349	0.0181037	0.0376838	49	49	1.6902	49	49	10.8902	contig116835_1	0	546	49	49	1.6902	25	24	1.39794	25	25	6.14006	contig116835_1	0	546	25	24	1.39794
contig116836_1	17	17	-17	-2	0.30103	0.30103	-0.30103	-1.24465	18.5	18.5	-18.5	-2.15625	-1.84614e-06	-1.80982	-2.02652	0.0427111	0.0790083	34	34.5	1.53148	34	34	10.8289	contig116836_1	0	381	34	34.5	1.53148	17	16	1.23045	17	17	5.98342	contig116836_1	0	381	17	16	1.23045
contig116837_1	71	71	71	2.07576	0.317177	0.317177	0.317177	1.17432	74	74	74	2.12121	1.03626e-05	2.29388	5.70158	1.18702e-08	7.31398e-08	66	66	1.81954	66	66	14.998	contig116837_1	0	534	66	66	1.81954	137	140	2.13672	137	137	34.4036	contig116837_1	0	534	137	140	2.13672
contig116840_1	48	48	48	4.69231	0.671386	0.671386	0.671386	1.60271	47.5	47.5	47.5	4.51852	6.60251e-06	5.18538	6.01681	1.77891e-09	1.19059e-08	13	13.5	1.11394	13	13	5.15529	contig116840_1	0	306	13	13.5	1.11394	61	61	1.78533	61	61	26.7321	contig116840_1	0	306	61	61	1.78533
contig116841_1	28	28	28	1.30108	0.114302	0.114302	0.114302	1.05807	31.5	31.5	31.5	1.34239	4.94063e-06	1.43779	2.64759	0.00810685	0.0186616	93	92	1.96848	93	93	13.9325	contig116841_1	0	810	93	92	1.96848	121	123.5	2.08279	121	121	20.0321	contig116841_1	0	810	121	123.5	2.08279
contig116842_1	35	35	35	1.25926	0.100115	0.100115	0.100115	1.047	41.5	41.5	41.5	1.31439	6.41488e-06	1.39158	2.87948	0.0039833	0.0100164	135	132	2.13033	135	135	14.1835	contig116842_1	0	1155	135	132	2.13033	170	173.5	2.23045	170	170	19.7375	contig116842_1	0	1155	170	173.5	2.23045
contig116846_1	20	20	20	2.53846	0.404571	0.404571	0.404571	1.36319	18.5	18.5	18.5	2.37037	2.84774e-06	2.8052	3.2915	0.000996535	0.00287909	13	13.5	1.11394	13	13	2.26655	contig116846_1	0	696	13	13.5	1.11394	33	32	1.51851	33	33	6.35814	contig116846_1	0	696	33	32	1.51851
contig116847_1	17	17	-17	-1.06513	0.0274043	0.0274043	-0.0274043	-1.01134	3	3	-3	-1.01121	1.26516e-06	1.0375	0.427198	0.669235	0.741001	278	270.5	2.44404	278	278	23.6237	contig116847_1	0	1428	278	270.5	2.44404	261	267.5	2.41664	261	261	24.5097	contig116847_1	0	1428	261	267.5	2.41664
contig116850_1	70	70	-70	-1.78652	0.252007	0.252007	-0.252007	-1.12927	66	66	-66	-1.73743	-7.35948e-06	-1.61664	-3.6635	0.000248791	0.000815344	159	155.5	2.2014	159	159	50.2455	contig116850_1	0	384	159	155.5	2.2014	89	89.5	1.94939	89	89	31.0802	contig116850_1	0	384	89	89.5	1.94939
contig116851_1	92	92	92	1.26437	0.101873	0.101873	0.101873	1.04008	120	120	120	1.35608	1.67745e-05	1.39723	4.68457	2.8055e-06	1.28413e-05	348	337	2.54158	348	348	48.8761	contig116851_1	0	864	348	337	2.54158	440	457	2.64345	440	440	68.2911	contig116851_1	0	864	440	457	2.64345
contig116852_1	18	18	-18	-1.94737	0.289448	0.289448	-0.289448	-1.22635	19.5	19.5	-19.5	-2.08333	-1.94199e-06	-1.7622	-2.03434	0.041917	0.0776807	37	37.5	1.5682	37	37	6.10866	contig116852_1	0	735	37	37.5	1.5682	19	18	1.27875	19	19	3.4665	contig116852_1	0	735	19	18	1.27875
contig116856_2	11	11	11	1.23913	0.093117	0.093117	0.093117	1.056	10	10	10	1.21505	2.06164e-06	1.36934	1.59246	0.111282	0.176722	46	46.5	1.66276	46	46	6.62158	contig116856_2	0	843	46	46.5	1.66276	57	56.5	1.75587	57	57	9.06719	contig116856_2	0	843	57	56.5	1.75587
contig116857_3	29	29	29	1.70732	0.232314	0.232314	0.232314	1.14405	28.5	28.5	28.5	1.68675	4.41167e-06	1.88672	3.28257	0.00102864	0.00296261	41	41.5	1.61278	41	41	6.30577	contig116857_3	0	789	41	41.5	1.61278	70	70	1.8451	70	70	11.8972	contig116857_3	0	789	70	70	1.8451
contig116858_1	49	49	49	3.13043	0.495605	0.495605	0.495605	1.36395	48.5	48.5	48.5	3.06383	6.86412e-06	3.45938	5.52073	3.376e-08	1.97846e-07	23	23.5	1.36173	23	23	2.83638	contig116858_1	0	984	23	23.5	1.36173	72	72	1.85733	72	72	9.81211	contig116858_1	0	984	72	72	1.85733
contig116860_1	70	70	70	1.09957	0.0412242	0.0412242	0.0412242	1.01448	131	131	131	1.19407	1.8351e-05	1.21512	3.74463	0.000180657	0.000609141	703	675	2.84696	703	703	238.956	contig116860_1	0	357	703	675	2.84696	773	806	2.88818	773	773	290.36	contig116860_1	0	357	773	806	2.88818
contig116866_2	7	7	-7	-1.875	0.273001	0.273001	-0.273001	-1.3023	8	8	-8	-2.06667	-7.47424e-07	-1.69671	-1.22173	0.22181	0.310457	15	15.5	1.17609	15	15	4.81538	contig116866_2	0	378	15	15.5	1.17609	8	7.5	0.90309	8	8	2.83807	contig116866_2	0	378	8	7.5	0.90309
contig116868_1	61	61	-61	-1.95312	0.29073	0.29073	-0.29073	-1.16096	59	59	-59	-1.92913	-6.58613e-06	-1.76741	-3.75555	0.00017296	0.00058538	125	122.5	2.09691	125	125	8.19474	contig116868_1	0	1851	125	122.5	2.09691	64	63.5	1.80618	64	64	4.63659	contig116868_1	0	1851	64	63.5	1.80618
contig116871_1	35	35	35	3.1875	0.50345	0.50345	0.50345	1.41811	34	34	34	3.06061	4.89748e-06	3.52244	4.69038	2.727e-06	1.25001e-05	16	16.5	1.20412	16	16	6.28337	contig116871_1	0	309	16	16.5	1.20412	51	50.5	1.70757	51	51	22.1328	contig116871_1	0	309	51	50.5	1.70757
contig116874_1	62	62	-62	-1.25101	0.0972615	0.0972615	-0.0972615	-1.04065	48	48	-48	-1.19048	-4.37401e-06	-1.13206	-1.45419	0.145894	0.220417	309	300	2.48996	309	309	42.6581	contig116874_1	0	879	309	300	2.48996	247	252	2.3927	247	247	37.6819	contig116874_1	0	879	247	252	2.3927
contig116877_1	59	59	-59	-1.27442	0.105312	0.105312	-0.105312	-1.04515	48	48	-48	-1.21918	-4.418e-06	-1.15324	-1.56621	0.1173	0.184681	274	267	2.43775	274	274	53.0291	contig116877_1	0	627	274	267	2.43775	215	219	2.33244	215	215	45.9829	contig116877_1	0	627	215	219	2.33244
contig116882_1	2	2	2	2	0.30103	0.30103	0.30103	2	2	2	2	2.33333	2.937e-07	2.21016	0.939941	0.347248	0.446169	2	1.5	0.30103	2	2	0.55033	contig116882_1	0	441	2	1.5	0.30103	4	3.5	0.60206	4	4	1.21632	contig116882_1	0	441	4	3.5	0.60206
contig116884_1	50	50	-50	-1.65789	0.219557	0.219557	-0.219557	-1.11674	46.5	46.5	-46.5	-1.60784	-5.09829e-06	-1.50025	-2.81205	0.00492265	0.0120779	126	123	2.10037	126	126	12.5842	contig116884_1	0	1215	126	123	2.10037	76	76.5	1.88081	76	76	8.38808	contig116884_1	0	1215	76	76.5	1.88081
contig116890_1	28	28	28	2.55556	0.407485	0.407485	0.407485	1.32462	27	27	27	2.45946	3.98429e-06	2.82409	3.90421	9.45321e-05	0.000336374	18	18.5	1.25527	18	18	4.57916	contig116890_1	0	477	18	18.5	1.25527	46	45.5	1.66276	46	46	12.932	contig116890_1	0	477	46	45.5	1.66276
contig116898_1	31	31	-31	-1.46269	0.165151	0.165151	-0.165151	-1.09044	30.5	30.5	-30.5	-1.45865	-2.90745e-06	-1.3236	-1.77437	0.0760023	0.128497	98	97	1.99123	98	98	20.7541	contig116898_1	0	573	98	97	1.99123	67	66.5	1.82607	67	67	15.68	contig116898_1	0	573	67	66.5	1.82607
contig116899_1	35	35	-35	-1.55556	0.191886	0.191886	-0.191886	-1.10664	34	34	-34	-1.53968	-3.44384e-06	-1.40764	-2.12767	0.0333645	0.0638518	98	97	1.99123	98	98	6.0985	contig116899_1	0	1950	98	97	1.99123	63	63	1.79934	63	63	4.33243	contig116899_1	0	1950	63	63	1.79934
contig116901_1	6	6	6	2.2	0.342423	0.342423	0.342423	1.4899	5.5	5.5	5.5	2.1	8.68349e-07	2.43118	1.70179	0.0887944	0.146456	5	5	0.69897	5	5	2.02246	contig116901_1	0	300	5	5	0.69897	11	10.5	1.04139	11	11	4.91696	contig116901_1	0	300	11	10.5	1.04139
contig116905_1	57	57	57	1.28218	0.107948	0.107948	0.107948	1.04683	68.5	68.5	68.5	1.3486	1.02194e-05	1.41691	3.73123	0.000190546	0.000639814	202	196.5	2.30535	202	202	7.8414	contig116905_1	0	3126	202	196.5	2.30535	259	265	2.4133	259	259	11.1106	contig116905_1	0	3126	259	265	2.4133
contig116909_1	452	452	-452	-7.74627	0.889093	0.889093	-0.889093	-1.48689	431.5	431.5	-431.5	-7.48872	-5.39948e-05	-7.00969	-17.4857	0	0	519	498	2.71517	519	519	53.4177	contig116909_1	0	1179	519	498	2.71517	67	66.5	1.82607	67	67	7.62055	contig116909_1	0	1179	67	66.5	1.82607
contig116911_1	462	462	462	2.75	0.439333	0.439333	0.439333	1.18142	500.5	500.5	500.5	2.93992	6.532e-05	3.03897	16.2747	0	0	264	258	2.4216	264	264	51.0938	contig116911_1	0	627	264	258	2.4216	726	758.5	2.86094	726	726	155.272	contig116911_1	0	627	726	758.5	2.86094
contig116912_1	149	149	-149	-1.79255	0.253472	0.253472	-0.253472	-1.11146	134	134	-134	-1.6943	-1.56836e-05	-1.6221	-5.36592	8.05368e-08	4.49896e-07	337	327	2.52763	337	337	59.2669	contig116912_1	0	690	337	327	2.52763	188	193	2.27416	188	188	36.5371	contig116912_1	0	690	188	193	2.27416
contig116918_1	7	7	-7	-1.58333	0.199572	0.199572	-0.199572	-1.18493	8	8	-8	-1.69565	-6.96419e-07	-1.43278	-0.980532	0.326823	0.425299	19	19.5	1.27875	19	19	5.95764	contig116918_1	0	387	19	19.5	1.27875	12	11.5	1.07918	12	12	4.15811	contig116918_1	0	387	12	11.5	1.07918
contig116919_1	37	37	37	2.42308	0.384367	0.384367	0.384367	1.27164	36.5	36.5	36.5	2.37736	5.29319e-06	2.67769	4.39841	1.09048e-05	4.55302e-05	26	26.5	1.41497	26	26	5.008	contig116919_1	0	630	26	26.5	1.41497	63	63	1.79934	63	63	13.4099	contig116919_1	0	630	63	63	1.79934
contig116920_1	240	240	240	2.14286	0.330993	0.330993	0.330993	1.14253	262.5	262.5	262.5	2.27737	3.48615e-05	2.36803	10.6379	0	0	210	205.5	2.32222	210	210	19.0456	contig116920_1	0	1338	210	205.5	2.32222	450	468	2.65321	450	450	45.1005	contig116920_1	0	1338	450	468	2.65321
contig116924_1	0	0	0	-1	0	0	0	-1	2.5	2.5	2.5	1.02415	1.33888e-06	1.10508	0.724279	0.468894	0.566994	105	103.5	2.02119	105	105	22.0061	contig116924_1	0	579	105	103.5	2.02119	105	106	2.02119	105	105	24.3185	contig116924_1	0	579	105	106	2.02119
contig116925_1	65	65	-65	-3.24138	0.51073	0.51073	-0.51073	-1.34924	65	65	-65	-3.32143	-7.51781e-06	-2.93316	-5.31389	1.07311e-07	5.90978e-07	94	93	1.97313	94	94	20.7772	contig116925_1	0	549	94	93	1.97313	29	28	1.4624	29	29	7.08355	contig116925_1	0	549	29	28	1.4624
contig116929_1	38	38	-38	-1.27941	0.10701	0.10701	-0.10701	-1.05016	30.5	30.5	-30.5	-1.21942	-2.87705e-06	-1.15775	-1.28098	0.200201	0.286405	174	169.5	2.24055	174	174	42.6555	contig116929_1	0	495	174	169.5	2.24055	136	139	2.13354	136	136	36.8433	contig116929_1	0	495	136	139	2.13354
contig116935_1	23	23	-23	-4.28571	0.632023	0.632023	-0.632023	-1.74787	24	24	-24	-4.69231	-2.70174e-06	-3.87819	-3.48189	0.000497895	0.00153288	30	30.5	1.47712	30	30	10.3716	contig116935_1	0	351	30	30.5	1.47712	7	6.5	0.845098	7	7	2.67434	contig116935_1	0	351	7	6.5	0.845098
contig116936_1	28	28	-28	-1.57143	0.196295	0.196295	-0.196295	-1.11614	28	28	-28	-1.57732	-2.77293e-06	-1.422	-1.93654	0.0528017	0.0944486	77	76.5	1.88649	77	77	17.0196	contig116936_1	0	549	77	76.5	1.88649	49	48.5	1.6902	49	49	11.9688	contig116936_1	0	549	49	48.5	1.6902
contig116938_1	7	7	7	1.46667	0.166331	0.166331	0.166331	1.14143	5.5	5.5	5.5	1.35484	1.12996e-06	1.62078	1.45625	0.145325	0.220001	15	15.5	1.17609	15	15	2.91701	contig116938_1	0	624	15	15.5	1.17609	22	21	1.34242	22	22	4.72785	contig116938_1	0	624	22	21	1.34242
contig116942_1	798	798	-798	-1.90476	0.279841	0.279841	-0.279841	-1.09501	661	661	-661	-1.7119	-8.55889e-05	-1.72364	-13.2567	0	0	1680	1589.5	3.22531	1680	1680	199.867	contig116942_1	0	1020	1680	1589.5	3.22531	882	928.5	2.94547	882	882	115.956	contig116942_1	0	1020	882	928.5	2.94547
contig116945_1	8	8	8	1.09524	0.0395085	0.0395085	0.0395085	1.02053	9	9	9	1.10778	2.14389e-06	1.21033	1.26684	0.205213	0.291348	84	83.5	1.92428	84	84	9.70781	contig116945_1	0	1050	84	83.5	1.92428	92	92.5	1.96379	92	92	11.7496	contig116945_1	0	1050	92	92.5	1.96379
contig116946_2	4	4	-4	-1.06349	0.0267343	0.0267343	-0.0267343	-1.01486	4	4	-4	-1.06349	3.17936e-07	1.03911	0.218596	0.826965	0.874662	67	67	1.82607	67	67	9.3775	contig116946_2	0	867	67	67	1.82607	63	63	1.79934	63	63	9.74421	contig116946_2	0	867	63	63	1.79934
contig116953_1	3	3	3	1.09091	0.0377886	0.0377886	0.0377886	1.02489	1.5	1.5	1.5	1.04478	8.23087e-07	1.20554	0.776772	0.437293	0.534688	33	33.5	1.51851	33	33	3.82471	contig116953_1	0	1047	33	33.5	1.51851	36	35	1.5563	36	36	4.61085	contig116953_1	0	1047	36	35	1.5563
contig116954_1	75	75	75	#DIV/0!	#DIV/0!	0	#DIV/0!	0	75.5	75.5	75.5	#DIV/0!	1.00574e-05	1000000	9.10392	0	0	0	0	0	0	0	0	contig116954_1	0	345	0	0	0	75	75.5	1.87506	75	75	29.1519	contig116954_1	0	345	75	75.5	1.87506
contig116955_1	49	49	-49	-1.33108	0.124205	0.124205	-0.124205	-1.05723	41	41	-41	-1.27152	-4.05886e-06	-1.20451	-1.71305	0.086703	0.143645	197	192	2.29447	197	197	20.5374	contig116955_1	0	1164	197	192	2.29447	148	151	2.17026	148	148	17.0504	contig116955_1	0	1164	148	151	2.17026
contig116956_1	15	15	15	3.5	0.544068	0.544068	0.544068	1.69918	14	14	14	3.33333	2.08799e-06	3.86778	3.15006	0.00163237	0.00449291	6	6	0.778151	6	6	1.38683	contig116956_1	0	525	6	6	0.778151	21	20	1.32222	21	21	5.36396	contig116956_1	0	525	21	20	1.32222
contig116963_1	733	733	-733	-2.8557	0.455712	0.455712	-0.455712	-1.1755	666	666	-666	-2.63636	-8.39111e-05	-2.58415	-16.8563	0	0	1128	1073	3.05231	1128	1128	101.845	contig116963_1	0	1344	1128	1073	3.05231	395	407	2.5966	395	395	39.4115	contig116963_1	0	1344	395	407	2.5966
contig116964_2	128	128	-128	-1.2048	0.080915	0.080915	-0.080915	-1.02894	70	70	-70	-1.10753	-7.56299e-06	-1.09024	-1.5972	0.110221	0.175161	753	721	2.87679	753	753	68.5997	contig116964_2	0	1332	753	721	2.87679	625	651	2.79588	625	625	62.9218	contig116964_2	0	1332	625	651	2.79588
contig116965_1	134	134	-134	-2.17544	0.337547	0.337547	-0.337547	-1.1641	127	127	-127	-2.09957	-1.4807e-05	-1.96858	-6.10082	1.05528e-09	7.21125e-09	248	242.5	2.39445	248	248	69.6626	contig116965_1	0	432	248	242.5	2.39445	114	115.5	2.0569	114	114	35.3872	contig116965_1	0	432	114	115.5	2.0569
contig116966_1	57	57	57	1.21111	0.083184	0.083184	0.083184	1.03421	74	74	74	1.28083	1.10865e-05	1.33837	3.55702	0.000375091	0.00118675	270	263.5	2.43136	270	270	12.7436	contig116966_1	0	2571	270	263.5	2.43136	327	337.5	2.51455	327	327	17.0558	contig116966_1	0	2571	327	337.5	2.51455
contig116969_1	4	4	-4	-1.07843	0.0327925	0.0327925	-0.0327925	-1.0192	4.5	4.5	-4.5	-1.08911	1.64921e-07	1.02471	0.125573	0.90007	0.927947	55	55	1.74036	55	55	6.48603	contig116969_1	0	1029	55	55	1.74036	51	50.5	1.70757	51	51	6.6463	contig116969_1	0	1029	51	50.5	1.70757
contig116970_1	33	33	33	1.22148	0.0868851	0.0868851	0.0868851	1.03998	41	41	41	1.28179	6.32519e-06	1.34983	2.72544	0.00642164	0.0152478	149	145.5	2.17319	149	149	26.906	contig116970_1	0	672	149	145.5	2.17319	182	186.5	2.26007	182	182	36.3185	contig116970_1	0	672	182	186.5	2.26007
contig116977_1	2	2	-2	-1.16667	0.0669468	0.0669468	-0.0669468	-1.06203	3	3	-3	-1.26087	-8.96807e-08	-1.05573	-0.137875	0.890339	0.920655	14	14.5	1.14613	14	14	5.01141	contig116977_1	0	339	14	14.5	1.14613	12	11.5	1.07918	12	12	4.74686	contig116977_1	0	339	12	11.5	1.07918
contig116980_1	179	179	-179	-1.47105	0.167628	0.167628	-0.167628	-1.06498	145.5	145.5	-145.5	-1.37023	-1.68758e-05	-1.33117	-4.31733	1.57926e-05	6.42196e-05	559	538.5	2.74741	559	559	68.3115	contig116980_1	0	993	559	538.5	2.74741	380	393	2.57978	380	380	51.3168	contig116980_1	0	993	380	393	2.57978
contig116981_1	144	144	-144	-1.11622	0.0477509	0.0477509	-0.0477509	-1.01544	18.5	18.5	-18.5	-1.01423	-1.67531e-06	-1.01008	-0.256499	0.797565	0.851653	1383	1319	3.14082	1383	1383	179.299	contig116981_1	0	936	1383	1319	3.14082	1239	1300.5	3.09307	1239	1239	177.509	contig116981_1	0	936	1239	1300.5	3.09307
contig116982_1	27	27	27	2.22727	0.347773	0.347773	0.347773	1.25906	26	26	26	2.15556	3.9012e-06	2.46131	3.62945	0.000284021	0.000919407	22	22.5	1.34242	22	22	6.26678	contig116982_1	0	426	22	22.5	1.34242	49	48.5	1.6902	49	49	15.4245	contig116982_1	0	426	49	48.5	1.6902
contig116984_1	101	101	-101	-1.56111	0.193434	0.193434	-0.193434	-1.08577	89	89	-89	-1.48238	-9.9609e-06	-1.41267	-3.63686	0.000275987	0.000895885	281	273.5	2.44871	281	281	22.4186	contig116984_1	0	1521	281	273.5	2.44871	180	184.5	2.25527	180	180	15.8697	contig116984_1	0	1521	180	184.5	2.25527
contig116986_1	13	13	-13	-1.1625	0.065393	0.065393	-0.065393	-1.03436	12	12	-12	-1.15	-5.57422e-07	-1.05196	-0.332227	0.739718	0.802717	93	92	1.96848	93	93	26.3061	contig116986_1	0	429	93	92	1.96848	80	80	1.90309	80	80	25.0068	contig116986_1	0	429	80	80	1.90309
contig116987_1	136	136	136	1.27812	0.106571	0.106571	0.106571	1.03963	180.5	180.5	180.5	1.38363	2.44728e-05	1.41242	5.74815	9.02255e-09	5.61868e-08	489	470.5	2.68931	489	489	33.8693	contig116987_1	0	1752	489	470.5	2.68931	625	651	2.79588	625	625	47.8378	contig116987_1	0	1752	625	651	2.79588
contig116997_1	59	59	59	1.53153	0.185126	0.185126	0.185126	1.09051	64.5	64.5	64.5	1.59174	9.32722e-06	1.69246	4.36189	1.28944e-05	5.32309e-05	111	109	2.04532	111	111	16.3268	contig116997_1	0	825	111	109	2.04532	170	173.5	2.23045	170	170	27.6325	contig116997_1	0	825	170	173.5	2.23045
contig117000_1	91	91	91	1.14043	0.0570694	0.0570694	0.0570694	1.0203	146.5	146.5	146.5	1.23478	2.04658e-05	1.26027	4.30805	1.64697e-05	6.68008e-05	648	624	2.81158	648	648	46.0652	contig117000_1	0	1707	648	624	2.81158	739	770.5	2.86864	739	739	58.0545	contig117000_1	0	1707	739	770.5	2.86864
contig117003_1	167	167	167	1.47443	0.168625	0.168625	0.168625	1.06622	198	198	198	1.5798	2.68829e-05	1.62937	7.14088	9.27258e-13	8.15568e-12	352	341.5	2.54654	352	352	44.0809	contig117003_1	0	969	352	341.5	2.54654	519	539.5	2.71517	519	519	71.8239	contig117003_1	0	969	519	539.5	2.71517
contig117005_1	20	20	20	1.36364	0.134699	0.134699	0.134699	1.0774	20.5	20.5	20.5	1.37273	3.38329e-06	1.50693	2.32617	0.0200094	0.0410142	55	55	1.74036	55	55	19.8635	contig117005_1	0	336	55	55	1.74036	75	75.5	1.87506	75	75	29.9328	contig117005_1	0	336	75	75.5	1.87506
contig117008_1	1392	1392	1392	3.51264	0.545633	0.545633	0.545633	1.19888	1561.5	1561.5	1561.5	3.92416	0.00019373	3.88174	30.3762	0	0	554	534	2.74351	554	554	188.31	contig117008_1	0	357	554	534	2.74351	1946	2095.5	3.28914	1946	1946	730.97	contig117008_1	0	357	1946	2095.5	3.28914
contig117010_1	28	28	-28	-1.31111	0.117639	0.117639	-0.117639	-1.0602	25.5	25.5	-25.5	-1.28177	-2.25013e-06	-1.18644	-1.22307	0.221305	0.309984	118	116	2.07188	118	118	16.9256	contig117010_1	0	846	118	116	2.07188	90	90.5	1.95424	90	90	14.2658	contig117010_1	0	846	90	90.5	1.95424
contig117013_1	47	47	-47	-1.97917	0.296482	0.296482	-0.296482	-1.17635	46.5	46.5	-46.5	-1.97895	-5.09128e-06	-1.79097	-3.33759	0.000845088	0.0024818	95	94	1.97772	95	95	20.2246	contig117013_1	0	570	95	94	1.97772	48	47.5	1.68124	48	48	11.2925	contig117013_1	0	570	48	47.5	1.68124
contig117016_1	2	2	-2	-1.125	0.0511525	0.0511525	-0.0511525	-1.04248	3.5	3.5	-3.5	-1.23333	-3.86759e-08	-1.01803	-0.0519963	0.958532	0.969989	18	18.5	1.25527	18	18	7.1381	contig117016_1	0	306	18	18.5	1.25527	16	15	1.20412	16	16	7.01171	contig117016_1	0	306	16	15	1.20412
contig117022_1	39	39	39	3.78571	0.578148	0.578148	0.578148	1.50444	38	38	38	3.62069	5.40837e-06	4.18352	5.17967	2.22281e-07	1.18241e-06	14	14.5	1.14613	14	14	2.91902	contig117022_1	0	582	14	14.5	1.14613	53	52.5	1.72428	53	53	12.2118	contig117022_1	0	582	53	52.5	1.72428
contig117023_1	10	10	10	1.18868	0.0750647	0.0750647	0.0750647	1.04353	10	10	10	1.18868	2.0168e-06	1.31359	1.46794	0.142121	0.215772	53	53	1.72428	53	53	15.4231	contig117023_1	0	417	53	53	1.72428	63	63	1.79934	63	63	20.2595	contig117023_1	0	417	63	63	1.79934
contig117028_1	4	4	4	1.33333	0.124939	0.124939	0.124939	1.11577	2.5	2.5	2.5	1.2	6.8941e-07	1.47344	1.02134	0.307093	0.405618	12	12.5	1.07918	12	12	4.11348	contig117028_1	0	354	12	12.5	1.07918	16	15	1.20412	16	16	6.06097	contig117028_1	0	354	16	15	1.20412
contig117037_1	17	17	17	3.83333	0.583577	0.583577	0.583577	1.74995	16	16	16	3.66667	2.35619e-06	4.23614	3.42991	0.000603775	0.00183068	6	6	0.778151	6	6	1.79774	contig117037_1	0	405	6	6	0.778151	23	22	1.36173	23	23	7.61549	contig117037_1	0	405	23	22	1.36173
contig117038_1	466	466	466	1.55542	0.191849	0.191849	0.191849	1.06562	568.5	568.5	568.5	1.70533	7.31884e-05	1.71887	12.3917	0	0	839	806	2.92376	839	839	109.474	contig117038_1	0	930	839	806	2.92376	1305	1374.5	3.11561	1305	1305	188.171	contig117038_1	0	930	1305	1374.5	3.11561
contig117039_1	31	31	31	4.44444	0.647817	0.647817	0.647817	1.67888	30	30	30	4.33333	4.27183e-06	4.91147	4.78396	1.71871e-06	8.10456e-06	9	9	0.954243	9	9	3.37077	contig117039_1	0	324	9	9	0.954243	40	39	1.60206	40	40	16.5554	contig117039_1	0	324	40	39	1.60206
contig117041_1	19	19	-19	-1.27536	0.105634	0.105634	-0.105634	-1.05745	18	18	-18	-1.26087	-1.42577e-06	-1.15409	-0.892019	0.372383	0.470109	88	87	1.94448	88	88	29.4176	contig117041_1	0	363	88	87	1.94448	69	69	1.83885	69	69	25.4899	contig117041_1	0	363	69	69	1.83885
contig117044_1	4	4	4	1.18182	0.0725507	0.0725507	0.0725507	1.05404	2.5	2.5	2.5	1.11111	8.16922e-07	1.306	0.924342	0.355308	0.454008	22	22.5	1.34242	22	22	4.27828	contig117044_1	0	624	22	22.5	1.34242	26	25	1.41497	26	26	5.58745	contig117044_1	0	624	26	25	1.41497
contig117046_1	0	0	0	-1	0	0	0	-1	0.5	0.5	-0.5	-1.09091	7.65073e-08	1.10508	0.173135	0.862546	0.900899	6	6	0.778151	6	6	2.22656	contig117046_1	0	327	6	6	0.778151	6	5.5	0.778151	6	6	2.46053	contig117046_1	0	327	6	5.5	0.778151
contig117049_1	36	36	36	1.26277	0.101326	0.101326	0.101326	1.04742	43.5	43.5	43.5	1.32584	6.57448e-06	1.39547	2.92723	0.00342	0.00874573	137	133.5	2.13672	137	137	27.7077	contig117049_1	0	600	137	133.5	2.13672	173	177	2.23805	173	173	38.6652	contig117049_1	0	600	173	177	2.23805
contig117054_2	17	17	17	1.06464	0.0272023	0.0272023	0.0272023	1.01124	31	31	31	1.12062	5.63325e-06	1.17651	1.89513	0.0580755	0.102052	263	257	2.41996	263	263	28.5972	contig117054_2	0	1116	263	257	2.41996	280	288	2.44716	280	280	33.6449	contig117054_2	0	1116	280	288	2.44716
contig117063_1	8	8	8	1.05229	0.0221344	0.0221344	0.0221344	1.01013	15.5	15.5	15.5	1.10368	3.02373e-06	1.16286	1.33768	0.180999	0.263102	153	149.5	2.18469	153	153	28.0033	contig117063_1	0	663	153	149.5	2.18469	161	165	2.20683	161	161	32.564	contig117063_1	0	663	161	165	2.20683
contig117066_1	4	4	4	1.23529	0.0917704	0.0917704	0.0917704	1.07458	2.5	2.5	2.5	1.14286	7.53166e-07	1.3651	0.957792	0.338168	0.437515	17	17.5	1.23045	17	17	5.97945	contig117066_1	0	345	17	17.5	1.23045	21	20	1.32222	21	21	8.16254	contig117066_1	0	345	21	20	1.32222
contig117067_1	20	20	20	3.22222	0.508155	0.508155	0.508155	1.53252	19	19	19	3.11111	2.79674e-06	3.56081	3.55658	0.000375717	0.00118829	9	9	0.954243	9	9	2.60031	contig117067_1	0	420	9	9	0.954243	29	28	1.4624	29	29	9.25921	contig117067_1	0	420	29	28	1.4624
contig117069_1	44	44	44	1.21053	0.0829742	0.0829742	0.0829742	1.03576	54.5	54.5	54.5	1.26716	8.56536e-06	1.33773	3.12394	0.00178448	0.00487453	209	204	2.32015	209	209	27.5371	contig117069_1	0	921	209	204	2.32015	253	258.5	2.40312	253	253	36.8372	contig117069_1	0	921	253	258.5	2.40312
contig117070_1	32	32	32	1.23022	0.0899813	0.0899813	0.0899813	1.04199	39	39	39	1.28782	6.06358e-06	1.35949	2.69976	0.00693904	0.0163177	139	135.5	2.14301	139	139	25.6733	contig117070_1	0	657	139	135.5	2.14301	171	174.5	2.233	171	171	34.9025	contig117070_1	0	657	171	174.5	2.233
contig117072_1	59	59	59	1.48361	0.171319	0.171319	0.171319	1.08211	66	66	66	1.5523	9.46748e-06	1.6395	4.26372	2.01048e-05	8.03859e-05	122	119.5	2.08636	122	122	35.7595	contig117072_1	0	414	122	119.5	2.08636	181	185.5	2.25768	181	181	58.6278	contig117072_1	0	414	181	185.5	2.25768
contig117078_1	3	3	-3	-2	0.30103	0.30103	-0.30103	-1.63093	3.5	3.5	-3.5	-2.4	-3.25789e-07	-1.80982	-0.851309	0.394597	0.492928	6	6	0.778151	6	6	1.86689	contig117078_1	0	390	6	6	0.778151	3	2.5	0.477121	3	3	1.03153	contig117078_1	0	390	3	2.5	0.477121
contig117081_1	134	134	134	2.12605	0.327574	0.327574	0.327574	1.15783	142.5	142.5	142.5	2.22318	1.94866e-05	2.34946	7.92032	2.22045e-15	2.29192e-14	119	116.5	2.07555	119	119	31.6675	contig117081_1	0	456	119	116.5	2.07555	253	259	2.40312	253	253	74.4014	contig117081_1	0	456	253	259	2.40312
contig117084_1	6	6	6	1.13043	0.0532455	0.0532455	0.0532455	1.03202	5	5	5	1.10753	1.39115e-06	1.24922	1.10162	0.270625	0.365563	46	46.5	1.66276	46	46	7.75277	contig117084_1	0	720	46	46.5	1.66276	52	51.5	1.716	52	52	9.68492	contig117084_1	0	720	52	51.5	1.716
contig117085_1	15	15	-15	-1.27778	0.106455	0.106455	-0.106455	-1.06145	15	15	-15	-1.28037	-1.13165e-06	-1.15628	-0.799895	0.423772	0.522227	69	68.5	1.83885	69	69	10.0396	contig117085_1	0	834	69	68.5	1.83885	54	53.5	1.73239	54	54	8.68266	contig117085_1	0	834	54	53.5	1.73239
contig117092_1	3	3	3	4	0.60206	0.60206	0.60206	#DIV/0!	3	3	3	7	4.15048e-07	4.42032	1.45507	0.145649	0.22009	1	0.5	0	1	1	0.339909	contig117092_1	0	357	1	0.5	0	4	3.5	0.60206	4	4	1.50251	contig117092_1	0	357	4	3.5	0.60206
contig117094_1	1	1	1	1.00372	0.00161148	0.00161148	0.00161148	1.00066	15	15	15	1.05714	3.56418e-06	1.10919	1.20349	0.228785	0.318607	269	262.5	2.42975	269	269	82.4306	contig117094_1	0	396	269	262.5	2.42975	270	277.5	2.43136	270	270	91.4311	contig117094_1	0	396	270	277.5	2.43136
contig117097_1	2	2	2	1.11111	0.0457575	0.0457575	0.0457575	1.03645	0.5	0.5	0.5	1.02703	4.9772e-07	1.22787	0.632944	0.52677	0.61832	18	18.5	1.25527	18	18	6.17022	contig117097_1	0	354	18	18.5	1.25527	20	19	1.30103	20	20	7.57621	contig117097_1	0	354	20	19	1.30103
contig117107_1	8	8	-8	-1.01946	0.0083722	0.0083722	-0.0083722	-1.0032	18.5	18.5	18.5	1.04551	4.26997e-06	1.08398	1.1619	0.245276	0.337959	419	406.5	2.62221	419	419	64.1978	contig117107_1	0	792	419	406.5	2.62221	411	425	2.61384	411	411	69.5892	contig117107_1	0	792	411	425	2.61384
contig117111_2	501	501	501	1.84628	0.266298	0.266298	0.266298	1.09606	579	579	579	2.01668	7.47323e-05	2.04029	14.2726	0	0	592	569.5	2.77232	592	592	59.567	contig117111_2	0	1206	592	569.5	2.77232	1093	1148.5	3.03862	1093	1093	121.534	contig117111_2	0	1206	1093	1148.5	3.03862
contig117113_1	77	77	-77	-1.25839	0.099815	0.099815	-0.099815	-1.04034	56	56	-56	-1.18241	-5.54391e-06	-1.13873	-1.67529	0.0938777	0.153534	375	363	2.57403	375	375	30.7677	contig117113_1	0	1479	375	363	2.57403	298	307	2.47422	298	298	27.0192	contig117113_1	0	1479	298	307	2.47422
contig117116_2	44	44	44	1.13134	0.0535944	0.0535944	0.0535944	1.02123	66.5	66.5	66.5	1.2043	1.0172e-05	1.25022	2.98428	0.00284249	0.00741079	335	325.5	2.52504	335	335	24.9549	contig117116_2	0	1629	335	325.5	2.52504	379	392	2.57864	379	379	31.1992	contig117116_2	0	1629	379	392	2.57864
contig117120_2	6	6	6	1.00143	0.000620421	0.000620421	0.000620421	1.00017	1114.5	1114.5	1114.5	1.29543	5.43215e-05	1.10666	4.6475	3.35978e-06	1.51995e-05	4197	3772.5	3.62294	4197	4197	290.694	contig117120_2	0	1752	4197	3772.5	3.62294	4203	4887	3.62356	4203	4203	321.7	contig117120_2	0	1752	4203	4887	3.62356
contig117121_1	27	27	-27	-2.08	0.318063	0.318063	-0.318063	-1.22752	28	28	-28	-2.16667	-2.95761e-06	-1.88222	-2.64221	0.00823663	0.018923	52	52	1.716	52	52	8.12108	contig117121_1	0	777	52	52	1.716	25	24	1.39794	25	25	4.31464	contig117121_1	0	777	25	24	1.39794
contig117125_1	340	340	340	2.22744	0.347805	0.347805	0.347805	1.1424	373	373	373	2.38404	4.91257e-05	2.4615	12.8802	0	0	277	269.5	2.44248	277	277	70.4681	contig117125_1	0	477	277	269.5	2.44248	617	642.5	2.79029	617	617	173.457	contig117125_1	0	477	617	642.5	2.79029
contig117128_1	28	28	-28	-1.1931	0.0766781	0.0766781	-0.0766781	-1.03548	20.5	20.5	-20.5	-1.13851	-1.54881e-06	-1.07965	-0.680864	0.495958	0.592649	173	168.5	2.23805	173	173	49.9837	contig117128_1	0	420	173	168.5	2.23805	145	148	2.16137	145	145	46.296	contig117128_1	0	420	145	148	2.16137
contig117137_1	22	22	22	1.31429	0.11869	0.11869	0.11869	1.06433	23	23	23	1.33094	3.84276e-06	1.45239	2.36679	0.0179431	0.0373667	70	69.5	1.8451	70	70	12.3644	contig117137_1	0	687	70	69.5	1.8451	92	92.5	1.96379	92	92	17.9579	contig117137_1	0	687	92	92.5	1.96379
contig117139_1	5	5	5	1.11905	0.0488486	0.0488486	0.0488486	1.03009	4	4	4	1.09412	1.20605e-06	1.23664	1.00217	0.316261	0.41405	42	42.5	1.62325	42	42	9.23298	contig117139_1	0	552	42	42.5	1.62325	47	46.5	1.6721	47	47	11.4178	contig117139_1	0	552	47	46.5	1.6721
contig117140_1	41	41	41	3.41176	0.532979	0.532979	0.532979	1.43316	40	40	40	3.28571	5.71483e-06	3.77027	5.17303	2.30327e-07	1.2215e-06	17	17.5	1.23045	17	17	2.71793	contig117140_1	0	759	17	17.5	1.23045	58	57.5	1.76343	58	58	10.2473	contig117140_1	0	759	58	57.5	1.76343
contig117144_3	3	3	3	1.3	0.113943	0.113943	0.113943	1.11394	1.5	1.5	1.5	1.14286	5.29809e-07	1.4366	0.866019	0.38648	0.484664	10	10.5	1	10	10	2.23476	contig117144_3	0	543	10	10.5	1	13	12	1.11394	13	13	3.21047	contig117144_3	0	543	13	12	1.11394
contig117147_1	12	12	12	5	0.69897	0.69897	0.69897	2.46497	11	11	11	4.66667	1.64744e-06	5.5254	3.04401	0.00233451	0.00620705	3	3	0.477121	3	3	0.831148	contig117147_1	0	438	3	3	0.477121	15	14	1.17609	15	15	4.59243	contig117147_1	0	438	15	14	1.17609
contig117148_1	9	9	-9	-1.13846	0.0563184	0.0563184	-0.0563184	-1.03107	8.5	8.5	-8.5	-1.13077	-2.633e-07	-1.03021	-0.175072	0.861023	0.90049	74	73.5	1.86923	74	74	10.9643	contig117148_1	0	819	74	73.5	1.86923	65	65	1.81291	65	65	10.6428	contig117148_1	0	819	65	65	1.81291
contig117150_1	131	131	-131	-2.61728	0.417851	0.417851	-0.417851	-1.21894	126.5	126.5	-126.5	-2.56173	-1.48637e-05	-2.36841	-6.8072	9.95137e-12	8.07042e-11	212	207.5	2.32634	212	212	24.4309	contig117150_1	0	1053	212	207.5	2.32634	81	81	1.90849	81	81	10.3153	contig117150_1	0	1053	81	81	1.90849
contig117154_1	7	7	7	1.09722	0.0402946	0.0402946	0.0402946	1.02169	8	8	8	1.11189	1.85678e-06	1.21252	1.18453	0.236204	0.326759	72	71.5	1.85733	72	72	8.00095	contig117154_1	0	1092	72	71.5	1.85733	79	79.5	1.89763	79	79	9.70129	contig117154_1	0	1092	79	79.5	1.89763
contig117161_1	10	10	-10	-3	0.477121	0.477121	-0.477121	-1.68261	11	11	-11	-3.44444	-1.14972e-06	-2.71474	-2.01534	0.0438686	0.0806573	15	15.5	1.17609	15	15	4.46131	contig117161_1	0	408	15	15.5	1.17609	5	4.5	0.69897	5	5	1.64337	contig117161_1	0	408	5	4.5	0.69897
contig117170_1	10	10	-10	-1.41667	0.151268	0.151268	-0.151268	-1.1096	11.5	11.5	-11.5	-1.5	-9.07448e-07	-1.28196	-0.934071	0.350267	0.449023	34	34.5	1.53148	34	34	8.64952	contig117170_1	0	477	34	34.5	1.53148	24	23	1.38021	24	24	6.74711	contig117170_1	0	477	24	23	1.38021
contig117171_2	200	200	200	2.85185	0.455127	0.455127	0.455127	1.22382	211	211	211	2.98122	2.81969e-05	3.15152	10.8376	0	0	108	106.5	2.03342	108	108	13.4004	contig117171_2	0	978	108	106.5	2.03342	308	317.5	2.48855	308	308	42.2316	contig117171_2	0	978	308	317.5	2.48855
contig117174_1	10	10	10	1.20833	0.0821868	0.0821868	0.0821868	1.04888	9.5	9.5	9.5	1.19792	1.95305e-06	1.33531	1.48708	0.136995	0.209805	48	48	1.68124	48	48	11.9114	contig117174_1	0	489	48	48	1.68124	58	57.5	1.76343	58	58	15.9054	contig117174_1	0	489	58	57.5	1.76343
contig117175_1	472	472	472	1.46275	0.165169	0.165169	0.165169	1.0549	612.5	612.5	612.5	1.63079	7.63009e-05	1.61645	11.9351	0	0	1020	971	3.0086	1020	1020	104.187	contig117175_1	0	1188	1020	971	3.0086	1492	1583.5	3.17377	1492	1492	168.414	contig117175_1	0	1188	1492	1583.5	3.17377
contig117179_1	4	4	4	1.07407	0.0310342	0.0310342	0.0310342	1.01791	3.5	3.5	3.5	1.06481	1.22496e-06	1.18694	0.907375	0.364209	0.463013	54	54	1.73239	54	54	10.5012	contig117179_1	0	624	54	54	1.73239	58	57.5	1.76343	58	58	12.4643	contig117179_1	0	624	58	57.5	1.76343
contig117180_2	70	70	-70	-2.09375	0.320925	0.320925	-0.320925	-1.17768	67.5	67.5	-67.5	-2.06299	-7.67826e-06	-1.89466	-4.27764	1.88882e-05	7.58391e-05	134	131	2.1271	134	134	11.2921	contig117180_2	0	1440	134	131	2.1271	64	63.5	1.80618	64	64	5.95995	contig117180_2	0	1440	64	63.5	1.80618
contig117181_1	39	39	-39	-1.52	0.181844	0.181844	-0.181844	-1.09698	36.5	36.5	-36.5	-1.48344	-3.77622e-06	-1.37547	-2.15328	0.0312967	0.0605329	114	112	2.0569	114	114	12.7734	contig117181_1	0	1083	114	112	2.0569	75	75.5	1.87506	75	75	9.28663	contig117181_1	0	1083	75	75.5	1.87506
contig117186_1	52	52	52	1.67532	0.224099	0.224099	0.224099	1.11879	55	55	55	1.71895	7.95499e-06	1.85137	4.34491	1.39336e-05	5.72209e-05	77	76.5	1.88649	77	77	14.9023	contig117186_1	0	627	77	76.5	1.88649	129	131.5	2.11059	129	129	27.5897	contig117186_1	0	627	129	131.5	2.11059
contig117194_1	1	1	-1	-1.06667	0.0280287	0.0280287	-0.0280287	-1.02383	2.5	2.5	-2.5	-1.17857	6.99206e-08	1.03601	0.0984456	0.921578	0.942752	16	16.5	1.20412	16	16	5.09597	contig117194_1	0	381	16	16.5	1.20412	15	14	1.17609	15	15	5.27948	contig117194_1	0	381	15	14	1.17609
contig117198_1	19	19	-19	-2.9	0.462398	0.462398	-0.462398	-1.4624	20	20	-20	-3.10526	-2.17809e-06	-2.62424	-2.73411	0.00625486	0.0148888	29	29.5	1.4624	29	29	4.3607	contig117198_1	0	807	29	29.5	1.4624	10	9.5	1	10	10	1.6617	contig117198_1	0	807	10	9.5	1
contig117201_1	10	10	-10	-2	0.30103	0.30103	-0.30103	-1.30103	11	11	-11	-2.15789	-1.08596e-06	-1.80982	-1.55427	0.120119	0.187973	20	20.5	1.30103	20	20	4.44497	contig117201_1	0	546	20	20.5	1.30103	10	9.5	1	10	10	2.45602	contig117201_1	0	546	10	9.5	1
contig117204_1	28	28	-28	-1.77778	0.249877	0.249877	-0.249877	-1.16056	29	29	-29	-1.82857	-2.93869e-06	-1.60873	-2.30371	0.0212392	0.0431365	64	64	1.80618	64	64	20.71	contig117204_1	0	375	64	64	1.80618	36	35	1.5563	36	36	12.8735	contig117204_1	0	375	36	35	1.5563
contig117206_1	4	4	4	1.33333	0.124939	0.124939	0.124939	1.11577	2.5	2.5	2.5	1.2	6.8941e-07	1.47344	1.02134	0.307093	0.405618	12	12.5	1.07918	12	12	4.33385	contig117206_1	0	336	12	12.5	1.07918	16	15	1.20412	16	16	6.38566	contig117206_1	0	336	16	15	1.20412
contig117213_1	277	277	-277	-2.12602	0.327567	0.327567	-0.327567	-1.137	251.5	251.5	-251.5	-2.00199	-3.04765e-05	-1.92386	-8.61558	0	0	523	502.5	2.7185	523	523	43.5287	contig117213_1	0	1458	523	502.5	2.7185	246	251	2.39094	246	246	22.6257	contig117213_1	0	1458	246	251	2.39094
contig117217_1	1427	1427	-1427	-2.01494	0.304261	0.304261	-0.304261	-1.09665	1103	1103	-1103	-1.73705	-0.000155235	-1.82334	-18.6934	0	0	2833	2599.5	3.45225	2833	2833	409.259	contig117217_1	0	840	2833	2599.5	3.45225	1406	1496.5	3.14799	1406	1406	224.456	contig117217_1	0	840	1406	1496.5	3.14799
contig117220_1	5	5	-5	-1.07042	0.0295552	0.0295552	-0.0295552	-1.01596	4	4	-4	-1.05634	2.98598e-07	1.03238	0.193064	0.846909	0.890556	76	75	1.88081	76	76	8.30849	contig117220_1	0	1110	76	75	1.88081	71	71	1.85126	71	71	8.5775	contig117220_1	0	1110	71	71	1.85126
contig117222_1	12	12	12	2.5	0.39794	0.39794	0.39794	1.44064	11	11	11	2.375	1.7112e-06	2.7627	2.53509	0.0112419	0.0248844	8	8	0.90309	8	8	1.3101	contig117222_1	0	741	8	8	0.90309	20	19	1.30103	20	20	3.6194	contig117222_1	0	741	20	19	1.30103
contig117225_1	1	1	1	1.00526	0.00227977	0.00227977	0.00227977	1.001	11	11	11	1.05946	2.55683e-06	1.1109	1.02687	0.304481	0.402759	190	185	2.27875	190	190	16.4217	contig117225_1	0	1404	190	185	2.27875	191	196	2.28103	191	191	18.2428	contig117225_1	0	1404	191	196	2.28103
contig117227_1	84	84	-84	-1.5	0.176091	0.176091	-0.176091	-1.07913	74.5	74.5	-74.5	-1.43314	-8.051e-06	-1.35737	-3.07966	0.00207237	0.00558259	252	246.5	2.4014	252	252	80.8985	contig117227_1	0	378	252	246.5	2.4014	168	172	2.22531	168	168	59.5995	contig117227_1	0	378	168	172	2.22531
contig117237_1	377	377	-377	-2.66079	0.425011	0.425011	-0.425011	-1.18039	349.5	349.5	-349.5	-2.50647	-4.28535e-05	-2.40778	-11.6539	0	0	604	581.5	2.78104	604	604	90.4864	contig117237_1	0	810	604	581.5	2.78104	227	232	2.35603	227	227	37.5808	contig117237_1	0	810	227	232	2.35603
contig117239_1	11	11	11	1.73333	0.238882	0.238882	0.238882	1.20312	9.5	9.5	9.5	1.6129	1.66636e-06	1.91547	2.04008	0.0413419	0.0767639	15	15.5	1.17609	15	15	2.50718	contig117239_1	0	726	15	15.5	1.17609	26	25	1.41497	26	26	4.80244	contig117239_1	0	726	26	25	1.41497
contig117243_1	20	20	20	1.8	0.255273	0.255273	0.255273	1.18261	18.5	18.5	18.5	1.72549	3.00076e-06	1.98914	2.81161	0.00492947	0.012089	25	25.5	1.39794	25	25	6.52407	contig117243_1	0	465	25	25.5	1.39794	45	44	1.65321	45	45	12.9773	contig117243_1	0	465	45	44	1.65321
contig117244_1	27	27	-27	-1.09609	0.0398444	0.0398444	-0.0398444	-1.01627	9.5	9.5	-9.5	-1.03287	3.06705e-07	1.00821	0.0990701	0.921083	0.942612	308	298.5	2.48855	308	308	29.0405	contig117244_1	0	1287	308	298.5	2.48855	281	289	2.44871	281	281	29.2788	contig117244_1	0	1287	281	289	2.44871
contig117248_1	31	31	-31	-1.91176	0.281434	0.281434	-0.281434	-1.18377	31.5	31.5	-31.5	-1.95455	-3.32824e-06	-1.72998	-2.62222	0.00873582	0.0199594	65	64.5	1.81291	65	65	10.3106	contig117248_1	0	765	65	64.5	1.81291	34	33	1.53148	34	34	5.95995	contig117248_1	0	765	34	33	1.53148
contig117254_1	9	9	9	10	1	1	1	#DIV/0!	9	9	9	19	1.21964e-06	11.0508	2.88275	0.00394215	0.00992242	1	0.5	0	1	1	0.396561	contig117254_1	0	306	1	0.5	0	10	9.5	1	10	10	4.38232	contig117254_1	0	306	10	9.5	1
contig117263_1	58	58	-58	-1.64444	0.216019	0.216019	-0.216019	-1.11054	54	54	-54	-1.59669	-5.89056e-06	-1.48808	-2.99325	0.00276025	0.00721308	148	144.5	2.17026	148	148	22.5056	contig117263_1	0	798	148	144.5	2.17026	90	90.5	1.95424	90	90	15.1239	contig117263_1	0	798	90	90.5	1.95424
contig117265_1	166	166	-166	-4.38776	0.642242	0.642242	-0.642242	-1.37998	162.5	162.5	-162.5	-4.35052	-1.95189e-05	-3.97053	-9.41735	0	0	215	211	2.33244	215	215	27.9633	contig117265_1	0	933	215	211	2.33244	49	48.5	1.6902	49	49	7.04271	contig117265_1	0	933	49	48.5	1.6902
contig117268_1	34	34	-34	-1.13878	0.0564381	0.0564381	-0.0564381	-1.02362	21.5	21.5	-21.5	-1.086	-1.00177e-06	-1.03049	-0.34307	0.731546	0.796124	279	271.5	2.4456	279	279	24.0113	contig117268_1	0	1410	279	271.5	2.4456	245	250	2.38917	245	245	23.3009	contig117268_1	0	1410	245	250	2.38917
contig117272_1	92	92	92	3.96774	0.598543	0.598543	0.598543	1.40134	94	94	94	3.98413	1.27324e-05	4.38467	8.0431	8.88178e-16	9.37958e-15	31	31.5	1.49136	31	31	9.22004	contig117272_1	0	408	31	31.5	1.49136	123	125.5	2.08991	123	123	40.4269	contig117272_1	0	408	123	125.5	2.08991
contig117278_1	20	20	20	1.2439	0.0947863	0.0947863	0.0947863	1.04953	21	21	21	1.25767	3.72758e-06	1.37461	2.15423	0.0312222	0.0603999	82	81.5	1.91381	82	82	15.9463	contig117278_1	0	624	82	81.5	1.91381	102	102.5	2.0086	102	102	21.92	contig117278_1	0	624	102	102.5	2.0086
contig117281_1	91	91	-91	-4.37037	0.640518	0.640518	-0.640518	-1.44749	90	90	-90	-4.46154	-1.06984e-05	-3.9548	-6.96477	3.28948e-12	2.77852e-11	118	116	2.07188	118	118	14.8692	contig117281_1	0	963	118	116	2.07188	27	26	1.43136	27	27	3.75978	contig117281_1	0	963	27	26	1.43136
contig117287_1	6	6	6	1.12766	0.052178	0.052178	0.052178	1.03121	5	5	5	1.10526	1.4039e-06	1.24615	1.10055	0.271093	0.365872	47	47.5	1.6721	47	47	10.1664	contig117287_1	0	561	47	47.5	1.6721	53	52.5	1.72428	53	53	12.6689	contig117287_1	0	561	53	52.5	1.72428
contig117293_1	160	160	-160	-2.31148	0.363889	0.363889	-0.363889	-1.17441	150	150	-150	-2.20482	-1.786e-05	-2.09168	-6.96574	3.26672e-12	2.76003e-11	282	274.5	2.45025	282	282	47.9272	contig117293_1	0	714	282	274.5	2.45025	122	124.5	2.08636	122	122	22.9133	contig117293_1	0	714	122	124.5	2.08636
contig117296_1	647	647	-647	-2.12132	0.326606	0.326606	-0.326606	-1.11828	566.5	566.5	-566.5	-1.94574	-7.11545e-05	-1.91961	-13.1444	0	0	1224	1165.5	3.08778	1224	1224	134.173	contig117296_1	0	1107	1224	1165.5	3.08778	577	599	2.76118	577	577	69.8962	contig117296_1	0	1107	577	599	2.76118
contig117297_1	59	59	-59	-3.10714	0.492361	0.492361	-0.492361	-1.34023	59	59	-59	-3.18519	-6.80248e-06	-2.81169	-4.97269	6.60296e-07	3.29761e-06	87	86	1.93952	87	87	11.3519	contig117297_1	0	930	87	86	1.93952	28	27	1.44716	28	28	4.03739	contig117297_1	0	930	28	27	1.44716
contig1172_1	14	14	14	15	1.17609	1.17609	1.17609	#DIV/0!	13.5	13.5	13.5	28	1.89014e-06	16.5762	3.70429	0.000211984	0.000704669	1	0.5	0	1	1	0.275165	contig1172_1	0	441	1	0.5	0	15	14	1.17609	15	15	4.56119	contig1172_1	0	441	15	14	1.17609
contig117301_1	27	27	-27	-3.07692	0.488117	0.488117	-0.488117	-1.43819	28.5	28.5	-28.5	-3.375	-3.11062e-06	-2.78434	-3.34951	0.000809538	0.00238385	40	40.5	1.60206	40	40	7.32113	contig117301_1	0	663	40	40.5	1.60206	13	12	1.11394	13	13	2.62939	contig117301_1	0	663	13	12	1.11394
contig117306_2	10	10	10	3	0.477121	0.477121	0.477121	1.68261	9	9	9	2.8	1.40475e-06	3.31524	2.46238	0.013802	0.0296093	5	5	0.69897	5	5	1.24843	contig117306_2	0	486	5	5	0.69897	15	14	1.17609	15	15	4.13885	contig117306_2	0	486	15	14	1.17609
contig117309_1	4	4	4	1.26667	0.102662	0.102662	0.102662	1.08729	2.5	2.5	2.5	1.16129	7.27664e-07	1.39977	0.978281	0.327936	0.426377	15	15.5	1.17609	15	15	3.69962	contig117309_1	0	492	15	15.5	1.17609	19	18	1.27875	19	19	5.17862	contig117309_1	0	492	19	18	1.27875
contig117312_1	25	25	-25	-1.14045	0.057076	0.057076	-0.057076	-1.02536	15	15	-15	-1.08219	-7.63975e-07	-1.03201	-0.306827	0.758975	0.819776	203	197.5	2.3075	203	203	15.7908	contig117312_1	0	1560	203	197.5	2.3075	178	182.5	2.25042	178	178	15.301	contig117312_1	0	1560	178	182.5	2.25042
contig117313_1	41	41	41	2.41379	0.3827	0.3827	0.3827	1.26169	40.5	40.5	40.5	2.37288	5.86784e-06	2.66743	4.6231	3.78039e-06	1.69588e-05	29	29.5	1.4624	29	29	8.26076	contig117313_1	0	426	29	29.5	1.4624	70	70	1.8451	70	70	22.035	contig117313_1	0	426	70	70	1.8451
contig117317_1	3	3	-3	-1.125	0.0511525	0.0511525	-0.0511525	-1.03706	4.5	4.5	-4.5	-1.19565	-5.80138e-08	-1.01803	-0.0636823	0.949223	0.962598	27	27.5	1.43136	27	27	9.17756	contig117317_1	0	357	27	27.5	1.43136	24	23	1.38021	24	24	9.01505	contig117317_1	0	357	24	23	1.38021
contig117319_1	11	11	-11	-1.11458	0.0471125	0.0471125	-0.0471125	-1.02377	9	9	-9	-1.09326	-1.10708e-07	-1.0086	-0.0609121	0.951429	0.964463	107	105.5	2.02938	107	107	21.8589	contig117319_1	0	594	107	105.5	2.02938	96	96.5	1.98227	96	96	21.6725	contig117319_1	0	594	96	96.5	1.98227
contig117322_1	11	11	11	4.66667	0.669007	0.669007	0.669007	2.40217	10	10	10	4.33333	1.51334e-06	5.15704	2.87729	0.00401101	0.0100724	3	3	0.477121	3	3	0.600731	contig117322_1	0	606	3	3	0.477121	14	13	1.14613	14	14	3.09799	contig117322_1	0	606	14	13	1.14613
contig117325_1	36	36	36	2.89474	0.461609	0.461609	0.461609	1.36098	35	35	35	2.79487	5.06983e-06	3.19892	4.62009	3.83572e-06	1.71972e-05	19	19.5	1.27875	19	19	3.38562	contig117325_1	0	681	19	19.5	1.27875	55	54.5	1.74036	55	55	10.8303	contig117325_1	0	681	55	54.5	1.74036
contig117326_1	1	1	-1	-1.05263	0.0222764	0.0222764	-0.0222764	-1.01742	2.5	2.5	-2.5	-1.13889	1.20925e-07	1.04983	0.151795	0.879349	0.913124	20	20.5	1.30103	20	20	5.05615	contig117326_1	0	480	20	20.5	1.30103	19	18	1.27875	19	19	5.30808	contig117326_1	0	480	19	18	1.27875
contig117328_1	1	1	-1	-1.01786	0.00768683	0.00768683	-0.00768683	-1.0044	1.5	1.5	-1.5	-1.02703	5.9272e-07	1.08569	0.437103	0.662037	0.734604	57	57	1.75587	57	57	7.86896	contig117328_1	0	879	57	57	1.75587	56	55.5	1.74819	56	56	8.54327	contig117328_1	0	879	56	55.5	1.74819
contig117333_1	21	21	21	1.12353	0.0505844	0.0505844	0.0505844	1.02268	30.5	30.5	30.5	1.18429	4.98378e-06	1.24159	2.05628	0.0397555	0.0741196	170	165.5	2.23045	170	170	20.9645	contig117333_1	0	984	170	165.5	2.23045	191	196	2.28103	191	191	26.0294	contig117333_1	0	984	191	196	2.28103
contig117338_1	25	25	25	3.27273	0.51491	0.51491	0.51491	1.49444	23.5	23.5	23.5	3.04348	3.49274e-06	3.61663	3.99383	6.50156e-05	0.000237953	11	11.5	1.04139	11	11	1.79412	contig117338_1	0	744	11	11.5	1.04139	36	35	1.5563	36	36	6.48866	contig117338_1	0	744	36	35	1.5563
contig117341_1	64	64	64	1.47059	0.167491	0.167491	0.167491	1.0785	71.5	71.5	71.5	1.53759	1.03165e-05	1.62512	4.41203	1.02404e-05	4.29666e-05	136	133	2.13354	136	136	20.077	contig117341_1	0	822	136	133	2.13354	200	204.5	2.30103	200	200	32.6275	contig117341_1	0	822	200	204.5	2.30103
contig117343_1	52	52	-52	-1.94545	0.289021	0.289021	-0.289021	-1.16607	51	51	-51	-1.93578	-5.60876e-06	-1.76046	-3.45449	0.000551343	0.00168525	107	105.5	2.02938	107	107	13.1154	contig117343_1	0	990	107	105.5	2.02938	55	54.5	1.74036	55	55	7.44994	contig117343_1	0	990	55	54.5	1.74036
contig117346_1	547	547	547	1.65666	0.219234	0.219234	0.219234	1.07506	665.5	665.5	665.5	1.83084	8.39739e-05	1.83074	13.9944	0	0	833	801	2.92065	833	833	110.836	contig117346_1	0	912	833	801	2.92065	1380	1466.5	3.13988	1380	1380	202.913	contig117346_1	0	912	1380	1466.5	3.13988
[truncated: 30,056 more rows]

## Sheet: Hoja1
Feature ID	Experiment - Range (original values)	Experiment - IQR (original values)	Experiment - Difference (original values)	Experiment - Fold Change (original values)	Experiment - Range (transformed values)	Experiment - IQR (transformed values)	Experiment - Difference (transformed values)	Experiment - Fold Change (Transformed values)	Experiment - Range (normalized values)	Experiment - IQR (normalized values)	Experiment - Difference (normalized values)	Experiment - Fold Change (normalized values)	Kal's Z-test: drougth vs control original values - Proportions difference	Kal's Z-test: drougth vs control original values - Proportions fold change	Kal's Z-test: drougth vs control original values - Test statistic	Kal's Z-test: drougth vs control original values - P-value	Kal's Z-test: drougth vs control original values - FDR p-value correction	control - control (paired) trimmed (paired) (GE) - Expression values	control - control (paired) trimmed (paired) (GE) - Normalized expression values	control - control (paired) trimmed (paired) (GE) - Transformed values	control - control (paired) trimmed (paired) (GE) - Unique gene reads	control - control (paired) trimmed (paired) (GE) - Total gene reads	control - control (paired) trimmed (paired) (GE) - RPKM	control - control (paired) trimmed (paired) (GE) - Chromosome	control - control (paired) trimmed (paired) (GE) - Chromosome region start	control - control (paired) trimmed (paired) (GE) - Chromosome region end	control - Means	control - Normalized means	control - Transformed means	drougth - drougth (paired) trimmed (paired) (GE) - Expression values	drougth - drougth (paired) trimmed (paired) (GE) - Normalized expression values	drougth - drougth (paired) trimmed (paired) (GE) - Transformed values	drougth - drougth (paired) trimmed (paired) (GE) - Unique gene reads	drougth - drougth (paired) trimmed (paired) (GE) - Total gene reads	drougth - drougth (paired) trimmed (paired) (GE) - RPKM	drougth - drougth (paired) trimmed (paired) (GE) - Chromosome	drougth - drougth (paired) trimmed (paired) (GE) - Chromosome region start	drougth - drougth (paired) trimmed (paired) (GE) - Chromosome region end	drougth - Means	drougth - Normalized means	drougth - Transformed means
[truncated: 2 more rows]
