# Supplementary material for: Transcriptional Responses of Chilean Quinoa (Chenopodium quinoa Willd.) Under Water Deficit Conditions Uncovers ABA-Independent Expression Patterns
Source: Front Plant Sci. 2017 Mar 8;8:216. doi: 10.3389/fpls.2017.00216 (PMC5340777; doi:10.3389/fpls.2017.00216)
Supplement: Additional File 3 — Excel spreadsheet with the annotation and gene ontology of transcripts with predicted full length CDS. [file DataSheet3.xlsx]

## Sheet: sequence_table
Seq. Name	Seq. Description	Seq. Length	#Hits	min. eValue	mean Similarity	#GOs	GOs	Enzyme Codes	InterProScan
contig71162_1	auxin transport protein BIG	3313	20	0	0.8775	11	P:GO:0009791; P:GO:0009653; F:GO:0005488; P:GO:0006810; P:GO:0009607; P:GO:0009628; P:GO:0009605; C:GO:0016020; P:GO:0009719; P:GO:0016043; C:GO:0005829; P:GO:0016049	-	F:GO:0008270; F:GO:0005488
contig71144_1	PREDICTED: uncharacterized protein LOC104894097	435	20	1.10668e-132	0.68	0	-		no GO terms
contig66522_3	Vacuolar protein sorting-associated protein	2155	20	0	0.687	0	-		no GO terms
contig69382_5	NADH-plastoquinone oxidoreductase subunit 4	383	20	0	0.961	8	P:GO:0006091; F:GO:0003824; C:GO:0016020; F:GO:0005488; P:GO:0006139; C:GO:0009536; C:GO:0009579	EC:1.6.5.3	F:GO:0008137; P:GO:0055114; P:GO:0042773
contig66402_3	PREDICTED: uncharacterized protein LOC104902788	154	20	4.77359e-47	0.6255	0	-		no GO terms
contig66428_5	ATP-dependent DNA helicase PIF1-like	360	20	5.53304e-161	0.721	5	F:GO:0000166; P:GO:0016043; P:GO:0006259; P:GO:0006950; F:GO:0016787		P:GO:0006281; P:GO:0000723; F:GO:0003678; F:GO:0005524; F:GO:0004386
contig66394_4	cytochrome f	320	20	0	0.9715	9	C:GO:0005739; C:GO:0016020; P:GO:0015979; F:GO:0005488; C:GO:0009536; C:GO:0009579	-	F:GO:0009055; C:GO:0031361; F:GO:0020037; F:GO:0005506; P:GO:0015979
contig66444_1	---NA---	120	0	1	0	0	-		no IPS match
contig66773_1	nucleolin-like isoform X1	788	20	0	0.7025	2	F:GO:0000166; F:GO:0003676	-	F:GO:0003676; F:GO:0000166
contig68833_1	zinc finger CCCH domain	1545	20	0	0.594	1	F:GO:0005488		F:GO:0046872
contig67122_1	lysine-specific demethylase 5B isoform X1	1523	20	0	0.7595	5	F:GO:0003677; F:GO:0005515; F:GO:0003824	-	F:GO:0008270; F:GO:0005515; F:GO:0003677; P:GO:0055114; F:GO:0016706
contig77458_2	mediator of RNA polymerase II transcription subunit 14	1787	20	0	0.786	5	F:GO:0003824; P:GO:0009058; F:GO:0005488; P:GO:0006139; C:GO:0005654	-	F:GO:0001104; P:GO:0006357; C:GO:0016592
contig15040_2	zinc finger CCCH domain-containing protein 44	1828	20	0	0.6705	6	C:GO:0005634; F:GO:0003677; F:GO:0005515; P:GO:0016043; P:GO:0006464; P:GO:0009058; P:GO:0006139	-	C:GO:0005634; F:GO:0003677; P:GO:0006352; P:GO:0016570; F:GO:0005515; F:GO:0008270; F:GO:0046872
contig69516_3	intron-binding protein aquarius	1545	20	0	0.873	4	C:GO:0005634; P:GO:0006139; C:GO:0005886; C:GO:0009536	-	P:GO:0000398; C:GO:0005681
contig67290_1	G2484-1 isoform 1	1905	20	0	0.596	1	C:GO:0009506		no GO terms
contig68531_1	myosin-2 isoform X1	983	20	0	0.7975	5	F:GO:0000166; C:GO:0005856; F:GO:0005515; F:GO:0003774	-	F:GO:0005524; C:GO:0016459; F:GO:0003774; F:GO:0005515
contig66602_3	DNA RNA polymerases superfamily protein	338	20	7.03603e-154	0.823	4	F:GO:0003676; C:GO:0005634; P:GO:0006259	-	no GO terms
contig66756_2	ABC transporter C family member 5	1516	20	0	0.876	15	P:GO:0019725; F:GO:0004872; C:GO:0005773; F:GO:0004871; F:GO:0005215; P:GO:0007049; P:GO:0006950; F:GO:0000166; P:GO:0009628; C:GO:0016020; P:GO:0009719; P:GO:0016043; F:GO:0016787	-	P:GO:0055085; F:GO:0005524; P:GO:0006810; C:GO:0016021; F:GO:0042626; F:GO:0016887
contig67138_1	E3 ubiquitin-protein ligase UBR1	1788	20	0	0.688	1	P:GO:0008152	-	no GO terms
contig66874_1	phosphatidylinositol 4-kinase alpha 1	1798	20	0	0.835	11	F:GO:0005515; C:GO:0005737; P:GO:0007165; P:GO:0006629; P:GO:0006464; F:GO:0008289; F:GO:0016301; C:GO:0005886	EC:2.7.1.67	P:GO:0048015; P:GO:0046854; F:GO:0016773; F:GO:0005488
contig66787_1	guanine nucleotide exchange factor SPIKE 1	1798	20	0	0.9035	23	P:GO:0007165; P:GO:0007275; C:GO:0005783; P:GO:0009653; P:GO:0009058; F:GO:0005488; P:GO:0006810; C:GO:0005886; P:GO:0007049; P:GO:0040007; C:GO:0005634; P:GO:0009606; P:GO:0009628; P:GO:0009719; P:GO:0006629; P:GO:0016043; P:GO:0030154; C:GO:0005829	-	P:GO:0007264; F:GO:0005085; F:GO:0005488
contig17778_4	protein MOR1 isoform X1	1571	20	0	0.8575	18	P:GO:0006464; P:GO:0009058; P:GO:0006259; P:GO:0006810; P:GO:0040029; P:GO:0007049; P:GO:0000003; P:GO:0009606; P:GO:0009628; C:GO:0005856; F:GO:0005515; C:GO:0005737; P:GO:0016043	-	F:GO:0005488
contig139413_3	disease resistance protein RGA1	787	20	3.11242e-95	0.4735	1	F:GO:0043531		no GO terms
contig67004_3	homeobox-DDT domain protein RLT2 isoform X2	1715	20	0	0.7495	1	P:GO:0009058; P:GO:0006139		P:GO:0006355; P:GO:0006351
contig139961_4	probable histone-lysine N-methyltransferase ATXR3	1658	20	0	0.7735	6	F:GO:0005515; P:GO:0009908; F:GO:0016740	-	F:GO:0005515
contig66986_1	helicase protein MOM1-like isoform X1	1729	20	0	0.5915	3	F:GO:0000166; F:GO:0005515	-	F:GO:0005515; F:GO:0008270; F:GO:0005524
contig66337_1	PREDICTED: uncharacterized protein LOC104895059	141	1	3.63344e-11	0.8	0	-		no GO terms
contig66530_1	pentatricopeptide repeat-containing protein mitochondrial	516	20	0	0.804	5	C:GO:0005634; P:GO:0009628; F:GO:0003723; P:GO:0009791; P:GO:0006464; P:GO:0009058; P:GO:0006139	-	no GO terms
contig66978_2	cyclin-T1-4-like isoform X1	326	20	0	0.716	3	P:GO:0008152; P:GO:0009987	-	no GO terms
contig115230_2	serine arginine repetitive matrix protein 1 isoform X1	874	20	4.58326e-112	0.8315	1	P:GO:0006139	-	P:GO:0006397
contig14923_1	photosystem I P700 apoprotein A1	766	20	0	0.9895	12	F:GO:0003824; C:GO:0016020; P:GO:0006464; P:GO:0015979; F:GO:0005488; C:GO:0009536; C:GO:0009579	-	C:GO:0016021; C:GO:0009522; P:GO:0015979; C:GO:0009579; F:GO:0046872
contig75137_7	pre-mRNA-processing-splicing factor 8	842	20	0	0.99	33	P:GO:0009791; P:GO:0006464; P:GO:0009653; P:GO:0009058; C:GO:0009536; P:GO:0009607; P:GO:0009628; P:GO:0009606; F:GO:0003723; C:GO:0005829; P:GO:0007267; P:GO:0006139; P:GO:0007049; P:GO:0006950; P:GO:0040029; P:GO:0000003; C:GO:0005634; P:GO:0005975; C:GO:0005618; C:GO:0016020; P:GO:0006629; P:GO:0016043; F:GO:0016740	EC:2.4.1.13	P:GO:0000398; F:GO:0030623; F:GO:0003723; C:GO:0005681; F:GO:0003676
contig66456_2	disease resistance RPP13-like protein 1	847	20	1.58158e-143	0.551	1	F:GO:0005488		F:GO:0046872
contig66817_6	calcium-transporting ATPase plasma membrane-type isoform X1	767	20	0	0.8735	11	F:GO:0000166; F:GO:0005515; P:GO:0007275; C:GO:0005886; F:GO:0005215; P:GO:0000003; P:GO:0009987; F:GO:0016787	EC:3.6.3.8	C:GO:0016021; F:GO:0000166; F:GO:0046872; F:GO:0005524; F:GO:0005388; P:GO:0070588; C:GO:0016020
contig71637_2	phospholipid-transporting ATPase 1-like	1188	20	0	0.866	8	F:GO:0000166; C:GO:0016020; P:GO:0016043; F:GO:0005215; F:GO:0016787	EC:3.6.3.1	C:GO:0016021; P:GO:0015914; F:GO:0004012; F:GO:0000287; F:GO:0005524; F:GO:0000166; F:GO:0046872
contig71382_2	Beige-related and WD-40 repeat-containing protein isoform 1	1685	20	0	0.841	1	F:GO:0005515		F:GO:0005515
contig66461_1	dentin sialophospho isoform X1	1408	20	0	0.482	0	-		no GO terms
contig69397_1	clathrin heavy chain 1	1599	20	0	0.9705	6	C:GO:0005737; F:GO:0005198; C:GO:0005794; F:GO:0005488; P:GO:0006810; C:GO:0005886	-	P:GO:0016192; P:GO:0006886; F:GO:0005198; C:GO:0030130; C:GO:0030132; F:GO:0005488
contig86546_3	PREDICTED: uncharacterized protein LOC104897720 isoform X8	1512	8	3.37893e-93	0.5513	0	-		no IPS match
contig87820_1	alpha-glucan water chloroplastic isoform X1	1464	20	0	0.8435	12	F:GO:0000166; P:GO:0005975; P:GO:0009628; P:GO:0009056; C:GO:0005739; P:GO:0006464; P:GO:0009058; F:GO:0016301; C:GO:0009536; P:GO:0006950	EC:2.7.13.3; EC:2.7.9.4	F:GO:0016301; F:GO:0005524; P:GO:0016310
contig80034_1	transcription initiation factor TFIID subunit 2 isoform X1	1573	20	0	0.7855	5	P:GO:0019538; P:GO:0009606; P:GO:0009628; F:GO:0005488; C:GO:0005575; F:GO:0016787	-	F:GO:0008237; F:GO:0008270; F:GO:0005488
contig14958_2	transposon Tf2-1 polyprotein isoform X1	316	20	5.87044e-117	0.6855	2	F:GO:0003676; P:GO:0006259	-	P:GO:0015074; F:GO:0003676
contig66471_2	---NA---	162	0	1	0	0	-		no IPS match
contig67758_1	histone acetyltransferase HAC1-like isoform X1	1523	20	0	0.6895	10	C:GO:0005634; F:GO:0005515; P:GO:0016043; P:GO:0006464; P:GO:0009058; F:GO:0016740; P:GO:0006139		F:GO:0005515; F:GO:0008270; C:GO:0005634; P:GO:0006355; F:GO:0003712; F:GO:0004402; P:GO:0016573
contig66846_2	serine arginine repetitive matrix protein 2-like isoform X2	1434	20	0	0.569	3	F:GO:0003723; P:GO:0006139		F:GO:0046872; P:GO:0006396; F:GO:0003723
contig66736_3	nuclear matrix constituent protein 1-like protein	1151	20	0	0.693	1	C:GO:0005634	-	no GO terms
contig66744_2	KRAB-A domain-containing protein 2-like	241	20	5.68049e-103	0.7575	2	F:GO:0003676; P:GO:0006259		P:GO:0015074; F:GO:0003676
contig66395_3	ATP-dependent DNA helicase PIF1-like	502	20	0	0.707	5	F:GO:0000166; P:GO:0016043; P:GO:0006259; P:GO:0006950; F:GO:0016787		F:GO:0005524; F:GO:0004386; F:GO:0003678; P:GO:0006281; P:GO:0000723
contig66383_3	116 kDa U5 small nuclear ribonucleoprotein component-like	540	20	1.61485e-169	0.6825	2	F:GO:0000166; F:GO:0016787		F:GO:0003924; F:GO:0005525
contig66457_1	PREDICTED: uncharacterized protein LOC104906183	1646	20	0	0.6215	4	F:GO:0003676; F:GO:0004518; P:GO:0006259		P:GO:0015074; F:GO:0004523; F:GO:0003676
contig66400_2	serpin-ZX-like	144	20	1.20482e-51	0.7425	1	C:GO:0005615		C:GO:0005615
contig114975_1	ATP synthase CF1 alpha subunit	507	20	0	0.975	10	P:GO:0009058; P:GO:0006139; C:GO:0005886; C:GO:0009536; F:GO:0005215; C:GO:0009579; F:GO:0000166; C:GO:0005739; F:GO:0016787	-	C:GO:0045261; P:GO:0015986; F:GO:0046933; F:GO:0046961; F:GO:0005524; C:GO:0033178; F:GO:0016820; P:GO:0015991; P:GO:0046034; P:GO:0015992
contig139120_1	---NA---	112	0	1	0	0	-		no GO terms
contig88558_1	chromodomain-helicase-DNA-binding protein 1-like isoform X1	411	20	0	0.85	6	F:GO:0000166; P:GO:0016043; P:GO:0006259; P:GO:0006950; F:GO:0016787	-	F:GO:0005524
contig67253_1	serine threonine-protein kinase ATR isoform X1	1634	20	0	0.8675	17	P:GO:0006464; P:GO:0009058; P:GO:0006259; C:GO:0005575; P:GO:0006950; P:GO:0007049; P:GO:0000003; F:GO:0000166; P:GO:0009628; F:GO:0005515; P:GO:0016043; F:GO:0016301	EC:2.7.11	F:GO:0016773; F:GO:0004674; F:GO:0005515; F:GO:0005488
contig66386_2	DNA repair protein UVH3 isoform X1	1538	20	0	0.59	4	C:GO:0005634; F:GO:0003677; F:GO:0004518; P:GO:0006259; P:GO:0006950	-	P:GO:0006289; C:GO:0005634; F:GO:0004519; F:GO:0003697; F:GO:0004518; P:GO:0006281; F:GO:0003824; F:GO:0003677; F:GO:0016788
contig66601_2	retrovirus-related Pol polyprotein from transposon TNT 1- partial	595	20	1.97305e-118	0.57	3	F:GO:0003676; P:GO:0006259		P:GO:0015074; F:GO:0008270; F:GO:0003676
contig139877_4	enhancer of mRNA-decapping protein 4	983	20	0	0.7365	1	F:GO:0005515		F:GO:0005515
contig95520_1	Ketose-bisphosphate aldolase class-II family protein isoform 1	1377	20	0	0.844	7	F:GO:0000166; P:GO:0005975; F:GO:0003824	EC:1.1.1.44	F:GO:0051287; F:GO:0004616; P:GO:0055114; F:GO:0016832; F:GO:0008270; P:GO:0005975; F:GO:0016491
contig17951_1	ABC transporter C family member 10-like	1484	20	0	0.852	6	F:GO:0000166; C:GO:0016020; F:GO:0005215; P:GO:0009987; F:GO:0016787	EC:1.3.1.74	F:GO:0016887; F:GO:0005524; P:GO:0055085; F:GO:0042626; C:GO:0016021; P:GO:0006810
contig71434_2	1-phosphatidylinositol-3-phosphate 5-kinase FAB1B	1369	20	0	0.6645	5	F:GO:0000166; F:GO:0016301	-	F:GO:0046872; F:GO:0005524
contig114947_3	LOW QUALITY PROTEIN: retrovirus-related Pol polyprotein from transposon TNT 1-94	534	20	2.70762e-128	0.5905	6	C:GO:0005694; F:GO:0005524; P:GO:0006281; C:GO:0030915; P:GO:0051276; P:GO:0000724		no GO terms
contig67579_3	protein MOR1 isoform X1	1438	20	0	0.871	18	P:GO:0006464; P:GO:0009058; P:GO:0006259; P:GO:0006810; P:GO:0040029; P:GO:0007049; P:GO:0000003; P:GO:0009606; P:GO:0009628; C:GO:0005856; F:GO:0005515; C:GO:0005737; P:GO:0016043	-	F:GO:0005488
contig69387_2	PREDICTED: uncharacterized protein LOC104887394	624	20	0	0.6795	0	-		no GO terms
contig15017_2	PREDICTED: uncharacterized protein LOC104898991	183	13	1.30577e-17	0.6823	0	-		no IPS match
contig15361_6	PREDICTED: uncharacterized protein LOC104897695	315	20	1.86289e-97	0.567	0	-		no GO terms
contig69710_1	E3 ubiquitin-protein ligase PRT6 isoform X1	1470	20	0	0.693	2	P:GO:0008152; F:GO:0005488	-	F:GO:0008270
contig71499_2	Embryo defective isoform 1	1053	20	0	0.7975	0	-		no GO terms
contig87735_1	protein transport protein Sec24-like At3g07100	1031	20	0	0.8925	13	P:GO:0006464; P:GO:0009058; F:GO:0005488; P:GO:0006259; P:GO:0006810; P:GO:0007049; P:GO:0000003; P:GO:0005975; C:GO:0005737; C:GO:0016020; P:GO:0016043; P:GO:0016049	-	C:GO:0030127; F:GO:0008270; P:GO:0006888; P:GO:0006886
contig139052_1	---NA---	355	0	1	0	0	-		no GO terms
contig68742_1	clustered mitochondria protein homolog isoform X1	796	20	0	0.629	2	P:GO:0006413; F:GO:0003743		no GO terms
contig67090_2	Zinc finger isoform 1	1247	20	0	0.8115	2	F:GO:0005515	-	F:GO:0005515; F:GO:0008270
contig72303_2	pleiotropic drug resistance protein 1-like	1433	20	0	0.851	5	F:GO:0000166; C:GO:0016020; P:GO:0006810; F:GO:0016787	EC:3.6.1.3	C:GO:0016020; F:GO:0005524; F:GO:0016887
contig15305_6	ATP-dependent DNA helicase PIF1-like	243	20	1.24909e-99	0.709	4	P:GO:0016043; P:GO:0006259; P:GO:0006950; F:GO:0016787		F:GO:0003678; P:GO:0006281; P:GO:0000723
contig67582_1	mediator of RNA polymerase II transcription subunit 23 isoform X1	1380	20	0	0.8855	4	P:GO:0005975; P:GO:0006464; P:GO:0009058; C:GO:0005654	-	no GO terms
contig71151_2	protein SUPPRESSOR OF PHYA-105 1 isoform X1	1023	20	0	0.645	7	F:GO:0000166; P:GO:0009628; F:GO:0005515; P:GO:0007275; P:GO:0006464; F:GO:0016301	-	F:GO:0005515; F:GO:0004672; F:GO:0005524; P:GO:0006468
contig67244_1	dnaJ homolog subfamily C GRV2 isoform X1	1354	20	0	0.8675	16	P:GO:0009790; P:GO:0009991; P:GO:0009791; C:GO:0005783; C:GO:0005794; F:GO:0005488; C:GO:0005773; P:GO:0006810; P:GO:0006950; P:GO:0009606; P:GO:0009628; C:GO:0005768; C:GO:0016020; P:GO:0016043	-	F:GO:0005488
contig66780_3	Transducin WD40 repeat-like superfamily protein isoform 2	1390	20	0	0.845	5	F:GO:0005515; C:GO:0005737; C:GO:0016020; F:GO:0005198; C:GO:0005794; P:GO:0006810	-	F:GO:0005515
contig71437_2	kinesin-like calmodulin-binding protein	1270	20	0	0.8785	9	F:GO:0000166; C:GO:0005856; F:GO:0005515; P:GO:0009987; F:GO:0003774	-	P:GO:0007018; F:GO:0003777; F:GO:0008017; F:GO:0005524; C:GO:0005856; C:GO:0005871; F:GO:0016491; P:GO:0055114; F:GO:0003824
contig68135_1	---NA---	254	0	1	0	0	-		no GO terms
contig115102_1	---NA---	199	0	1	0	0	-		no IPS match
contig67982_1	transformation transcription domain-associated	1525	20	0	0.9015	4	F:GO:0005515; F:GO:0016301	-	F:GO:0005515
contig67568_2	piezo-type mechanosensitive ion channel homolog isoform X1	1433	20	0	0.807	3	C:GO:0016020; F:GO:0005215; P:GO:0009987	-	F:GO:0008381; C:GO:0016021
contig71197_1	tetratricopeptide repeat protein 7B	609	20	0	0.7655	1	F:GO:0005515		F:GO:0005515
contig74472_1	uncharacterized ATP-dependent helicase -like isoform X3	1247	20	0	0.741	3	F:GO:0000166; F:GO:0005515	-	F:GO:0008270; F:GO:0005515; F:GO:0005524
contig66390_2	PREDICTED: uncharacterized protein LOC104900107	522	20	6.13668e-50	0.559	2	F:GO:0003676; F:GO:0008270		no GO terms
contig88023_2	tripeptidyl-peptidase 2	1361	20	0	0.8445	6	P:GO:0019538; C:GO:0016020; C:GO:0005829; C:GO:0005840; C:GO:0005773; C:GO:0009536; F:GO:0016787	EC:3.4.21; EC:3.4.14	P:GO:0006508; F:GO:0004252
contig66421_3	dynamin-related protein 4C-like	245	20	8.81522e-59	0.695	2	F:GO:0003676; P:GO:0015074		no GO terms
contig71163_1	PREDICTED: uncharacterized protein LOC104892119	1353	20	0	0.576	3	F:GO:0003676; P:GO:0006259	-	F:GO:0003676; F:GO:0008270; P:GO:0015074
contig66881_2	activating signal cointegrator 1 complex subunit 3 isoform X1	1404	20	0	0.894	6	F:GO:0003676; F:GO:0000166; C:GO:0005622; F:GO:0016787	-	F:GO:0005524; F:GO:0003676
contig67368_2	DNA topoisomerase 2	1423	20	0	0.751	13	P:GO:0006464; P:GO:0009058; P:GO:0006259; P:GO:0007049; P:GO:0040029; F:GO:0000166; C:GO:0005634; F:GO:0003677; P:GO:0016043; F:GO:0016787	EC:5.99.1.3	F:GO:0003677; P:GO:0006265; F:GO:0005524; F:GO:0003918
contig71744_2	mediator of RNA polymerase II transcription subunit 12	1407	20	0	0.779	3	F:GO:0001104; C:GO:0016592; P:GO:0006357		no GO terms
contig66831_3	glutamate synthase 1 [NADH] chloroplastic isoform X1	1489	20	0	0.9335	12	F:GO:0000166; F:GO:0003824; P:GO:0009719; P:GO:0009058; C:GO:0009536; P:GO:0009987; P:GO:0040007	EC:1.4.1.14	P:GO:0055114; P:GO:0006807; F:GO:0015930; P:GO:0006537; F:GO:0016638; P:GO:0008152; F:GO:0016491; F:GO:0051536
contig74734_5	protein STABILIZED1	319	20	0	0.8935	4	C:GO:0005634; P:GO:0009628; F:GO:0005515; P:GO:0006139; P:GO:0006950	-	F:GO:0005515; C:GO:0005622; P:GO:0006396; P:GO:0000398
contig66918_2	zinc finger BED domain-containing protein RICESLEEPER 2-like	402	20	2.43517e-85	0.558	1	F:GO:0003677		F:GO:0003677; F:GO:0003676
contig139137_1	ATP-dependent RNA helicase DHX36	1427	20	0	0.7815	3	F:GO:0003676; F:GO:0000166; F:GO:0016787	-	F:GO:0004386; F:GO:0003676; F:GO:0005524
contig66740_2	coatomer subunit alpha-1	1213	20	0	0.9025	7	F:GO:0005515; C:GO:0005737; C:GO:0016020; F:GO:0005198; C:GO:0005794; F:GO:0016740; P:GO:0006810	-	F:GO:0005515; C:GO:0030126; P:GO:0006886; P:GO:0016192; F:GO:0005198; C:GO:0030117
contig69441_2	---NA---	145	0	1	0	0	-		no IPS match
contig15088_1	F-box and Leucine Rich Repeat domains containing isoform partial	1361	20	0	0.6125	0	-		no GO terms
contig66771_1	probable -trehalose-phosphate synthase [UDP-forming] 7	857	20	0	0.929	7	P:GO:0005975; P:GO:0006464; C:GO:0005829; P:GO:0009058; F:GO:0016740; F:GO:0016787	EC:2.4.1.15; EC:3.1.3.12	F:GO:0003824; P:GO:0005992
contig139624_1	E3 ubiquitin-protein ligase RKP-like	1276	20	0	0.8105	7	F:GO:0005515; P:GO:0009056; P:GO:0006464; F:GO:0016740; C:GO:0005622	-	F:GO:0005515; F:GO:0008270
contig18262_1	increased DNA methylation 1-like	1342	20	0	0.7485	3	F:GO:0005515; F:GO:0016740	-	F:GO:0005515; F:GO:0008270
contig67337_1	ATP-dependent RNA helicase isoform X2	1351	20	0	0.828	7	F:GO:0000166; F:GO:0003723; P:GO:0009056; C:GO:0005773; P:GO:0006139; P:GO:0006810; F:GO:0016787	EC:2.7.7	F:GO:0003724; P:GO:0006401; F:GO:0003723; F:GO:0005524; F:GO:0003676
contig87316_2	protein GIGANTEA	1184	20	0	0.849	9	P:GO:0005975; P:GO:0009628; P:GO:0009791; P:GO:0009058; P:GO:0006139; P:GO:0006950; C:GO:0005654	-	P:GO:2000028
contig67519_1	ABC transporter B family member 15-like	1056	20	0	0.85	5	F:GO:0000166; C:GO:0016020; F:GO:0005215; P:GO:0009987; F:GO:0016787	-	P:GO:0006810; C:GO:0016021; F:GO:0042626; F:GO:0005524; P:GO:0055085; F:GO:0016887
contig66933_1	phospholipase A I isoform X1	1318	20	0	0.8335	7	P:GO:0009607; F:GO:0005515; P:GO:0009605; P:GO:0009056; P:GO:0006629; P:GO:0009058; P:GO:0009987; F:GO:0016787	EC:3.1.1.26; EC:3.1.1	F:GO:0005515; P:GO:0006629; P:GO:0008152; F:GO:0005488
contig70399_4	transposon Tf2-1 polyprotein isoform X1	765	20	0	0.693	2	F:GO:0003676; P:GO:0006259		P:GO:0015074; F:GO:0003676
contig66396_6	RNA polymerase alpha subunit	331	20	0	0.9215	8	F:GO:0003677; F:GO:0005515; P:GO:0009058; F:GO:0016740; P:GO:0006139; C:GO:0009536	EC:2.7.7.6	F:GO:0003899; P:GO:0006351; F:GO:0003677; F:GO:0046983
contig67177_2	COP1-interacting protein isoform 1	998	20	0	0.5715	5	P:GO:0015995; P:GO:0045893; P:GO:0009718; C:GO:0005886; C:GO:0005634		no GO terms
contig66768_1	DEAD-box ATP-dependent RNA helicase 50 isoform X1	682	20	0	0.732	17	P:GO:0009790; P:GO:0009791; P:GO:0009653; P:GO:0009058; P:GO:0006139; C:GO:0009536; P:GO:0006950; F:GO:0003676; F:GO:0000166; P:GO:0009607; P:GO:0009605; P:GO:0006629; P:GO:0009719; P:GO:0016043; F:GO:0016787	-	F:GO:0003676; F:GO:0005524
contig67121_1	CAP-Gly domain-containing linker protein 1 isoform X1	1450	20	0	0.649	0	-		no GO terms
contig19912_2	transcription factor LHW-like	826	20	0	0.724	8	F:GO:0005515; P:GO:0007275; P:GO:0009653; P:GO:0009058; P:GO:0006139	-	F:GO:0046983
contig66328_1	Transducin family protein WD-40 repeat family isoform 1	1281	20	0	0.6835	1	F:GO:0005515		F:GO:0005515
contig74128_2	structural maintenance of chromosomes protein 5	1051	20	0	0.79	4	P:GO:0016043; P:GO:0006259; C:GO:0005622; P:GO:0006950; P:GO:0007049	-	P:GO:0006281; P:GO:0000724; C:GO:0030915
contig67792_2	myosin-15 isoform X1	1173	20	0	0.856	5	F:GO:0000166; C:GO:0005856; F:GO:0005515; F:GO:0003774	-	F:GO:0003774; C:GO:0016459; F:GO:0005524; F:GO:0005515
contig66823_4	ATPase family AAA domain-containing protein At1g05910	1224	20	0	0.826	3	F:GO:0000166; F:GO:0005515; P:GO:0009987	-	F:GO:0005515; F:GO:0005524
contig67483_2	ABC transporter B family member 9-like	1279	20	0	0.851	5	F:GO:0000166; C:GO:0016020; F:GO:0005215; P:GO:0009987; F:GO:0016787	-	F:GO:0016887; F:GO:0005524; C:GO:0016021; P:GO:0055085; P:GO:0006810; F:GO:0042626
contig71501_2	probable GPI-anchored adhesin-like protein PGA55 isoform X2	914	20	0	0.5455	0	-		no GO terms
contig115630_3	E3 ubiquitin-protein ligase KEG isoform X1	1262	20	0	0.9055	16	P:GO:0009056; P:GO:0007165; P:GO:0006464; C:GO:0005794; P:GO:0006139; P:GO:0006810; P:GO:0006950; P:GO:0040007; F:GO:0000166; C:GO:0005768; F:GO:0005515; C:GO:0005737; P:GO:0009719; F:GO:0016301	-	F:GO:0005515
contig66840_4	phospholipase D beta 1	812	20	0	0.7835	6	F:GO:0005515; F:GO:0008289; C:GO:0005575; F:GO:0016787	EC:3.1.1	F:GO:0005515; F:GO:0003824
contig67432_1	LRR receptor-like serine threonine-protein kinase RPK2	1054	20	0	0.741	7	F:GO:0000166; F:GO:0005515; C:GO:0016020; P:GO:0006464; F:GO:0016301	EC:2.7.11	F:GO:0004672; P:GO:0006468; F:GO:0005524; F:GO:0005515
contig69504_3	BAH helical bundle-like domain isoform 1	1227	20	0	0.57	5	C:GO:0005634; F:GO:0003677; P:GO:0009058; P:GO:0006139; P:GO:0040029	-	C:GO:0005634; P:GO:0006351; F:GO:0003677
contig66691_4	mediator of RNA polymerase II transcription subunit 15a-like	360	1	2.74725e-21	0.57	0	-		no IPS match
contig70479_1	nuclear pore complex protein NUP98A isoform X1	551	20	0	0.6045	2	C:GO:0005635; P:GO:0006810		C:GO:0005643; P:GO:0006810
contig67154_1	Nucleic acid isoform 1	1190	20	0	0.5995	2	F:GO:0000166; F:GO:0003676		F:GO:0003676; F:GO:0000166
contig67750_1	---NA---	146	0	1	0	0	-		no GO terms
contig14918_1	PREDICTED: uncharacterized protein LOC104887029	1217	20	0	0.7685	1	P:GO:0008150		no GO terms
contig91889_1	helicase protein MOM1-like isoform X1	982	20	0	0.5825	1	F:GO:0005488	-	no GO terms
contig14902_1	PREDICTED: uncharacterized protein LOC104897046	432	20	2.65576e-122	0.654	0	-		no GO terms
contig115774_1	ABC transporter D family member 1	1298	20	0	0.881	5	F:GO:0000166; C:GO:0016020; F:GO:0005215; P:GO:0009987; F:GO:0016787	-	P:GO:0006810; P:GO:0055085; C:GO:0016021; F:GO:0042626; F:GO:0005524; F:GO:0016887
contig66414_1	PREDICTED: uncharacterized protein LOC104897046	171	17	5.47348e-24	0.5635	0	-		no IPS match
contig71591_2	far upstream element-binding protein 2-like	356	20	9.44647e-42	0.575	3	F:GO:0003723; F:GO:0003676; C:GO:0005829		no IPS match
contig66551_1	zinc finger MYM-type protein 1-like	463	20	0	0.838	1	F:GO:0003676	-	F:GO:0003676
contig68353_1	ABC transporter G family member 29-like	1283	20	0	0.8955	5	F:GO:0000166; C:GO:0016020; P:GO:0006810; F:GO:0016787	EC:3.6.1.3	C:GO:0016020; F:GO:0016887; F:GO:0005524
contig67848_2	Metalloprotease m41 isoform 2	1205	20	0	0.8335	6	F:GO:0000166; P:GO:0019538; P:GO:0008219; C:GO:0009536; F:GO:0016787	EC:3.4.24	F:GO:0005524; P:GO:0006508; F:GO:0004222
contig66432_2	G-type lectin S-receptor-like serine threonine-protein kinase At1g11300	389	20	0	0.7065	4	F:GO:0000166; P:GO:0006464; P:GO:0009875; F:GO:0016301	-	F:GO:0005524; P:GO:0006468; F:GO:0004672; P:GO:0048544
contig66543_2	protein FAR1-RELATED SEQUENCE 6-like	158	20	3.86543e-62	0.747	1	P:GO:0009058; P:GO:0006139		P:GO:0006355
contig18257_1	DNA helicase INO80 isoform X2	1265	20	0	0.8495	7	F:GO:0000166; C:GO:0005634; F:GO:0003677; P:GO:0016043; P:GO:0009058; P:GO:0006259; P:GO:0006950; F:GO:0016787	EC:3.6.1.3	F:GO:0003677; F:GO:0005524
contig19436_3	probable -bisphosphoglycerate-independent phosphoglycerate mutase	494	20	0	0.91	3	F:GO:0003824; F:GO:0005488	-	F:GO:0003824; F:GO:0046537; F:GO:0046872; P:GO:0008152
contig68555_1	CCR4-NOT transcription complex subunit 1 isoform X1	1377	20	0	0.798	0	-		no GO terms
contig66489_1	PREDICTED: uncharacterized protein LOC103931640	187	20	1.49162e-66	0.8205	0	-		no GO terms
contig66473_5	PREDICTED: uncharacterized protein LOC104887063	283	20	3.0869e-54	0.529	2	P:GO:0019538; F:GO:0016787		F:GO:0008234; P:GO:0006508
contig69407_3	subtilisin-like protease	370	20	3.20443e-173	0.7435	3	P:GO:0019538; F:GO:0016787	-	P:GO:0006508; F:GO:0004252
contig66418_1	FBD-associated F-box protein At4g10400-like	427	20	6.44584e-45	0.48	1	F:GO:0005515		F:GO:0005515
contig66815_4	subtilisin-like protease	779	20	0	0.775	2	P:GO:0019538; F:GO:0016787	EC:3.4.21	F:GO:0004252; P:GO:0006508
contig88120_2	auxin response factor 19-like isoform X1	1156	20	0	0.9325	5	C:GO:0005634; F:GO:0003677; F:GO:0005515; P:GO:0007165; P:GO:0009719; P:GO:0009058; P:GO:0006139	-	F:GO:0003677; P:GO:0006355; C:GO:0005634; P:GO:0009725; F:GO:0005515
contig83584_5	K(+) efflux antiporter chloroplastic-like	1226	20	0	0.792	5	C:GO:0016020; F:GO:0005215; P:GO:0009987	-	C:GO:0016021; F:GO:0008324; P:GO:0006812; P:GO:0006813; F:GO:0015299; P:GO:0055085
contig67112_1	GPI inositol-deacylase-like isoform X2	883	20	0	0.7605	3	P:GO:0006629; P:GO:0006810; P:GO:0009987; F:GO:0016787	-	P:GO:0006886; P:GO:0006505; F:GO:0016788
contig66783_3	phospholipid-transporting ATPase 4	1216	20	0	0.8705	8	F:GO:0000166; C:GO:0016020; P:GO:0016043; F:GO:0005215; F:GO:0016787	EC:3.6.3.1	C:GO:0016021; F:GO:0046872; F:GO:0000166; P:GO:0015914; F:GO:0000287; F:GO:0005524; F:GO:0004012
contig68237_1	trafficking protein particle complex subunit 8	1090	20	0	0.7645	1	F:GO:0005515		F:GO:0005515
contig66767_3	protease Do-like 7	1116	20	0	0.8765	7	P:GO:0005975; P:GO:0009628; P:GO:0006091; F:GO:0005515; P:GO:0006464; C:GO:0005829; P:GO:0015979; P:GO:0009058; C:GO:0009536; F:GO:0016787	EC:3.4.21	F:GO:0004252; P:GO:0006508; F:GO:0005515
contig71199_2	auxilin-like protein 1	1242	20	0	0.771	0	-		no GO terms
contig80942_3	water chloroplastic	1207	20	0	0.8045	8	F:GO:0000166; P:GO:0005975; P:GO:0006464; F:GO:0030246; F:GO:0016301; C:GO:0009536	EC:2.7.9.5	F:GO:2001070; P:GO:0016310; F:GO:0005524; F:GO:0016301; F:GO:0030246
contig66930_2	1-phosphatidylinositol-3-phosphate 5-kinase FAB1D isoform X1	1154	20	0	0.693	3	P:GO:0006629; F:GO:0016301	-	P:GO:0046488; F:GO:0016307
contig69633_5	protein ENHANCED DOWNY MILDEW 2	776	20	0	0.6355	6	F:GO:0005515; P:GO:0006139	-	F:GO:0008270; F:GO:0005515
contig66971_2	paladin isoform X1	1149	20	0	0.878	1	C:GO:0005829	-	no GO terms
contig19048_1	Double Clp-N motif-containing P-loop nucleoside triphosphate hydrolases superfamily	1114	20	0	0.591	2	F:GO:0000166; P:GO:0019538		F:GO:0005524; P:GO:0019538
contig67135_1	pentatricopeptide repeat-containing protein mitochondrial	732	20	0	0.8285	0	-		no GO terms
contig66481_3	PREDICTED: uncharacterized protein LOC104899180	452	20	8.78996e-145	0.6445	0	-		no GO terms
contig67257_1	serine threonine-protein phosphatase 4 regulatory subunit 3-like	931	20	0	0.804	1	F:GO:0005488		F:GO:0005488
contig17921_2	ATP-dependent RNA helicase DHX36 isoform X1	697	20	0	0.8125	4	F:GO:0003676; F:GO:0000166; F:GO:0016787	-	F:GO:0003676; F:GO:0005524; F:GO:0008026
contig67051_2	lysine-specific demethylase JMJ16	1173	20	0	0.68	5	C:GO:0005634; P:GO:0005975; P:GO:0006464; P:GO:0009058	-	C:GO:0005634
contig66777_2	mannosyl-oligosaccharide glucosidase GCS1	762	20	0	0.841	2	P:GO:0005975; F:GO:0016787	EC:3.2.1.106	F:GO:0004573; P:GO:0009311; F:GO:0003824
contig83746_2	proteasome activator subunit 4	1314	20	0	0.8495	2	F:GO:0005488; C:GO:0005622	-	F:GO:0005488
contig96963_1	SH3 domain-containing protein isoform 3	1218	20	0	0.8735	1	F:GO:0005515		F:GO:0005515; F:GO:0005488
contig69665_1	Nuclear factor kappa-B-binding	1047	20	0	0.669	1	C:GO:0005634		C:GO:0031011
contig79230_1	histone-lysine N-methyltransferase SUVR5	1067	20	0	0.716	6	C:GO:0005634; F:GO:0005515; P:GO:0016043; P:GO:0006464; F:GO:0016740	-	F:GO:0005515; P:GO:0034968; C:GO:0005634; F:GO:0018024; F:GO:0008270; F:GO:0046872
contig15625_2	nuclear pore complex protein NUP155	1216	20	0	0.843	9	C:GO:0005635; F:GO:0005198; C:GO:0005730; P:GO:0006139; C:GO:0005886; C:GO:0009536; F:GO:0005215	-	F:GO:0017056; C:GO:0005643; P:GO:0006913
contig68636_1	protein SMG7-like	987	20	0	0.684	1	F:GO:0005515		F:GO:0005515
contig67155_2	topless-related protein 3-like	1098	20	0	0.8625	2	F:GO:0005515; P:GO:0009058; P:GO:0006139	-	F:GO:0005515; P:GO:0006355
contig68464_2	ubiquitin-activating enzyme E1 1	983	20	0	0.929	3	F:GO:0000166; F:GO:0003824; P:GO:0006464	-	P:GO:0006464; F:GO:0008641
contig69534_1	DNA polymerase alpha catalytic subunit	1329	20	0	0.812	9	F:GO:0000166; F:GO:0003677; F:GO:0004518; P:GO:0009058; F:GO:0016740; P:GO:0006259	EC:2.7.7.7	F:GO:0003676; F:GO:0003887; F:GO:0000166; F:GO:0008408; F:GO:0003677; P:GO:0006260; F:GO:0001882; P:GO:0006270
contig66631_4	transcriptional activator DEMETER-like	646	20	2.08221e-51	0.581	5	P:GO:0006284; P:GO:0006281; F:GO:0003824; F:GO:0051539; F:GO:0003677		no GO terms
contig20504_1	PREDICTED: uncharacterized protein LOC104904626	1069	20	0	0.7225	1	C:GO:0005794	-	no GO terms
contig67123_2	DENN domain and WD repeat-containing protein SCD1	1095	20	0	0.865	8	F:GO:0005515; C:GO:0005737; P:GO:0009791; P:GO:0016043; C:GO:0005886; P:GO:0016049; P:GO:0007049; P:GO:0006950	-	F:GO:0005515
contig66470_3	Cysteine-rich RLK (RECEPTOR-like protein kinase) 8	1075	20	0	0.6345	2	F:GO:0003676; P:GO:0006259	-	P:GO:0015074; F:GO:0003676
contig69541_1	PREDICTED: uncharacterized protein LOC104907069 isoform X1	1334	20	0	0.6435	0	-		no GO terms
contig15653_2	nuclear pore complex protein Nup96 homolog	1054	20	0	0.742	12	C:GO:0005635; P:GO:0008152; P:GO:0006810; P:GO:0009987	-	C:GO:0005643; P:GO:0006810
contig115922_2	callose synthase 10	1241	20	0	0.866	5	P:GO:0005975; P:GO:0009058; F:GO:0016740; C:GO:0005886; P:GO:0009987	EC:2.4.1.34	F:GO:0003843; P:GO:0006075; C:GO:0016020; C:GO:0000148
contig91103_1	PREDICTED: uncharacterized protein LOC104898733	1175	20	0	0.783	0	-		no GO terms
contig116765_1	trafficking protein particle complex subunit 9 isoform X1	1185	20	0	0.8575	3	C:GO:0005768; C:GO:0005737; P:GO:0016043; C:GO:0005794; P:GO:0007049	-	no GO terms
contig66981_1	elongator complex protein 1 isoform X1	1288	20	0	0.7925	17	P:GO:0007165; P:GO:0009791; P:GO:0009653; P:GO:0009058; P:GO:0006259; P:GO:0006950; P:GO:0000003; P:GO:0040007; C:GO:0005634; P:GO:0009719; P:GO:0030154; C:GO:0005829	-	no GO terms
contig67215_3	disease resistance protein RGA1	777	20	0	0.5235	5	F:GO:0043531; F:GO:0016787; P:GO:0008152; P:GO:0006470; F:GO:0004721		no GO terms
contig15123_1	disease resistance RPP13-like protein 1	1192	20	0	0.6	1	F:GO:0000166		F:GO:0043531
contig69222_2	calcium-transporting ATPase plasma membrane-type	1023	20	0	0.8355	8	F:GO:0000166; F:GO:0005515; C:GO:0016020; F:GO:0005215; P:GO:0009987; F:GO:0016787	EC:3.6.3.8	C:GO:0016021; F:GO:0005516; F:GO:0000166; F:GO:0046872; P:GO:0070588; F:GO:0005524; C:GO:0016020; F:GO:0005388
contig115051_1	ribonuclease H protein At1g65750	185	20	3.97867e-23	0.5575	0	-		no GO terms
contig93402_1	PREDICTED: uncharacterized protein LOC104888825	311	20	5.19713e-84	0.6215	0	-		no GO terms
contig67011_1	PREDICTED: uncharacterized protein LOC104887426	933	20	0	0.5575	0	-		no GO terms
contig67213_2	disease resistance protein RGA2-like	597	20	1.85998e-127	0.52	1	F:GO:0043531		no GO terms
contig81562_2	protein TIME FOR COFFEE isoform X1	984	20	0	0.629	7	P:GO:0042752; P:GO:0009737; P:GO:0009414; P:GO:0032502; P:GO:0006979; P:GO:0005982; C:GO:0005634		no GO terms
contig66886_1	embryo defective 1793 family protein	125	20	1.84266e-74	0.863	0	-		no GO terms
contig67321_2	interferon-induced guanylate-binding protein 2	1062	20	0	0.8295	5	F:GO:0000166; C:GO:0005730; C:GO:0009536; F:GO:0016787	-	F:GO:0005525; F:GO:0003924
contig66657_1	---NA---	329	0	1	0	0	-		no IPS match
contig72584_3	serine threonine-protein kinase TOR isoform X2	1189	20	0	0.9105	17	P:GO:0009790; P:GO:0009056; P:GO:0009791; P:GO:0009058; P:GO:0006139; F:GO:0000166; C:GO:0005634; F:GO:0003677; F:GO:0005515; C:GO:0005737; P:GO:0016043; F:GO:0016301; P:GO:0016049	-	F:GO:0016773; F:GO:0008144; F:GO:0005515; F:GO:0005488
contig72137_1	DNA-directed RNA polymerase I subunit rpa2	1184	20	0	0.847	8	C:GO:0005634; F:GO:0003677; C:GO:0005829; P:GO:0009058; F:GO:0016740; P:GO:0006139	EC:2.7.7.6	P:GO:0006351; F:GO:0003899; C:GO:0005634; F:GO:0003677; F:GO:0032549
contig69683_1	nodal modulator 1	809	20	0	0.7935	7	P:GO:0005975; C:GO:0016020; C:GO:0005618; P:GO:0006464; C:GO:0005783; C:GO:0005794; P:GO:0009058; F:GO:0030246; C:GO:0005773	-	no GO terms
contig74809_2	kinesin-4 isoform X1	1058	20	0	0.735	7	F:GO:0000166; C:GO:0005856; F:GO:0005515; P:GO:0009987; F:GO:0003774	-	P:GO:0007018; F:GO:0005524; F:GO:0008017; F:GO:0003777; F:GO:0005515; C:GO:0005871
contig67583_1	Bromodomain-containing protein 9	1039	20	0	0.5845	1	F:GO:0005515		F:GO:0005515
contig115565_2	dentin sialophosphoprotein	1134	20	2.68959e-140	0.4715	0	-		no GO terms
contig66540_3	disease resistance protein RGA2-like	342	20	3.69259e-68	0.495	1	F:GO:0043531		no GO terms
contig98089_1	cullin-associated NEDD8-dissociated protein 1	437	20	0	0.892	24	P:GO:0009790; P:GO:0007165; P:GO:0006464; P:GO:0009653; F:GO:0005488; C:GO:0005886; P:GO:0007049; P:GO:0006950; P:GO:0009628; P:GO:0009908; C:GO:0005618; P:GO:0009719; P:GO:0016043; P:GO:0030154; C:GO:0005829	-	F:GO:0005488
contig76480_3	enhancer of mRNA-decapping protein 4	1262	20	0	0.7425	1	F:GO:0005515		F:GO:0005515
contig139578_1	IAP-like protein 1 isoform 1	969	20	0	0.7755	4	C:GO:0005634; C:GO:0005737; F:GO:0005488; P:GO:0009987	-	C:GO:0005634; F:GO:0008270
contig66746_1	RNA polymerase II C-terminal domain phosphatase-like 1	999	20	0	0.7	3	P:GO:0009987; F:GO:0016787	EC:3.1.3.41	no GO terms
contig81107_2	protein SCAR3 isoform X2	1288	20	0	0.5205	2	C:GO:0005856; P:GO:0030036		no IPS match
contig72977_2	Zinc finger C-x8-C-x5-C-x3-H type family isoform 1	1160	20	0	0.505	1	F:GO:0046872		no GO terms
contig19319_3	pre-mRNA-splicing factor CWC22 homolog	1041	20	0	0.9145	2	F:GO:0003723; F:GO:0005515	-	F:GO:0003723; F:GO:0005515; F:GO:0005488
contig88068_1	CAP-Gly domain-containing linker protein 1 isoform X1	1276	20	0	0.6545	0	-		no GO terms
contig15831_1	uncharacterized ATP-dependent helicase isoform X1	1089	20	0	0.693	3	F:GO:0000166; F:GO:0005515	-	F:GO:0005524; F:GO:0008270; F:GO:0005515
contig15094_2	RNA-dependent RNA polymerase 2	1116	20	0	0.773	7	F:GO:0000166; F:GO:0003676; F:GO:0016740; P:GO:0006139; P:GO:0040029	-	F:GO:0003968; F:GO:0003676; F:GO:0000166
contig67199_2	Embryo defective	1252	20	0	0.7335	0	-		no GO terms
contig66494_1	monoglyceride lipase-like	198	20	8.41938e-105	0.835	2	F:GO:0016787	-	no GO terms
contig67074_1	probably inactive leucine-rich repeat receptor-like protein kinase At3g28040	973	20	0	0.836	5	F:GO:0000166; F:GO:0005515; C:GO:0016020; P:GO:0006464; F:GO:0016301	-	P:GO:0006468; F:GO:0004672; F:GO:0005524; F:GO:0005515
contig76877_1	E3 ubiquitin-protein ligase RMA1H1	256	20	1.08734e-112	0.611	2	F:GO:0005515		F:GO:0008270; F:GO:0005515; F:GO:0046872
contig68306_3	protein FAR1-RELATED SEQUENCE 6-like	299	20	2.05604e-19	0.6615	1	P:GO:0009058; P:GO:0006139		P:GO:0006355
contig67147_2	paired amphipathic helix protein Sin3-like 4 isoform X1	1187	20	0	0.778	1	P:GO:0009058; P:GO:0006139		P:GO:0006355
contig66412_2	---NA---	719	0	1	0	6	F:GO:0003723; P:GO:0009058; F:GO:0016740; P:GO:0006139		P:GO:0006351; F:GO:0003723; F:GO:0003968; P:GO:0039694
contig67480_3	subtilisin-like protease	842	20	0	0.861	2	P:GO:0019538; F:GO:0016787	EC:3.4.21	P:GO:0006508; F:GO:0004252
contig67723_1	probable importin-7 homolog	984	20	0	0.9125	3	F:GO:0005515; P:GO:0006810; C:GO:0005622	-	P:GO:0006886; F:GO:0008536; F:GO:0005488
contig100827_3	B-block binding subunit of isoform 1	1225	20	0	0.6235	1	F:GO:0003677		no GO terms
contig77007_4	PREDICTED: uncharacterized protein LOC104906988	412	20	1.68911e-163	0.7405	0	-		no GO terms
contig66748_2	bifunctional aspartate aminotransferase and glutamate aspartate-prephenate aminotransferase	476	20	0	0.8905	18	P:GO:0009790; P:GO:0009791; P:GO:0009058; F:GO:0016740; F:GO:0005488; C:GO:0009536; P:GO:0009987	EC:2.6.1.78; EC:2.6.1.79; EC:2.6.1.1	F:GO:0030170; P:GO:0009058; F:GO:0003824
contig67643_1	ABC transporter G family member 32-like	1198	20	0	0.866	7	F:GO:0000166; P:GO:0007275; P:GO:0006810; C:GO:0005886; P:GO:0009987; F:GO:0016787	EC:3.6.1.3	F:GO:0016887; F:GO:0005524; C:GO:0016020
contig66738_2	zinc finger BED domain-containing protein RICESLEEPER 2-like	453	20	1.5882e-140	0.6275	2	F:GO:0003677; F:GO:0005515	-	F:GO:0046983; F:GO:0003677; F:GO:0003676
contig73080_1	pentatricopeptide repeat-containing protein mitochondrial	771	20	0	0.81	2	F:GO:0003674; P:GO:0008150		no GO terms
contig66796_2	phosphatidylinositol 4-phosphate 5-kinase 2	734	20	0	0.8375	11	P:GO:0009791; P:GO:0009653; C:GO:0005886; P:GO:0040007; F:GO:0000166; C:GO:0005634; P:GO:0009606; P:GO:0009628; F:GO:0005515; P:GO:0006629; F:GO:0016301	EC:2.7.1.68	F:GO:0016307; P:GO:0046488
contig66409_2	---NA---	114	0	1	0	0	-		no IPS match
contig100684_1	probable LRR receptor-like serine threonine-protein kinase At2g16250	915	20	0	0.767	6	F:GO:0000166; F:GO:0005515; C:GO:0016020; P:GO:0006464; F:GO:0016301	-	F:GO:0005515; P:GO:0006468; F:GO:0004672; F:GO:0005524
contig67314_1	retrovirus-related Pol polyprotein from transposon TNT 1- partial	801	20	2.73598e-112	0.558	3	F:GO:0003676; P:GO:0006259		F:GO:0003676; F:GO:0008270; P:GO:0015074
contig98922_2	pre-mRNA-splicing factor ATP-dependent RNA helicase DHX16	1060	20	0	0.9115	4	F:GO:0003676; F:GO:0000166; F:GO:0016787	-	F:GO:0004386; F:GO:0008026; F:GO:0003676; F:GO:0005524
contig67688_2	PREDICTED: uncharacterized protein LOC104906199	960	20	0	0.5615	1	C:GO:0009506		no GO terms
contig68727_1	disease resistance protein RGA3	759	20	0	0.666	2	F:GO:0000166; F:GO:0005515		F:GO:0005515; F:GO:0043531
contig15204_2	squamosa promoter-binding-like protein 1	984	20	0	0.739	2	C:GO:0005634; F:GO:0003677		F:GO:0003677; C:GO:0005634
contig66464_1	disease resistance protein RGA2-like	1100	20	0	0.558	2	F:GO:0000166; F:GO:0005515		F:GO:0043531; F:GO:0005515
contig66812_1	Kinase domain-containing protein isoform 1	1162	20	0	0.7975	5	F:GO:0000166; P:GO:0006464; C:GO:0005829; F:GO:0016301; C:GO:0005886	-	F:GO:0005524; P:GO:0006468; F:GO:0004672
contig71556_1	PREDICTED: uncharacterized protein LOC104906763	1120	20	0	0.6835	0	-		no GO terms
contig66417_3	protein FAR1-RELATED SEQUENCE 6-like	272	20	1.70207e-87	0.6525	1	P:GO:0009058; P:GO:0006139		P:GO:0006355
contig67906_1	PREDICTED: uncharacterized protein LOC104891665 isoform X1	1266	20	0	0.653	0	-		no GO terms
contig71161_1	Transducin WD40 repeat-like superfamily protein isoform 2	1161	20	0	0.9105	2	F:GO:0005515; C:GO:0005886	-	F:GO:0005515
contig139715_5	WEB family protein At5g55860-like	1081	20	0	0.5095	0	-		no GO terms
contig66734_2	C3HC zinc finger-like protein	619	20	0	0.622	2	C:GO:0005634; F:GO:0005488		F:GO:0008270; C:GO:0005634
contig69506_3	PREDICTED: uncharacterized protein LOC104902347	1195	20	0	0.819	1	C:GO:0016020	-	no GO terms
contig66754_2	respiratory burst oxidase homolog protein A	951	20	0	0.8035	7	F:GO:0003824; C:GO:0016020; F:GO:0005488	EC:1.6.3.1; EC:1.11.1.7	C:GO:0016020; P:GO:0055114; F:GO:0016491; F:GO:0004601; F:GO:0050664; F:GO:0005509
contig77858_1	DNA topoisomerase 1-like	1005	20	0	0.7805	6	F:GO:0003677; P:GO:0016043; P:GO:0006259; C:GO:0005622; F:GO:0016787	EC:5.99.1.3; EC:5.99.1.2	F:GO:0003677; F:GO:0003917; P:GO:0006265; C:GO:0005694; F:GO:0003918
contig67538_1	probable RNA-dependent RNA polymerase 1	1122	20	0	0.7785	15	F:GO:0000166; P:GO:0009607; P:GO:0009605; P:GO:0007165; P:GO:0009058; F:GO:0016740; P:GO:0006950	-	F:GO:0003968; F:GO:0000166
contig66389_2	callose synthase 12	1024	20	0	0.8785	23	P:GO:0007275; P:GO:0007165; C:GO:0005794; P:GO:0009653; P:GO:0009058; P:GO:0006810; C:GO:0005886; P:GO:0007049; P:GO:0000003; P:GO:0006950; P:GO:0005975; P:GO:0009607; P:GO:0008219; P:GO:0009605; P:GO:0016043; F:GO:0016740	EC:2.4.1.34	P:GO:0006075; C:GO:0016020; C:GO:0000148; F:GO:0003843
contig68770_2	callose synthase 3	1193	20	0	0.8735	19	P:GO:0007275; P:GO:0007267; P:GO:0006464; P:GO:0009653; P:GO:0009058; P:GO:0006139; C:GO:0005886; P:GO:0007049; P:GO:0040029; P:GO:0000003; P:GO:0006950; P:GO:0005975; P:GO:0009607; P:GO:0009605; P:GO:0016043; F:GO:0016740	EC:2.4.1.34	C:GO:0016020; P:GO:0006075; F:GO:0003843; C:GO:0000148
contig98842_1	protein CHROMATIN REMODELING 5	912	20	0	0.84	6	F:GO:0003676; F:GO:0000166; C:GO:0005634; F:GO:0016787	-	F:GO:0005524
contig67716_4	myb-like protein X	555	20	0	0.588	0	-		no IPS match
contig87790_1	probable LRR receptor-like serine threonine-protein kinase At4g26540	1098	20	0	0.8485	6	F:GO:0000166; F:GO:0005515; C:GO:0016020; P:GO:0006464; F:GO:0016301	EC:2.7.11	P:GO:0006468; F:GO:0004672; F:GO:0005524; F:GO:0005515
contig67774_1	Nucleic acid isoform 1	1099	20	0	0.601	2	F:GO:0000166; F:GO:0003676		F:GO:0003676; F:GO:0000166
contig77589_2	mediator of RNA polymerase II transcription subunit 13 isoform X1	1188	20	0	0.7215	3	F:GO:0001104; C:GO:0016592; P:GO:0006357		no GO terms
contig67072_2	nuclear pore complex protein NUP214	1015	20	0	0.651	0	-		no GO terms
contig88138_2	probable isoleucine--tRNA cytoplasmic	1183	20	0	0.869	14	P:GO:0006091; P:GO:0009056; P:GO:0006139; P:GO:0006950; P:GO:0006412; F:GO:0000166; P:GO:0005975; P:GO:0009628; P:GO:0016043; C:GO:0005829; F:GO:0016787	EC:6.1.1.5	C:GO:0005737; F:GO:0005524; F:GO:0000166; F:GO:0004822; P:GO:0006428; P:GO:0006418; F:GO:0004812; F:GO:0002161
contig67075_1	phospholipase D p1	1100	20	0	0.7735	6	P:GO:0007165; P:GO:0006629; P:GO:0016043; P:GO:0009058; P:GO:0006810; F:GO:0016787	-	F:GO:0003824; P:GO:0030334; P:GO:0006654; P:GO:0050764; F:GO:0004630; P:GO:0048017
contig22053_1	protein OBERON 4	1132	20	0	0.6495	2	F:GO:0005515		F:GO:0008270; F:GO:0005515
contig67628_4	nardilysin isoform X1	827	20	0	0.851	3	P:GO:0019538; F:GO:0005488; F:GO:0016787	EC:3.4.24	F:GO:0003824; F:GO:0046872
contig72152_3	Dentin sialophospho	1217	20	0	0.5395	0	-		no GO terms
contig78615_1	PREDICTED: uncharacterized protein LOC104894366	169	20	2.59652e-35	0.6185	0	-		no GO terms
contig78992_2	probable phosphoinositide phosphatase SAC9	1134	20	0	0.806	3	F:GO:0005515; F:GO:0016787	EC:3.1	F:GO:0005515; F:GO:0042578
contig70047_2	phosphatidate phosphatase PAH1 isoform X1	1010	20	0	0.7215	2	P:GO:0006629; P:GO:0016036		no GO terms
contig18158_2	squamosa promoter-binding-like protein 14	925	20	0	0.7255	3	C:GO:0005634; F:GO:0003677; F:GO:0005515		F:GO:0005515; C:GO:0005634; F:GO:0003677
contig116397_2	structural maintenance of chromosomes protein 5	1051	20	0	0.792	4	P:GO:0016043; P:GO:0006259; C:GO:0005622; P:GO:0006950; P:GO:0007049	-	C:GO:0030915; P:GO:0006281; P:GO:0000724
contig68834_1	ABC transporter C family member 2-like	1236	20	0	0.9075	5	F:GO:0000166; C:GO:0016020; F:GO:0005215; P:GO:0009987; F:GO:0016787	-	C:GO:0016021; P:GO:0006810; F:GO:0005524; F:GO:0042626; P:GO:0055085; F:GO:0016887
contig67273_2	E3 ubiquitin-protein ligase UPL1-like	1235	20	0	0.8505	4	F:GO:0005515; P:GO:0006464; F:GO:0016740	-	F:GO:0005488; F:GO:0005515
contig70468_2	PREDICTED: uncharacterized protein LOC104892982	361	3	2.15203e-36	0.64	0	-		no GO terms
contig67823_1	guanylate-binding protein 1-like	1063	20	0	0.828	5	F:GO:0000166; C:GO:0005730; C:GO:0009536; F:GO:0016787	-	F:GO:0005525; F:GO:0003924
contig66325_2	F-box protein CPR30	1042	20	0	0.5485	1	F:GO:0005515		F:GO:0005515
contig17912_1	probable receptor protein kinase TMK1	944	20	0	0.758	7	F:GO:0000166; F:GO:0005515; P:GO:0007165; C:GO:0016020; P:GO:0006464; F:GO:0016301	EC:2.7.11	F:GO:0004672; F:GO:0005524; P:GO:0006468; F:GO:0005515
contig66487_1	importin-13 isoform X2	1015	20	0	0.8575	3	F:GO:0005515; P:GO:0006810; C:GO:0005622	-	F:GO:0005488
contig82450_1	phagocyte signaling-impaired protein	1011	20	0	0.8035	3	F:GO:0005515; C:GO:0005829	-	F:GO:0005515
contig66943_2	sugar transporter ERD6-like 6	503	20	0	0.8465	12	P:GO:0008152; P:GO:0009719; P:GO:0009791; C:GO:0005794; C:GO:0005773; C:GO:0005886; F:GO:0005215; P:GO:0009987	-	P:GO:0055085; C:GO:0016020; F:GO:0022891; F:GO:0022857; C:GO:0016021; F:GO:0005215
contig71150_1	endonuclease exonuclease phosphatase family protein	225	20	7.57682e-42	0.513	3	F:GO:0004527; P:GO:0090305; F:GO:0004519		no GO terms
contig67105_4	protein OBERON 4	1132	20	0	0.647	3	P:GO:0008150; F:GO:0005515	-	F:GO:0005515; F:GO:0008270
contig66832_1	probable receptor protein kinase TMK1	943	20	0	0.756	7	F:GO:0000166; F:GO:0005515; P:GO:0007165; C:GO:0016020; P:GO:0006464; F:GO:0016301	EC:2.7.11	F:GO:0005524; F:GO:0004672; P:GO:0006468; F:GO:0005515
contig71317_3	zinc finger BED domain-containing protein RICESLEEPER 2-like	234	13	6.82096e-15	0.4477	3	F:GO:0003676; F:GO:0046983; F:GO:0003677		no IPS match
contig15342_1	exocyst complex component SEC8	1038	20	0	0.8445	7	P:GO:0009791; C:GO:0005829; P:GO:0009058; P:GO:0006810; C:GO:0005886; P:GO:0009987	-	C:GO:0000145; P:GO:0006904; P:GO:0015031
contig67452_1	U-box domain-containing protein 50	805	20	0	0.6595	5	F:GO:0000166; P:GO:0006464; F:GO:0016301	-	P:GO:0016567; F:GO:0004842; F:GO:0004672; P:GO:0006468; F:GO:0005524
contig67021_1	PREDICTED: uncharacterized protein At5g05190	870	20	0	0.6095	0	-		no GO terms
contig18621_2	protein NETWORKED 1A	1208	20	0	0.708	2	F:GO:0016301; P:GO:0016310		no GO terms
contig83227_1	ATP synthase CF1 beta subunit	498	20	0	0.9795	10	P:GO:0009058; P:GO:0006139; C:GO:0005886; C:GO:0009536; F:GO:0005215; C:GO:0009579; F:GO:0000166; C:GO:0005739; F:GO:0016787	-	C:GO:0033178; P:GO:0015991; F:GO:0016820; F:GO:0005524; F:GO:0046933; P:GO:0015986; P:GO:0015992; P:GO:0046034
contig71425_2	SNF2 domain-containing protein CLASSY 3-like isoform X1	661	20	0	0.816	1	F:GO:0000166	-	F:GO:0005524
contig69512_1	dentin sialophosphoprotein	1019	20	1.81342e-163	0.5835	1	F:GO:0005488		F:GO:0046872
contig69911_1	lysosomal alpha-mannosidase-like	1023	20	0	0.8305	9	P:GO:0005975; C:GO:0016020; C:GO:0005618; P:GO:0016043; P:GO:0009058; C:GO:0005576; F:GO:0030246; C:GO:0005773; F:GO:0016787	EC:3.2.1.24	F:GO:0004553; F:GO:0008270; F:GO:0015923; P:GO:0006013; F:GO:0004559; P:GO:0005975; F:GO:0003824; F:GO:0030246
contig17687_1	NAD kinase chloroplastic	1000	20	0	0.769	4	P:GO:0009058; F:GO:0016301; P:GO:0006139	-	P:GO:0006741; P:GO:0008152; F:GO:0003951
contig87663_1	photosystem II 47 kDa protein	508	20	0	0.99	8	P:GO:0006091; C:GO:0016020; P:GO:0006464; P:GO:0015979; F:GO:0005488; C:GO:0009536; C:GO:0009579	-	F:GO:0016168; P:GO:0009772; C:GO:0016020; F:GO:0045156; C:GO:0009523; P:GO:0015979; P:GO:0019684; C:GO:0009521; P:GO:0009767
contig94203_1	probable -trehalose-phosphate synthase [UDP-forming] 9	857	20	0	0.8725	6	P:GO:0005975; P:GO:0006464; P:GO:0009058; F:GO:0016740; F:GO:0016787	EC:2.4.1.15; EC:3.1.3.12	P:GO:0005992; F:GO:0003824
contig66960_2	protein fluG	848	20	0	0.818	16	P:GO:0009056; P:GO:0009791; P:GO:0009653; P:GO:0009058; P:GO:0006950; P:GO:0009987; F:GO:0005515; P:GO:0009719; C:GO:0005829; F:GO:0016787	EC:6.3.1.2	F:GO:0016787; P:GO:0006807; F:GO:0004356; P:GO:0006542
contig66723_1	puromycin-sensitive aminopeptidase isoform X1	982	20	0	0.886	3	P:GO:0019538; F:GO:0005488; F:GO:0016787		F:GO:0008270; F:GO:0008237; P:GO:0006508
contig68456_1	zinc finger BED domain-containing protein RICESLEEPER 2-like	789	20	1.20563e-111	0.5065	2	F:GO:0003677; F:GO:0005515		F:GO:0003677; F:GO:0046983; F:GO:0003676
contig115038_1	calcium-transporting endoplasmic reticulum-type	1058	20	0	0.923	6	F:GO:0000166; C:GO:0016020; C:GO:0005783; F:GO:0016787	-	C:GO:0016021; F:GO:0000166; F:GO:0046872
contig66429_1	ribosomal protein L20	128	20	6.43939e-64	0.8785	6	F:GO:0003723; F:GO:0005198; P:GO:0016043; C:GO:0005840; C:GO:0009536; P:GO:0006412	-	F:GO:0003735; F:GO:0019843; C:GO:0005622; C:GO:0005840; P:GO:0006412
contig69691_1	wall-associated receptor kinase-like 1 isoform X1	775	20	0	0.7725	6	F:GO:0000166; F:GO:0005515; P:GO:0006464; F:GO:0030246; F:GO:0016301		F:GO:0005509; F:GO:0005524; F:GO:0004672; P:GO:0006468; F:GO:0005515; F:GO:0030247
contig78115_2	Vacuolar protein sorting-associated protein	1066	20	0	0.7465	0	-		no GO terms
contig67274_1	---NA---	155	0	1	0	0	-		no IPS match
contig66762_2	ABC transporter C family member 14-like	1156	20	0	0.8205	6	F:GO:0000166; C:GO:0016020; F:GO:0005215; P:GO:0009987; F:GO:0016787	EC:1.3.1.74	F:GO:0042626; C:GO:0016021; F:GO:0005524; P:GO:0006810; P:GO:0055085; F:GO:0016887
contig69914_1	Binding isoform partial	1084	20	0	0.8625	6	P:GO:0005975; F:GO:0005515; C:GO:0005737; P:GO:0009058; C:GO:0005886; P:GO:0016049	-	F:GO:0005515; F:GO:0005488
contig67183_2	BRCT domain-containing DNA repair isoform 1	1076	20	0	0.753	1	P:GO:0008150		no GO terms
contig68959_1	probable pectin methyltransferase QUA2	698	20	0	0.841	8	P:GO:0005975; C:GO:0005768; C:GO:0005737; P:GO:0007275; P:GO:0009719; P:GO:0016043; C:GO:0005794; P:GO:0009058; F:GO:0016740	-	F:GO:0008168
contig15779_2	protein NRDE2 homolog isoform X1	1169	20	0	0.718	3	F:GO:0005515; P:GO:0006139; C:GO:0005622		P:GO:0006396; C:GO:0005622; F:GO:0005515
contig90683_1	mediator of RNA polymerase II transcription subunit 1-like	608	20	0	0.593	2	F:GO:0016301; P:GO:0016310		no GO terms
contig67211_1	autophagy-related protein 18h-like	976	20	0	0.739	3	F:GO:0000166; F:GO:0005515; C:GO:0005622	-	F:GO:0005515
contig71617_2	PREDICTED: uncharacterized protein LOC104887015	1019	20	0	0.57	1	P:GO:0009987	-	no GO terms
contig66545_1	---NA---	106	0	1	0	0	-		no GO terms
contig67330_2	leucine-rich repeat receptor-like serine threonine-protein kinase BAM3	1011	20	0	0.834	10	F:GO:0000166; F:GO:0005515; C:GO:0016020; P:GO:0006464; F:GO:0004871; F:GO:0016301; C:GO:0005622	EC:2.7.11.25; EC:2.7.11; EC:1.3.1.74	F:GO:0004672; F:GO:0005524; P:GO:0006468; F:GO:0005515
contig14954_1	Transducin WD40 repeat-like superfamily protein isoform 1	1041	20	0	0.7255	1	F:GO:0005515		F:GO:0005515
contig79833_1	dentin sialophosphoprotein	1012	20	0	0.6825	0	-		no GO terms
contig77184_1	protein GIGANTEA	963	20	0	0.858	9	P:GO:0005975; P:GO:0009628; P:GO:0009791; P:GO:0009058; P:GO:0006139; P:GO:0006950; C:GO:0005654	-	P:GO:2000028
contig24537_2	Armadillo beta-catenin-like C2 calcium lipid-binding domain protein isoform 1	1183	20	0	0.8725	4	P:GO:0005975; F:GO:0005515; P:GO:0016043; P:GO:0009653; P:GO:0009058; C:GO:0005886; P:GO:0016049	-	F:GO:0005515; F:GO:0005488
contig67956_1	protein ALWAYS EARLY 2-like isoform X1	888	20	0	0.576	4	F:GO:0003677; P:GO:0009058; C:GO:0005575; P:GO:0006139; P:GO:0007049		P:GO:0006351; C:GO:0017053; P:GO:0007049; F:GO:0003677
contig67219_1	protein CHLOROPLAST IMPORT APPARATUS 2-like	455	20	5.65111e-163	0.602	1	F:GO:0005515		F:GO:0005515
contig67136_1	WD repeat-containing protein 11	992	20	0	0.8205	1	F:GO:0005515		F:GO:0005515
contig68014_2	SPOC domain Transcription elongation factor S-II isoform 1	1076	20	0	0.745	3	F:GO:0008135	-	no GO terms
contig66434_1	probable LRR receptor-like serine threonine-protein kinase RFK1 isoform X1	998	20	0	0.7835	4	F:GO:0000166; F:GO:0005515; P:GO:0006464; F:GO:0016301	-	P:GO:0006468; F:GO:0005524; F:GO:0004672; F:GO:0005515
contig67243_1	F-box kelch-repeat protein At3g27150	447	20	0	0.715	1	F:GO:0005515		F:GO:0005515
contig66431_1	---NA---	100	0	1	0	0	-		no GO terms
contig77213_1	ABC transporter C family member 10-like	1070	20	0	0.8155	6	F:GO:0000166; C:GO:0016020; F:GO:0005215; P:GO:0009987; F:GO:0016787	EC:1.3.1.74	F:GO:0016887; F:GO:0005524; P:GO:0055085; P:GO:0006810; C:GO:0016021; F:GO:0042626
contig90595_1	respiratory burst oxidase homolog protein B	890	20	0	0.8465	13	P:GO:0009628; F:GO:0003824; P:GO:0007154; P:GO:0009991; C:GO:0016020; P:GO:0009791; F:GO:0005488; P:GO:0006810; P:GO:0006950	EC:1.6.3.1; EC:1.11.1.7	F:GO:0016491; C:GO:0016020; P:GO:0055114; F:GO:0005509; F:GO:0050664; F:GO:0004601; F:GO:0016174
contig71861_1	ABC transporter B family member 11-like	1101	20	0	0.854	13	F:GO:0000166; P:GO:0007165; P:GO:0009719; C:GO:0005773; C:GO:0005886; F:GO:0005215; F:GO:0016787	-	P:GO:0006810; P:GO:0055085; C:GO:0016021; F:GO:0005524; F:GO:0042626; F:GO:0016887
contig67561_3	ABC transporter G family member 31	698	20	0	0.851	6	F:GO:0000166; C:GO:0016020; F:GO:0005215; P:GO:0009987; F:GO:0016787	-	C:GO:0016020; F:GO:0016887; F:GO:0005524
contig66855_2	ATP-dependent helicase BRM	1141	20	0	0.8215	13	P:GO:0007275; P:GO:0009653; F:GO:0003682; P:GO:0009058; P:GO:0006139; P:GO:0040029; F:GO:0000166; C:GO:0005634; F:GO:0003677; F:GO:0005515; P:GO:0016043; C:GO:0005829; F:GO:0016787	-	F:GO:0005515; F:GO:0005524; P:GO:0043044; P:GO:0040029; F:GO:0008094; P:GO:0006355
contig66426_2	WD repeat-containing protein 44	582	20	0	0.751	1	F:GO:0005515		F:GO:0005515
contig67082_1	Gamma-irradiation and mitomycin c induced isoform 1	1145	20	0	0.688	0	-		no GO terms
contig71586_1	glutamate receptor	928	20	0	0.7855	13	P:GO:0009607; P:GO:0009605; C:GO:0016020; P:GO:0009719; F:GO:0004872; F:GO:0004871; F:GO:0005215; P:GO:0006950	-	F:GO:0004970; C:GO:0016020
contig67980_1	pentatricopeptide repeat-containing protein At1g19720-like	748	20	0	0.6695	0	-		no GO terms
contig71156_3	ATP-dependent Clp protease ATP-binding subunit clpX- mitochondrial	172	20	1.3064e-53	0.7725	3	F:GO:0000166; P:GO:0019538; F:GO:0005515; P:GO:0009987	-	no GO terms
contig87972_1	sericin 1	956	20	0	0.6875	0	-		no GO terms
contig114955_1	receptor-like protein kinase HSL1	1052	20	0	0.705	9	F:GO:0000166; F:GO:0005515; C:GO:0016020; P:GO:0009719; P:GO:0006464; F:GO:0016301	-	F:GO:0005524; F:GO:0004672; P:GO:0006468; F:GO:0005515
contig20323_3	serine threonine protein phosphatase 2A 57 kDa regulatory subunit B iota isoform	468	20	0	0.8635	5	P:GO:0007165; P:GO:0006464; F:GO:0005488; F:GO:0030234; C:GO:0005622	-	F:GO:0008601; P:GO:0007165; C:GO:0000159; F:GO:0005488
contig68436_2	L-arabinokinase-like isoform X1	990	20	0	0.8805	6	F:GO:0000166; P:GO:0005975; C:GO:0005829; F:GO:0016301	EC:2.7.1.46	C:GO:0005737; F:GO:0016773; P:GO:0008152; F:GO:0016301; F:GO:0005524
contig68702_3	protein argonaute 4	914	20	0	0.9125	4	F:GO:0005515; F:GO:0008135	-	F:GO:0003676; F:GO:0005515
contig93293_1	ABC transporter B family member 2-like	1135	20	0	0.8945	5	F:GO:0000166; C:GO:0016020; F:GO:0005215; P:GO:0009987; F:GO:0016787	-	F:GO:0016887; F:GO:0005524; P:GO:0006810; F:GO:0042626; P:GO:0055085; C:GO:0016021
contig16010_1	UDP-N-acetylglucosamine diphosphorylase 1	500	20	0	0.9185	2	F:GO:0016740	-	F:GO:0070569; P:GO:0008152
contig66659_1	pentatricopeptide repeat-containing protein mitochondrial	544	20	0	0.7265	0	-		no GO terms
contig18315_3	protein TOPLESS	1056	20	0	0.9425	2	F:GO:0005515; P:GO:0009058; P:GO:0006139	-	F:GO:0005515; P:GO:0006355
contig75861_1	Binding isoform 1	1054	20	0	0.945	6	P:GO:0005975; F:GO:0005515; C:GO:0005737; P:GO:0009058; C:GO:0005886; P:GO:0016049	-	F:GO:0005515; F:GO:0005488
contig72403_1	protein CHROMATIN REMODELING 24	1083	20	0	0.749	5	F:GO:0000166; P:GO:0007275; P:GO:0009653; P:GO:0006259	-	F:GO:0005524
contig15035_5	protein FAR1-RELATED SEQUENCE 6-like	422	20	3.76652e-47	0.5915	2	P:GO:0009058; F:GO:0005488; P:GO:0006139		P:GO:0006355; F:GO:0008270
contig76638_1	chromatin structure-remodeling complex protein SYD isoform X1	735	20	0	0.946	2	F:GO:0000166; F:GO:0005515		F:GO:0042393; F:GO:0005524
contig70585_1	FRIGIDA-like protein 5	982	20	2.97384e-100	0.499	0	-		no GO terms
contig66405_1	diphthine--ammonia ligase-like	176	20	9.65313e-101	0.778	3	F:GO:0004518	-	no GO terms
contig68586_3	plasma membrane ATPase 4	974	20	0	0.9435	5	F:GO:0000166; C:GO:0016020; P:GO:0009058; P:GO:0006139; F:GO:0016787	EC:3.6.1.3	C:GO:0016021; F:GO:0000166; F:GO:0046872; P:GO:0006754; F:GO:0016887
contig15205_2	cytochrome DM13 and DOMON domain-containing protein At5g54830	913	20	0	0.7865	6	C:GO:0005768; C:GO:0005737; C:GO:0016020; P:GO:0008152; P:GO:0016043; C:GO:0005794; F:GO:0005488	-	P:GO:0017004; F:GO:0020037
contig15122_1	pre-mRNA-splicing factor prp12	487	20	0	0.798	7	F:GO:0003676; P:GO:0009790; C:GO:0005634; P:GO:0005975; P:GO:0009056; P:GO:0007165; P:GO:0009719; P:GO:0009791; P:GO:0006464; P:GO:0009058; P:GO:0006139	-	no GO terms
contig77605_2	DDB1- and CUL4-associated factor homolog 1	1148	20	0	0.7805	11	P:GO:0009790; C:GO:0005634; P:GO:0009628; F:GO:0005515; P:GO:0009908; P:GO:0009653; P:GO:0009987	-	F:GO:0005515
contig15760_3	HAT dimerization domain-containing protein isoform 2	897	20	0	0.8085	2	F:GO:0003677; F:GO:0005515	-	F:GO:0046983; F:GO:0003677; F:GO:0003676
contig69782_2	protein MODIFIER OF SNC1 1	1148	20	0	0.5075	0	-		no GO terms
contig69376_1	disease resistance RPP13-like protein 1	595	20	4.50805e-176	0.603	0	-		no GO terms
contig69233_2	histidine kinase 2-like isoform X1	967	20	0	0.822	24	P:GO:0009056; P:GO:0006464; F:GO:0004872; F:GO:0004871; P:GO:0006810; C:GO:0005622; C:GO:0005886; P:GO:0006950; P:GO:0040007; P:GO:0009628; F:GO:0005515; P:GO:0009908; P:GO:0009719; F:GO:0016301	EC:2.7.3	P:GO:0016310; F:GO:0016772; F:GO:0000155; P:GO:0007165; P:GO:0000160
contig67009_1	calcium-transporting ATPase chloroplastic	615	20	0	0.9	8	F:GO:0000166; F:GO:0005515; C:GO:0016020; F:GO:0005215; P:GO:0009987; F:GO:0016787	EC:3.6.3.8	C:GO:0016021; C:GO:0016020; F:GO:0005388; F:GO:0005524; P:GO:0070588; F:GO:0000166; F:GO:0046872
contig69499_1	probable copper-transporting ATPase HMA5	994	20	0	0.864	6	F:GO:0000166; C:GO:0016020; F:GO:0005215; P:GO:0006950; P:GO:0009987; F:GO:0016787	EC:3.6.3.4	C:GO:0016021; F:GO:0005507; F:GO:0019829; P:GO:0006812; P:GO:0030001; F:GO:0046872; F:GO:0000166
contig69618_2	lysine-specific demethylase JMJ25-like	550	20	0	0.6325	3	P:GO:0006355; F:GO:0008270; F:GO:0046872		no GO terms
contig67517_1	histone-lysine N-methyltransferase ASHH2-like	1070	20	0	0.632	6	C:GO:0005634; F:GO:0005515; F:GO:0016740		F:GO:0005515; F:GO:0018024; C:GO:0005634; F:GO:0008270
contig68820_1	nucleolar protein 14	927	20	0	0.734	1	C:GO:0005622	-	C:GO:0032040
contig72343_1	phospholipid-transporting ATPase 1-like	889	20	0	0.847	8	F:GO:0000166; C:GO:0016020; P:GO:0016043; F:GO:0005215; F:GO:0016787	EC:3.6.3.1	C:GO:0016021; F:GO:0005524; F:GO:0004012; F:GO:0000287; P:GO:0015914; F:GO:0000166; F:GO:0046872
contig68892_1	RNA binding family isoform 3	958	20	0	0.68	2	F:GO:0000166; F:GO:0003676	-	F:GO:0003676; F:GO:0000166
contig67439_1	pentatricopeptide repeat-containing protein mitochondrial-like	853	20	0	0.689	1	F:GO:0005515		F:GO:0005515
contig76553_1	transcription initiation factor TFIID subunit 1 isoform X1	1102	20	0	0.7645	1	F:GO:0005515	-	F:GO:0005515
contig17612_2	beta-galactosidase 5	835	20	0	0.8365	16	P:GO:0019748; P:GO:0005975; P:GO:0009056; P:GO:0007275; P:GO:0006629; P:GO:0016043; P:GO:0009058; F:GO:0030246; P:GO:0040007; F:GO:0016787	EC:3.2.1.23	P:GO:0005975; F:GO:0004553; F:GO:0030246
contig21813_1	PREDICTED: uncharacterized protein LOC104902272	947	20	0	0.801	0	-		no GO terms
contig69391_2	probable LRR receptor-like serine threonine-protein kinase At1g56130	1016	20	0	0.7815	4	F:GO:0000166; F:GO:0005515; P:GO:0006464; F:GO:0016301	-	P:GO:0006468; F:GO:0004672; F:GO:0005524; F:GO:0005515
contig89323_2	protein QUIRKY-like	1039	20	0	0.8135	6	F:GO:0005515; C:GO:0016020; F:GO:0016740; C:GO:0009536	-	F:GO:0005515
contig67779_2	protein SUPPRESSOR OF npr1- CONSTITUTIVE 1-like	775	20	1.25737e-78	0.4765	5	F:GO:0005524; F:GO:0043531; F:GO:0000166; P:GO:0007165; P:GO:0006952		no GO terms
contig139202_1	pentatricopeptide repeat-containing protein At3g06920	897	20	0	0.846	1	F:GO:0005515		F:GO:0005515
contig66938_1	U3 small nucleolar RNA-associated protein 10 and NUC211 domain-containing isoform 1	1120	20	0	0.699	1	F:GO:0005488		F:GO:0005488
contig68056_2	WPP domain-associated protein	826	20	0	0.5545	0	-		no GO terms
contig66720_2	ferric reduction oxidase 4-like	257	20	3.28006e-102	0.7005	4	P:GO:0055114; F:GO:0016491; C:GO:0016021; C:GO:0016020		no GO terms
contig67380_2	sister chromatid cohesion protein PDS5 homolog A	653	20	0	0.8335	5	C:GO:0005634; C:GO:0005739; C:GO:0005829; F:GO:0005488; C:GO:0009536	-	F:GO:0005488
contig66693_2	anaphase-promoting complex subunit 1 isoform X1	925	20	0	0.8	13	P:GO:0009790; P:GO:0006259; P:GO:0006950; P:GO:0007049; C:GO:0005634; F:GO:0003824; P:GO:0009908; P:GO:0016043	-	C:GO:0005680
contig68111_1	systemin receptor SR160	899	20	0	0.798	30	P:GO:0006464; F:GO:0008289; P:GO:0009653; P:GO:0009058; F:GO:0000166; P:GO:0009607; P:GO:0009628; C:GO:0005768; P:GO:0009605; P:GO:0008219; P:GO:0009908; P:GO:0007165; C:GO:0005886; P:GO:0006950; P:GO:0005975; F:GO:0005515; P:GO:0009719; P:GO:0016043; P:GO:0030154; F:GO:0016301; P:GO:0016049	EC:2.7.11	F:GO:0005524; P:GO:0006468; F:GO:0004672; F:GO:0005515
contig18154_2	protein MODIFIER OF SNC1 1	1142	20	0	0.5155	0	-		no GO terms
contig97615_1	scarecrow-like protein 9	760	20	0	0.664	3	P:GO:0006355; P:GO:0006351; F:GO:0003700		no GO terms
contig71462_2	catalytic pyridoxal phosphate binding protein	913	20	0	0.792	3	F:GO:0003824; C:GO:0005886	-	no GO terms
contig15082_2	late blight resistance protein homolog R1A-10	796	20	0	0.4865	1	F:GO:0000166		F:GO:0043531
contig69392_2	photosystem II 44 kDa protein	473	20	0	0.99	9	P:GO:0006091; C:GO:0016020; P:GO:0006464; P:GO:0015979; F:GO:0005488; C:GO:0009536; C:GO:0009579	-	P:GO:0009767; C:GO:0009521; C:GO:0016020; F:GO:0016168; P:GO:0019684; C:GO:0009523; P:GO:0009772; F:GO:0045156; P:GO:0015979
contig70400_2	---NA---	191	0	1	0	0	-		no IPS match
contig68944_1	death-inducer obliterator 1-like	1015	20	0	0.558	3	C:GO:0005634; P:GO:0009058; F:GO:0005488; P:GO:0006139		C:GO:0005634; F:GO:0008270; P:GO:0006351
contig115924_2	peroxisome biogenesis protein 1 isoform X1	990	20	0	0.751	5	F:GO:0000166; C:GO:0005777; C:GO:0016020; P:GO:0016043; P:GO:0006810; F:GO:0016787	-	F:GO:0005524; C:GO:0005777; P:GO:0007031; C:GO:0005778; P:GO:0006625; F:GO:0042623
contig72771_1	receptor-like protein kinase HAIKU2	981	20	0	0.758	7	F:GO:0000166; P:GO:0009605; C:GO:0016020; P:GO:0009791; P:GO:0006464; F:GO:0016301	-	F:GO:0005524; F:GO:0004672; P:GO:0006468
contig67236_1	multiple C2 and transmembrane domain-containing protein 1	1013	20	0	0.876	3	F:GO:0005515; F:GO:0016740	-	F:GO:0005515
contig140048_2	PREDICTED: uncharacterized protein LOC104899346 isoform X2	985	20	0	0.7225	0	-		no GO terms
contig66893_3	No exine formation 1 isoform 1	1104	20	0	0.8545	0	-		no GO terms
contig70409_1	---NA---	106	0	1	0	0	-		no IPS match
contig18851_2	2-methylene-furan-3-one reductase	389	20	0	0.8905	12	F:GO:0003824; C:GO:0005576; F:GO:0005488; C:GO:0009536; P:GO:0009987; C:GO:0009579	EC:1.6.5.5	F:GO:0016491; P:GO:0055114; F:GO:0008270; P:GO:0042558
contig139654_1	phospholipase SGR2-like isoform X1	959	20	0	0.7615	4	P:GO:0009628; P:GO:0009605; F:GO:0005488; C:GO:0005773	-	F:GO:0046872
contig68203_3	small RNA 2 -O-methyltransferase-like isoform X1	958	20	0	0.7085	4	F:GO:0016740; P:GO:0006139	-	F:GO:0008173; F:GO:0008171; P:GO:0001510
contig88081_1	RNA recognition motif-containing protein isoform 1	821	20	0	0.8355	7	F:GO:0000166; F:GO:0003723; P:GO:0016043	-	F:GO:0003676; F:GO:0046872; F:GO:0000166
contig17610_1	methyltransferase-like protein 13	792	20	4.7252e-28	0.4645	4	F:GO:0008168; P:GO:0008152; P:GO:0032259; F:GO:0016740		no GO terms
contig18288_1	lysine-specific histone demethylase 1 homolog 3	916	20	0	0.803	5	C:GO:0005634; F:GO:0003677; F:GO:0003824; P:GO:0009058; P:GO:0006139	-	P:GO:0055114; F:GO:0016491
contig68066_1	formin-like protein 13 isoform X1	1037	20	0	0.82	1	F:GO:0005515		F:GO:0005515
contig66459_1	polyribonucleotide nucleotidyltransferase mitochondrial	935	20	0	0.83	13	F:GO:0003723; P:GO:0009056; C:GO:0005739; F:GO:0004518; P:GO:0016043; F:GO:0016740	EC:3.1.13; EC:2.7.7.8	F:GO:0003676; F:GO:0003723; P:GO:0006396; F:GO:0000175; P:GO:0006402; F:GO:0004654
contig91744_2	PREDICTED: uncharacterized protein LOC104907008 isoform X1	684	2	5.76381e-93	0.54	0	-		no IPS match
contig88017_1	flocculation protein FLO11-like isoform X2	832	20	0	0.6555	1	F:GO:0005515		F:GO:0005515
contig67166_1	protein transport protein SEC23	845	20	0	0.853	5	C:GO:0016020; C:GO:0005829; F:GO:0005488; P:GO:0006810	-	P:GO:0006888; P:GO:0006886; C:GO:0030127; F:GO:0008270
contig69175_1	AMP deaminase	846	20	0	0.8905	24	P:GO:0009790; P:GO:0007165; P:GO:0006464; P:GO:0009653; P:GO:0009058; P:GO:0006139; P:GO:0007049; P:GO:0006950; C:GO:0005634; P:GO:0009628; F:GO:0005515; P:GO:0009908; C:GO:0016020; C:GO:0005739; P:GO:0009719; P:GO:0016043; P:GO:0030154; C:GO:0005829; F:GO:0016787	EC:3.5.4.6	F:GO:0019239; F:GO:0003876; P:GO:0032264; P:GO:0009168
contig71827_1	importin-5	969	20	0	0.939	5	F:GO:0005515; C:GO:0005618; C:GO:0016020; C:GO:0005829; P:GO:0006810	-	F:GO:0005515; F:GO:0005488
contig68772_1	probable -trehalose-phosphate synthase [UDP-forming] 9	823	20	0	0.875	6	P:GO:0005975; P:GO:0006464; P:GO:0009058; F:GO:0016740; F:GO:0016787	EC:2.4.1.15; EC:3.1.3.12	P:GO:0005992; F:GO:0003824
contig69707_2	HUA2-like protein 3	1081	20	0	0.6035	0	-		no GO terms
contig19555_1	ATP-dependent zinc metalloprotease	868	20	0	0.857	8	F:GO:0000166; P:GO:0005975; P:GO:0019538; P:GO:0009056; P:GO:0009058; C:GO:0009536; P:GO:0009987; F:GO:0016787	EC:3.4.24	F:GO:0004222; F:GO:0005524; P:GO:0006508
contig71896_2	nuclear poly polymerase 1 isoform X1	733	20	0	0.754	8	C:GO:0005634; F:GO:0003723; P:GO:0009908; F:GO:0016740; P:GO:0006139	-	F:GO:0004652; P:GO:0043631; F:GO:0003723; F:GO:0016779; C:GO:0005634; P:GO:0031123
contig68154_2	beta-glucosidase 44-like	428	20	0	0.912	2	P:GO:0005975; F:GO:0016787	EC:3.2.1.21	P:GO:0005975; F:GO:0004553
contig73855_1	PREDICTED: uncharacterized protein LOC104892887 isoform X2	481	20	0	0.8465	1	C:GO:0016020	-	no GO terms
contig67149_1	serine threonine-protein kinase MST20-like isoform X1	1012	20	0	0.561	4	F:GO:0000166; F:GO:0005515; P:GO:0006464; F:GO:0016301	-	F:GO:0005515; F:GO:0005524; F:GO:0004672; P:GO:0006468
contig88116_1	E3 ubiquitin-protein ligase HERC2-like	1030	20	0	0.8485	1	F:GO:0005488	-	F:GO:0046872
contig15744_1	hypothetical protein SOVF_180140	299	1	6.59877e-08	0.45	0	-		no GO terms
contig69444_3	protein FAR1-RELATED SEQUENCE 6-like	480	20	2.53307e-124	0.622	2	P:GO:0009058; F:GO:0005488; P:GO:0006139		P:GO:0006355; F:GO:0008270
contig114945_2	disease resistance RPP13-like protein 2	968	20	0	0.5495	1	F:GO:0000166		F:GO:0043531
contig139775_3	eukaryotic translation initiation factor 5B	867	20	0	0.836	5	F:GO:0000166; F:GO:0008135; F:GO:0016787	-	F:GO:0003924; F:GO:0005525
contig117686_2	pentatricopeptide repeat-containing protein At1g73710	955	20	0	0.795	1	F:GO:0005515		F:GO:0005515
contig139825_1	isoform 1	965	20	0	0.5805	5	C:GO:0005634; P:GO:0016043; P:GO:0006139; P:GO:0007049; P:GO:0000003	-	C:GO:0031011
contig69381_1	PREDICTED: uncharacterized protein LOC104896176	370	20	2.64764e-94	0.746	0	-		no GO terms
contig67238_1	RNA-dependent RNA polymerase 6	1092	20	0	0.822	12	P:GO:0009875; P:GO:0009058; P:GO:0006139; P:GO:0006950; P:GO:0040029; F:GO:0000166; F:GO:0003676; C:GO:0005634; P:GO:0009607; P:GO:0009605; P:GO:0009908; F:GO:0016740	EC:2.7.7.48	F:GO:0003968
contig72047_1	DNA-directed RNA polymerase chloroplastic	869	20	0	0.8785	7	F:GO:0003677; C:GO:0005739; P:GO:0009058; F:GO:0016740; P:GO:0006139	EC:2.7.7.6	F:GO:0003899; F:GO:0003677; P:GO:0006351
contig20326_2	phosphatidate phosphatase PAH1-like isoform X1	955	20	0	0.6865	2	P:GO:0006629; P:GO:0009987	-	no GO terms
contig75034_1	E3 ubiquitin-protein ligase HOS1	969	20	0	0.6925	2	F:GO:0005515		F:GO:0008270; F:GO:0005515
contig75354_1	G2484-1 isoform 1	1110	20	0	0.5765	1	C:GO:0009506		no GO terms
contig74535_2	F-box protein CPR30	852	20	0	0.5665	1	F:GO:0005515		F:GO:0005515
contig77602_1	formin-like protein 6	955	20	0	0.747	1	F:GO:0005515		F:GO:0005515
contig66401_1	ABC transporter G family member 28	1006	20	0	0.807	5	F:GO:0000166; C:GO:0016020; F:GO:0005215; F:GO:0016787	-	F:GO:0016887; F:GO:0005524
contig76135_2	TMV resistance protein N-like	759	20	0	0.686	1	F:GO:0000166	-	no GO terms
contig69814_2	PREDICTED: uncharacterized protein LOC100262175 isoform X3	998	20	0	0.6285	0	-		no GO terms
contig18980_1	probable LRR receptor-like serine threonine-protein kinase At1g53430	1016	20	0	0.7895	4	F:GO:0000166; F:GO:0005515; P:GO:0006464; F:GO:0016301	-	P:GO:0006468; F:GO:0005524; F:GO:0004672; F:GO:0005515
contig67016_2	DNA topoisomerase 1 isoform X2	998	20	0	0.858	4	F:GO:0003677; F:GO:0003824; P:GO:0016043; P:GO:0006259; C:GO:0005622	EC:5.99.1.2	F:GO:0003677; P:GO:0006265; F:GO:0003917; F:GO:0003916; C:GO:0005694
contig71149_1	---NA---	100	0	1	0	0	-		no IPS match
contig94045_1	IAP-like protein 1 isoform 1	961	20	0	0.764	4	C:GO:0005634; C:GO:0005737; F:GO:0005488; P:GO:0009987	-	C:GO:0005634; F:GO:0008270
contig88115_1	lysine-specific demethylase 5B isoform X1	1113	20	0	0.716	7	F:GO:0005515; F:GO:0003824; P:GO:0009987	-	F:GO:0005515; F:GO:0008270; F:GO:0016706; P:GO:0055114
contig99012_3	ubiquitin carboxyl-terminal hydrolase 8 isoform X1	884	20	0	0.791	3	P:GO:0009056; P:GO:0006464; F:GO:0016787	-	P:GO:0016579; F:GO:0036459; P:GO:0006511
contig66884_2	serine threonine-protein phosphatase 7 long form homolog	209	20	1.56917e-55	0.645	1	F:GO:0016787	-	no GO terms
contig73518_1	receptor protein kinase CLAVATA1	982	20	0	0.7695	5	F:GO:0000166; F:GO:0005515; C:GO:0016020; P:GO:0006464; F:GO:0016301	-	F:GO:0005524; P:GO:0006468; F:GO:0004672; F:GO:0005515
contig67542_1	probable RNA helicase SDE3	967	20	0	0.7505	6	F:GO:0000166; P:GO:0009607; F:GO:0005515; P:GO:0009605; C:GO:0005737; P:GO:0006950; P:GO:0009987; P:GO:0040029; F:GO:0016787	EC:2.7.7	no GO terms
contig66346_1	uncharacterized ATP-dependent helicase -like	1074	20	0	0.636	2	P:GO:0090305; F:GO:0004519		no GO terms
contig18730_1	histone-lysine N- H3 lysine-9 specific SUVH1-like	699	20	0	0.7285	6	C:GO:0005634; F:GO:0005515; P:GO:0016043; P:GO:0006464; F:GO:0016740	-	F:GO:0042393; F:GO:0008270; F:GO:0018024; P:GO:0034968; C:GO:0005634; F:GO:0005515; P:GO:0016571
contig71492_2	protein ACCUMULATION AND REPLICATION OF CHLOROPLASTS chloroplastic	815	20	0	0.7795	3	F:GO:0005515; C:GO:0016020; P:GO:0016043; C:GO:0009536	-	no GO terms
contig67846_1	general transcription factor 3C polypeptide 3 isoform X1	243	20	2.79314e-144	0.8215	1	F:GO:0005515		F:GO:0005515
contig70375_1	probable leucine-rich repeat receptor-like protein kinase At5g49770	941	20	0	0.7445	6	F:GO:0000166; P:GO:0006464; F:GO:0016301	EC:2.7.11	P:GO:0006468; F:GO:0004672; F:GO:0005524
contig77583_1	disease resistance protein RPM1-like	957	20	0	0.565	1	F:GO:0000166		F:GO:0043531
contig87827_2	E3 ubiquitin-protein ligase UPL1 isoform X1	1105	20	0	0.72	2	F:GO:0003824	-	no GO terms
contig92920_2	PREDICTED: uncharacterized protein LOC104893302	167	2	1.92607e-15	0.49	0	-		no IPS match
contig87714_1	G-type lectin S-receptor-like serine threonine-protein kinase At4g27290	317	20	9.77846e-167	0.715	4	F:GO:0000166; P:GO:0009875; F:GO:0016301	-	P:GO:0048544
contig67306_2	extra-large guanine nucleotide-binding protein 1-like	931	20	0	0.6485	9	F:GO:0000166; F:GO:0005515; P:GO:0009719; F:GO:0004871; P:GO:0006950; F:GO:0016787	-	F:GO:0003924; F:GO:0004871; P:GO:0007186; F:GO:0019001; F:GO:0031683; P:GO:0007165
contig91041_1	ribonuclease H protein At1g65750	218	20	6.08266e-69	0.6875	4	F:GO:0003676; F:GO:0008270; P:GO:0090502; F:GO:0004523		no GO terms
contig68030_3	vacuolar protein sorting-associated protein 13C	1070	20	0	0.5815	0	-		no GO terms
contig21084_2	dual specificity protein phosphatase PHS1 isoform X1	923	20	0	0.8085	10	C:GO:0005737; P:GO:0009719; P:GO:0006464; P:GO:0016043; F:GO:0016740; F:GO:0016787	EC:3.1.3.48; EC:3.1.3	F:GO:0008138; P:GO:0006470; F:GO:0016791; F:GO:0004725; P:GO:0016311
contig66592_2	DNA mismatch repair protein MSH2	943	20	0	0.8965	22	P:GO:0006464; P:GO:0009653; P:GO:0009058; P:GO:0006259; C:GO:0005886; C:GO:0005622; P:GO:0006950; P:GO:0040029; P:GO:0007049; F:GO:0000166; F:GO:0003677; P:GO:0009908; P:GO:0016043	-	P:GO:0006298; F:GO:0005524; F:GO:0030983; F:GO:0003677; C:GO:0032300
contig100887_2	large proline-rich protein BAG6 isoform X2	930	20	0	0.6385	1	F:GO:0005515		F:GO:0005515
contig115785_1	protein TPLATE	1076	20	0	0.9175	11	C:GO:0005634; P:GO:0005975; P:GO:0007275; C:GO:0005829; P:GO:0009058; F:GO:0005488; P:GO:0006810; C:GO:0005886; P:GO:0009987	-	F:GO:0005488
contig66741_1	DNA-directed RNA polymerase II subunit 1	1113	20	0	0.9475	7	F:GO:0003677; P:GO:0009058; F:GO:0016740; P:GO:0006139; C:GO:0005654	EC:2.7.7.6	F:GO:0003677; P:GO:0006351; F:GO:0003899
contig74750_3	transcription factor EMB1444 isoform X2	322	20	4.37926e-142	0.716	1	F:GO:0005488	-	no GO terms
contig15267_2	---NA---	222	0	1	0	0	-		no GO terms
contig19226_1	rho GTPase-activating protein gacN-like isoform X2	463	3	1.31051e-58	0.5933	0	-		no IPS match
contig69542_3	PREDICTED: uncharacterized protein LOC104897178	146	20	3.69666e-45	0.6845	0	-		no IPS match
contig115028_1	transient receptor potential cation channel subfamily A member 1-like	160	5	3.55406e-17	0.548	0	-		no IPS match
contig83724_1	protein FAR1-RELATED SEQUENCE 6-like	656	20	0	0.6525	2	P:GO:0009058; F:GO:0005488; P:GO:0006139		F:GO:0008270; P:GO:0006355
contig71662_2	receptor-like serine threonine-protein kinase ALE2 isoform X2	1101	20	3.43005e-86	0.7475	2	F:GO:0016301	-	no GO terms
contig72378_1	leucine-rich repeat receptor-like tyrosine-protein kinase At2g41820	895	20	0	0.86	6	F:GO:0000166; F:GO:0005515; P:GO:0006464; F:GO:0016301; C:GO:0005886	-	F:GO:0005515; P:GO:0006468; F:GO:0004672; F:GO:0005524
contig66625_2	protein FAR1-RELATED SEQUENCE 6-like	730	20	0	0.657	2	P:GO:0009058; F:GO:0005488; P:GO:0006139		P:GO:0006355; F:GO:0008270
contig67565_1	histidine kinase 1 isoform X1	998	20	0	0.811	14	P:GO:0009791; P:GO:0006464; F:GO:0004872; F:GO:0004871; C:GO:0005622; C:GO:0005886; P:GO:0006950; P:GO:0000003; F:GO:0003676; P:GO:0009628; F:GO:0016301	EC:2.7.3	F:GO:0016772; P:GO:0016310; F:GO:0000155; P:GO:0007165
contig68825_1	DNA damage-inducible protein 1	413	20	0	0.8415	3	P:GO:0019538; F:GO:0005515; F:GO:0016787	EC:3.4.23	F:GO:0005515; F:GO:0004190; P:GO:0006508
contig67736_1	auxin response factor 19-like	949	20	0	0.8685	4	C:GO:0005634; F:GO:0003677; P:GO:0007165; P:GO:0009719; P:GO:0009058; P:GO:0006139	-	F:GO:0003677; P:GO:0009725; C:GO:0005634; P:GO:0006355
contig21745_2	probable leucine-rich repeat receptor-like protein kinase At5g49770	956	20	0	0.763	7	F:GO:0000166; C:GO:0016020; P:GO:0006464; F:GO:0016301	EC:2.7.11	F:GO:0005524; F:GO:0004672; P:GO:0006468
contig66922_2	LOW QUALITY PROTEIN: probable GPI-anchored adhesin-like protein PGA55	877	20	0	0.573	0	-		no GO terms
contig68705_1	nuclear matrix constituent protein 1-like protein	927	20	0	0.6675	2	F:GO:0016301; P:GO:0016310		no GO terms
contig66747_2	ATPase family AAA domain-containing protein 1-A isoform 1	1025	20	0	0.8495	1	F:GO:0000166	-	F:GO:0005524
contig66650_2	anaphase-promoting complex subunit 5	914	20	0	0.77	1	F:GO:0005515		F:GO:0005515
contig86760_1	PREDICTED: uncharacterized protein LOC104894178	118	1	3.04652e-16	0.69	0	-		no IPS match
contig66814_2	BEACH domain-containing protein lvsC isoform X1	719	20	0	0.8555	0	-		no GO terms
contig66865_1	cyclase-associated protein 1	378	20	0	0.8795	11	P:GO:0009056; P:GO:0007275; P:GO:0009653; P:GO:0009058; P:GO:0005975; P:GO:0009628; F:GO:0005515; P:GO:0009605; P:GO:0016043; P:GO:0030154; C:GO:0005829; P:GO:0016049	-	P:GO:0007010; F:GO:0003779
contig68238_2	ATPase family AAA domain-containing protein 3-like	643	20	0	0.8605	1	F:GO:0000166	-	F:GO:0005524
contig66605_2	pleiotropic drug resistance protein 1-like	878	20	0	0.8265	8	F:GO:0000166; C:GO:0016020; F:GO:0005215; P:GO:0009987; F:GO:0016787	EC:3.6.3.31; EC:3.6.3.28	C:GO:0016020; F:GO:0016887; F:GO:0005524
contig15662_3	brefeldin A-inhibited guanine nucleotide-exchange protein 5	1037	20	0	0.8755	4	P:GO:0007165; P:GO:0008152; F:GO:0005488	-	F:GO:0005086; P:GO:0032012; F:GO:0005488
contig71706_1	PREDICTED: uncharacterized protein LOC104902224	878	20	0	0.5425	1	P:GO:0008150		no GO terms
contig71585_2	1-phosphatidylinositol-3-phosphate 5-kinase FAB1B isoform X1	1079	20	0	0.6915	2	F:GO:0000166; P:GO:0009987	-	F:GO:0005524
contig80517_1	ribonuclease chloroplastic mitochondrial	794	20	0	0.832	9	C:GO:0005739; F:GO:0004518; P:GO:0016043; C:GO:0009536	EC:3.1.13	no GO terms
contig66946_1	valine--tRNA ligase	974	20	0	0.872	8	F:GO:0000166; P:GO:0006139; F:GO:0016787; P:GO:0006412	EC:6.1.1.9	F:GO:0000166; F:GO:0005524; F:GO:0004832; P:GO:0006438; P:GO:0006418; F:GO:0004812; F:GO:0002161
contig139477_2	probable ubiquitin conjugation factor E4	1049	20	0	0.852	8	P:GO:0005975; P:GO:0009056; P:GO:0006464; C:GO:0005829; P:GO:0009058; F:GO:0016740	-	F:GO:0004842; P:GO:0016567; F:GO:0034450; C:GO:0000151; P:GO:0006511
contig17730_1	DNA-directed RNA polymerase I subunit rpa1	951	20	0	0.7175	12	C:GO:0005634; F:GO:0003677; P:GO:0009058; F:GO:0016740; P:GO:0006139; P:GO:0006810	EC:2.7.7.6	F:GO:0003677; P:GO:0006351; F:GO:0003899; F:GO:0008270; C:GO:0005634
contig67094_1	ATP-dependent RNA helicase DHX36	831	20	0	0.898	4	F:GO:0003676; F:GO:0000166; F:GO:0016787	-	F:GO:0004386
contig67875_2	snRNA-activating protein complex subunit	272	20	7.35378e-147	0.7995	0	-		no GO terms
contig67796_2	cinnamoyl- reductase 1-like	328	20	0	0.846	7	F:GO:0003824; C:GO:0005829; C:GO:0005794; F:GO:0005488; C:GO:0005886; P:GO:0009987	EC:1.1.1.1	F:GO:0050662; F:GO:0003824
contig69435_2	BTB POZ domain-containing protein At1g04390 isoform X1	642	20	0	0.665	1	F:GO:0005515		F:GO:0005515
contig72189_2	probable inactive leucine-rich repeat receptor-like protein kinase At3g03770	786	20	0	0.7665	7	F:GO:0000166; C:GO:0016020; P:GO:0006464; F:GO:0016301	-	P:GO:0006468; F:GO:0004672; F:GO:0005524
contig75445_1	alpha- glucan phosphorylase L chloroplastic amyloplastic-like	968	20	0	0.859	8	P:GO:0005975; P:GO:0009607; P:GO:0009628; P:GO:0009605; C:GO:0005829; P:GO:0009058; F:GO:0016740; F:GO:0005488; C:GO:0009536; P:GO:0006950; P:GO:0009987	-	P:GO:0005975; F:GO:0004645; F:GO:0030170; F:GO:0008184
contig17345_3	protein FAR1-RELATED SEQUENCE 6-like	850	20	0	0.6405	2	P:GO:0009058; F:GO:0005488; P:GO:0006139		F:GO:0008270; P:GO:0006355
contig66610_4	pentatricopeptide repeat-containing protein At2g15980	344	20	0	0.6915	0	-		no GO terms
contig139651_3	protein NETWORKED 1A	992	20	0	0.7095	2	F:GO:0016301; P:GO:0016310		no GO terms
contig67717_1	receptor-like protein kinase HSL1	1019	20	0	0.7275	12	F:GO:0000166; C:GO:0005623; F:GO:0005515; P:GO:0007165; C:GO:0016020; P:GO:0009719; P:GO:0006464; F:GO:0016301	EC:2.7.11	P:GO:0006468; F:GO:0004672; F:GO:0005524; F:GO:0005515
contig71484_1	Serine threonine protein isoform 3	912	20	0	0.556	4	F:GO:0000166; F:GO:0005515; P:GO:0006464; F:GO:0016301		F:GO:0005515; F:GO:0005524; F:GO:0004672; P:GO:0006468
contig69701_2	probable isoleucine--tRNA cytoplasmic	1032	20	0	0.865	14	P:GO:0006091; P:GO:0009056; P:GO:0006139; P:GO:0006950; P:GO:0006412; F:GO:0000166; P:GO:0005975; P:GO:0009628; P:GO:0016043; C:GO:0005829; F:GO:0016787	EC:6.1.1.5	F:GO:0000166; P:GO:0006428; F:GO:0005524; C:GO:0005737; F:GO:0004822; P:GO:0006418; F:GO:0004812; F:GO:0002161
contig70916_1	ankyrin repeat-containing protein At5g02620	989	20	0	0.5715	1	F:GO:0005515		F:GO:0005515
contig116402_1	lisH domain-containing	887	20	0	0.5285	0	-		no GO terms
contig67766_1	leucine-rich repeat receptor-like protein kinase TDR	921	20	0	0.745	6	F:GO:0000166; F:GO:0005515; C:GO:0016020; P:GO:0006464; F:GO:0016301	-	F:GO:0004672; P:GO:0006468; F:GO:0005515; F:GO:0005524
contig68092_2	Zinc ion binding protein isoform 2	463	20	0	0.6455	1	F:GO:0005488		F:GO:0008270
contig68099_1	receptor-like protein kinase HSL1	1023	20	0	0.747	12	F:GO:0000166; C:GO:0005623; F:GO:0005515; P:GO:0007165; C:GO:0016020; P:GO:0009719; P:GO:0006464; F:GO:0016301	EC:2.7.11	F:GO:0004672; F:GO:0005524; P:GO:0006468; F:GO:0005515
contig84916_2	F-box FBD LRR-repeat protein At1g13570-like isoform X1	292	20	2.12207e-42	0.5275	1	F:GO:0005515		F:GO:0005515
contig87664_1	---NA---	149	0	1	0	0	-		no IPS match
contig15715_4	disease resistance protein RGA3	477	20	9.32598e-52	0.5125	1	F:GO:0043531		no GO terms
contig17713_1	cullin-3A-like isoform X1	733	20	0	0.942	3	P:GO:0019538; F:GO:0005515; P:GO:0009056; C:GO:0005622; P:GO:0009987	-	P:GO:0006511; F:GO:0031625
contig116551_2	DNA (cytosine-5)-methyltransferase CMT1	801	20	0	0.7335	4	F:GO:0003682; F:GO:0016740; P:GO:0006259; P:GO:0040029	-	F:GO:0008168; F:GO:0003682
contig69485_2	PREDICTED: uncharacterized protein LOC104889553	311	1	7.69606e-50	0.51	1	F:GO:0005488		F:GO:0046872
contig67062_1	peroxidase 20	326	20	0	0.7785	9	F:GO:0003824; P:GO:0009056; C:GO:0005576; F:GO:0005488; P:GO:0006810; P:GO:0006950; P:GO:0009987	EC:1.11.1.7	F:GO:0020037; P:GO:0006979; F:GO:0004601; P:GO:0055114
contig67616_1	protein chloroplastic isoform X1	911	20	0	0.7585	4	F:GO:0003824; P:GO:0009056; P:GO:0009058; F:GO:0005488; P:GO:0009987	-	F:GO:0070205; P:GO:0009234; F:GO:0030976; F:GO:0003824; P:GO:0009063
contig15010_1	PREDICTED: uncharacterized protein LOC104887544 isoform X1	361	7	9.64379e-86	0.5329	0	-		no GO terms
contig15232_1	probable amino acid permease 7	461	20	0	0.8035	1	C:GO:0016020	-	no GO terms
contig68013_3	PREDICTED: uncharacterized protein LOC104893127 isoform X2	1031	20	0	0.603	0	-		no GO terms
contig74110_2	probable 1-deoxy-D-xylulose-5-phosphate chloroplastic	709	20	0	0.933	3	P:GO:0006629; P:GO:0009058; F:GO:0016740; P:GO:0009987	EC:2.2.1.7	P:GO:0008152; F:GO:0003824; P:GO:0016114; F:GO:0008661
contig68987_1	regulatory-associated protein of TOR 1-like	849	20	0	0.807	3	F:GO:0005515; P:GO:0007165; C:GO:0005622	-	F:GO:0005515; C:GO:0031931; P:GO:0031929; F:GO:0005488
contig85239_1	pentatricopeptide repeat-containing protein chloroplastic	929	20	0	0.763	2	C:GO:0005634; P:GO:0007049	-	C:GO:0005634; P:GO:0007049
contig67295_1	receptor-like protein kinase HAIKU2	944	20	0	0.759	7	F:GO:0000166; P:GO:0009605; C:GO:0016020; P:GO:0009791; P:GO:0006464; F:GO:0016301	-	P:GO:0006468; F:GO:0005524; F:GO:0004672
contig68665_2	PREDICTED: uncharacterized protein LOC104883506 isoform X10	605	11	2.62227e-29	0.4418	0	-		no IPS match
contig115005_1	probable methyltransferase PMT28	729	20	0	0.813	9	F:GO:0000166; C:GO:0005768; C:GO:0005737; C:GO:0005794; F:GO:0016740	-	F:GO:0008168
contig139652_1	26S proteasome non-ATPase regulatory subunit 2 homolog A	894	20	0	0.939	5	P:GO:0019538; P:GO:0009056; F:GO:0005488; F:GO:0030234; C:GO:0005622	-	F:GO:0005488
contig68918_1	trafficking protein particle complex subunit 11	743	20	0	0.773	3	P:GO:0005975; P:GO:0009058; P:GO:0009987	-	no GO terms
contig67046_1	phragmoplast orienting kinesin 2	1006	20	0	0.606	8	F:GO:0005524; C:GO:0005871; P:GO:0008152; F:GO:0000166; F:GO:0003777; F:GO:0008017; P:GO:0007018; C:GO:0005874		no IPS match
contig88294_2	CW-type Zinc isoform 1	772	20	0	0.631	1	F:GO:0005488	-	no GO terms
contig69036_1	Agenet domain-containing protein bromo-adjacent domain-containing isoform 1	529	20	0	0.639	2	F:GO:0003682		F:GO:0003682
contig67585_1	receptor-like protein kinase	825	20	0	0.7265	5	F:GO:0000166; F:GO:0005515; C:GO:0016020; P:GO:0006464; F:GO:0016301	-	F:GO:0004672; F:GO:0005524; P:GO:0006468; F:GO:0005515
contig20555_2	probable glucan -alpha-glucosidase	816	20	0	0.8575	12	C:GO:0005783; P:GO:0009653; P:GO:0009058; C:GO:0009536; P:GO:0006950; P:GO:0005975; P:GO:0009607; P:GO:0009605; P:GO:0016043; F:GO:0030246; P:GO:0016049; F:GO:0016787	EC:3.2.1.20	P:GO:0005975; F:GO:0004553; F:GO:0003824; F:GO:0030246
contig71393_5	zinc finger CCCH domain-containing protein 38	889	20	0	0.5025	1	F:GO:0005488		F:GO:0046872
contig15548_1	nuclear pore complex protein Nup96 homolog	958	20	0	0.7645	12	C:GO:0005635; P:GO:0008152; P:GO:0006810; P:GO:0009987	-	P:GO:0006810; C:GO:0005643
contig69150_1	protein NSP-INTERACTING KINASE 3	623	20	0	0.886	10	F:GO:0000166; F:GO:0005515; P:GO:0009908; P:GO:0006464; P:GO:0016043; F:GO:0016301; C:GO:0005886; P:GO:0040007	EC:2.7.11	F:GO:0005524; F:GO:0004672; P:GO:0006468; F:GO:0005515
contig69465_1	protein NLP2-like	935	20	0	0.6375	1	F:GO:0005515		F:GO:0005515
contig66517_1	disease resistance protein RGA4	1034	20	0	0.619	1	F:GO:0000166		F:GO:0043531
contig69479_1	DEAD DEAH box RNA helicase family protein isoform 1	980	20	0	0.7385	6	F:GO:0003676; F:GO:0000166; P:GO:0006259; P:GO:0006950; F:GO:0016787	-	F:GO:0005524; F:GO:0003676; P:GO:0006310; P:GO:0006281; F:GO:0004003
contig87846_1	Ubiquitin carboxyl-terminal hydrolase-related protein isoform 1	1065	20	0	0.7495	2	F:GO:0005488; F:GO:0016787	-	F:GO:0046872
contig19170_1	non-lysosomal glucosylceramidase	929	20	0	0.845	5	P:GO:0009056; C:GO:0016020; P:GO:0006629; C:GO:0005794; P:GO:0009987; F:GO:0016787	EC:3.2.1.45	C:GO:0016020; P:GO:0006680; F:GO:0004348; C:GO:0016021; P:GO:0006665; F:GO:0003824
contig71980_1	phragmoplast orienting kinesin 2	1040	20	0	0.735	8	F:GO:0000166; C:GO:0005856; F:GO:0005515; P:GO:0009987; F:GO:0003774	-	F:GO:0005524; P:GO:0007018; F:GO:0003777; F:GO:0008017; C:GO:0005871
contig66467_1	disease resistance protein At1g50180	979	20	1.37227e-173	0.555	1	F:GO:0000166		F:GO:0043531
contig87927_1	transmembrane protein 45B-like	297	20	7.32229e-169	0.654	0	-		no GO terms
contig139748_1	zinc- peroxisomal-like	967	20	0	0.8435	3	P:GO:0019538; F:GO:0005488; F:GO:0016787	EC:3.4.24	P:GO:0006508; F:GO:0004222; F:GO:0003824; F:GO:0046872
contig69501_1	Tetratricopeptide repeat protein 1	775	20	0	0.813	2	F:GO:0005515; C:GO:0005829	-	F:GO:0005515
contig75517_1	probable phosphoribosylformylglycinamidine chloroplastic mitochondrial	1050	20	0	0.8805	3	F:GO:0003824; P:GO:0009058; P:GO:0006139	EC:6.3.5.3	P:GO:0006189; F:GO:0004642
contig101405_2	pentatricopeptide repeat-containing protein At4g01570	807	20	0	0.7725	1	F:GO:0005515		F:GO:0005515
contig67515_1	pentatricopeptide repeat-containing protein mitochondrial	242	20	2.2347e-81	0.807	0	-		no GO terms
contig22126_2	PREDICTED: uncharacterized protein LOC104903834	877	20	0	0.7155	0	-		no GO terms
contig88210_1	receptor-like protein kinase HSL1	994	20	0	0.8005	21	P:GO:0006464; P:GO:0009653; P:GO:0009058; P:GO:0006810; F:GO:0000166; P:GO:0005975; P:GO:0009628; F:GO:0005515; P:GO:0009605; P:GO:0009908; C:GO:0016020; P:GO:0016043; P:GO:0030154; F:GO:0016301; P:GO:0016049	EC:2.7.11	P:GO:0006468; F:GO:0004672; F:GO:0005524; F:GO:0005515
contig66770_1	calpain-type cysteine protease DEK1	1049	20	0	0.9145	3	P:GO:0019538; C:GO:0005622; F:GO:0016787	-	P:GO:0006508; C:GO:0005622; F:GO:0004198
contig68855_2	translocase of chloroplast chloroplastic	1085	20	0	0.795	8	F:GO:0000166; C:GO:0016020; C:GO:0005829; F:GO:0004872; F:GO:0004871; P:GO:0006810; C:GO:0009536; F:GO:0016787	-	F:GO:0005525
contig66518_2	protein FAR1-RELATED SEQUENCE 6-like	495	20	9.26067e-152	0.653	1	P:GO:0009058; P:GO:0006139		P:GO:0006355
contig71747_1	PAP OAS1 substrate-binding domain	712	20	0	0.6135	1	F:GO:0016740		F:GO:0016779
contig19706_1	phospholipid-transporting ATPase 3	563	20	0	0.905	8	F:GO:0000166; C:GO:0016020; P:GO:0016043; F:GO:0005215; F:GO:0016787	EC:3.6.3.1	P:GO:0015914; F:GO:0005524; F:GO:0004012; C:GO:0016021; F:GO:0000287; F:GO:0000166
contig67097_1	pentatricopeptide repeat-containing protein At2g15980	344	20	0	0.6985	0	-		no GO terms
contig140509_1	mitogen-activated protein kinase kinase kinase YODA-like	823	20	0	0.6355	3	F:GO:0000166; P:GO:0006464; F:GO:0016301		F:GO:0005524; P:GO:0006468; F:GO:0004672
contig79584_1	cyclic nucleotide-gated ion channel 1-like	143	20	1.22468e-12	0.658	3	C:GO:0016020; F:GO:0005215; P:GO:0009987	-	no GO terms
contig66749_1	chromosome transmission fidelity protein 18 homolog	942	20	0	0.71	6	F:GO:0000166; C:GO:0005634; P:GO:0016043; P:GO:0009058; P:GO:0006259; P:GO:0007049; F:GO:0016787	EC:3.6.1.3	F:GO:0005524
contig16117_1	probable disease resistance protein At4g27220	818	20	0	0.5735	2	F:GO:0000166; F:GO:0005515		F:GO:0005515; F:GO:0043531
contig69755_1	systemin receptor SR160	867	20	0	0.841	30	P:GO:0006464; F:GO:0008289; P:GO:0009653; P:GO:0009058; F:GO:0000166; P:GO:0009607; P:GO:0009628; C:GO:0005768; P:GO:0009605; P:GO:0008219; P:GO:0009908; P:GO:0007165; C:GO:0005886; P:GO:0006950; P:GO:0005975; F:GO:0005515; P:GO:0009719; P:GO:0016043; P:GO:0030154; F:GO:0016301; P:GO:0016049	EC:2.7.11	P:GO:0006468; F:GO:0005524; F:GO:0004672; F:GO:0005515
contig78031_2	ABC transporter B family member 19	1063	20	0	0.96	26	P:GO:0007165; P:GO:0009653; P:GO:0009058; C:GO:0005886; F:GO:0005215; P:GO:0006950; F:GO:0000166; P:GO:0005975; P:GO:0009628; P:GO:0009606; P:GO:0009908; P:GO:0009719; P:GO:0016043; P:GO:0030154; P:GO:0016049; F:GO:0016787	EC:3.6.3.44	F:GO:0016887; F:GO:0005524; P:GO:0006810; F:GO:0042626; C:GO:0016021; P:GO:0055085
contig68968_2	ribonucleoside-diphosphate reductase large subunit	815	20	0	0.933	13	F:GO:0000166; P:GO:0005975; P:GO:0019538; F:GO:0003824; P:GO:0009056; P:GO:0016043; P:GO:0009058; P:GO:0006259	EC:1.17.4.1	P:GO:0006260; P:GO:0055114; F:GO:0004748; F:GO:0005524
contig120228_4	nuclear matrix constituent protein 1-like protein	981	20	0	0.6805	2	F:GO:0016301; P:GO:0016310		no GO terms
contig19570_1	Zinc finger isoform 2	817	20	0	0.5835	1	F:GO:0003676		F:GO:0003676
contig15603_2	PREDICTED: uncharacterized protein LOC104884717	589	20	0	0.5855	2	F:GO:0003676; F:GO:0008270		no GO terms
contig67367_1	serine threonine-protein kinase D6PKL1-like	976	20	0	0.721	3	F:GO:0000166; P:GO:0006464; F:GO:0016301	-	F:GO:0004672; F:GO:0005524; P:GO:0006468
contig75642_1	F-box protein SKIP23-like	417	20	0	0.513	1	F:GO:0005515		F:GO:0005515
contig66778_2	callose synthase 9	925	20	0	0.929	5	P:GO:0005975; P:GO:0009058; F:GO:0016740; C:GO:0005886; P:GO:0009987	EC:2.4.1.34	C:GO:0000148; F:GO:0003843; C:GO:0016020; P:GO:0006075
contig66800_1	N-alpha-acetyltransferase auxiliary subunit	894	20	0	0.894	3	F:GO:0005515; F:GO:0016740	-	F:GO:0005515
contig71729_2	RRP12-like protein	1038	20	0	0.719	5	F:GO:0005488; P:GO:0006810	-	F:GO:0005488
contig66547_1	histidine kinase 5	992	20	0	0.747	9	C:GO:0005737; C:GO:0016020; P:GO:0006464; F:GO:0004872; F:GO:0016301; F:GO:0004871; P:GO:0006950	EC:2.7.13.3	F:GO:0016772; P:GO:0016310; P:GO:0000160; F:GO:0000155; P:GO:0007165
contig115042_1	---NA---	156	0	1	0	0	-		no IPS match
contig66314_1	hypothetical protein JCGZ_01788	115	2	7.16212e-07	0.64	0	-		no GO terms
contig71573_1	bromodomain and WD repeat-containing protein 3	1067	20	0	0.656	1	F:GO:0005515		F:GO:0005515
contig139711_2	PREDICTED: uncharacterized protein LOC104894131	1003	20	0	0.601	1	F:GO:0005488		F:GO:0008270
contig66443_1	PREDICTED: uncharacterized protein LOC104905544	269	20	9.12764e-62	0.4715	2	F:GO:0003676; F:GO:0008270		no GO terms
contig69317_2	PREDICTED: uncharacterized protein LOC104904626	727	20	0	0.749	1	C:GO:0005794	-	no GO terms
contig80881_2	F-box LRR-repeat protein 15	940	20	0	0.811	1	F:GO:0005515		F:GO:0005515
contig71193_1	bifunctional riboflavin biosynthesis protein RIBA chloroplastic	560	20	0	0.857	6	P:GO:0007275; C:GO:0016020; P:GO:0030154; P:GO:0009653; P:GO:0009058; C:GO:0009536; P:GO:0016049; F:GO:0016787	EC:3.5.4.25; EC:4.1.99.12	P:GO:0009231; F:GO:0003935; F:GO:0008686
contig71152_1	inositol transporter 1 isoform X2	328	20	0	0.8305	7	C:GO:0016020; C:GO:0005773; F:GO:0005215; P:GO:0009987	-	P:GO:0055085; F:GO:0022891; C:GO:0016020; C:GO:0016021; F:GO:0022857; F:GO:0005215
contig88191_2	F-box protein SKIP14	617	20	1.41649e-179	0.72	1	F:GO:0005515		F:GO:0005515
contig71176_3	zinc finger MYM-type protein 1-like	277	20	8.70665e-118	0.796	1	F:GO:0005515	-	F:GO:0046983
contig67924_1	histone-lysine N- H3 lysine-9 specific SUVH4	871	20	0	0.7545	7	F:GO:0000166; C:GO:0005634; F:GO:0005515; P:GO:0016043; P:GO:0006464; F:GO:0016740	EC:2.1.1.43	F:GO:0005515; F:GO:0042393; P:GO:0034968; F:GO:0008270; C:GO:0005634; F:GO:0018024; P:GO:0016571
contig116022_1	ADP-ribosylation factor GTPase-activating protein AGD3	831	20	0	0.885	29	C:GO:0005794; F:GO:0008289; P:GO:0009653; P:GO:0006810; C:GO:0005886; P:GO:0007049; F:GO:0005515; P:GO:0009908; P:GO:0009719; P:GO:0016043; P:GO:0030154; C:GO:0005829; F:GO:0030234; P:GO:0016049	-	F:GO:0005096; F:GO:0005515; C:GO:0005737
contig69553_2	protein NUCLEAR FUSION DEFECTIVE 4-like	369	20	1.52366e-158	0.7115	2	C:GO:0016021; P:GO:0055085		no GO terms
contig67922_1	nuclear pore complex protein GP210	992	20	0	0.788	0	-		no GO terms
contig82831_1	linoleate 13S-lipoxygenase 2- chloroplastic-like	898	20	0	0.712	5	F:GO:0005515; F:GO:0003824; P:GO:0006629; P:GO:0009058; P:GO:0009987	-	F:GO:0016491; P:GO:0055114; F:GO:0016702; F:GO:0046872; F:GO:0005515
contig71838_1	protein ROS1-like	1006	20	0	0.652	4	F:GO:0003824; F:GO:0005488; P:GO:0006259; P:GO:0006950; P:GO:0040029	-	P:GO:0006284; F:GO:0051539; F:GO:0003824; P:GO:0006281
contig72208_1	phospholipid-transporting ATPase 1	751	20	0	0.8645	12	F:GO:0000166; P:GO:0008219; P:GO:0016043; P:GO:0009058; C:GO:0005622; C:GO:0005886; F:GO:0005215; P:GO:0006950; F:GO:0016787	EC:3.6.3.1	F:GO:0046872; F:GO:0000166; F:GO:0004012; F:GO:0000287; F:GO:0005524; P:GO:0015914; C:GO:0016021
contig71212_2	---NA---	159	0	1	0	0	-		no IPS match
contig71491_2	increased DNA methylation 1-like	968	20	0	0.821	13	C:GO:0005634; F:GO:0003677; F:GO:0005515; P:GO:0016043; P:GO:0006464; F:GO:0016740; P:GO:0006259; P:GO:0040029; F:GO:0016787	EC:2.3.1.48	F:GO:0008080
contig66639_1	disease resistance protein At1g50180	921	20	0	0.5985	1	F:GO:0000166		F:GO:0043531
contig66926_1	SNF2 domain-containing protein CLASSY 1-like	887	20	0	0.7575	1	F:GO:0000166	-	F:GO:0005524
contig87867_2	CCR4-NOT transcription complex subunit 10	852	20	0	0.737	1	F:GO:0005515		F:GO:0005515
contig66416_1	probable linoleate 9S-lipoxygenase 5	864	20	0	0.8385	5	F:GO:0005515; F:GO:0003824; P:GO:0006629; P:GO:0009058; P:GO:0009987	EC:1.13.11	P:GO:0055114; F:GO:0046872; F:GO:0016702; F:GO:0016491; F:GO:0005515
contig69663_3	nuclear pore complex protein NUP98A	996	20	0	0.8205	2	C:GO:0005635; P:GO:0006810	-	C:GO:0005643; P:GO:0006810
contig67334_1	proline-rich receptor-like protein kinase PERK1	778	20	0	0.8015	13	F:GO:0000166; F:GO:0005515; P:GO:0009719; F:GO:0005198; P:GO:0006464; F:GO:0004872; F:GO:0004871; F:GO:0016301; C:GO:0005886	EC:2.7.11	F:GO:0004672; F:GO:0005524; P:GO:0006468
contig69414_1	F-box kelch-repeat protein At3g06240-like	397	20	9.05907e-49	0.4445	1	F:GO:0005515		F:GO:0005515
contig87942_1	G-type lectin S-receptor-like serine threonine-protein kinase SD3-1	766	20	0	0.7025	5	F:GO:0000166; P:GO:0006464; P:GO:0009875; F:GO:0016301	-	P:GO:0048544; F:GO:0004672; P:GO:0006468; F:GO:0004674; F:GO:0005524
contig71487_1	PREDICTED: uncharacterized protein LOC104894796	192	20	4.95355e-66	0.723	1	P:GO:0009719	-	no GO terms
contig66397_1	hypothetical protein SOVF_200970, partial	115	3	1.80955e-08	0.67	0	-		no IPS match
contig66546_2	protein FAR1-RELATED SEQUENCE 6-like	583	20	6.23147e-171	0.6265	1	P:GO:0009058; P:GO:0006139		P:GO:0006355
contig78214_2	myosin-11 isoform X2	837	20	0	0.779	2	C:GO:0005829; P:GO:0008150		no GO terms
contig87923_1	diacylglycerol kinase 1	725	19	0	0.86	8	F:GO:0000166; P:GO:0007165; F:GO:0016301; C:GO:0005622	EC:2.7.1.107	P:GO:0035556; P:GO:0007205; F:GO:0004143; F:GO:0016301
contig14967_1	protein translocase subunit chloroplastic isoform X2	867	20	0	0.628	5	F:GO:0000166; F:GO:0005515; P:GO:0006464; F:GO:0016301		F:GO:0005515; F:GO:0008270; F:GO:0004672; F:GO:0005524; P:GO:0006468
contig71908_3	pentatricopeptide repeat-containing protein At1g18900-like	886	20	0	0.769	0	-		no GO terms
contig72702_1	ubiquitin carboxyl-terminal hydrolase 8	776	20	0	0.7055	3	P:GO:0009056; P:GO:0006464; F:GO:0016787	-	F:GO:0036459; P:GO:0016579; P:GO:0006511
contig21645_2	histidine kinase 1	1000	20	0	0.815	14	P:GO:0009791; P:GO:0006464; F:GO:0004872; F:GO:0004871; C:GO:0005622; C:GO:0005886; P:GO:0006950; P:GO:0000003; F:GO:0003676; P:GO:0009628; F:GO:0016301	EC:2.7.3	P:GO:0016310; F:GO:0016772; P:GO:0007165; F:GO:0000155
contig68095_1	PREDICTED: uncharacterized protein LOC104895461	931	20	0	0.74	0	-		no GO terms
contig77564_2	protein STICHEL-like 3	966	20	0	0.776	5	F:GO:0000166; F:GO:0003677; P:GO:0009058; F:GO:0016740; P:GO:0006259; C:GO:0005622	-	F:GO:0003887; P:GO:0006260; F:GO:0005524; C:GO:0009360; F:GO:0003677
contig21452_1	myosin-17-like isoform X1	909	20	0	0.8855	22	P:GO:0009790; P:GO:0009653; P:GO:0006810; P:GO:0007049; F:GO:0003774; F:GO:0000166; P:GO:0009606; P:GO:0009628; C:GO:0005856; F:GO:0005515; P:GO:0009908; P:GO:0016043; P:GO:0030154; P:GO:0016049	-	F:GO:0005515; C:GO:0016459; F:GO:0003774; F:GO:0005524
contig68736_1	MND1-interacting protein 1-like	732	20	0	0.7605	2	F:GO:0005515	-	F:GO:0008270; F:GO:0005515
contig116905_1	protein PHOTOPERIOD-INDEPENDENT EARLY FLOWERING 1 isoform X2	1042	20	0	0.8225	20	P:GO:0009790; P:GO:0009653; P:GO:0007049; P:GO:0006950; F:GO:0000166; C:GO:0005634; F:GO:0003677; P:GO:0009607; P:GO:0009605; P:GO:0009908; C:GO:0005618; P:GO:0016043; P:GO:0030154; F:GO:0016787	-	F:GO:0005524
contig66591_1	BTB POZ and MATH domain-containing protein 4-like	154	20	7.01006e-102	0.8585	0	-		no GO terms
contig69687_2	DDB1- and CUL4-associated factor homolog 1	715	20	0	0.7805	5	F:GO:0005515; P:GO:0009791	-	F:GO:0005515
contig72275_2	T-box transcription factor isoform 1	1021	20	0	0.594	0	-		no GO terms
contig68651_1	Calcium and calcium calmodulin-dependent serine threonine-protein kinase isoform 1	708	20	0	0.843	3	F:GO:0016301; C:GO:0005886	-	no GO terms
contig93822_3	protein SCAR3 isoform X2	1022	20	0	0.5005	3	C:GO:0005856; P:GO:0030036; F:GO:0003779		no IPS match
contig99122_3	protein QUIRKY	976	20	0	0.879	15	P:GO:0009790; P:GO:0007165; P:GO:0006464; P:GO:0009653; C:GO:0005886; P:GO:0006950; P:GO:0009628; F:GO:0005515; P:GO:0009908	-	F:GO:0005515
contig67996_2	protein STRUBBELIG-RECEPTOR FAMILY 3-like	824	20	0	0.779	5	F:GO:0000166; F:GO:0005515; C:GO:0016020; P:GO:0006464; F:GO:0016301	-	F:GO:0005515; F:GO:0004672; P:GO:0006468; F:GO:0005524
contig69266_1	golgin candidate 6	915	20	0	0.8565	12	P:GO:0009056; P:GO:0009791; P:GO:0006464; C:GO:0005794; P:GO:0009058; F:GO:0005488; P:GO:0006139; F:GO:0005215; P:GO:0005975; P:GO:0009628; C:GO:0016020; P:GO:0016043; C:GO:0005829	-	C:GO:0000139; P:GO:0048280; P:GO:0006886; C:GO:0005737; C:GO:0016020; F:GO:0008565; P:GO:0048193; F:GO:0005488
contig77980_3	histidine kinase 2-like isoform X1	1001	20	0	0.7925	24	P:GO:0009056; P:GO:0006464; F:GO:0004872; F:GO:0004871; P:GO:0006810; C:GO:0005622; C:GO:0005886; P:GO:0006950; P:GO:0040007; P:GO:0009628; F:GO:0005515; P:GO:0009908; P:GO:0009719; F:GO:0016301	EC:2.7.3	P:GO:0016310; F:GO:0016772; P:GO:0007165; F:GO:0000155
contig139783_1	microtubule-associated protein TORTIFOLIA1	847	20	0	0.6625	6	F:GO:0005515; P:GO:0016043; P:GO:0009058; P:GO:0006139	-	F:GO:0005515; F:GO:0005488
contig66574_1	potassium transporter 11	593	20	0	0.9095	3	C:GO:0016020; F:GO:0005215; P:GO:0009987	-	C:GO:0016020; F:GO:0015079; P:GO:0071805
contig68228_2	sister chromatid cohesion protein PDS5 homolog A isoform X2	707	20	0	0.6115	1	F:GO:0005488		F:GO:0005488
contig67221_2	pentatricopeptide repeat-containing protein mitochondrial-like	494	20	0	0.77	0	-		no GO terms
contig85366_1	protein FAR1-RELATED SEQUENCE 6-like	251	20	4.56901e-78	0.592	1	P:GO:0009058; P:GO:0006139		P:GO:0006355
contig115540_2	potassium channel AKT1-like	900	20	0	0.7525	6	P:GO:0009628; F:GO:0005515; C:GO:0016020; F:GO:0005215; P:GO:0006950; P:GO:0009987	-	F:GO:0005249; P:GO:0006813; C:GO:0016020; F:GO:0005515; P:GO:0055085; F:GO:0005216; P:GO:0006811
contig67448_5	ABC transporter C family member 10-like	688	20	0	0.8405	6	F:GO:0000166; C:GO:0016020; F:GO:0005215; P:GO:0009987; F:GO:0016787	EC:1.3.1.74	C:GO:0016021; P:GO:0006810; P:GO:0055085; F:GO:0005524; F:GO:0042626; F:GO:0016887
contig67308_1	serine arginine repetitive matrix protein 1-like isoform X1	899	20	0	0.575	0	-		no GO terms
contig66729_1	brefeldin A-inhibited guanine nucleotide-exchange protein 2	915	20	0	0.869	4	P:GO:0007165; P:GO:0008152; F:GO:0005488	-	P:GO:0032012; F:GO:0005086; F:GO:0005488
contig79054_1	ARM repeat superfamily protein isoform 2	921	20	0	0.731	1	F:GO:0005488		F:GO:0005488
contig77884_1	DNA (cytosine-5)-methyltransferase CMT3	881	20	0	0.766	8	P:GO:0016043; P:GO:0006464; F:GO:0003682; P:GO:0009058; F:GO:0016740; P:GO:0006259; P:GO:0040029	-	F:GO:0008168; F:GO:0003682
contig66891_1	serine threonine-protein kinase ATM-like	836	20	0	0.7755	1	F:GO:0000166		no IPS match
contig72098_1	RNA-dependent RNA polymerase 6	472	20	0	0.8575	12	P:GO:0009875; P:GO:0009058; P:GO:0006139; P:GO:0006950; P:GO:0040029; F:GO:0000166; F:GO:0003676; C:GO:0005634; P:GO:0009607; P:GO:0009605; P:GO:0009908; F:GO:0016740	EC:2.7.7.48	F:GO:0003968
contig18603_2	symplekin-like isoform X3	845	20	0	0.732	0	-		no GO terms
contig68794_2	callose synthase 11-like	1008	20	0	0.8755	7	P:GO:0005975; P:GO:0007275; P:GO:0016043; P:GO:0009058; F:GO:0016740; C:GO:0005886; P:GO:0007049; P:GO:0000003	EC:2.4.1.34	C:GO:0016020; P:GO:0006075; F:GO:0003843; C:GO:0000148
contig18322_1	PREDICTED: uncharacterized protein LOC104889952	873	20	0	0.765	2	F:GO:0003824	-	no GO terms
contig95724_1	CAG repeat protein 32	973	20	0	0.7175	3	F:GO:0003677; F:GO:0004386; P:GO:0008152		no GO terms
contig16231_1	probable beta-D-xylosidase 6	773	20	0	0.7835	5	P:GO:0005975; C:GO:0016020; C:GO:0005773; F:GO:0016787	EC:3.2.1.37	F:GO:0004553; P:GO:0005975
contig66450_2	retrovirus-related Pol polyprotein from transposon TNT 1-94 isoform X6	520	20	6.71307e-123	0.6455	2	F:GO:0003676; P:GO:0006259		P:GO:0015074; F:GO:0003676
contig100865_1	callose synthase 7	969	20	0	0.7945	5	P:GO:0005975; P:GO:0009058; F:GO:0016740; C:GO:0005886; P:GO:0009987	EC:2.4.1.34	C:GO:0000148; F:GO:0003843; P:GO:0006075; C:GO:0016020
contig69661_1	probable copper-transporting ATPase HMA5	769	20	0	0.8865	6	F:GO:0000166; C:GO:0016020; F:GO:0005215; P:GO:0006950; P:GO:0009987; F:GO:0016787	EC:3.6.3.4	C:GO:0016021; P:GO:0006812; F:GO:0019829; F:GO:0046872; P:GO:0030001; F:GO:0000166
contig67036_1	formin-like protein 5	830	20	0	0.817	3	F:GO:0005198	-	no GO terms
contig67282_2	dentin sialophosphoprotein isoform X2	857	20	0	0.5185	1	P:GO:0008150		no GO terms
contig17652_1	lipoxygenase chloroplastic	914	20	0	0.8195	9	F:GO:0005515; F:GO:0003824; P:GO:0006629; P:GO:0009058; C:GO:0005886; C:GO:0009536; P:GO:0006950; P:GO:0009987	EC:1.13.11.12	F:GO:0046872; F:GO:0016702; P:GO:0055114; F:GO:0016491; F:GO:0005515
contig15223_1	DNA annealing helicase and endonuclease ZRANB3	958	20	0	0.729	3	F:GO:0003676; F:GO:0000166; F:GO:0004518	-	F:GO:0005524; F:GO:0004519; F:GO:0003676
contig66990_1	dynamin-2A-like	917	20	0	0.873	3	F:GO:0000166; F:GO:0016787	-	F:GO:0005525; F:GO:0003924
contig66596_2	replication protein A 70 kDa DNA-binding subunit A	872	20	0	0.719	6	C:GO:0005634; F:GO:0003677; P:GO:0009058; P:GO:0006259; P:GO:0006950	-	F:GO:0003676; F:GO:0008270; P:GO:0006310; F:GO:0003677; P:GO:0006260; C:GO:0005634; P:GO:0006281
contig71229_1	Armadillo beta-catenin-like C2 calcium lipid-binding domain protein isoform 1	827	20	0	0.895	4	P:GO:0005975; F:GO:0005515; P:GO:0016043; P:GO:0009653; P:GO:0009058; C:GO:0005886; P:GO:0016049	-	F:GO:0005515; F:GO:0005488
contig69043_3	formin-like protein 1	720	20	0	0.8775	5	F:GO:0005515; C:GO:0005618; P:GO:0016043; C:GO:0005886	-	no GO terms
contig68635_3	serine threonine-protein kinase prpf4B	389	20	0	0.9415	3	F:GO:0000166; P:GO:0006464; F:GO:0016301	-	F:GO:0005524; F:GO:0004672; P:GO:0006468
contig66498_1	protein FAR-RED IMPAIRED RESPONSE 1-like	172	20	1.10002e-30	0.519	0	-		no GO terms
contig67076_2	hypothetical protein PRUPE_ppa000160mg	887	20	5.57064e-54	0.5435	0	-		no GO terms
contig72212_4	protein transport protein SEC16B homolog	896	20	0	0.681	1	P:GO:0016043; P:GO:0006810		P:GO:0048208
contig79150_2	protein STICHEL-like 3	954	20	0	0.7755	6	F:GO:0000166; F:GO:0003677; P:GO:0009058; F:GO:0016740; P:GO:0006259; C:GO:0005622	EC:2.7.7.7	F:GO:0003887; P:GO:0006260; C:GO:0009360; F:GO:0005524; F:GO:0003677
contig67512_1	probable leucine-rich repeat receptor-like protein kinase At2g33170	790	20	0	0.8015	10	F:GO:0000166; F:GO:0005515; C:GO:0016020; P:GO:0006464; F:GO:0004871; F:GO:0016301; C:GO:0005622	EC:2.7.11.25; EC:2.7.11; EC:1.3.1.74	F:GO:0005515
contig69832_1	probable copper-transporting ATPase HMA5	966	20	0	0.8625	6	F:GO:0000166; C:GO:0016020; F:GO:0005215; P:GO:0009987; F:GO:0016787	EC:3.6.3.4	C:GO:0016021; F:GO:0019829; P:GO:0006812; P:GO:0030001; F:GO:0046872; F:GO:0000166; F:GO:0005507
contig67851_2	protein FAR1-RELATED SEQUENCE 6-like	494	20	2.0262e-177	0.738	1	P:GO:0009058; P:GO:0006139		P:GO:0006355
contig15491_2	protein FAR1-RELATED SEQUENCE 6-like	410	20	1.0848e-108	0.6535	1	P:GO:0009058; P:GO:0006139		P:GO:0006355
contig69412_1	receptor-like protein kinase FERONIA	927	20	0	0.608	5	F:GO:0000166; P:GO:0006464; F:GO:0016301; P:GO:0006950	-	F:GO:0005524; P:GO:0006468; F:GO:0004672
contig68851_2	dentin sialophosphoprotein	889	20	0	0.497	0	-		no GO terms
contig68530_1	cellulose synthase A catalytic subunit 1 [UDP-forming]	890	20	0	0.923	9	P:GO:0005975; P:GO:0016043; P:GO:0009058; F:GO:0005488; F:GO:0016740; C:GO:0005886	EC:2.4.1.12	F:GO:0016760; C:GO:0016020; P:GO:0030244
contig116676_1	increased DNA methylation 1	752	20	0	0.7275	2	F:GO:0005515	-	F:GO:0005515; F:GO:0008270
contig15331_4	disease resistance protein RGA3	648	20	4.77871e-141	0.547	2	F:GO:0000166; F:GO:0005515		F:GO:0043531; F:GO:0005515
contig71527_2	Transducin WD40 repeat-like superfamily isoform 1	932	20	0	0.7075	1	F:GO:0005515		F:GO:0005515
contig76912_1	acyl- dehydrogenase family member 10	830	20	0	0.8345	6	F:GO:0000166; P:GO:0009607; P:GO:0009605; F:GO:0003824; P:GO:0007275; P:GO:0030154; P:GO:0009653; P:GO:0016049	EC:1.3.99.3	F:GO:0016627; P:GO:0055114; F:GO:0003995; F:GO:0050660; P:GO:0008152
contig139079_3	PREDICTED: uncharacterized protein LOC104896172	166	2	2.57554e-19	0.515	0	-		no IPS match
contig69377_4	PREDICTED: uncharacterized protein LOC104905114	236	20	1.64075e-76	0.5665	0	-		no GO terms
contig16000_3	PREDICTED: uncharacterized protein LOC104897316	348	20	2.5692e-63	0.5175	0	-		no GO terms
contig139066_1	multiple RNA-binding domain-containing protein 1	833	20	0	0.6835	2	F:GO:0000166; F:GO:0003676		F:GO:0003676; F:GO:0000166
contig69422_3	dihomomethionine N-hydroxylase- partial	184	20	1.87455e-54	0.6365	0	-		no GO terms
contig93937_2	oxysterol-binding protein 1C-like isoform X1	819	20	0	0.8925	0	-		no GO terms
contig115070_3	disease resistance protein RGA3	277	20	2.89747e-57	0.5495	5	F:GO:0043531; F:GO:0016787; P:GO:0008152; P:GO:0006470; F:GO:0004721		no GO terms
contig71235_1	pentatricopeptide repeat-containing protein At2g13600-like	209	20	3.02242e-120	0.7465	1	F:GO:0005515		F:GO:0005515
contig75596_1	2-oxoglutarate mitochondrial-like	950	20	0	0.939	6	P:GO:0006091; F:GO:0003824; F:GO:0005488	EC:1.2.4.2	F:GO:0030976; F:GO:0004591; P:GO:0006099; P:GO:0055114; P:GO:0008152; F:GO:0016624
contig139058_1	zinc finger MYM-type protein 1-like	566	20	0	0.781	1	F:GO:0003676		F:GO:0003676
contig18484_1	probable mediator of RNA polymerase II transcription subunit 26b	481	20	0	0.6865	3	C:GO:0005634; F:GO:0003677; P:GO:0009058; P:GO:0006139	-	P:GO:0006351; C:GO:0005634; F:GO:0003677
contig20605_1	60S ribosomal protein	803	20	0	0.756	4	F:GO:0005198; C:GO:0005840; P:GO:0006412	-	P:GO:0006412; C:GO:0005840; C:GO:0005622; F:GO:0003735
contig67153_1	ATP-dependent zinc metalloprotease	868	20	0	0.914	10	F:GO:0000166; P:GO:0009790; P:GO:0019538; P:GO:0009791; P:GO:0016043; P:GO:0006139; C:GO:0005886; C:GO:0009536; F:GO:0016787	EC:3.4.24	F:GO:0005524
contig67229_2	receptor-like serine threonine-protein kinase ALE2	731	20	0	0.7265	3	F:GO:0000166; P:GO:0006464; F:GO:0016301	-	P:GO:0006468; F:GO:0004672; F:GO:0005524
contig67275_1	protein FAR1-RELATED SEQUENCE 6-like	762	20	0	0.6485	2	P:GO:0009058; F:GO:0005488; P:GO:0006139		P:GO:0006355; F:GO:0008270
contig78313_1	PREDICTED: uncharacterized protein LOC104890993	890	1	2.5106e-99	0.52	0	-		no IPS match
contig115705_3	DNA ligase 1-like	844	20	0	0.873	7	F:GO:0000166; F:GO:0003677; F:GO:0003824; P:GO:0009058; P:GO:0006259; P:GO:0006950	EC:6.5.1.1	F:GO:0005524; P:GO:0006281; P:GO:0006310; F:GO:0003910; P:GO:0071897; F:GO:0003677; P:GO:0051103; F:GO:0003909
contig17889_1	BTB POZ domain-containing protein At1g30440	628	20	0	0.915	7	F:GO:0005515; F:GO:0003824; C:GO:0005886; P:GO:0006950	-	F:GO:0005515; P:GO:0006979; P:GO:0055114; F:GO:0004601; F:GO:0020037
contig75346_5	protein TIME FOR COFFEE-like	824	20	0	0.6295	7	P:GO:0042752; P:GO:0009737; P:GO:0009414; P:GO:0032502; P:GO:0006979; P:GO:0005982; C:GO:0005634		no GO terms
contig78467_1	neutral ceramidase	783	20	0	0.879	0	-		no GO terms
contig66553_2	disease resistance protein RGA3	320	20	4.2284e-130	0.6875	1	F:GO:0000166		F:GO:0043531
contig67597_1	60S ribosomal protein	866	20	0	0.7675	4	F:GO:0005198; C:GO:0005840; P:GO:0006412	-	C:GO:0005622; C:GO:0005840; F:GO:0003735; P:GO:0006412
contig72580_1	probable inactive leucine-rich repeat receptor-like protein kinase At3g03770	767	20	0	0.7175	4	F:GO:0000166; F:GO:0005515; P:GO:0006464; F:GO:0016301	-	P:GO:0006468; F:GO:0004672; F:GO:0005515; F:GO:0005524
contig69201_2	calcium-dependent protein kinase 2-like	260	20	0	0.8885	5	F:GO:0000166; P:GO:0006464; F:GO:0016301; C:GO:0005886	-	F:GO:0005509; F:GO:0004672; P:GO:0006468; F:GO:0005524
contig71153_2	PREDICTED: uncharacterized protein LOC104423568	276	20	1.84478e-66	0.609	2	F:GO:0003674; P:GO:0008150		no GO terms
contig66466_1	Endonuclease or glycosyl hydrolase with C2H2-type zinc finger isoform 1	662	20	6.43165e-99	0.8605	6	F:GO:0003676; C:GO:0005777; F:GO:0004518	-	F:GO:0003676; F:GO:0008270; C:GO:0005777; P:GO:0010468
contig66615_2	guanylate-binding protein 4- partial	170	20	1.10216e-41	0.61	1	F:GO:0005488	-	no GO terms
contig66919_1	probable ATP-dependent DNA helicase CHR12	951	20	0	0.868	2	F:GO:0000166; F:GO:0005515	-	F:GO:0005524
contig139182_1	SPX domain-containing membrane protein At4g22990	699	19	0	0.8621	2	C:GO:0016020; P:GO:0006810; P:GO:0009987	-	C:GO:0016021; P:GO:0055085
contig71386_2	dnaJ homolog subfamily C member 14	440	20	0	0.8095	0	-		no GO terms
contig15104_2	protein FAR1-RELATED SEQUENCE 6-like	209	20	1.3408e-72	0.642	1	P:GO:0009058; P:GO:0006139		P:GO:0006355
contig15156_1	disease resistance RPP13-like protein 4	845	20	0	0.773	5	F:GO:0000166; C:GO:0005634; P:GO:0006950; F:GO:0016787	-	F:GO:0043531
contig66826_1	MORC family CW-type zinc finger protein 3-like	748	20	0	0.708	0	-		no GO terms
contig71883_2	protein SPA1-RELATED 2 isoform X1	929	20	0	0.6205	4	F:GO:0000166; F:GO:0005515; P:GO:0006464; F:GO:0016301	-	F:GO:0005515; F:GO:0004672; F:GO:0005524; P:GO:0006468
contig68468_1	probable beta-D-xylosidase 2	765	20	0	0.875	4	P:GO:0005975; C:GO:0005618; F:GO:0016787	EC:3.2.1.21	F:GO:0004553; P:GO:0005975
contig72074_2	superkiller viralicidic activity 2-like 2 isoform X1	836	20	0	0.923	26	P:GO:0009790; P:GO:0009056; P:GO:0006464; P:GO:0009058; P:GO:0006259; P:GO:0006810; P:GO:0006950; P:GO:0040029; F:GO:0000166; C:GO:0005634; P:GO:0009628; F:GO:0003723; P:GO:0009908; P:GO:0016043; P:GO:0030154; F:GO:0016787	EC:2.7.7	F:GO:0003724; P:GO:0006401; F:GO:0003723
contig71454_1	Lysine-specific demethylase 3B	678	20	0	0.5555	4	F:GO:0046872; F:GO:0008168; F:GO:0008270; P:GO:0032259		no GO terms
contig69738_2	PREDICTED: uncharacterized protein LOC104907084	1000	20	0	0.787	0	-		no GO terms
contig69211_1	protein FAR1-RELATED SEQUENCE 6-like	184	19	1.50867e-22	0.5411	2	P:GO:0006355; F:GO:0008270		no GO terms
contig18729_1	linoleate 13S-lipoxygenase 2- chloroplastic-like	916	20	0	0.826	5	F:GO:0005515; F:GO:0003824; P:GO:0006629; P:GO:0009058; P:GO:0009987	EC:1.13.11	F:GO:0016702; F:GO:0046872; P:GO:0055114; F:GO:0016491; F:GO:0005515
contig68391_3	nascent polypeptide-associated complex subunit muscle-specific form isoform X2	1011	2	5.89866e-55	0.77	0	-		no GO terms
contig71522_1	vacuolar proton ATPase a1-like	856	20	0	0.92	8	C:GO:0005768; C:GO:0016020; P:GO:0016043; C:GO:0005794; C:GO:0005773; F:GO:0005215	-	C:GO:0000220; P:GO:0015991; C:GO:0033179; F:GO:0015078
contig66932_2	puromycin-sensitive aminopeptidase isoform X1	888	20	0	0.9045	3	P:GO:0019538; F:GO:0005488; F:GO:0016787		F:GO:0008270; F:GO:0008237; P:GO:0006508
contig74986_1	sister chromatid cohesion 1 protein 4-like isoform X1	675	20	0	0.5965	4	C:GO:0005634; P:GO:0016043; P:GO:0007049	-	C:GO:0000228
contig66799_4	PREDICTED: uncharacterized protein LOC104903943 isoform X1	764	2	1.20763e-130	0.555	0	-		no IPS match
contig66514_1	serpin-ZX-like	116	20	8.69813e-56	0.854	3	C:GO:0005615; F:GO:0016740	-	C:GO:0005615
contig67010_2	glucose-1-phosphate adenylyltransferase large chloroplastic amyloplastic-like	517	20	0	0.887	7	F:GO:0000166; P:GO:0005975; P:GO:0006091; P:GO:0009058; F:GO:0016740; C:GO:0009536	EC:2.7.7.27	F:GO:0008878; P:GO:0005978; P:GO:0009058; F:GO:0016779
contig66382_4	protein FAR1-RELATED SEQUENCE 5-like	974	20	0	0.558	2	P:GO:0009058; F:GO:0005488; P:GO:0006139		P:GO:0006355; F:GO:0008270
contig75391_1	NADPH--cytochrome P450 reductase	692	20	0	0.8875	10	F:GO:0000166; P:GO:0019748; F:GO:0003824; C:GO:0016020; P:GO:0009719; C:GO:0005829; C:GO:0005783; P:GO:0006810; P:GO:0009987	EC:1.6.2.4	F:GO:0016491; P:GO:0055114; F:GO:0010181; F:GO:0005506; F:GO:0003958
contig80026_1	Glutamine--tRNA ligase	791	20	0	0.887	8	F:GO:0000166; C:GO:0005737; F:GO:0003824; P:GO:0006139; P:GO:0006412	EC:6.1.1.18	F:GO:0005524; P:GO:0043039; F:GO:0000166; C:GO:0005737; F:GO:0016876; F:GO:0004819; P:GO:0006425; F:GO:0004812; P:GO:0006418; P:GO:0006412
contig80906_1	acyl- dehydrogenase family member 10	830	20	0	0.8385	6	F:GO:0000166; P:GO:0009607; P:GO:0009605; F:GO:0003824; P:GO:0007275; P:GO:0030154; P:GO:0009653; P:GO:0016049	EC:1.3.99.3	P:GO:0055114; F:GO:0003995; F:GO:0016627; P:GO:0008152; F:GO:0050660
contig69088_2	protein ACCUMULATION AND REPLICATION OF CHLOROPLASTS 3	767	20	0	0.674	3	C:GO:0009536; P:GO:0009987; F:GO:0016787	-	F:GO:0003924
contig67098_3	protein FAR-RED ELONGATED HYPOCOTYL 3-like	800	20	4.03007e-155	0.553	1	P:GO:0009058; P:GO:0006139		P:GO:0006355
contig67272_1	serine threonine-protein kinase endoribonuclease IRE1a	882	20	0	0.6295	7	F:GO:0000166; F:GO:0005515; F:GO:0004518; P:GO:0006464; F:GO:0016301	-	P:GO:0006468; F:GO:0005524; F:GO:0004672; F:GO:0005515; F:GO:0004540; P:GO:0006397
contig88781_1	pleiotropic drug resistance protein 1-like	965	20	0	0.846	5	F:GO:0000166; C:GO:0016020; P:GO:0006810; F:GO:0016787	EC:3.6.1.3	C:GO:0016020; F:GO:0005524; F:GO:0016887
contig69640_1	auxin response factor 18-like	695	20	0	0.8275	5	C:GO:0005634; F:GO:0003677; F:GO:0005515; P:GO:0007165; P:GO:0009719; P:GO:0009058; P:GO:0006139	-	F:GO:0003677; P:GO:0006355; C:GO:0005634; P:GO:0009725; F:GO:0005515
contig70027_2	serine arginine repetitive matrix protein 1	871	20	4.69114e-111	0.77	1	P:GO:0006139	-	P:GO:0006397
contig22505_1	endoplasmic reticulum metallopeptidase 1	917	20	0	0.783	2	P:GO:0019538; F:GO:0016787	-	no GO terms
contig68938_1	vacuolar protein sorting-associated protein 35A-like	790	20	0	0.915	6	C:GO:0016020; F:GO:0005488; C:GO:0005622; F:GO:0005215	-	C:GO:0030904; P:GO:0015031; F:GO:0008565; P:GO:0042147; F:GO:0005488
contig15635_1	P-loop containing nucleoside triphosphate hydrolases superfamily	1004	20	0	0.682	2	F:GO:0016787; P:GO:0008152		no GO terms
contig71138_3	disease resistance protein RGA4 isoform X1	355	20	7.36725e-57	0.468	1	F:GO:0043531		no GO terms
contig67360_2	flowering time control protein FCA isoform X1	787	20	0	0.6575	3	F:GO:0000166; F:GO:0003723; F:GO:0005515	-	F:GO:0003723; F:GO:0005515; F:GO:0003676; F:GO:0000166
contig68571_2	ATP-dependent zinc metalloprotease FTSH chloroplastic mitochondrial	803	20	0	0.8745	14	P:GO:0019748; P:GO:0019538; P:GO:0009056; P:GO:0009058; C:GO:0009536; P:GO:0006950; P:GO:0009987; F:GO:0000166; P:GO:0009628; C:GO:0005739; C:GO:0016020; F:GO:0016787	EC:3.4.24; EC:3.6.4.3	C:GO:0016020; F:GO:0004222; F:GO:0005524; P:GO:0006508
contig74712_1	ATP-dependent DNA helicase PIF1-like	821	20	0	0.701	4	P:GO:0016043; P:GO:0006259; P:GO:0006950; F:GO:0016787	-	F:GO:0003678; P:GO:0006281; P:GO:0000723
contig69787_1	E3 SUMO-protein ligase pli1 isoform X1	898	20	0	0.5805	2	F:GO:0005488; F:GO:0016740		F:GO:0008270; F:GO:0019789
contig70381_3	probable inorganic phosphate transporter 1-4	680	20	1.98562e-112	0.5065	0	-		no GO terms
contig71148_2	PREDICTED: LOW QUALITY PROTEIN: uncharacterized protein LOC107027526	402	20	0	0.674	0	-		no GO terms
contig79672_1	probable inactive leucine-rich repeat receptor-like protein kinase At3g03770	786	20	0	0.765	7	F:GO:0000166; C:GO:0016020; P:GO:0006464; F:GO:0016301	-	P:GO:0006468; F:GO:0004672; F:GO:0005524
contig68521_1	probable galactinol--sucrose galactosyltransferase 6	861	20	0	0.8615	2	F:GO:0003824	-	no GO terms
contig69373_1	probable linoleate 9S-lipoxygenase 5 isoform X2	899	20	0	0.8745	10	P:GO:0009607; F:GO:0005515; P:GO:0009605; F:GO:0003824; P:GO:0009791; P:GO:0006629; P:GO:0009653; P:GO:0009058; C:GO:0009536; P:GO:0006950; P:GO:0009987	-	P:GO:0055114; F:GO:0046872; F:GO:0016702; F:GO:0016491; F:GO:0005515
contig79558_1	protein EMBRYONIC FLOWER 1 isoform X2	729	4	0	0.5575	0	-		no IPS match
contig67671_1	myosin-9 isoform X2	851	20	0	0.6585	0	-		no GO terms
contig66789_1	PREDICTED: uncharacterized protein LOC104893440	464	20	5.7868e-166	0.641	0	-		no GO terms
contig66967_2	CTP synthase-like	715	20	0	0.896	7	F:GO:0000166; F:GO:0003824; C:GO:0005829; P:GO:0009058; P:GO:0006139	EC:6.3.4.2	P:GO:0006221; F:GO:0003883
contig71643_1	aspartate chloroplastic	122	20	7.30952e-29	0.8205	20	P:GO:0009058; C:GO:0005576; F:GO:0016740; F:GO:0005488; C:GO:0009536; P:GO:0009987	EC:2.6.1.9; EC:2.6.1.57; EC:2.6.1.5; EC:2.6.1.1	F:GO:0008483; P:GO:0006520
contig69521_2	pre-mRNA-processing protein 40C	394	20	0	0.878	0	-		no GO terms
contig15189_1	linoleate 13S-lipoxygenase 2- chloroplastic-like	912	20	0	0.735	7	F:GO:0005515; F:GO:0003824; P:GO:0006629; P:GO:0009058; C:GO:0009536; P:GO:0009987; C:GO:0009579	EC:1.13.11.12	P:GO:0055114; F:GO:0016491; F:GO:0046872; F:GO:0016702; F:GO:0005515
contig68852_1	PREDICTED: uncharacterized protein LOC104909080	101	20	3.06478e-11	0.523	0	-		no IPS match
contig70518_1	---NA---	139	0	1	0	0	-		no IPS match
contig67318_2	pre-mRNA-splicing factor ATP-dependent RNA helicase PRP16	925	20	0	0.812	4	F:GO:0003676; F:GO:0000166; F:GO:0016787	-	F:GO:0003676; F:GO:0005524
contig71968_3	Heat shock protein with tetratricopeptide isoform 1	854	20	0	0.6235	1	F:GO:0005515		F:GO:0005515
contig67271_1	Autophagy isoform 1	555	20	0	0.6215	1	P:GO:0009056; P:GO:0009987		P:GO:0006914
contig81004_3	myosin-binding protein 3 isoform X2	670	20	0	0.557	4	P:GO:0055114; F:GO:0016705; F:GO:0020037; F:GO:0005506		no GO terms
contig68688_1	vacuolar protein sorting-associated protein 8 homolog isoform X1	861	20	0	0.7285	4	F:GO:0005515; P:GO:0006810	-	F:GO:0008270; F:GO:0005515; P:GO:0016192; P:GO:0006886
contig141167_1	disease resistance protein RGA3	933	20	0	0.532	1	F:GO:0000166		F:GO:0043531
contig66707_2	PREDICTED: uncharacterized protein LOC104887394	404	20	0	0.7255	0	-		no GO terms
contig66388_1	probable disease resistance protein At4g27220	253	20	2.03415e-58	0.633	2	F:GO:0000166; F:GO:0005515	-	F:GO:0043531; F:GO:0005515
contig67340_2	nucleobase-ascorbate transporter 12	713	20	0	0.845	10	C:GO:0005886; F:GO:0005215; P:GO:0009987	-	F:GO:0005215; P:GO:0006810; C:GO:0016020; P:GO:0055085
contig69593_2	alpha-glucosidase-like	896	20	0	0.785	6	C:GO:0005623; P:GO:0005975; F:GO:0030246; P:GO:0009987; F:GO:0016787	-	P:GO:0005975; F:GO:0004553; F:GO:0003824; F:GO:0030246
contig115012_1	protein FAR1-RELATED SEQUENCE 6-like	256	20	5.33337e-34	0.748	2	P:GO:0009058; F:GO:0005488; P:GO:0006139		P:GO:0006355; F:GO:0008270
contig71595_2	probable LRR receptor-like serine threonine-protein kinase At5g48740	907	20	0	0.7915	8	F:GO:0000166; P:GO:0005975; P:GO:0006464; P:GO:0009058; F:GO:0004871; F:GO:0016301; C:GO:0005622	EC:2.7.11.25; EC:2.7.11	P:GO:0006468; F:GO:0004672; F:GO:0005524
contig66802_1	lethal giant larvae protein homolog SRO77-like isoform X1	731	20	0	0.639	3	F:GO:0005515; C:GO:0016020; P:GO:0006810		P:GO:0016192; C:GO:0016021; F:GO:0005515
contig68891_1	PREDICTED: uncharacterized protein LOC104907427	877	20	0	0.7305	1	F:GO:0043621		no GO terms
contig42386_2	ATP-dependent zinc metalloprotease FTSH chloroplastic mitochondrial	806	20	0	0.8635	13	P:GO:0019748; P:GO:0019538; P:GO:0009056; P:GO:0009058; C:GO:0009536; P:GO:0006950; P:GO:0009987; F:GO:0000166; P:GO:0009628; C:GO:0005739; C:GO:0016020; F:GO:0016787	EC:3.4.24	F:GO:0004222; C:GO:0016020; F:GO:0005524; P:GO:0006508
contig18071_2	auxilin-like protein 1 isoform X2	992	15	5.30916e-119	0.5127	0	-		no GO terms
contig66917_4	serine threonine-protein phosphatase 7 long form homolog	265	20	1.40219e-39	0.587	0	-		no GO terms
contig71880_1	ARF guanine-nucleotide exchange factor GNOM	932	20	0	0.904	37	P:GO:0009790; P:GO:0019538; P:GO:0009056; P:GO:0009653; P:GO:0009058; F:GO:0005215; P:GO:0009606; C:GO:0005768; P:GO:0009908; P:GO:0007165; C:GO:0005886; P:GO:0007049; P:GO:0005975; F:GO:0005515; P:GO:0016043; P:GO:0030154; P:GO:0016049	-	F:GO:0005086; P:GO:0032012
contig67646_1	two-component response regulator ARR2 isoform X1	670	20	0	0.767	5	F:GO:0003677; F:GO:0003700; P:GO:0007165	-	P:GO:0000160; F:GO:0003677; P:GO:0007165; F:GO:0003700
contig77973_1	ARM repeat superfamily protein	828	20	0	0.803	1	F:GO:0005515		F:GO:0005515; F:GO:0005488
contig42078_4	cell division cycle protein 48 homolog	538	20	0	0.946	4	F:GO:0000166; P:GO:0009987; F:GO:0016787	EC:3.6.4.3	F:GO:0005524
contig69466_2	---NA---	136	0	1	0	0	-		no GO terms
contig66519_1	Chaperone protein dnaJ 49	361	20	0	0.823	0	-		no GO terms
contig67459_1	potassium transporter 12	839	20	0	0.8615	4	C:GO:0016020; C:GO:0009536; F:GO:0005215; P:GO:0009987	-	C:GO:0016020; F:GO:0015079; P:GO:0071805
contig66806_1	phosphoinositide phosphatase SAC1	919	20	0	0.8445	16	P:GO:0009056; P:GO:0007275; P:GO:0006464; C:GO:0005794; P:GO:0009653; P:GO:0009058; P:GO:0005975; P:GO:0006629; P:GO:0016043; P:GO:0030154; P:GO:0016049; F:GO:0016787	EC:3.1.3	F:GO:0042578
contig71589_1	Niemann-Pick C1 protein	983	20	0	0.8565	4	C:GO:0016020; F:GO:0004872; F:GO:0004871; P:GO:0006810	-	C:GO:0016020; F:GO:0008158; P:GO:0030301; C:GO:0016021
contig14994_1	PREDICTED: uncharacterized protein LOC104888388 isoform X2	112	2	1.96947e-21	0.75	0	-		no IPS match
contig67773_1	nuclear pore complex protein NUP133	916	20	0	0.794	1	C:GO:0009536	-	no GO terms
contig87849_1	sister chromatid cohesion 1 protein 4-like isoform X1	962	20	0	0.6195	1	C:GO:0005634		C:GO:0000228
contig92067_1	centromere-associated protein E	987	20	0	0.659	2	C:GO:0005773; P:GO:0010075		no GO terms
contig115670_2	pre-mRNA-splicing factor SYF1	910	20	0	0.8885	3	C:GO:0005634; F:GO:0005515; P:GO:0006139	-	C:GO:0005622; P:GO:0006396; F:GO:0005515
contig69676_2	nuclear cap-binding protein subunit 1	862	20	0	0.845	27	P:GO:0009790; P:GO:0007165; P:GO:0006464; P:GO:0009653; P:GO:0009058; P:GO:0006259; P:GO:0006810; P:GO:0007049; P:GO:0040029; P:GO:0006950; C:GO:0005634; P:GO:0009628; F:GO:0003723; F:GO:0005515; P:GO:0009908; P:GO:0009719; P:GO:0016043	-	F:GO:0005515; F:GO:0003723; P:GO:0016070; P:GO:0045292; C:GO:0005846; F:GO:0000339; P:GO:0051028; F:GO:0005488
contig15137_2	methyl- -binding domain protein 4-like	598	20	2.46858e-119	0.734	2	F:GO:0003824; P:GO:0006259; P:GO:0006950	-	F:GO:0003824; P:GO:0006281
contig69527_1	exportin-1-like isoform X1	899	20	0	0.9445	3	F:GO:0005515; P:GO:0006810; C:GO:0005622	-	F:GO:0005488
contig68379_2	Microspherule protein 1	823	20	0	0.553	1	F:GO:0005515		F:GO:0005515
contig69636_1	importin-4	759	20	0	0.9115	6	P:GO:0005975; P:GO:0019538; F:GO:0005515; P:GO:0009056; P:GO:0016043; C:GO:0005829; P:GO:0009058; P:GO:0006810	-	F:GO:0005488
contig71521_1	pentatricopeptide repeat-containing protein At3g08820	400	20	8.55377e-164	0.7075	1	F:GO:0005515		F:GO:0005515
contig100534_1	nuclear-pore anchor	961	20	0	0.711	1	P:GO:0006810		P:GO:0006606
contig14908_1	glutelin type-B 5-like	356	20	0	0.9115	1	F:GO:0003674	-	F:GO:0045735
contig67366_1	exocyst complex component SEC15B	802	20	0	0.8735	2	C:GO:0005737; P:GO:0006810; P:GO:0009987	-	P:GO:0006904; C:GO:0000145
contig87948_1	aluminum-activated malate transporter 4	597	20	0	0.742	1	P:GO:0006810		P:GO:0015743
contig15322_1	probable F-box protein At4g22030	105	20	1.73196e-29	0.6605	0	-		no IPS match
contig67739_2	cleavage and polyadenylation specificity factor subunit 6	712	20	0	0.804	2	F:GO:0000166; F:GO:0003676	-	F:GO:0003676; F:GO:0000166
contig15241_1	wall-associated receptor kinase 2-like	763	20	0	0.6725	6	F:GO:0000166; F:GO:0005515; P:GO:0006464; F:GO:0030246; F:GO:0016301	-	F:GO:0005509; P:GO:0006468; F:GO:0005524; F:GO:0004672; F:GO:0005515; F:GO:0030247
contig66700_3	PREDICTED: uncharacterized protein LOC104903146	356	20	1.14347e-121	0.647	1	F:GO:0005488		F:GO:0008270
contig68137_1	probable LRR receptor-like serine threonine-protein kinase At1g05700	906	20	0	0.623	4	F:GO:0000166; F:GO:0005515; P:GO:0006464; F:GO:0016301	-	F:GO:0004672; P:GO:0006468; F:GO:0005524; F:GO:0005515
contig69378_1	---NA---	113	0	1	0	0	-		no GO terms
contig84774_2	myb-like protein X isoform X1	860	20	3.49637e-107	0.595	1	C:GO:0016021		no GO terms
contig68580_1	phototropin-2	843	20	0	0.864	36	P:GO:0009791; P:GO:0006464; C:GO:0005794; P:GO:0009653; P:GO:0009058; F:GO:0000166; P:GO:0009606; P:GO:0009628; P:GO:0019748; P:GO:0006091; F:GO:0004872; F:GO:0004871; P:GO:0006139; P:GO:0006810; C:GO:0005886; P:GO:0005975; F:GO:0005515; P:GO:0009719; P:GO:0016043; P:GO:0015979; F:GO:0016301	EC:2.7.11.13; EC:2.7.3	F:GO:0004672; P:GO:0006468; F:GO:0005524; F:GO:0000155; P:GO:0000160
contig68667_1	glycine-rich domain-containing protein 1-like isoform X1	872	20	0	0.7285	0	-		no GO terms
contig67680_2	Phox-associated - nexin isoform 1	734	20	0	0.676	1	F:GO:0008289		F:GO:0035091
contig72661_2	NF-X1-type zinc finger protein NFXL1	341	20	0	0.8765	14	P:GO:0009058; P:GO:0006139; P:GO:0006950; F:GO:0000166; F:GO:0003676; C:GO:0005634; P:GO:0009607; F:GO:0003700; P:GO:0009628; P:GO:0009605	-	F:GO:0008270; C:GO:0005634; P:GO:0006355; F:GO:0003700
contig80935_1	tyrosine-sulfated glycopeptide receptor 1	596	20	0	0.753	6	F:GO:0000166; F:GO:0005515; C:GO:0016020; F:GO:0016301	-	F:GO:0005515
contig67641_1	tubulin--tyrosine ligase-like protein 12	862	20	0	0.8315	4	F:GO:0003824; P:GO:0006464; P:GO:0006810; C:GO:0009536	-	P:GO:0006464
contig69574_1	E3 ubiquitin-protein ligase UPL1-like isoform X1	845	20	0	0.855	3	P:GO:0006464; F:GO:0016740	-	F:GO:0004842
contig116484_2	B3 domain-containing transcription repressor VAL2-like isoform X1	900	20	0	0.674	7	P:GO:0009790; F:GO:0003677; P:GO:0009791; P:GO:0009058; P:GO:0006139	-	F:GO:0003677; F:GO:0008270
contig20717_1	autophagy-related protein 9	705	20	0	0.7415	1	P:GO:0006914		no GO terms
contig66491_2	F-box protein CPR30	405	20	8.55038e-108	0.531	3	P:GO:0008150; F:GO:0005515; C:GO:0005622	-	F:GO:0005515
contig71139_1	DDB1- and CUL4-associated factor 8	479	20	0	0.81	1	F:GO:0005515		F:GO:0005515
contig21215_2	PHD finger protein At1g33420	708	20	0	0.7705	2	F:GO:0005515	-	F:GO:0008270; F:GO:0005515
contig77659_1	transcriptional regulator ATRX-like	820	20	4.7565e-74	0.546	2	C:GO:0009507; P:GO:0010207		no GO terms
contig88367_1	F-box protein At3g54460 isoform X1	928	20	0	0.74	3	F:GO:0000166; F:GO:0005515	-	F:GO:0005515; F:GO:0008270; F:GO:0005524
contig80790_1	isoform 3	573	19	0	0.8647	1	F:GO:0003676	-	F:GO:0003676
contig66582_1	pentatricopeptide repeat-containing protein At4g20740	724	20	0	0.7995	1	F:GO:0005515		F:GO:0005515
contig14950_1	chloride channel protein CLC-f	768	20	0	0.8375	7	F:GO:0000166; C:GO:0016020; C:GO:0005794; C:GO:0009536; F:GO:0005215; P:GO:0009987	-	P:GO:0006821; P:GO:0055085; F:GO:0005247; C:GO:0016020; F:GO:0005216
contig81592_1	exocyst complex component EXO70B1	628	20	0	0.617	2	C:GO:0005737; P:GO:0006810; P:GO:0009987		C:GO:0000145; P:GO:0006887
contig91315_3	glutamic acid-rich	363	1	4.04334e-24	0.76	0	-		no IPS match
contig139118_1	probable disease resistance protein At4g27220	829	20	1.80152e-173	0.538	2	F:GO:0000166; F:GO:0005515	-	F:GO:0005515; F:GO:0043531
contig69119_2	MAR-binding filament-like protein 1	575	20	0	0.7465	1	P:GO:0008150	-	no GO terms
contig120217_4	probable methyltransferase PMT26	827	20	0	0.8025	4	C:GO:0005768; C:GO:0005737; C:GO:0005794; F:GO:0016740	-	F:GO:0008168
contig20127_1	ALG-2 interacting protein X	658	20	0	0.9055	3	F:GO:0005515; C:GO:0005829	-	F:GO:0005515
contig79942_5	zinc finger CCCH domain-containing protein 30-like	515	20	0	0.786	3	C:GO:0005634; C:GO:0005737; F:GO:0005488	-	F:GO:0046872
contig80200_1	DNA (cytosine-5)-methyltransferase CMT3	879	20	0	0.7575	11	P:GO:0009790; P:GO:0009791; P:GO:0006464; F:GO:0003682; P:GO:0009058; P:GO:0006259; P:GO:0040029; P:GO:0007049; C:GO:0005634; F:GO:0003677; P:GO:0016043; F:GO:0016740	EC:2.1.1.37	F:GO:0008168; F:GO:0003682
contig21003_1	lysine-specific demethylase REF6	848	20	0	0.58	1	F:GO:0005488		F:GO:0046872
contig19335_2	U4 U6 small nuclear ribonucleoprotein Prp3 isoform X1	746	20	0	0.794	2	C:GO:0005634; P:GO:0006139	-	P:GO:0000398; C:GO:0046540
contig66743_1	C2 domain-containing protein At1g53590-like	756	20	0	0.73	1	F:GO:0005515		F:GO:0005515
contig88451_1	metal-nicotianamine transporter YSL3-like isoform X1	662	20	0	0.9135	1	P:GO:0006810; P:GO:0009987	-	P:GO:0055085
contig139104_1	receptor-like protein kinase FERONIA	863	20	0	0.5985	3	F:GO:0000166; P:GO:0006464; F:GO:0016301	-	F:GO:0004672; P:GO:0006468; F:GO:0005524
contig72134_1	sister-chromatid cohesion protein 3	905	20	0	0.8325	19	P:GO:0009056; P:GO:0007275; P:GO:0009653; P:GO:0006259; P:GO:0006810; P:GO:0007049; P:GO:0000003; C:GO:0005634; F:GO:0003677; P:GO:0009606; P:GO:0009628; P:GO:0006629; P:GO:0016043; P:GO:0030154	-	F:GO:0005488
contig15072_2	PREDICTED: uncharacterized protein LOC104889595	287	20	2.3156e-63	0.6025	0	-		no GO terms
contig19124_1	potassium channel SKOR	841	20	0	0.846	4	F:GO:0005515; C:GO:0016020; F:GO:0005215; P:GO:0009987	-	F:GO:0005249; P:GO:0006813; C:GO:0016020; F:GO:0005515; P:GO:0006811; P:GO:0055085; F:GO:0005216
contig66561_1	receptor-like protein 12	947	20	0	0.5835	1	F:GO:0005515		F:GO:0005515
contig69776_1	MAR-binding filament-like protein 1	784	20	0	0.7295	1	P:GO:0008150	-	no GO terms
contig71337_1	chitobiosyldiphosphodolichol beta-mannosyltransferase-like isoform X1	269	20	4.78261e-151	0.839	2	F:GO:0016740	-	F:GO:0016757
contig73400_1	probable potassium transporter 13	730	20	0	0.7985	3	C:GO:0016020; F:GO:0005215; P:GO:0009987	-	P:GO:0071805; C:GO:0016020; F:GO:0015079
contig19244_1	long chain acyl- synthetase peroxisomal-like	696	20	0	0.876	9	C:GO:0005777; P:GO:0009607; P:GO:0009605; F:GO:0003824; P:GO:0009056; C:GO:0016020; P:GO:0006629; P:GO:0016043; P:GO:0006139; P:GO:0007049	EC:6.2.1.3	P:GO:0008152; F:GO:0003824
contig69585_1	protein PHR1-LIKE 1	455	20	0	0.6665	1	F:GO:0003677		F:GO:0003677
contig78349_4	BZIP protein	424	20	0	0.828	7	P:GO:0009908; P:GO:0016043; P:GO:0006464; P:GO:0009653; P:GO:0009058; P:GO:0006259; P:GO:0040029	-	no GO terms
contig66581_2	myb-like protein A isoform X2	550	20	0	0.618	0	-		no GO terms
contig68600_1	transcription factor GTE7-like	635	20	1.0919e-136	0.5595	1	F:GO:0005515		F:GO:0005515
contig67782_1	armadillo repeat-containing kinesin-like protein 3	715	20	0	0.88	8	F:GO:0000166; C:GO:0005856; F:GO:0005515; P:GO:0009987; F:GO:0003774	-	F:GO:0005524; F:GO:0008017; P:GO:0007018; F:GO:0003777; F:GO:0005515; C:GO:0005871; F:GO:0005488
contig82646_1	Transducin family protein WD-40 repeat family protein	754	20	0	0.7005	1	F:GO:0005515		F:GO:0005515
contig15750_1	kinesin-like protein KIF22 isoform X2	770	20	0	0.706	7	F:GO:0000166; C:GO:0005856; F:GO:0005515; P:GO:0009987; F:GO:0003774	-	F:GO:0005524; P:GO:0007018; F:GO:0003777; F:GO:0008017; C:GO:0005871
contig16259_2	translational activator GCN1	779	20	0	0.8935	1	F:GO:0005488		F:GO:0005488
contig18999_3	protein NBR1 homolog	798	20	0	0.5885	2	F:GO:0005515		F:GO:0005515; F:GO:0008270
contig18274_1	probable E3 ubiquitin-protein ligase HIP1 isoform X1	728	20	0	0.65	2	F:GO:0005515		F:GO:0005515; F:GO:0008270
contig67571_1	kinesin-1 isoform X1	798	20	0	0.813	8	F:GO:0000166; C:GO:0005856; F:GO:0005515; P:GO:0009987; F:GO:0003774	-	P:GO:0007018; F:GO:0005524; F:GO:0003777; F:GO:0008017; C:GO:0005871
contig66692_1	glutathione S-transferase zeta class-like	225	20	4.27442e-131	0.828	6	F:GO:0005515; C:GO:0005737; F:GO:0016740; P:GO:0009987	EC:5.2.1.2	F:GO:0005515; C:GO:0005737; P:GO:0009072; F:GO:0003824
contig80973_2	nucleolar MIF4G domain-containing protein 1	801	20	0	0.8575	4	F:GO:0003723; F:GO:0005515; P:GO:0007275; P:GO:0030154; P:GO:0006259; P:GO:0000003	-	F:GO:0005515; F:GO:0003723; F:GO:0005488
contig94615_2	serrate RNA effector molecule	743	20	0	0.84	12	P:GO:0007275; C:GO:0005829; C:GO:0005730; F:GO:0005488; P:GO:0006139; C:GO:0009536; P:GO:0040029; C:GO:0005654	-	F:GO:0046872
contig68430_3	beta-galactosidase 3	706	20	0	0.855	14	P:GO:0019748; P:GO:0005975; P:GO:0009056; P:GO:0007275; P:GO:0016043; P:GO:0009058; C:GO:0005576; F:GO:0030246; P:GO:0040007; F:GO:0016787	EC:3.2.1.23	F:GO:0004553; P:GO:0005975; F:GO:0030246
contig16050_1	---NA---	160	0	1	0	0	-		no GO terms
contig66616_1	flavonoid 3 -monooxygenase-like	180	20	4.78456e-67	0.719	4	F:GO:0003824; F:GO:0005488	-	P:GO:0055114; F:GO:0020037; F:GO:0005506; F:GO:0016705
contig69620_1	F-box LRR-repeat protein 4	890	20	0	0.6695	0	-		no GO terms
contig67708_1	G-type lectin S-receptor-like serine threonine-protein kinase At4g03230 isoform X1	887	20	0	0.627	4	F:GO:0000166; P:GO:0006464; P:GO:0009875; F:GO:0016301		F:GO:0005524; F:GO:0004672; P:GO:0006468; P:GO:0048544
contig67718_2	GRIP and coiled-coil domain-containing protein 2 isoform X4	947	20	0	0.5895	0	-		no IPS match
contig71446_1	tRNA (cytosine -C )-methyltransferase	663	20	0	0.749	5	F:GO:0003723; F:GO:0016740	-	F:GO:0016428; F:GO:0008168; F:GO:0003723
contig67182_1	uridine-cytidine kinase C-like	664	20	0	0.8565	8	F:GO:0000166; P:GO:0009607; P:GO:0009605; P:GO:0009058; F:GO:0016301; P:GO:0006139; P:GO:0006950; F:GO:0016787	EC:2.7.1.48; EC:3.6.1	P:GO:0008152; F:GO:0005524; F:GO:0016301
contig67132_1	small subunit processome component 20 homolog	881	20	0	0.73	1	F:GO:0005488		F:GO:0005488
contig17762_1	probable galactinol--sucrose galactosyltransferase 2	777	20	0	0.891	3	P:GO:0005975; P:GO:0009056; C:GO:0005575; F:GO:0016787	EC:3.2.1.22	no GO terms
contig66925_3	ENHANCER OF AG-4 protein 2 isoform X1	755	20	0	0.737	0	-		no GO terms
contig66863_1	G patch domain-containing protein 8-like isoform X2	656	20	9.5056e-133	0.6075	0	-		no GO terms
contig18713_1	translation initiation factor eIF-2B subunit epsilon	656	20	0	0.8015	5	F:GO:0005515; F:GO:0008135; F:GO:0016740	-	F:GO:0005515; F:GO:0005488
contig67590_2	histone-lysine N- H3 lysine-9 specific SUVH6-like	647	19	0	0.7658	6	C:GO:0005634; F:GO:0005515; P:GO:0016043; P:GO:0006464; F:GO:0016740	-	P:GO:0034968; F:GO:0018024; F:GO:0008270; C:GO:0005634; F:GO:0005515; F:GO:0042393; P:GO:0016571
contig71430_1	probable ADP-ribosylation factor GTPase-activating protein AGD14	691	20	0	0.6125	1	F:GO:0030234		F:GO:0005096
contig73017_2	E3 ubiquitin-protein ligase RNF14	666	20	0	0.8245	8	F:GO:0003676; P:GO:0005975; P:GO:0009607; F:GO:0005515; P:GO:0009605; P:GO:0006464; P:GO:0009058; F:GO:0016740	-	F:GO:0005515; F:GO:0008270; P:GO:0016567; F:GO:0004842
contig139541_2	nudix hydrolase 3	776	20	0	0.858	4	C:GO:0005829; C:GO:0005773; F:GO:0016787	-	F:GO:0016787
contig69510_1	chaperone protein 1	826	20	0	0.708	2	P:GO:0019538; F:GO:0016787		no GO terms
contig67844_2	pentatricopeptide repeat-containing protein At1g76280 isoform X2	715	20	0	0.7395	0	-		no GO terms
contig20592_2	pentatricopeptide repeat-containing protein At3g46610	749	20	0	0.736	1	F:GO:0005515		F:GO:0005515
contig69170_1	microtubule-associated protein futsch	924	20	0	0.6325	3	F:GO:0003674; P:GO:0008150; C:GO:0005886		no GO terms
contig69578_3	uncharacterized mitochondrial protein g00810-like	511	20	2.13206e-154	0.661	3	F:GO:0016301; F:GO:0003676; P:GO:0016310		no GO terms
contig116825_1	uncharacterized ATP-dependent helicase isoform X1	910	20	0	0.656	3	F:GO:0000166; F:GO:0005515	-	F:GO:0046872; F:GO:0005524; F:GO:0008270; F:GO:0005515
contig72556_3	G-type lectin S-receptor-like serine threonine-protein kinase At1g11410	823	20	0	0.711	6	F:GO:0000166; F:GO:0005515; P:GO:0006464; P:GO:0009875; F:GO:0016301	-	F:GO:0005524; P:GO:0006468; F:GO:0004672; P:GO:0048544; F:GO:0004674; F:GO:0005515
contig116038_1	serine threonine protein phosphatase 2A regulatory subunit B beta-like	539	20	0	0.934	1	F:GO:0005488	-	F:GO:0005509
contig78042_1	exocyst complex component SEC6	441	20	0	0.92	2	C:GO:0005737; P:GO:0006810; P:GO:0009987	-	P:GO:0006887; C:GO:0000145
contig117632_1	mechanosensitive ion channel protein 6-like	850	20	0	0.7265	2	C:GO:0016020; P:GO:0006810; P:GO:0009987		P:GO:0055085; C:GO:0016020
contig66709_1	two-component response regulator ARR10-like	426	20	2.83178e-46	0.441	1	P:GO:0007165		P:GO:0000160
contig73474_1	DNA repair protein complementing XP-C cells homolog isoform X1	594	20	0	0.7295	3	C:GO:0005634; F:GO:0003677; P:GO:0006259; P:GO:0006950	-	F:GO:0003677; C:GO:0005634; P:GO:0006289; F:GO:0003684
contig69517_2	probable isoleucine--tRNA mitochondrial isoform X1	538	20	0	0.8855	18	P:GO:0009790; P:GO:0006139; C:GO:0009536; P:GO:0006412; F:GO:0000166; P:GO:0009908; C:GO:0005739; P:GO:0006629; P:GO:0016043; C:GO:0005829; F:GO:0016787	EC:6.1.1.5	F:GO:0005524; F:GO:0004812; P:GO:0006418; F:GO:0000166
contig73507_1	serine threonine-protein phosphatase 6 regulatory ankyrin repeat subunit B-like	678	20	0	0.7375	1	F:GO:0005515		F:GO:0005515
contig72035_1	Zinc finger family isoform 1	681	20	0	0.6295	2	F:GO:0005515		F:GO:0005515; F:GO:0008270
contig69699_1	disease resistance RPP13-like protein 1	295	20	1.25992e-81	0.6345	1	F:GO:0043531		no GO terms
contig80519_1	structural maintenance of chromosomes protein 3	850	20	0	0.871	12	F:GO:0003682; P:GO:0006259; P:GO:0006950; P:GO:0007049; P:GO:0040029; F:GO:0000166; C:GO:0005634; P:GO:0009607; F:GO:0005515; P:GO:0009605; P:GO:0016043	-	F:GO:0005515; P:GO:0051276; C:GO:0005694; F:GO:0005524; F:GO:0003682; P:GO:0007064; C:GO:0008280; P:GO:0006281
contig66380_1	PREDICTED: uncharacterized protein LOC104906048	219	20	5.72073e-96	0.8205	0	-		no GO terms
contig80548_2	serine threonine-protein kinase TOUSLED	683	20	0	0.8485	12	F:GO:0000166; C:GO:0005634; F:GO:0005515; P:GO:0006464; P:GO:0016043; F:GO:0003682; P:GO:0006259; F:GO:0016301; C:GO:0009536; P:GO:0006950; P:GO:0007049	EC:2.7.11	P:GO:0006468; F:GO:0005524; F:GO:0004672
contig18549_1	ABC transporter B family member 19	929	20	0	0.961	26	P:GO:0007165; P:GO:0009653; P:GO:0009058; C:GO:0005886; F:GO:0005215; P:GO:0006950; F:GO:0000166; P:GO:0005975; P:GO:0009628; P:GO:0009606; P:GO:0009908; P:GO:0009719; P:GO:0016043; P:GO:0030154; P:GO:0016049; F:GO:0016787	EC:3.6.3.44	F:GO:0016887; F:GO:0005524; F:GO:0042626; P:GO:0006810; C:GO:0016021; P:GO:0055085
contig78345_1	protein RST1	724	20	0	0.6665	2	P:GO:0007275	-	no GO terms
contig21266_1	glutamate--tRNA cytoplasmic	721	20	0	0.85	12	F:GO:0000166; P:GO:0005975; F:GO:0003824; P:GO:0009056; P:GO:0016043; C:GO:0005829; P:GO:0006139; P:GO:0006412	EC:6.1.1.17; EC:6.1.1.18	C:GO:0005737; P:GO:0043039; F:GO:0016876; F:GO:0005524; F:GO:0000166; P:GO:0006424; F:GO:0004818; P:GO:0006418; F:GO:0004812; P:GO:0006412
contig70348_2	PREDICTED: uncharacterized protein LOC104886306, partial	185	20	6.2374e-74	0.7685	0	-		no GO terms
contig71909_1	Zinc finger isoform 2	817	20	0	0.585	1	F:GO:0003676		F:GO:0003676
contig94011_1	protein TIC 100	858	20	0	0.765	8	P:GO:0009790; C:GO:0016020; P:GO:0009791; P:GO:0016043; C:GO:0009536	-	no GO terms
contig67198_2	probable rhamnogalacturonate lyase B isoform X1	669	20	0	0.831	3	P:GO:0005975; F:GO:0003824; F:GO:0030246	-	P:GO:0005975; F:GO:0003824; F:GO:0030246
contig15770_1	disease resistance protein RGA3	731	20	0	0.567	2	F:GO:0003677; F:GO:0005515		F:GO:0003677; F:GO:0005515
contig18830_1	nucleolar complex protein 2 homolog	727	20	0	0.7805	4	F:GO:0003824	EC:1.11.1.7	no GO terms
contig66987_2	---NA---	105	0	1	0	0	-		no IPS match
contig69400_1	---NA---	104	0	1	0	0	-		no IPS match
contig72696_1	P-loop NTPase domain-containing protein LPA1 homolog 1-like isoform X1	732	20	0	0.791	2	F:GO:0016301	-	no GO terms
contig15546_1	ABC transporter A family member 2	948	20	0	0.7375	7	F:GO:0000166; P:GO:0019748; P:GO:0009056; C:GO:0016020; C:GO:0005576; F:GO:0005215; P:GO:0009987; F:GO:0016787	-	F:GO:0016887; F:GO:0005524; P:GO:0006810; F:GO:0005215; C:GO:0016021
contig71204_3	WD repeat-containing protein 7-like	405	20	0	0.842	2	C:GO:0005829; F:GO:0005488	-	F:GO:0005488
contig67032_1	disease resistance RPP13-like protein 1	938	20	9.3532e-105	0.582	1	F:GO:0043531		no GO terms
contig69388_1	nipped-B-like protein isoform X2	945	20	0	0.821	4	P:GO:0009790; P:GO:0009791; P:GO:0016043; F:GO:0005488; P:GO:0007049; P:GO:0000003	-	F:GO:0005488
contig79606_1	1-phosphatidylinositol-3-phosphate 5-kinase FAB1B	809	20	0	0.7025	4	P:GO:0006629; F:GO:0005488; F:GO:0016301	-	F:GO:0016307; P:GO:0046488
contig71641_2	methyl- -binding domain-containing protein 13 isoform X1	753	18	2.74946e-142	0.5383	3	C:GO:0005634; F:GO:0003677; F:GO:0005515		C:GO:0005634; F:GO:0003677; F:GO:0005515
contig115553_1	DNA (cytosine-5)-methyltransferase CMT2 isoform X1	843	20	0	0.749	4	F:GO:0003682; F:GO:0016740; P:GO:0006259; C:GO:0005622; P:GO:0040029	-	F:GO:0008168; F:GO:0003682
contig116723_1	LOW QUALITY PROTEIN: ATP-dependent zinc metalloprotease FTSH chloroplastic	403	20	1.58258e-158	0.8115	6	F:GO:0000166; P:GO:0019538; P:GO:0008219; C:GO:0016020; F:GO:0016787	EC:3.4.24	F:GO:0004222; F:GO:0005524; C:GO:0016021; F:GO:0008270
contig15399_2	protein FAR1-RELATED SEQUENCE 6-like	424	20	1.9074e-159	0.6905	1	P:GO:0009058; P:GO:0006139		P:GO:0006355
contig69558_1	rho GTPase-activating protein 7 isoform X1	726	20	0	0.8505	3	P:GO:0007165; F:GO:0030234	-	P:GO:0007165
contig72326_1	pentatricopeptide repeat-containing protein At2g06000	575	20	0	0.7125	0	-		no GO terms
contig87762_1	G-type lectin S-receptor-like serine threonine-protein kinase At1g11330	827	20	0	0.7145	5	F:GO:0000166; P:GO:0006464; P:GO:0009875; F:GO:0016301	-	F:GO:0004672; F:GO:0005524; P:GO:0006468; F:GO:0004674; P:GO:0048544
contig19541_1	---NA---	108	0	1	0	0	-		no GO terms
contig72975_1	nucleolar complex protein 3 homolog	819	20	0	0.7495	3	P:GO:0009058; F:GO:0005488; P:GO:0006810; P:GO:0006139	-	F:GO:0005488
contig71728_2	probable receptor-like protein kinase At2g42960	523	20	0	0.867	6	F:GO:0000166; P:GO:0006464; F:GO:0004871; F:GO:0016301; C:GO:0005622	EC:2.7.11.25; EC:2.7.11	F:GO:0004672; P:GO:0006468; F:GO:0005524
contig88172_1	probable LRR receptor-like serine threonine-protein kinase At4g37250	800	20	0	0.6805	4	F:GO:0000166; F:GO:0005515; P:GO:0006464; F:GO:0016301		P:GO:0006468; F:GO:0005524; F:GO:0004672; F:GO:0005515
contig18630_1	vacuolar protein sorting-associated protein 18 homolog	845	20	0	0.905	4	F:GO:0005488; P:GO:0006810; C:GO:0005622	-	P:GO:0006886; P:GO:0016192
contig15572_2	zinc finger MYM-type protein 1-like	234	20	8.12736e-109	0.744	0	-		no GO terms
contig79505_2	probable methyltransferase PMT26	523	20	2.09325e-170	0.644	1	F:GO:0016740		F:GO:0008168
contig20614_1	SWI SNF complex subunit SWI3C	759	20	0	0.718	2	F:GO:0003677; F:GO:0005515	-	F:GO:0005515; F:GO:0003677
contig66794_1	MORC family CW-type zinc finger protein 3-like	687	20	0	0.7365	8	P:GO:0007275; P:GO:0016043; P:GO:0009653; P:GO:0009058; P:GO:0006139; P:GO:0040029; P:GO:0007049	-	no GO terms
contig72262_1	GTP diphosphokinase chloroplastic isoform X1	871	20	0	0.81	6	F:GO:0016740; F:GO:0005488; P:GO:0006139; C:GO:0009536; F:GO:0016787	EC:2.7.6.5	P:GO:0015969; F:GO:0016597; P:GO:0008152
contig72719_1	probable inactive receptor kinase At5g58300	642	20	0	0.78	5	F:GO:0000166; F:GO:0005515; C:GO:0016020; P:GO:0006464; F:GO:0016301	-	F:GO:0005515; F:GO:0004672; P:GO:0006468; F:GO:0005524
contig115099_1	FK506-binding protein 5-like	166	20	7.67913e-41	0.5995	2	F:GO:0005488; P:GO:0006810	-	P:GO:0030001; F:GO:0046872
contig66929_1	sec1 family domain-containing protein MIP3	842	20	0	0.7565	1	P:GO:0006810; P:GO:0009987	-	P:GO:0016192; P:GO:0006904
contig67507_2	protein SUPPRESSOR OF GENE SILENCING 3-like	566	20	0	0.7995	6	P:GO:0009607; P:GO:0009605; P:GO:0009791; C:GO:0005829; C:GO:0005783; P:GO:0009058; P:GO:0006139; P:GO:0006950; P:GO:0040029	-	P:GO:0031047
contig67687_2	phosphoinositide phosphatase SAC6	596	20	0	0.8685	2	P:GO:0006464; F:GO:0016787	-	F:GO:0042578; F:GO:0052866
contig71992_1	Mono- di-acylglycerol lipase isoform 1	652	20	0	0.7925	2	P:GO:0009056; P:GO:0006629; F:GO:0016787	-	P:GO:0006629; P:GO:0016042
contig22883_2	serrate RNA effector molecule	743	20	0	0.8345	12	P:GO:0007275; C:GO:0005829; C:GO:0005730; F:GO:0005488; P:GO:0006139; C:GO:0009536; P:GO:0040029; C:GO:0005654	-	F:GO:0046872
contig67785_1	Transducin family protein WD-40 repeat family isoform 1	761	20	0	0.726	1	F:GO:0005515		F:GO:0005515
contig71809_2	probable serine threonine-protein kinase WNK5	294	20	1.19094e-143	0.597	6	F:GO:0016740; P:GO:0009987	-	no GO terms
contig80863_1	CHD3-type chromatin-remodeling factor PICKLE	680	20	0	0.913	8	F:GO:0000166; C:GO:0005634; P:GO:0007165; F:GO:0016740; F:GO:0016787	-	F:GO:0005524
contig139128_1	ultraviolet-B receptor UVR8	147	20	1.84911e-55	0.792	1	P:GO:0008150		no GO terms
contig69337_2	mechanosensitive ion channel protein 10-like	731	20	0	0.679	2	C:GO:0016020; P:GO:0006810; P:GO:0009987		C:GO:0016020; P:GO:0055085
contig88318_1	DNA polymerase V	880	20	0	0.8005	6	F:GO:0003677; P:GO:0009058; F:GO:0016740; P:GO:0006259	EC:2.7.7.7	F:GO:0003887; F:GO:0003677; P:GO:0006351; F:GO:0005488
contig22758_1	PREDICTED: uncharacterized protein LOC104889952	876	20	0	0.766	2	F:GO:0003824	-	F:GO:0003824
contig66728_1	formin-like protein 5	662	20	0	0.8165	7	C:GO:0005737; C:GO:0005618; P:GO:0009791; F:GO:0005198; P:GO:0016043; P:GO:0009653	-	no GO terms
contig98911_1	ATP-dependent Clp protease ATP-binding subunit clpA homolog chloroplastic	881	20	0	0.867	3	F:GO:0000166; P:GO:0019538; F:GO:0005515	-	F:GO:0005524; F:GO:0005515; P:GO:0019538
contig68390_1	subtilisin-like protease	783	20	0	0.834	3	P:GO:0019538; C:GO:0005618; F:GO:0016787	EC:3.4.21	P:GO:0006508; F:GO:0004252
contig15496_1	heterogeneous nuclear ribonucleoprotein 1-like	349	20	2.08799e-143	0.8095	4	F:GO:0000166; F:GO:0003676; C:GO:0005622	-	F:GO:0003676; F:GO:0000166
contig18665_1	exocyst complex component EXO70B1	626	20	0	0.6215	2	C:GO:0005737; P:GO:0006810; P:GO:0009987		C:GO:0000145; P:GO:0006887
contig22359_1	metallophosphoesterase At3g03305	731	20	0	0.7665	1	F:GO:0016787		F:GO:0016787
contig68483_1	auxin response factor 2-like	845	20	0	0.756	8	C:GO:0005634; F:GO:0003677; F:GO:0005515; P:GO:0009908; P:GO:0009719; P:GO:0009058; P:GO:0006139	-	F:GO:0003677; P:GO:0009725; P:GO:0006355; C:GO:0005634; F:GO:0005515
contig66512_2	disease resistance protein RGA3	636	20	0	0.5985	1	F:GO:0000166		F:GO:0043531
contig139212_2	PREDICTED: uncharacterized protein LOC104900417	584	20	0	0.696	0	-		no GO terms
contig87914_2	cellulose synthase A catalytic subunit 3 [UDP-forming]-like	807	20	0	0.9455	14	C:GO:0005794; P:GO:0009058; F:GO:0005488; C:GO:0005886; P:GO:0007049; P:GO:0005975; C:GO:0005768; C:GO:0005737; P:GO:0016043; F:GO:0016740	EC:2.4.1.12	F:GO:0016760; C:GO:0016020; P:GO:0030244
contig15334_1	LRR receptor-like serine threonine-protein kinase GSO1	818	20	0	0.7085	3	F:GO:0005515; P:GO:0007165; P:GO:0008152	-	F:GO:0005515
contig72896_1	alpha-L-fucosidase 2	840	20	0	0.8095	3	C:GO:0005576; F:GO:0016787	EC:3.2.1.63	F:GO:0004560; F:GO:0003824
contig67066_1	protein EFR3 homolog A	895	20	0	0.738	1	F:GO:0005488		F:GO:0005488
contig71658_2	HAT transposon superfamily	716	20	0	0.636	1	F:GO:0003676		F:GO:0003676
contig71776_2	probable serine threonine-protein kinase kinX isoform X3	824	20	9.07637e-59	0.6595	0	-		no GO terms
contig21209_2	U-box domain-containing protein 33-like	839	20	0	0.7265	5	F:GO:0000166; P:GO:0006464; F:GO:0016301	-	F:GO:0004842; P:GO:0016567; F:GO:0004672; P:GO:0006468; F:GO:0005524
contig67331_1	ABC transporter G family member 22 isoform X1	744	20	0	0.8745	4	F:GO:0000166; C:GO:0016020; F:GO:0016787	EC:3.6.1.3	F:GO:0005524; F:GO:0016887; C:GO:0016020
contig67455_3	PREDICTED: uncharacterized protein LOC104895726 isoform X1	906	20	0	0.615	0	-		no GO terms
contig69588_1	serine threonine-protein kinase-like protein CCR3	802	20	0	0.768	3	F:GO:0000166; P:GO:0006464; F:GO:0016301	-	P:GO:0006468; F:GO:0004672; F:GO:0005524
contig95457_1	maturase K	508	20	0	0.857	5	F:GO:0003723; P:GO:0006139; C:GO:0009536	-	P:GO:0006397
contig15401_2	ribonuclease H protein At1g65750	453	20	1.96866e-111	0.5985	0	-		no GO terms
contig67142_1	glutamic acid-rich	215	20	1.37801e-42	0.536	0	-		no GO terms
contig76253_1	tRNA (cytosine -C )-methyltransferase	805	20	0	0.7495	5	F:GO:0003723; F:GO:0016740	-	F:GO:0016428; F:GO:0008168; F:GO:0003723
contig77498_1	probable glycerophosphoryl diester phosphodiesterase 2	754	20	0	0.733	4	P:GO:0006629; F:GO:0016787	-	F:GO:0008081; P:GO:0006629; F:GO:0008889
contig71959_2	transcription factor LHW	665	20	0	0.604	1	F:GO:0005515		F:GO:0046983
contig72174_2	pentatricopeptide repeat-containing protein chloroplastic	736	20	0	0.8515	15	P:GO:0006091; P:GO:0009791; P:GO:0006464; P:GO:0009653; P:GO:0009058; P:GO:0006139; P:GO:0006810; C:GO:0009536; F:GO:0005515; P:GO:0016043; P:GO:0030154; P:GO:0015979	-	F:GO:0005515
contig69404_2	ribonuclease H protein At1g65750	346	20	5.11091e-101	0.603	0	-		no GO terms
contig83576_1	protein CHROMATIN REMODELING 4 isoform X1	908	20	0	0.6525	1	F:GO:0003677	-	F:GO:0003677
contig67231_2	probable beta-D-xylosidase 7	782	20	0	0.825	2	P:GO:0005975; F:GO:0016787	EC:3.2.1.21	F:GO:0004553; P:GO:0005975
contig68815_2	protein translocase subunit chloroplastic isoform X1	611	20	0	0.8535	6	F:GO:0000166; C:GO:0016020; P:GO:0006810; C:GO:0005622	-	C:GO:0016020; P:GO:0017038; P:GO:0006605; P:GO:0006886
contig70109_3	cell division cycle 5-like protein	632	20	0	0.837	7	F:GO:0003677; P:GO:0009607; P:GO:0009605; P:GO:0007165; C:GO:0009536; P:GO:0006950	-	no GO terms
contig76852_2	pentatricopeptide repeat-containing protein At1g18900-like	724	20	0	0.8045	0	-		no GO terms
contig66905_2	probable linoleate 9S-lipoxygenase 5	850	20	0	0.8005	5	F:GO:0005515; F:GO:0003824; P:GO:0006629; P:GO:0009058; P:GO:0009987	EC:1.13.11	P:GO:0055114; F:GO:0016491; F:GO:0046872; F:GO:0016702; F:GO:0005515
contig72841_1	probable LRR receptor-like serine threonine-protein kinase MRH1 isoform X2	681	20	0	0.669	4	F:GO:0000166; F:GO:0005515; P:GO:0006464; F:GO:0016301		P:GO:0006468; F:GO:0004672; F:GO:0005515; F:GO:0005524
contig19214_2	protein VAC14 homolog	723	20	0	0.8825	3	C:GO:0016020; P:GO:0006629; F:GO:0005488; C:GO:0005773; P:GO:0009987	-	C:GO:0070772; P:GO:0043550; F:GO:0005488
contig139766_1	glyoxysomal fatty acid beta-oxidation multifunctional protein MFP-a	723	20	0	0.9235	19	P:GO:0019748; P:GO:0019538; F:GO:0003824; P:GO:0009056; C:GO:0005618; P:GO:0006629; P:GO:0016043; C:GO:0005730; P:GO:0006950	EC:1.1.1.35; EC:4.2.1.74	P:GO:0008152; F:GO:0003824; F:GO:0003857; P:GO:0055114; P:GO:0006631; F:GO:0016491
contig69003_1	multiple RNA-binding domain-containing protein 1	806	20	0	0.7775	2	F:GO:0000166; F:GO:0003676	-	F:GO:0003676; F:GO:0000166
contig69766_2	glyoxysomal processing glyoxysomal	728	20	0	0.653	3	C:GO:0005777; P:GO:0019538; F:GO:0016787	-	no GO terms
contig19983_1	PREDICTED: uncharacterized protein LOC104892260 isoform X2	103	6	7.65664e-43	0.8317	0	-		no IPS match
contig22465_2	uncharacterized RNA methyltransferase pc1998	523	20	0	0.8555	2	F:GO:0016740; P:GO:0006139	EC:2.1.1	F:GO:0008168; P:GO:0006396; F:GO:0008173
contig71839_2	probable methyltransferase PMT5	623	20	0	0.848	2	F:GO:0016740	-	F:GO:0008168
contig81566_1	phototropin-1	912	20	0	0.843	25	P:GO:0006464; F:GO:0004872; C:GO:0005773; F:GO:0004871; P:GO:0006810; C:GO:0005886; F:GO:0000166; P:GO:0009606; P:GO:0009628; F:GO:0005515; P:GO:0016043; F:GO:0016301	EC:2.7.11; EC:2.7.3	F:GO:0005524; P:GO:0006468; F:GO:0004672; F:GO:0000155; P:GO:0000160
contig86387_1	protein POLLEN DEFECTIVE IN GUIDANCE 1	582	20	0	0.7425	4	P:GO:0008150	-	no GO terms
contig119597_2	disease resistance protein RGA3	437	20	3.42594e-155	0.6735	1	F:GO:0000166		F:GO:0043531
contig15311_2	PREDICTED: uncharacterized protein LOC104889299	169	20	1.56283e-69	0.713	0	-		no GO terms
contig67319_2	calcium-dependent protein kinase 1-like	598	20	0	0.86	5	F:GO:0000166; P:GO:0006464; F:GO:0016301	EC:2.7.11.17	P:GO:0006468; F:GO:0004672; F:GO:0005524; F:GO:0005509
contig69613_1	probable phosphoribosylformylglycinamidine chloroplastic mitochondrial	775	20	0	0.894	3	F:GO:0003824; P:GO:0009058; P:GO:0006139	EC:6.3.5.3	P:GO:0006189; F:GO:0004642
contig72607_2	cation calcium exchanger 4-like	652	20	0	0.795	5	F:GO:0004871; P:GO:0006810; C:GO:0005622; C:GO:0005886	-	C:GO:0016021; P:GO:0055085
contig76516_1	nuclease HARBI1	154	20	1.78969e-57	0.729	1	C:GO:0016021		no GO terms
contig70035_1	serine threonine-protein kinase endoribonuclease IRE1b-like isoform X1	865	20	0	0.639	7	F:GO:0000166; F:GO:0005515; F:GO:0004518; P:GO:0006464; F:GO:0016301	-	F:GO:0004672; F:GO:0005524; P:GO:0006468; F:GO:0005515; P:GO:0006397; F:GO:0004540
contig66965_1	nuclear pore complex protein NUP85	718	20	0	0.8395	19	P:GO:0009790; P:GO:0007165; P:GO:0006464; P:GO:0009653; P:GO:0009058; P:GO:0006810; P:GO:0006139; P:GO:0006950; C:GO:0005635; P:GO:0009628; P:GO:0009908; P:GO:0016043	-	no GO terms
contig67406_1	lysine-specific demethylase JMJ25-like isoform X1	810	20	0	0.6605	3	F:GO:0003677; F:GO:0005515	-	F:GO:0003677; F:GO:0008270; F:GO:0005515
contig66630_1	phosphate transporter PHO1 homolog 1	788	20	0	0.829	4	C:GO:0016020; P:GO:0006629; P:GO:0009058; P:GO:0006810; P:GO:0006139	-	C:GO:0016021
contig69780_1	DNA polymerase zeta catalytic subunit isoform X2	798	20	0	0.8655	8	F:GO:0000166; F:GO:0003677; F:GO:0004518; P:GO:0009058; F:GO:0016740; P:GO:0006259; C:GO:0005622; P:GO:0006950	EC:2.7.7.7	F:GO:0003676; F:GO:0000166; F:GO:0003887; F:GO:0008408; F:GO:0003677; P:GO:0019985; P:GO:0006281; C:GO:0016035
contig68934_1	beta-adaptin-like protein B	719	20	0	0.906	10	C:GO:0005634; F:GO:0005515; C:GO:0005737; C:GO:0005794; C:GO:0005886; F:GO:0005215	-	P:GO:0016192; P:GO:0006886; C:GO:0030131; C:GO:0030117; F:GO:0005488
contig88531_1	protein DDB_G0276689 isoform X2	507	20	0	0.8735	0	-		no GO terms
contig116355_1	carbon catabolite repressor protein 4 homolog 6 isoform X1	498	20	0	0.59	8	F:GO:0046872; P:GO:0006355; F:GO:0003723; C:GO:0005737; P:GO:0006351; F:GO:0004535; F:GO:0003824; C:GO:0005634		no GO terms
contig66523_1	hypothetical protein SOVF_185570, partial	193	6	1.52461e-25	0.5483	0	-		no IPS match
contig71419_1	pentatricopeptide repeat-containing protein mitochondrial-like	732	20	0	0.656	0	-		no GO terms
contig115086_4	cation H(+) antiporter 15	443	20	0	0.8535	8	C:GO:0016020; P:GO:0016043; P:GO:0030154; P:GO:0009653; P:GO:0009856; F:GO:0005215; P:GO:0016049	-	no GO terms
contig139053_1	pentatricopeptide repeat-containing protein At4g28010	734	20	0	0.6635	3	F:GO:0003674; P:GO:0048453; P:GO:0048451		no GO terms
contig67379_1	---NA---	453	0	1	0	0	-		no GO terms
contig72040_2	callose synthase 9	864	20	0	0.842	5	P:GO:0005975; P:GO:0009058; F:GO:0016740; C:GO:0005886; P:GO:0009987	EC:2.4.1.34	no GO terms
contig88126_1	Calcium-dependent lipid-binding family protein isoform 3	931	20	0	0.8065	0	-		no GO terms
contig19551_1	apoptotic chromatin condensation inducer in the nucleus	679	20	0	0.6375	5	F:GO:0000166; P:GO:0016043; P:GO:0006259; P:GO:0007049	-	F:GO:0000166
contig14941_1	lysM domain receptor-like kinase 3	415	20	0	0.7385	3	F:GO:0000166; P:GO:0006464; F:GO:0016301	-	F:GO:0005524; P:GO:0006468; F:GO:0004672
contig69702_1	probable L-type lectin-domain containing receptor kinase	696	20	0	0.7525	4	F:GO:0000166; P:GO:0006464; F:GO:0030246; F:GO:0016301	-	F:GO:0004672; P:GO:0006468; F:GO:0005524; F:GO:0030246
contig71276_2	vacuolar-sorting receptor 1-like	627	20	0	0.8705	1	F:GO:0005488	-	F:GO:0005509
contig17659_1	DNA gyrase subunit chloroplastic mitochondrial	734	20	0	0.91	5	F:GO:0000166; F:GO:0003677; P:GO:0016043; P:GO:0006259; C:GO:0005622; F:GO:0016787	EC:5.99.1.3	F:GO:0005524; F:GO:0003918; F:GO:0003677; P:GO:0006265; C:GO:0005694
contig67222_1	HAT and BED zinc finger domain-containing	746	20	0	0.7195	2	F:GO:0003677; F:GO:0005515	-	F:GO:0003677; F:GO:0046983; F:GO:0003676
contig67986_1	PREDICTED: uncharacterized protein LOC104902764	111	20	1.18364e-17	0.5915	0	-		no IPS match
contig70121_2	ethylene receptor isoform X1	741	20	0	0.9115	30	P:GO:0009791; P:GO:0006464; C:GO:0005783; P:GO:0009058; F:GO:0004872; F:GO:0004871; P:GO:0006950; F:GO:0000166; P:GO:0009607; P:GO:0009628; F:GO:0005515; P:GO:0009605; C:GO:0016020; P:GO:0009719; P:GO:0016043; F:GO:0016301	EC:2.7.3	F:GO:0016772; P:GO:0016310; F:GO:0005515; P:GO:0007165; F:GO:0000155; P:GO:0000160; F:GO:0038199; P:GO:0010105; C:GO:0005789; F:GO:0051740; P:GO:0050896; F:GO:0004673
contig71570_1	dipeptidyl-peptidase 5	727	20	0	0.857	5	P:GO:0006464; C:GO:0005829; P:GO:0009058; C:GO:0009536; F:GO:0016787	-	F:GO:0008236; P:GO:0006508
contig67685_1	anaphase-promoting complex subunit 4	776	20	0	0.8045	5	P:GO:0009790; C:GO:0005634; P:GO:0019538; F:GO:0005515; P:GO:0009056; P:GO:0009908; P:GO:0016043; P:GO:0007049	-	F:GO:0005515; P:GO:0030071; P:GO:0031145; C:GO:0005680
contig67801_1	pentatricopeptide repeat-containing protein At2g15820	801	20	0	0.76	3	F:GO:0004518	-	F:GO:0004519
contig70264_1	myb-like protein X isoform X1	814	20	2.88448e-76	0.6315	0	-		no GO terms
contig70777_4	probable disease resistance protein At4g27220	888	20	0	0.5545	2	F:GO:0000166; F:GO:0005515	-	F:GO:0043531; F:GO:0005515
contig98979_2	E3 SUMO-protein ligase SIZ1 isoform X1	679	20	0	0.6255	6	C:GO:0005634; P:GO:0007154; P:GO:0009991; P:GO:0006464; F:GO:0005488; F:GO:0016740; P:GO:0016049	-	F:GO:0008270; P:GO:0031668; P:GO:0016925; P:GO:0016049; C:GO:0005634; F:GO:0019789
contig17218_2	Regulator of chromosome condensation family with FYVE zinc finger domain isoform 1	801	20	0	0.886	5	C:GO:0005634; F:GO:0003677; F:GO:0003824	-	F:GO:0046872
contig67241_1	ubiquitin carboxyl-terminal hydrolase 25	671	20	0	0.6885	3	P:GO:0009056; P:GO:0006464; F:GO:0016787	-	F:GO:0036459; P:GO:0016579; P:GO:0006511
contig73087_1	mitotic spindle checkpoint protein MAD1	720	20	0	0.805	3	C:GO:0005635; P:GO:0009606; P:GO:0009628; P:GO:0009056; P:GO:0016043; P:GO:0006464; P:GO:0007049	-	P:GO:0007094
contig71804_2	pentatricopeptide repeat-containing protein mitochondrial	334	20	0	0.8275	5	F:GO:0004518; F:GO:0005488; C:GO:0009536	-	F:GO:0008270
contig74440_1	CSC1-like protein At1g32090	789	20	0	0.8825	3	C:GO:0005794; C:GO:0005886	-	C:GO:0016020
contig76723_1	P-loop containing nucleoside triphosphate hydrolases superfamily protein isoform 1	694	20	0	0.884	11	F:GO:0000166; C:GO:0005856; F:GO:0005515; C:GO:0005737; P:GO:0007275; P:GO:0016043; P:GO:0009058; P:GO:0006139; P:GO:0040007; F:GO:0003774	EC:3.6.4.4	F:GO:0003777; P:GO:0007018; C:GO:0005871; F:GO:0005524; F:GO:0008017
contig17770_2	coatomer subunit beta -2 isoform X1	853	20	0	0.959	5	F:GO:0005515; C:GO:0005737; C:GO:0016020; F:GO:0005198; P:GO:0006810	-	F:GO:0005515; F:GO:0005198; P:GO:0016192; C:GO:0030117; P:GO:0006886
contig20940_1	fimbrin-1	685	20	0	0.861	1	F:GO:0005515	-	F:GO:0005515
contig67047_1	structural maintenance of chromosomes protein 6B	879	20	0	0.745	5	F:GO:0000166; F:GO:0005515; P:GO:0016043; P:GO:0006259; C:GO:0005622; P:GO:0006950	-	P:GO:0006281; P:GO:0000724; C:GO:0030915; C:GO:0005694; F:GO:0005524; F:GO:0005515; P:GO:0051276
contig67627_1	PREDICTED: uncharacterized protein LOC104906048	230	20	1.65043e-114	0.81	0	-		no GO terms
contig15547_1	uncharacterized membrane protein YMR155W-like	602	20	0	0.7945	3	C:GO:0016020; P:GO:0006810; P:GO:0009987	-	no GO terms
contig66710_1	general transcription factor 3C polypeptide 3 isoform X1	210	20	4.12701e-35	0.7515	1	F:GO:0005515		F:GO:0005515
contig67488_1	TRAF-like family protein	810	20	0	0.8615	6	F:GO:0005515; P:GO:0009058; P:GO:0006259; P:GO:0006950; F:GO:0016787	-	P:GO:0006281; F:GO:0005515
contig140099_2	caffeic acid 3-O-methyltransferase-like	382	20	0	0.7795	2	F:GO:0005515; F:GO:0016740	-	F:GO:0046983; F:GO:0008171; F:GO:0008168
contig15585_1	peroxidase 57-like	327	20	0	0.683	5	F:GO:0003824; F:GO:0005488; P:GO:0006950		F:GO:0004601; P:GO:0055114; P:GO:0006979; F:GO:0020037
contig15732_2	disease resistance protein RGA1	857	20	5.76479e-150	0.511	1	F:GO:0000166		F:GO:0043531
contig78794_1	phytosulfokine receptor 2	752	20	0	0.734	10	F:GO:0000166; C:GO:0005623; F:GO:0005515; C:GO:0016020; P:GO:0006464; F:GO:0016301; F:GO:0016787	-	F:GO:0005515
contig66626_2	transcription factor bHLH118-like	298	20	1.96502e-91	0.5715	2	F:GO:0003677; F:GO:0005515		F:GO:0046983; F:GO:0003677
contig74678_2	PREDICTED: uncharacterized protein LOC104896025 isoform X3	758	4	1.24241e-46	0.5375	0	-		no IPS match
contig67457_1	nuclear pore complex protein NUP88	677	20	0	0.794	6	C:GO:0005635; P:GO:0009607; F:GO:0005515; P:GO:0009605; P:GO:0016043; P:GO:0006810; P:GO:0007049; P:GO:0006950	-	F:GO:0005515
contig66851_1	protein FAR-RED IMPAIRED RESPONSE 1 isoform X1	843	20	0	0.812	8	C:GO:0005634; F:GO:0003700; P:GO:0009628; P:GO:0007165; P:GO:0009058; F:GO:0005488; P:GO:0006139	-	F:GO:0008270; P:GO:0006355
contig82976_2	serine threonine-protein kinase ULK4	542	20	0	0.83	8	F:GO:0000166; F:GO:0005515; P:GO:0007275; P:GO:0016043; P:GO:0006464; P:GO:0009653; C:GO:0005575; F:GO:0016301; P:GO:0007049	-	F:GO:0005488
contig15224_1	---NA---	112	0	1	0	0	-		no IPS match
contig66685_1	FBD-associated F-box protein At1g61330	320	20	8.96585e-117	0.5275	3	F:GO:0003674; P:GO:0008150; C:GO:0005634		no GO terms
contig67317_1	protein ENHANCED DOWNY MILDEW 2	635	20	0	0.761	5	P:GO:0007275; P:GO:0016043; P:GO:0006464; P:GO:0009058; F:GO:0005488; P:GO:0006139	-	no IPS match
contig18601_1	ubiquitin carboxyl-terminal hydrolase 22	558	20	0	0.745	5	P:GO:0009056; P:GO:0006464; F:GO:0005488; F:GO:0016787	-	F:GO:0008270; F:GO:0036459; P:GO:0016579; P:GO:0006511
contig21387_1	PREDICTED: uncharacterized protein LOC104907040	814	20	0	0.4695	4	P:GO:0006508; F:GO:0008234; C:GO:0005618; F:GO:0004252		no GO terms
contig67690_1	DEAD-box ATP-dependent RNA helicase 41	539	20	0	0.827	4	F:GO:0003676; F:GO:0000166; F:GO:0016787	-	F:GO:0003676; F:GO:0005524
contig96513_1	PREDICTED: uncharacterized protein LOC104894097	212	20	3.56615e-101	0.759	0	-		no GO terms
contig77078_2	protein SCARECROW	802	20	0	0.926	12	C:GO:0005634; F:GO:0003677; F:GO:0003700; P:GO:0009606; P:GO:0009628; P:GO:0007275; P:GO:0030154; P:GO:0009058; P:GO:0006139	-	no GO terms
contig66973_1	protein PIR	793	20	0	0.923	0	-		no GO terms
contig81050_1	Dentin sialophospho	888	20	0	0.5425	0	-		no GO terms
contig96282_1	zinc finger BED domain-containing protein RICESLEEPER 2-like	697	20	1.11088e-154	0.5785	2	F:GO:0003677; F:GO:0005515		F:GO:0003677; F:GO:0046983; F:GO:0003676
contig66556_3	pentatricopeptide repeat-containing protein chloroplastic	868	20	0	0.735	1	F:GO:0005515		F:GO:0005515
contig67083_1	subtilisin-like protease	778	20	0	0.7555	2	P:GO:0019538; F:GO:0016787	-	F:GO:0004252; P:GO:0006508
contig85071_1	Endonuclease or glycosyl hydrolase	532	20	0	0.804	5	C:GO:0005777; F:GO:0004518; P:GO:0006950	-	P:GO:0010468; C:GO:0005777
contig66687_1	wall-associated receptor kinase-like 16	740	20	0	0.668	6	F:GO:0000166; F:GO:0005515; P:GO:0006464; F:GO:0030246; F:GO:0016301	-	F:GO:0005509; P:GO:0006468; F:GO:0005524; F:GO:0004672; F:GO:0005515; F:GO:0030247
contig78861_1	mediator of RNA polymerase II transcription subunit 26	657	20	2.64431e-161	0.527	2	F:GO:0003677; F:GO:0005515		F:GO:0005515; F:GO:0003677
contig16849_1	ankyrin repeat-containing protein At5g02620-like	611	20	0	0.538	1	F:GO:0005515		F:GO:0005515
contig77390_2	ankyrin-1-like	678	20	0	0.7265	1	F:GO:0005515		F:GO:0005515
contig66928_1	ABC transporter C family member 14-like	813	20	0	0.8495	6	F:GO:0000166; C:GO:0016020; F:GO:0005215; P:GO:0009987; F:GO:0016787	EC:1.3.1.74	C:GO:0016021; F:GO:0005524; P:GO:0006810; F:GO:0042626; P:GO:0055085; F:GO:0016887
contig67511_1	solute carrier family 40 member chloroplastic	593	20	0	0.8085	5	P:GO:0019725; C:GO:0016020; C:GO:0009536; F:GO:0005215	-	C:GO:0016021; P:GO:0034755; F:GO:0005381
contig69015_4	cell division cycle protein 27 homolog B isoform X1	753	20	0	0.8195	17	P:GO:0009790; P:GO:0019538; P:GO:0009056; P:GO:0009791; P:GO:0009653; P:GO:0009058; P:GO:0006259; P:GO:0007049; P:GO:0000003; P:GO:0006950; C:GO:0005634; P:GO:0009628; C:GO:0005856; F:GO:0005515; C:GO:0005737; P:GO:0009719; P:GO:0030154; P:GO:0016043; P:GO:0016049	-	F:GO:0005515
contig17410_1	integrator complex subunit 3 homolog	736	20	0	0.6775	1	F:GO:0003674		no GO terms
contig19906_3	autophagy-related protein 13	618	20	0	0.674	2	C:GO:0005737; P:GO:0009056; P:GO:0009987		P:GO:0006914; C:GO:1990316
contig72941_3	nucleolar MIF4G domain-containing protein 1	786	20	0	0.8275	4	F:GO:0003723; F:GO:0005515; P:GO:0007275; P:GO:0030154; P:GO:0006259; P:GO:0000003	-	F:GO:0003723; F:GO:0005515; F:GO:0005488
contig71264_1	xanthine dehydrogenase 1-like isoform X1	586	20	0	0.924	9	F:GO:0000166; F:GO:0003824	EC:1.1.1.158; EC:1.17.3.2	P:GO:0055114; F:GO:0016491
contig74414_3	trihelix transcription factor GT-2-like	651	20	8.90073e-118	0.7445	1	F:GO:0003677		no GO terms
contig66757_1	subtilisin-like protease	775	20	0	0.8005	3	P:GO:0019538; C:GO:0005773; F:GO:0016787	EC:3.4.21	P:GO:0006508; F:GO:0004252
contig69581_1	RING FYVE PHD zinc finger superfamily	719	20	0	0.506	3	F:GO:0003677; F:GO:0005515		F:GO:0005515; F:GO:0008270; F:GO:0003677
contig83729_3	extra-large guanine nucleotide-binding protein 1-like	787	20	0	0.6225	9	F:GO:0000166; F:GO:0005515; P:GO:0009719; F:GO:0004871; P:GO:0006950; F:GO:0016787	-	F:GO:0031683; F:GO:0003924; P:GO:0007186; F:GO:0004871; F:GO:0019001; P:GO:0007165
contig15070_1	uncharacterized mitochondrial protein g01110-like	759	20	0	0.6735	1	C:GO:0005739	-	no GO terms
contig66883_1	filament-like plant protein 3	804	20	0	0.6535	0	-		no GO terms
contig67784_1	PREDICTED: uncharacterized protein LOC104891633	211	1	1.67774e-07	0.48	0	-		no IPS match
contig67954_2	CO -response secreted protease-like	782	20	0	0.7605	2	P:GO:0019538; F:GO:0016787	-	P:GO:0006508; F:GO:0004252
contig72413_2	PREDICTED: uncharacterized protein LOC104889395	780	2	3.68144e-135	0.56	0	-		no IPS match
contig73016_1	WD repeat-containing protein 7-like	904	20	0	0.6215	1	F:GO:0005515		F:GO:0005515
contig78315_1	squamous cell carcinoma antigen recognized by T-cells 3	761	20	0	0.7445	5	F:GO:0000166; F:GO:0003676; F:GO:0005515; P:GO:0006139; C:GO:0005622	-	F:GO:0003676; P:GO:0006396; C:GO:0005622; F:GO:0005515; F:GO:0000166
contig69638_2	lipase 3 isoform X1	699	20	0	0.816	2	P:GO:0006629; F:GO:0016787	-	P:GO:0006629
contig71605_2	potassium transporter 8-like	773	20	0	0.8885	4	C:GO:0005886; F:GO:0005215; P:GO:0009987	-	C:GO:0016020; F:GO:0015079; P:GO:0071805
contig98809_3	zinc finger MYM-type protein 1-like	364	20	3.16774e-148	0.7285	1	F:GO:0003676	-	F:GO:0003676
contig66808_3	Myb SANT-like DNA-binding domain protein	808	20	0	0.4505	3	P:GO:0006508; F:GO:0008234; F:GO:0003677		no GO terms
contig71612_1	protein SHOOT GRAVITROPISM 6 isoform X1	692	20	0	0.845	4	P:GO:0009606; P:GO:0009628; C:GO:0016020; P:GO:0016043; F:GO:0005488; C:GO:0005773	-	F:GO:0005488
contig80873_2	THO complex subunit 5B	813	20	0	0.7675	0	-		no GO terms
contig94527_1	U3 small nucleolar RNA-associated protein 10 and NUC211 domain-containing isoform 2	801	20	0	0.7415	1	F:GO:0005488		F:GO:0005488
contig77876_1	mitogen-activated protein kinase kinase kinase NPK1-like	678	20	0	0.746	3	F:GO:0000166; P:GO:0006464; F:GO:0016301	-	P:GO:0006468; F:GO:0005524; F:GO:0004672
contig78359_1	vesicle-fusing ATPase	734	20	0	0.9	1	F:GO:0000166	-	F:GO:0005524
contig80310_3	CBS domain-containing protein CBSX5-like	132	20	1.42251e-58	0.7045	0	-		no GO terms
contig69612_2	phospholipid:diacylglycerol acyltransferase 1-like	667	20	0	0.8685	6	P:GO:0006629; C:GO:0005783; P:GO:0009058; F:GO:0016740; C:GO:0005773; P:GO:0009987	EC:2.3.1.158; EC:2.3.1	P:GO:0006629; F:GO:0008374
contig72062_1	PREDICTED: uncharacterized protein LOC104888712	815	20	0	0.556	3	F:GO:0005524; F:GO:0016787; P:GO:0008152		no IPS match
contig139489_3	arginine decarboxylase-like	746	20	0	0.799	4	F:GO:0003824; P:GO:0009056; P:GO:0009058; P:GO:0009987	EC:4.1.1.19	P:GO:0008295; P:GO:0006527; F:GO:0008792; F:GO:0003824
contig24684_1	PREDICTED: uncharacterized protein LOC104905747	711	20	0	0.625	2	F:GO:0016874; P:GO:0008152		no GO terms
contig20196_1	protein DA1-related 1-like	288	20	3.21631e-164	0.885	3	F:GO:0005515; C:GO:0005886	-	no GO terms
contig71170_1	pfkB family carbohydrate kinase	389	20	0	0.754	4	P:GO:0005975; F:GO:0016301	-	F:GO:0016773
contig76948_1	PREDICTED: uncharacterized protein LOC104883096	314	20	4.07127e-101	0.65	0	-		no GO terms
contig66387_2	probable disease resistance protein At4g27220	863	20	0	0.5625	1	F:GO:0000166		F:GO:0043531
contig139159_1	pentatricopeptide repeat-containing protein chloroplastic	866	20	0	0.808	5	P:GO:0016043; F:GO:0005488; P:GO:0006139; C:GO:0009536; P:GO:0040007	-	F:GO:0008270
contig66531_1	---NA---	104	0	1	0	0	-		no IPS match
contig69611_1	phosphatidylinositol 4-kinase gamma 7-like	586	20	0	0.7405	2	F:GO:0016740	-	F:GO:0016773
contig77528_2	PREDICTED: uncharacterized protein LOC104908066 isoform X2	633	20	0	0.502	1	P:GO:0008150		no GO terms
contig67401_1	GRAM domain-containing protein 1A	741	20	0	0.7005	1	P:GO:0008150	-	no GO terms
contig68273_1	disease resistance protein RGA2-like	814	20	0	0.617	2	F:GO:0000166; F:GO:0005515		F:GO:0043531; F:GO:0005515
contig66974_1	SPX domain-containing membrane protein At4g22990	524	20	0	0.8825	2	C:GO:0016020; P:GO:0006810; P:GO:0009987	-	C:GO:0016021; P:GO:0055085
contig66964_2	cleavage stimulation factor subunit 77 isoform X1	750	20	0	0.83	11	C:GO:0005634; P:GO:0009606; P:GO:0009628; F:GO:0003723; F:GO:0005515; P:GO:0009058; P:GO:0006139; P:GO:0007049	-	P:GO:0006396; C:GO:0005622; P:GO:0006397; C:GO:0005634; F:GO:0005515
contig72097_1	protein chloroplastic	628	20	0	0.629	0	-		no GO terms
contig93364_1	kinesin-like protein KIFC3	766	20	0	0.7865	8	F:GO:0000166; C:GO:0005856; F:GO:0005515; P:GO:0009987; F:GO:0003774	-	F:GO:0008017; F:GO:0003777; P:GO:0007018; F:GO:0005524; C:GO:0005871
contig139515_2	histone acetyltransferase HAC1-like isoform X2	632	20	0	0.9465	9	C:GO:0005634; P:GO:0016043; P:GO:0006464; P:GO:0009058; F:GO:0016740; F:GO:0005488; P:GO:0006139	EC:2.3.1.48	F:GO:0008270; C:GO:0005634; P:GO:0006355; F:GO:0003712; F:GO:0004402; P:GO:0016573
contig68818_1	sulfate transporter -like	662	20	0	0.892	4	C:GO:0005886; F:GO:0005215; P:GO:0009987	-	C:GO:0016021; F:GO:0015116; P:GO:0008272; F:GO:0008271; P:GO:0055085; C:GO:0016020; C:GO:0005886
contig72188_2	PREDICTED: uncharacterized protein LOC104889847	743	20	0	0.551	3	C:GO:0005694; P:GO:0007126; C:GO:0005730		no GO terms
contig67621_1	PREDICTED: uncharacterized protein LOC104893989	762	20	0	0.519	0	-		no GO terms
contig68027_1	methyltransferase TARBP1	545	20	0	0.6505	3	F:GO:0016740	-	no IPS match
contig68931_1	UPF0505 protein C16orf62 homolog	761	20	0	0.7335	2	C:GO:0005623; P:GO:0006810	-	no GO terms
contig66954_1	calpain-type cysteine protease DEK1	855	20	0	0.864	3	P:GO:0019538; C:GO:0005622; F:GO:0016787	-	no GO terms
contig68227_1	chromatin modification-related protein EAF1 B isoform X1	610	20	1.11436e-139	0.6055	3	F:GO:0004386; P:GO:0008152; F:GO:0003677		no GO terms
contig71442_1	exocyst complex component EXO70A1	671	20	0	0.897	3	C:GO:0005829; P:GO:0006810; P:GO:0009987	-	C:GO:0000145; P:GO:0006887
contig71547_2	PREDICTED: uncharacterized protein LOC104906118	741	20	0	0.5925	6	F:GO:0003674; C:GO:0048046; P:GO:0008150; F:GO:0016740; P:GO:0008152; F:GO:0016757		no GO terms
contig68105_1	PREDICTED: uncharacterized protein LOC104890029	523	20	0	0.77	0	-		no GO terms
contig68897_1	L-type lectin-domain containing receptor kinase -like	729	20	0	0.8005	5	F:GO:0000166; P:GO:0006464; F:GO:0030246; F:GO:0016301	EC:2.7.11	F:GO:0004672; F:GO:0005524; P:GO:0006468; F:GO:0030246
contig67168_3	calcium-transporting ATPase plasma membrane-type isoform X2	766	20	0	0.8815	11	F:GO:0000166; F:GO:0005515; P:GO:0007275; C:GO:0005886; F:GO:0005215; P:GO:0000003; P:GO:0009987; F:GO:0016787	EC:3.6.3.8	C:GO:0016021; P:GO:0070588; C:GO:0016020; F:GO:0005524; F:GO:0005388; F:GO:0046872; F:GO:0000166
contig87974_1	colon cancer-associated Mic1-like protein	683	20	0	0.7795	1	F:GO:0005515		F:GO:0005515
contig77531_1	PREDICTED: uncharacterized protein LOC104901050 isoform X1	151	20	4.31635e-63	0.834	0	-		no GO terms
contig68378_1	alpha-mannosidase isoform X2	207	20	1.35928e-113	0.836	4	P:GO:0005975; F:GO:0030246; F:GO:0016787	EC:3.2.1.24	F:GO:0015923; P:GO:0006013; P:GO:0005975; F:GO:0003824; F:GO:0030246
contig71893_2	probable receptor-like protein kinase At5g24010	674	20	0	0.7825	4	F:GO:0000166; P:GO:0006464; F:GO:0016301	EC:2.7.11	F:GO:0004672; P:GO:0006468; F:GO:0005524
contig22749_1	ultraviolet-B receptor UVR8 isoform X1	488	20	0	0.8645	1	P:GO:0005975; P:GO:0006464; P:GO:0009058	-	no GO terms
contig70668_1	CSC1-like protein At3g21620	764	20	0	0.851	1	C:GO:0016020	-	C:GO:0016020
contig18669_3	lysM domain receptor-like kinase 3	415	20	0	0.747	3	F:GO:0000166; P:GO:0006464; F:GO:0016301	-	F:GO:0004672; P:GO:0006468; F:GO:0005524
contig15369_2	transposon Tf2-1 polyprotein isoform X1	286	20	9.08425e-117	0.6855	2	F:GO:0003676; P:GO:0006259	-	P:GO:0015074; F:GO:0003676
contig69708_4	histone-lysine N- H3 lysine-9 specific SUVH4	678	20	0	0.801	9	F:GO:0000166; C:GO:0005634; F:GO:0003677; F:GO:0005515; P:GO:0016043; P:GO:0006464; F:GO:0016740	EC:2.1.1.43	F:GO:0005515; F:GO:0042393; P:GO:0034968; F:GO:0008270; F:GO:0018024; C:GO:0005634; P:GO:0016571
contig69993_1	Transducin WD40 repeat-like superfamily isoform 1	708	20	0	0.776	1	C:GO:0005618	-	no GO terms
contig67035_2	homeobox-leucine zipper protein ATHB-15	835	20	0	0.936	13	C:GO:0005634; F:GO:0003677; F:GO:0003700; P:GO:0009908; F:GO:0008289; P:GO:0009653; P:GO:0009058; P:GO:0006139; P:GO:0040007	-	F:GO:0003677; F:GO:0008289
contig68217_2	disease resistance protein RGA2-like	648	20	0	0.6665	2	F:GO:0000166; F:GO:0005515		F:GO:0005515; F:GO:0043531
contig115886_1	calcium-dependent protein kinase 32	529	20	0	0.893	5	F:GO:0000166; P:GO:0006464; F:GO:0016301	EC:2.7.11.17	F:GO:0005524; P:GO:0006468; F:GO:0004672; F:GO:0005509
contig69810_1	tRNA wybutosine-synthesizing protein 2 3 4	704	20	0	0.7515	6	F:GO:0005515; P:GO:0016043; P:GO:0006259	-	F:GO:0005515
contig72671_1	Transcription initiation factor TFIID subunit	677	20	0	0.506	2	P:GO:0006413; F:GO:0003743		no GO terms
contig115554_1	---NA---	104	0	1	0	0	-		no GO terms
contig19534_3	prolyl endopeptidase-like	755	20	0	0.856	6	C:GO:0005634; P:GO:0019538; P:GO:0009628; C:GO:0005829; P:GO:0006950; F:GO:0016787	EC:3.4.21	P:GO:0006508; F:GO:0004252; F:GO:0070008; F:GO:0008236
contig78680_1	importin-11 isoform X1	686	20	0	0.89	3	F:GO:0005515; P:GO:0006810; C:GO:0005622	-	F:GO:0005488
contig115068_2	E3 ubiquitin-protein ligase KEG	620	20	0	0.77	4	F:GO:0000166; P:GO:0006464; F:GO:0016301; C:GO:0009536	-	F:GO:0004672; P:GO:0006468; F:GO:0005524
contig66758_1	cell division control protein 48 homolog C	781	20	0	0.675	7	F:GO:0000166; P:GO:0006464; P:GO:0006139	-	F:GO:0005524
contig71360_1	PREDICTED: uncharacterized protein LOC104901057	191	20	4.38316e-41	0.6795	0	-		no IPS match
contig18401_1	scarecrow-like protein 14	672	20	0	0.682	2	P:GO:0006355; P:GO:0006351		no GO terms
contig67887_1	---NA---	135	0	1	0	0	-		no GO terms
contig69403_2	phosphoribosylaminoimidazole chloroplastic-like	627	20	0	0.8805	6	F:GO:0000166; F:GO:0003824; P:GO:0009058; P:GO:0006139	EC:4.1.1.21	P:GO:0006189; F:GO:0004638; F:GO:0005524; F:GO:0046872
contig66603_1	probable protein phosphatase 2C 72	138	20	7.26521e-76	0.642	3	P:GO:0006464; F:GO:0016787	-	F:GO:0003824; P:GO:0006470; F:GO:0004722
contig69172_2	histone-lysine N-methyltransferase ATX2-like	870	20	0	0.827	6	C:GO:0005634; F:GO:0005515; P:GO:0016043; P:GO:0006464; F:GO:0016740	EC:2.1.1.43	F:GO:0008270; F:GO:0005515
contig15597_1	pentatricopeptide repeat-containing protein mitochondrial	808	20	0	0.887	2	P:GO:0007275; C:GO:0005739; P:GO:0030154; P:GO:0000003	-	no GO terms
contig20270_1	protein CHROMATIN REMODELING 4-like isoform X1	879	20	0	0.7565	2	F:GO:0000166	-	F:GO:0005524
contig76153_1	probable galacturonosyltransferase 4	666	20	0	0.7845	7	P:GO:0005975; C:GO:0005737; C:GO:0016020; P:GO:0016043; C:GO:0005794; P:GO:0009058; F:GO:0016740	EC:2.4.1.43	F:GO:0016757; F:GO:0047262
contig115584_1	probable LRR receptor-like serine threonine-protein kinase At1g67720	788	20	0	0.87	7	F:GO:0000166; F:GO:0005515; P:GO:0006464; F:GO:0016301; C:GO:0005886	EC:2.7.11	F:GO:0004672; F:GO:0005524; P:GO:0006468; F:GO:0005515
contig71685_1	DENN domain and WD repeat-containing protein SCD1	768	20	0	0.7585	2	F:GO:0005515; P:GO:0007049	-	F:GO:0005515
contig18422_1	ABC transporter F family member 3	717	20	0	0.9095	12	P:GO:0019538; P:GO:0006091; P:GO:0009056; P:GO:0009058; P:GO:0006139; F:GO:0005215; P:GO:0006950; F:GO:0000166; P:GO:0005975; P:GO:0009607; P:GO:0009628; P:GO:0009605; P:GO:0016043; C:GO:0005829; F:GO:0016787	EC:3.6.1.3	F:GO:0016887; F:GO:0005524
contig71500_1	phosphatidylinositol N-acetylglucosaminyltransferase subunit A	287	20	0	0.936	2	P:GO:0006629; P:GO:0006464; P:GO:0009058; F:GO:0016740	-	P:GO:0006506
contig72542_1	SWI SNF-related matrix-associated actin-dependent regulator of chromatin subfamily A member 3-like 2 isoform X1	819	20	0	0.7965	8	F:GO:0003676; F:GO:0000166; P:GO:0009058; F:GO:0016740; P:GO:0006259; P:GO:0006950; F:GO:0016787	-	F:GO:0016818; F:GO:0003676; F:GO:0008270; F:GO:0005524
contig18584_1	---NA---	193	0	1	0	0	-		no IPS match
contig66953_1	CO -response secreted protease-like	770	20	0	0.7535	3	P:GO:0019538; P:GO:0009791; F:GO:0016787	-	P:GO:0006508; F:GO:0004252
contig67232_1	nucleolar complex protein 2 homolog isoform X1	767	20	0	0.716	2	P:GO:0010582; C:GO:0005634		no GO terms
contig67706_2	ethylene receptor 2	733	20	0	0.825	9	F:GO:0005515; C:GO:0016020; P:GO:0009719; P:GO:0006464; C:GO:0005783; F:GO:0004872; F:GO:0016301; F:GO:0004871	EC:2.7.3	P:GO:0000160; F:GO:0005515; P:GO:0007165; F:GO:0000155; F:GO:0004673; F:GO:0038199; F:GO:0051740; P:GO:0050896; C:GO:0005789; P:GO:0010105
contig75646_2	protein FAF- chloroplastic	567	20	8.6488e-119	0.5875	0	-		no GO terms
contig17604_1	protein PAT1 homolog 1	613	20	0	0.743	2	P:GO:0008152; F:GO:0016853		no GO terms
contig88295_1	HUA2-like protein 3	845	20	0	0.733	0	-		no GO terms
contig19367_1	myosin-17-like isoform X1	881	20	0	0.913	5	F:GO:0000166; C:GO:0005856; F:GO:0005515; F:GO:0003774	-	F:GO:0003774; F:GO:0005524; C:GO:0016459; F:GO:0005515
contig67003_3	bromodomain and WD repeat-containing protein 3-like	823	20	0	0.83	1	F:GO:0005515		F:GO:0005515
contig18918_1	PREDICTED: uncharacterized protein LOC100266395	710	20	0	0.5855	0	-		no GO terms
contig66841_1	Golgi-body localization protein domain isoform partial	870	20	0	0.83	0	-		no GO terms
contig67910_2	probable sugar phosphate phosphate translocator At3g14410	336	20	0	0.9075	1	C:GO:0016020	-	no GO terms
contig79273_1	serine threonine-protein kinase dst2 isoform X2	741	20	0	0.797	6	F:GO:0000166; C:GO:0005634; C:GO:0005739; P:GO:0006464; F:GO:0016301	-	P:GO:0006468; F:GO:0005524; F:GO:0004672
contig139718_1	microtubule-associated protein TORTIFOLIA1	629	20	0	0.66	1	F:GO:0005488		F:GO:0005488
contig15564_2	F-box LRR-repeat protein At4g14103-like	615	20	3.4739e-26	0.5	0	-		no GO terms
contig67388_2	synaptotagmin-3 isoform X2	373	20	8.52443e-172	0.786	3	F:GO:0005515; P:GO:0006629; P:GO:0009058	-	F:GO:0005515
contig115092_1	probable metal-nicotianamine transporter YSL7	692	20	0	0.848	6	C:GO:0005886; F:GO:0005215; P:GO:0009987	-	P:GO:0055085
contig116890_1	PREDICTED: uncharacterized protein LOC104906241	159	20	1.38786e-86	0.8425	0	-		no GO terms
contig72619_1	Nucleolar protein gar2-related isoform 1	772	20	0	0.703	0	-		no GO terms
contig81942_1	potassium channel AKT1-like	834	20	0	0.779	6	P:GO:0009628; F:GO:0005515; C:GO:0016020; F:GO:0005215; P:GO:0006950; P:GO:0009987	-	F:GO:0005515; C:GO:0016020; F:GO:0005249; P:GO:0006813; P:GO:0006811; P:GO:0055085; F:GO:0005216
contig139088_4	kinesin-like protein NACK1	802	20	0	0.7875	8	F:GO:0000166; C:GO:0005856; F:GO:0005515; P:GO:0009987; F:GO:0003774	-	F:GO:0008017; F:GO:0003777; P:GO:0007018; F:GO:0005524; C:GO:0005871
contig67997_1	protein downstream neighbor of Son isoform X1	630	20	0	0.681	0	-		no GO terms
contig72658_1	succinate dehydrogenase [ubiquinone] flavoprotein subunit mitochondrial	636	20	0	0.945	7	F:GO:0000166; P:GO:0006091; F:GO:0003824; C:GO:0005739; C:GO:0016020	EC:1.3.5.1	P:GO:0055114; F:GO:0016491; F:GO:0016627; F:GO:0050660; P:GO:0006099; P:GO:0022900
contig67150_1	Checkpoint serine threonine-protein kinase isoform 1	630	20	0	0.678	4	F:GO:0005198; C:GO:0005840; P:GO:0006412	-	F:GO:0003735; C:GO:0005840; C:GO:0005622; P:GO:0006412
contig72257_1	pentatricopeptide repeat-containing protein chloroplastic	735	20	0	0.8725	1	F:GO:0005515		F:GO:0005515
contig139101_1	---NA---	124	0	1	0	0	-		no IPS match
contig70079_1	kinesin-4-like	727	20	0	0.86	8	F:GO:0000166; C:GO:0005856; F:GO:0005515; P:GO:0009987; F:GO:0003774	-	F:GO:0005524; F:GO:0003777; F:GO:0008017; P:GO:0007018; F:GO:0005515; C:GO:0005871
contig77234_1	serine threonine-protein phosphatase 4 regulatory subunit 3-like	668	20	0	0.7735	1	F:GO:0005488		F:GO:0005488
contig77301_1	leucine-rich repeat-containing protein 49 isoform X2	168	7	7.25619e-51	0.5986	2	P:GO:0009560; P:GO:0008150		no IPS match
contig19323_1	dihydrolipoyllysine-residue acetyltransferase component 1 of pyruvate dehydrogenase mitochondrial	628	20	0	0.803	6	C:GO:0005739; F:GO:0016740; P:GO:0009987	EC:2.3.1.12	F:GO:0016746; P:GO:0008152
contig20190_1	probable serine threonine-protein kinase At5g41260	488	20	0	0.888	4	F:GO:0000166; F:GO:0005515; P:GO:0006464; F:GO:0016301	-	F:GO:0004672; P:GO:0006468; F:GO:0005524; F:GO:0005515
contig67216_1	serine threonine-protein kinase Nek2-like	607	20	0	0.7585	3	F:GO:0000166; P:GO:0006464; F:GO:0016301	-	F:GO:0005524; P:GO:0006468; F:GO:0004672
contig75484_2	PREDICTED: uncharacterized protein LOC104883922	195	20	3.93982e-111	0.8645	0	-		no GO terms
contig17426_2	serine carboxypeptidase-like	517	20	0	0.822	4	P:GO:0019538; C:GO:0005829; C:GO:0005773; F:GO:0016787	EC:3.4.16	P:GO:0006508; F:GO:0004185
contig88406_2	kinesin-like protein KIN12B	877	20	0	0.754	13	F:GO:0000166; C:GO:0005856; F:GO:0005515; C:GO:0005737; P:GO:0009908; P:GO:0016043; P:GO:0009653; P:GO:0007049; F:GO:0003774	EC:3.6.4.4	P:GO:0007018; F:GO:0005524; F:GO:0003777; F:GO:0008017; C:GO:0005871
contig20462_1	acetyl- carboxylase 1-like	874	20	0	0.9	7	F:GO:0000166; F:GO:0003824; P:GO:0006629; P:GO:0009058; P:GO:0009987	EC:6.4.1.2; EC:6.3.4.14	F:GO:0005524; P:GO:0006633; F:GO:0003989
contig67506_1	cyclic nucleotide-gated ion channel 2	720	20	0	0.8435	9	P:GO:0008219; P:GO:0007165; C:GO:0016020; C:GO:0005622; F:GO:0005215; P:GO:0006950	-	C:GO:0016020; F:GO:0005216; P:GO:0006811; P:GO:0055085
contig76096_1	WD and tetratricopeptide repeats protein 1	601	20	0	0.803	3	F:GO:0005515; C:GO:0005886	-	F:GO:0005515
contig67041_1	pullulanase chloroplastic isoform X1	786	20	0	0.8445	12	P:GO:0019748; P:GO:0005975; P:GO:0009056; P:GO:0006629; P:GO:0016043; P:GO:0009058; P:GO:0006139; C:GO:0009536; F:GO:0016787	EC:3.2.1.41; EC:3.2.1.142	F:GO:0004553; P:GO:0005975; F:GO:0051060; F:GO:0003824
contig69497_1	monocopper oxidase-like protein SKU5	335	20	1.0238e-177	0.899	16	P:GO:0007275; P:GO:0009653; P:GO:0009058; C:GO:0005576; F:GO:0005488; C:GO:0005773; C:GO:0005886; P:GO:0005975; P:GO:0009628; P:GO:0009605; F:GO:0003824; C:GO:0005618; P:GO:0016043; P:GO:0030154; P:GO:0016049	-	F:GO:0016491; P:GO:0055114; F:GO:0005507
contig66634_1	probable leucine-rich repeat receptor-like protein kinase At5g49770	641	20	0	0.698	3	F:GO:0000166; P:GO:0006464; F:GO:0016301	-	P:GO:0006468; F:GO:0005524; F:GO:0004672
contig79957_1	alpha-xylosidase 1	696	20	0	0.885	8	P:GO:0005975; F:GO:0030246; P:GO:0009987; F:GO:0016787	EC:3.2.1.20	F:GO:0004553; P:GO:0005975; F:GO:0030246; F:GO:0003824
contig68148_2	probable receptor-like protein kinase At2g23200	706	20	0	0.635	3	F:GO:0000166; P:GO:0006464; F:GO:0016301		F:GO:0005524; F:GO:0004672; P:GO:0006468
contig70655_1	WAT1-related protein At4g08300-like	394	20	0	0.795	3	C:GO:0016020; F:GO:0005215; P:GO:0009987	-	C:GO:0016021; C:GO:0016020; F:GO:0022857
contig73146_1	ARF guanine-nucleotide exchange factor GNOM	831	20	0	0.876	37	P:GO:0009790; P:GO:0019538; P:GO:0009056; P:GO:0009653; P:GO:0009058; F:GO:0005215; P:GO:0009606; C:GO:0005768; P:GO:0009908; P:GO:0007165; C:GO:0005886; P:GO:0007049; P:GO:0005975; F:GO:0005515; P:GO:0016043; P:GO:0030154; P:GO:0016049	-	P:GO:0032012; F:GO:0005086; F:GO:0005488
contig139893_2	DEAD-box ATP-dependent RNA helicase 29	786	20	0	0.8275	5	F:GO:0000166; C:GO:0005634; F:GO:0003723; F:GO:0016787	-	F:GO:0005524; F:GO:0016818; F:GO:0003723; C:GO:0005634; F:GO:0003676
contig66479_3	---NA---	223	0	1	0	0	-		no GO terms
contig66942_1	probable inactive leucine-rich repeat receptor-like protein kinase At1g66830	704	20	0	0.7425	6	F:GO:0000166; F:GO:0005515; C:GO:0016020; P:GO:0006464; F:GO:0016301	-	F:GO:0005515; P:GO:0006468; F:GO:0004672; F:GO:0005524
contig75379_1	probable galactinol--sucrose galactosyltransferase 2	748	20	0	0.815	2	F:GO:0016787	-	no GO terms
contig94896_2	DNA replication licensing factor MCM4	839	20	0	0.906	20	P:GO:0006464; P:GO:0009058; P:GO:0006259; P:GO:0007049; P:GO:0040029; F:GO:0000166; C:GO:0005634; F:GO:0003677; P:GO:0009908; P:GO:0016043; C:GO:0005829; F:GO:0016787	-	P:GO:0006260; F:GO:0005524; F:GO:0003677; C:GO:0042555; P:GO:0006270; F:GO:0003678
contig18118_1	Plant calmodulin-binding isoform 1	732	20	0	0.5305	1	F:GO:0005515		F:GO:0005516
contig79082_2	alpha-xylosidase 1-like	696	20	0	0.882	8	P:GO:0005975; F:GO:0030246; P:GO:0009987; F:GO:0016787	EC:3.2.1.20	P:GO:0005975; F:GO:0004553; F:GO:0003824; F:GO:0030246
contig66875_2	PREDICTED: uncharacterized protein LOC104906799	645	20	0	0.799	0	-		no GO terms
contig70791_2	zinc finger protein 598	764	20	0	0.722	2	F:GO:0005515	-	F:GO:0046872; F:GO:0008270; F:GO:0005515
contig72570_2	myosin-9-like isoform X2	508	20	0	0.8585	5	F:GO:0000166; C:GO:0005856; F:GO:0005515; F:GO:0003774	-	no GO terms
contig66372_1	disease resistance protein RGA3	836	20	2.21707e-144	0.615	1	F:GO:0000166		F:GO:0043531
contig66406_1	---NA---	129	0	1	0	0	-		no GO terms
contig67495_1	Helicase domain-containing protein IBR domain-containing protein zinc finger isoform 2	842	20	0	0.7315	4	F:GO:0003676; F:GO:0000166; F:GO:0016787	-	F:GO:0004386; F:GO:0005524; F:GO:0003676; F:GO:0008026
contig17469_1	pentatricopeptide repeat-containing protein At3g23020	667	20	0	0.8165	4	F:GO:0005515; P:GO:0006810; C:GO:0009536	-	F:GO:0005515
contig139949_1	polygalacturonate 4-alpha-galacturonosyltransferase	684	20	0	0.887	9	P:GO:0005975; C:GO:0005768; C:GO:0005737; C:GO:0016020; P:GO:0016043; C:GO:0005794; P:GO:0009058; F:GO:0016740	EC:2.4.1.43	F:GO:0016757; F:GO:0047262
contig71405_2	filament-like plant protein 3	628	20	0	0.5985	0	-		no GO terms
contig67775_1	Ubiquitin and WLM domain-containing protein	667	20	0	0.675	1	F:GO:0005515		F:GO:0005515
contig91648_1	aminopeptidase M1	866	20	0	0.8555	10	P:GO:0005975; P:GO:0019538; P:GO:0009056; P:GO:0016043; C:GO:0005829; P:GO:0009058; F:GO:0005488; P:GO:0006810; C:GO:0005886; F:GO:0016787	EC:3.4.11	F:GO:0008270; F:GO:0008237; P:GO:0006508
contig24377_1	MACPF domain-containing protein At4g24290	601	20	0	0.903	1	C:GO:0005886	-	no GO terms
contig67525_1	peptide-N -(N-acetyl-beta-glucosaminyl)asparagine amidase	729	20	0	0.768	3	P:GO:0008152; C:GO:0005622; P:GO:0009987	-	no GO terms
contig69067_2	transmembrane 9 superfamily member 11	658	20	0	0.925	1	C:GO:0016020	-	C:GO:0016021
contig22764_1	DNA topoisomerase 2-like	760	20	0	0.684	8	F:GO:0000166; F:GO:0003677; P:GO:0016043; P:GO:0006259; F:GO:0016787	EC:5.99.1	F:GO:0005524; F:GO:0003677; F:GO:0003918; P:GO:0006265
contig69575_1	protein transport protein Sec24-like At4g32640	878	20	0	0.854	4	C:GO:0005737; C:GO:0016020; F:GO:0005488; P:GO:0006810	-	P:GO:0006888; P:GO:0006886; C:GO:0030127; F:GO:0008270
contig69630_1	formin-like protein 6	713	20	0	0.758	5	C:GO:0005856; C:GO:0005737; C:GO:0005618; C:GO:0005730; C:GO:0005886	-	no GO terms
contig87214_1	oligopeptide transporter 4	745	20	0	0.8945	3	F:GO:0005215; P:GO:0009987	-	P:GO:0055085
contig97071_1	DIS3-like exonuclease 2	560	20	0	0.7795	5	P:GO:0009056; F:GO:0004518	EC:3.1.13	no GO terms
contig100707_1	PREDICTED: uncharacterized protein LOC104905588	753	20	0	0.6795	1	F:GO:0003676		F:GO:0003676
contig89951_1	NADPH--cytochrome P450 reductase	707	20	0	0.8655	6	F:GO:0000166; F:GO:0003824; C:GO:0016020; C:GO:0005783	EC:1.6.2.4	F:GO:0016491; P:GO:0055114; F:GO:0010181; F:GO:0005506; F:GO:0003958
contig66961_1	pleckstrin homology domain-containing protein	725	20	0	0.848	9	P:GO:0007275; P:GO:0016043; P:GO:0030154; C:GO:0005794; P:GO:0009653; C:GO:0005773; C:GO:0005886	-	no GO terms
contig115863_1	synaptonemal complex protein 1 isoform X3	771	20	0	0.6865	3	P:GO:0016043; P:GO:0009058; P:GO:0006139; P:GO:0040029	-	no GO terms
contig140023_1	ABC transporter B family member 20	601	20	0	0.922	8	F:GO:0000166; C:GO:0005634; C:GO:0005886; F:GO:0005215; P:GO:0009987; F:GO:0016787	-	F:GO:0042626; P:GO:0055085; F:GO:0005524; P:GO:0006810; C:GO:0016021; F:GO:0016887
contig139621_2	peroxisome biogenesis protein 5	446	20	0	0.884	8	F:GO:0005515; P:GO:0009056; P:GO:0006629; P:GO:0009719; P:GO:0016043; P:GO:0006810; C:GO:0005622	-	F:GO:0005515
contig20999_1	pentatricopeptide repeat-containing protein mitochondrial	701	20	0	0.7245	0	-		no GO terms
contig71565_1	Nucleic acid- OB-fold-like isoform 1	739	20	0	0.6525	12	F:GO:0003676; P:GO:0006629; P:GO:0016043; P:GO:0009058; P:GO:0006139	-	F:GO:0003676
contig18024_1	general transcription factor IIE subunit 1	470	20	0	0.809	5	F:GO:0003677; F:GO:0008135; P:GO:0006139	-	P:GO:0006367; F:GO:0043565
contig66969_2	myosin-11 isoform X2	437	20	0	0.937	5	F:GO:0000166; C:GO:0005856; F:GO:0005515; F:GO:0003774	-	no GO terms
contig80033_1	lysine--tRNA ligase-like	879	20	0	0.8125	8	F:GO:0003676; F:GO:0000166; C:GO:0005829; P:GO:0006139; F:GO:0016787; P:GO:0006412	EC:6.1.1.6	P:GO:0006430; C:GO:0005737; F:GO:0004824; F:GO:0000166; F:GO:0005524; F:GO:0004812; P:GO:0006418; F:GO:0003676; F:GO:0016787
contig76014_1	DEAD-box ATP-dependent RNA helicase 21	717	20	0	0.9535	4	F:GO:0003676; F:GO:0000166; F:GO:0016787	-	F:GO:0005524; F:GO:0003676
contig88199_1	long chain acyl- synthetase 4	660	20	0	0.8655	2	F:GO:0003824	-	F:GO:0003824; P:GO:0008152
contig68178_1	serine threonine-protein kinase SMG1-like	876	20	0	0.8645	7	F:GO:0000166; C:GO:0016020; P:GO:0006464; F:GO:0004872; F:GO:0016301; F:GO:0004871; C:GO:0005622	EC:2.7.3	F:GO:0016773
contig69082_1	dicer-like protein 4 isoform X1	876	20	0	0.739	14	P:GO:0007154; P:GO:0009791; P:GO:0006464; P:GO:0009058; P:GO:0006259; P:GO:0040029; P:GO:0006950; P:GO:0009607; P:GO:0009628; F:GO:0003723; F:GO:0005515; P:GO:0009605; F:GO:0004518	EC:3.1.26	P:GO:0006396; F:GO:0003723; F:GO:0004525; F:GO:0005515
contig71737_1	zinc- peroxisomal-like	758	20	0	0.8275	3	P:GO:0019538; F:GO:0005488; F:GO:0016787	EC:3.4.24	F:GO:0003824; F:GO:0046872
contig76092_2	serine threonine-protein kinase EDR1	801	20	0	0.726	12	F:GO:0000166; P:GO:0009607; P:GO:0009605; C:GO:0005737; P:GO:0007165; P:GO:0006464; C:GO:0005794; F:GO:0016301; P:GO:0006950	EC:2.7.11	F:GO:0004672; P:GO:0006468; F:GO:0005524
contig68716_2	PREDICTED: uncharacterized protein LOC104906241	339	20	1.20866e-171	0.7895	0	-		no GO terms
contig68936_1	protein SCAI isoform X1	609	20	0	0.7625	3	P:GO:0009058; P:GO:0006139; F:GO:0003674		F:GO:0003714; P:GO:0006351
contig71357_1	Late embryogenesis abundant hydroxyproline-rich glycoprotein family isoform 1	233	20	2.70504e-111	0.8415	1	C:GO:0005886	-	no GO terms
contig71812_1	NT domain of poly polymerase and terminal uridylyl transferase-containing	773	20	0	0.6585	4	F:GO:0016740; P:GO:0008152; F:GO:0003674; P:GO:0008150		no GO terms
contig71682_5	zinc finger MYM-type protein 1-like	333	20	8.79663e-156	0.7555	2	F:GO:0003676; F:GO:0005515	-	no GO terms
contig114984_2	RPA-interacting protein B	249	20	2.74212e-132	0.7415	1	P:GO:0008150		no GO terms
contig67298_1	dynamin-related protein 5A	783	20	0	0.8745	15	F:GO:0000166; C:GO:0005737; P:GO:0009908; P:GO:0016043; P:GO:0006464; P:GO:0009058; P:GO:0006259; P:GO:0007049; P:GO:0040029; F:GO:0016787	-	F:GO:0005525; F:GO:0003924
contig71311_3	pentatricopeptide repeat-containing protein At4g37170	694	20	0	0.8175	2	F:GO:0005515		F:GO:0008270; F:GO:0005515
contig15710_2	enoyl- hydratase peroxisomal	303	20	0	0.8485	10	P:GO:0019748; C:GO:0005777; P:GO:0019538; F:GO:0003824; P:GO:0009056; P:GO:0007275; P:GO:0006629; P:GO:0016043; P:GO:0006950	EC:4.2.1.107	no GO terms
contig67189_3	transcription factor bHLH140	747	20	0	0.7505	11	F:GO:0003677; P:GO:0005975; F:GO:0004518; P:GO:0016043; P:GO:0006259; P:GO:0006950; P:GO:0007049; P:GO:0000003	-	F:GO:0003677; P:GO:0006281; F:GO:0033699; F:GO:0003824
contig19464_3	cytochrome P450 86A8-like	523	20	0	0.9045	5	F:GO:0003824; F:GO:0005488	-	F:GO:0005506; F:GO:0016705; P:GO:0055114; F:GO:0020037
contig69945_1	zeaxanthin chloroplastic	681	20	0	0.811	12	F:GO:0000166; P:GO:0009628; F:GO:0005515; F:GO:0003824; C:GO:0016020; P:GO:0006629; P:GO:0009058; C:GO:0009536; P:GO:0006950; P:GO:0009987	EC:1.14.13.90	F:GO:0005515; F:GO:0071949; C:GO:0016020; C:GO:0009507; P:GO:0055114; F:GO:0009540; P:GO:0009688; F:GO:0016491
contig67762_2	inositol hexakisphosphate and diphosphoinositol-pentakisphosphate kinase 2-like isoform X2	819	20	0	0.939	6	F:GO:0000166; P:GO:0006464; F:GO:0016787	EC:3.1.3.2	F:GO:0003993; F:GO:0005524; F:GO:0046872
contig68504_1	-alpha-glucan-branching enzyme 2- chloroplastic amyloplastic	607	20	0	0.949	6	P:GO:0005975; P:GO:0006091; P:GO:0009058; F:GO:0016740; F:GO:0005488; F:GO:0016787	EC:2.4.1.18	F:GO:0043169; F:GO:0003824; P:GO:0005975; P:GO:0005978; F:GO:0003844
contig69010_1	presequence protease chloroplastic mitochondrial-like	463	20	0	0.9135	3	P:GO:0019538; F:GO:0005488; F:GO:0016787	-	P:GO:0006508; F:GO:0046872; F:GO:0003824
contig91436_1	proline-rich receptor-like protein kinase PERK9	596	20	2.68177e-162	0.8255	8	F:GO:0000166; F:GO:0005198; P:GO:0006464; F:GO:0016301; C:GO:0005886	EC:2.7.11	F:GO:0004672; F:GO:0005524; P:GO:0006468
contig117849_1	peroxisomal acyl-coenzyme A oxidase 1-like	667	20	0	0.9135	7	F:GO:0000166; C:GO:0005777; F:GO:0003824; P:GO:0009056; P:GO:0006629; P:GO:0009987	EC:1.3.99.3; EC:1.3.3.6	F:GO:0003997; F:GO:0050660; C:GO:0005777; P:GO:0055114; P:GO:0006631; F:GO:0003995; P:GO:0006635; F:GO:0016627; P:GO:0008152
contig70380_1	PREDICTED: uncharacterized protein LOC104907559	169	20	6.25223e-23	0.565	0	-		no GO terms
contig66532_3	PREDICTED: uncharacterized protein LOC104905831	229	20	1.13276e-101	0.7925	0	-		no GO terms
contig66934_3	protein NEDD1	703	20	0	0.754	5	F:GO:0005515; P:GO:0007275; P:GO:0016043; P:GO:0007049	-	F:GO:0005515
contig81777_2	RING U-box superfamily protein isoform 1	398	20	2.87715e-159	0.6435	4	F:GO:0046872; F:GO:0016874; P:GO:0008152; F:GO:0008270		no GO terms
contig71540_1	protein transport protein SEC23	634	20	0	0.847	4	C:GO:0005737; C:GO:0016020; F:GO:0005488; P:GO:0006810	-	P:GO:0006886; P:GO:0006888; C:GO:0030127
contig115101_5	uncharacterized mitochondrial protein g00810-like	195	20	9.55774e-77	0.7165	0	-		no GO terms
contig14980_1	---NA---	111	0	1	0	0	-		no IPS match
contig15278_3	dentin sialophospho	807	20	0	0.585	1	P:GO:0008150		no GO terms
contig69436_1	probable disease resistance protein At4g27220	536	20	1.61765e-92	0.5	1	F:GO:0005515		F:GO:0005515
contig79484_1	F-box LRR-repeat protein 3-like	711	20	0	0.761	0	-		no GO terms
contig115050_1	zinc finger BED domain-containing protein RICESLEEPER 2-like	202	20	1.6738e-81	0.761	2	F:GO:0003677; F:GO:0005515	-	F:GO:0003676
contig115507_1	E3 ubiquitin-protein ligase UPL1 isoform X2	869	20	0	0.8675	4	P:GO:0006464; F:GO:0016740; F:GO:0005488	-	F:GO:0005488
contig139753_3	copper-transporting ATPase RAN1	665	20	0	0.912	15	P:GO:0007165; P:GO:0006464; C:GO:0005794; P:GO:0009058; F:GO:0005215; P:GO:0006950; F:GO:0000166; P:GO:0005975; C:GO:0005768; P:GO:0008219; C:GO:0005737; C:GO:0016020; P:GO:0009719; F:GO:0016787	-	C:GO:0016021; P:GO:0006812; F:GO:0019829; F:GO:0000166; F:GO:0046872
contig67505_2	uncharacterized aarF domain-containing protein kinase chloroplastic	717	20	0	0.844	2	F:GO:0016301	-	no GO terms
contig67411_2	ABC transporter B family member chloroplastic	701	20	0	0.864	9	F:GO:0000166; P:GO:0009056; C:GO:0016020; C:GO:0009536; F:GO:0005215; P:GO:0006950; P:GO:0009987; F:GO:0016787	-	F:GO:0005524; C:GO:0016021; F:GO:0042626; P:GO:0006810; P:GO:0055085; F:GO:0016887
contig68324_1	U-box domain-containing protein 4	475	20	0	0.7745	1	F:GO:0005515		F:GO:0005515; F:GO:0005488
contig81275_3	probable E3 ubiquitin-protein ligase HIP1	729	20	0	0.6595	2	F:GO:0005515		F:GO:0008270; F:GO:0005515
contig66502_1	cysteine-rich receptor-like protein kinase 10	670	20	0	0.676	3	F:GO:0000166; P:GO:0006464; F:GO:0016301		P:GO:0006468; F:GO:0004672; F:GO:0005524
contig66850_1	Tetratricopeptide repeat-like superfamily protein	507	20	0	0.696	1	F:GO:0005515		F:GO:0005515
contig68435_3	protein argonaute 4	826	20	0	0.904	4	F:GO:0005515; F:GO:0008135	-	F:GO:0003676; F:GO:0005515
contig71532_1	probable serine incorporator	415	20	0	0.85	1	C:GO:0016020	-	C:GO:0016020
contig22604_1	RING finger protein 10 isoform X2	523	20	0	0.683	2	F:GO:0005515		F:GO:0008270; F:GO:0005515; F:GO:0046872
contig68706_2	eukaryotic translation initiation factor 3 subunit B-like	707	20	0	0.909	9	F:GO:0000166; F:GO:0005515; C:GO:0005737; P:GO:0016043; F:GO:0008135	-	F:GO:0003676; P:GO:0006413; C:GO:0005852; F:GO:0003743; F:GO:0003723; F:GO:0031369; F:GO:0000166
contig17282_1	wall-associated receptor kinase-like 22	745	20	0	0.6215	4	F:GO:0000166; P:GO:0006464; F:GO:0030246; F:GO:0016301		F:GO:0005524; F:GO:0004672; P:GO:0006468; F:GO:0030247
contig69829_1	E3 ubiquitin-protein ligase KEG	619	20	0	0.771	4	F:GO:0000166; P:GO:0006464; F:GO:0016301; C:GO:0009536	-	P:GO:0006468; F:GO:0004672; F:GO:0005524
contig19190_3	peptidyl-prolyl cis-trans isomerase CYP63 isoform X1	668	20	1.72568e-102	0.8665	3	F:GO:0003824; P:GO:0006464	EC:5.2.1.8	P:GO:0000413; F:GO:0003755; P:GO:0006457
contig75838_1	bifunctional phosphatase chloroplastic	347	20	0	0.881	9	P:GO:0006629; P:GO:0006464; P:GO:0009058; C:GO:0009536; F:GO:0016787	EC:3.1.3.25; EC:3.1.3.15	P:GO:0046854; F:GO:0004401
contig23229_2	probable glutamyl chloroplastic isoform X1	831	20	0	0.8655	3	P:GO:0019538; C:GO:0009536; F:GO:0016787	-	F:GO:0008236; P:GO:0006508
contig71935_1	histone-lysine N-methyltransferase ATX4	828	20	0	0.8295	6	C:GO:0005634; F:GO:0005515; P:GO:0016043; P:GO:0006464; F:GO:0016740	EC:2.1.1.43	F:GO:0008270; F:GO:0005515
contig92748_2	protein virilizer homolog	817	20	0	0.7905	0	-		no GO terms
contig115121_1	primary amine oxidase-like	721	20	0	0.866	5	F:GO:0003824; F:GO:0005488	EC:1.4.3.21	F:GO:0008131; P:GO:0055114; F:GO:0048038; P:GO:0009308; F:GO:0005507
contig68692_2	protein NAP1	402	20	0	0.931	6	C:GO:0005634; C:GO:0016020; P:GO:0016043; P:GO:0030154; C:GO:0005783; P:GO:0009653; P:GO:0009058; P:GO:0006139; P:GO:0016049	-	no GO terms
contig71858_2	probable inactive serine threonine-protein kinase slob2	358	20	1.53987e-110	0.663	1	F:GO:0005515		F:GO:0005515
contig66554_2	PREDICTED: uncharacterized protein LOC104897045	406	20	1.8281e-90	0.5165	0	-		no GO terms
contig115571_1	pre-mRNA-processing protein 40A	609	20	0	0.8675	4	F:GO:0005515; C:GO:0005829; P:GO:0006139; C:GO:0005654	-	no GO terms
contig18127_1	membrane protein of ER body-like protein isoform X3	758	20	8.34486e-91	0.6545	0	-		no GO terms
contig67044_3	actin-related protein 8	395	20	0	0.7905	4	F:GO:0005515; F:GO:0005198; P:GO:0009987	-	F:GO:0005515
contig72552_1	probable ATP-dependent RNA helicase DHX37	833	20	0	0.6775	3	F:GO:0003676; F:GO:0000166; F:GO:0016787	-	F:GO:0003676; F:GO:0005524; F:GO:0008026
contig88413_1	plastid division protein chloroplastic	828	20	0	0.752	1	P:GO:0016043	-	no GO terms
contig139575_1	dynamin-related protein 1C	611	20	0	0.9285	9	F:GO:0000166; P:GO:0005975; C:GO:0005737; P:GO:0007275; P:GO:0016043; C:GO:0005886; F:GO:0016787	-	F:GO:0003924; F:GO:0005525
contig68334_1	telomere repeat-binding protein 5	683	20	0	0.643	2	F:GO:0003677; F:GO:0005515		F:GO:0005515; F:GO:0003677
contig68805_1	vacuolar protein sorting-associated protein 41 homolog	389	20	0	0.8705	6	P:GO:0009606; P:GO:0009628; F:GO:0005515; P:GO:0006810; C:GO:0005622	-	F:GO:0005515
contig71733_1	SNARE-interacting protein KEULE	664	20	0	0.8775	2	C:GO:0005623; P:GO:0006810; P:GO:0009987	-	P:GO:0006904; P:GO:0016192
contig81256_2	Acyl- N-acyltransferase with RING FYVE PHD-type zinc finger	547	20	0	0.7505	5	F:GO:0003677; F:GO:0016740; F:GO:0016787	EC:2.3.1	no GO terms
contig67206_1	xylem cysteine proteinase 1-like	349	20	0	0.8435	5	P:GO:0019538; P:GO:0008219; P:GO:0007275; C:GO:0005618; P:GO:0030154; P:GO:0040007; F:GO:0016787	EC:3.4	F:GO:0008234; P:GO:0006508
contig68972_1	probable LRR receptor-like serine threonine-protein kinase At2g23950	401	20	0	0.802	6	F:GO:0000166; F:GO:0005515; C:GO:0016020; P:GO:0006464; F:GO:0016301	EC:2.7.11	F:GO:0004672; P:GO:0006468; F:GO:0005515; F:GO:0005524
contig74417_1	PREDICTED: uncharacterized protein LOC104907069 isoform X1	858	20	0	0.6495	0	-		no GO terms
contig69995_1	glucomannan 4-beta-mannosyltransferase 9-like	527	20	0	0.91	4	P:GO:0009607; P:GO:0005975; P:GO:0009605; F:GO:0016740; P:GO:0009987	-	no GO terms
contig73755_3	DNA RNA polymerases superfamily protein	854	20	0	0.676	2	F:GO:0003676; P:GO:0006259		P:GO:0015074; F:GO:0003676
contig15868_1	G-type lectin S-receptor-like serine threonine-protein kinase At1g11330	812	20	0	0.705	5	F:GO:0000166; P:GO:0006464; P:GO:0009875; F:GO:0016301	-	F:GO:0005524; F:GO:0004672; P:GO:0006468; P:GO:0048544; F:GO:0004674
contig69214_1	MACPF domain-containing protein At4g24290	605	20	0	0.9005	1	C:GO:0005886	-	no GO terms
contig66763_1	beta-glucosidase 12-like	516	20	0	0.7985	2	P:GO:0005975; F:GO:0016787	-	F:GO:0004553; P:GO:0005975
contig81028_1	ABC transporter G family member 11	718	20	0	0.921	15	P:GO:0009790; P:GO:0009791; P:GO:0009653; C:GO:0005886; F:GO:0005215; P:GO:0006950; F:GO:0000166; P:GO:0009628; F:GO:0005515; P:GO:0009719; F:GO:0016787	EC:3.6.3.28	F:GO:0005524; F:GO:0016887; C:GO:0016020
contig17983_1	uncharacterized aarF domain-containing protein kinase chloroplastic	398	20	0	0.9305	7	F:GO:0000166; P:GO:0009056; P:GO:0006464; F:GO:0016301; C:GO:0005886; C:GO:0009536; P:GO:0006950	-	F:GO:0016773; P:GO:0006468; F:GO:0004672; F:GO:0005524
contig67057_1	Deubiquitination-protection protein dph1	139	1	5.71312e-09	0.7	0	-		no IPS match
contig20054_1	alkaline neutral invertase CINV2	577	20	0	0.895	7	C:GO:0005634; P:GO:0005975; C:GO:0005829; F:GO:0016787	EC:3.2.1.97; EC:3.2.1.26; EC:3.2.1.48	F:GO:0033926; F:GO:0003824
contig67811_2	arginyl-tRNA--protein transferase 1-like isoform X2	623	20	0	0.7025	2	P:GO:0009056; P:GO:0006464; F:GO:0016740	-	P:GO:0016598; F:GO:0004057
contig116966_1	LOW QUALITY PROTEIN: sacsin	857	20	0	0.7755	1	F:GO:0005488	-	no GO terms
contig19176_1	calcium-dependent protein kinase 26	465	20	0	0.8785	5	F:GO:0000166; P:GO:0006464; F:GO:0016301	EC:2.7.11.17	F:GO:0005509; P:GO:0006468; F:GO:0004672; F:GO:0005524
contig20082_1	BTB POZ domain-containing protein NPY4	626	20	0	0.835	2	P:GO:0009606; P:GO:0009628; F:GO:0005515	-	F:GO:0005515
contig24662_1	glucomannan 4-beta-mannosyltransferase 9-like	528	20	0	0.917	4	P:GO:0009607; P:GO:0005975; P:GO:0009605; F:GO:0016740; P:GO:0009987	-	no GO terms
contig71892_2	microtubule-associated protein TORTIFOLIA1	484	20	0	0.655	1	F:GO:0005488		F:GO:0005488
contig78171_5	RNA-binding protein 5-B isoform X1	782	20	0	0.801	3	F:GO:0000166; F:GO:0003676	-	F:GO:0003676; F:GO:0008270; F:GO:0000166
contig22043_1	transcription factor BIM1 isoform X1	557	20	0	0.676	1	F:GO:0005515		F:GO:0046983
contig66988_1	protein argonaute 5	836	20	0	0.755	8	P:GO:0009607; F:GO:0003723; F:GO:0005515; P:GO:0009605; P:GO:0009908; C:GO:0005829; P:GO:0006950; P:GO:0009987; P:GO:0040029	-	F:GO:0003676; F:GO:0005515
contig67081_1	protein RETICULATA-RELATED chloroplastic	727	20	0	0.835	0	-		no GO terms
contig74392_1	ketol-acid chloroplastic	593	20	0	0.9225	17	P:GO:0006091; P:GO:0009056; P:GO:0009058; C:GO:0005576; F:GO:0005488; P:GO:0006139; C:GO:0009536; P:GO:0006950; P:GO:0005975; P:GO:0009628; F:GO:0003824; C:GO:0005618; C:GO:0005739	EC:1.1.1.86	P:GO:0009082; F:GO:0004455; P:GO:0055114; F:GO:0016491
contig88118_1	PAX-interacting protein 1	801	20	0	0.5465	0	-		no IPS match
contig16489_1	receptor protein kinase 1	799	20	0	0.811	6	F:GO:0000166; F:GO:0005515; P:GO:0006464; P:GO:0009875; F:GO:0016301	EC:2.7.11	F:GO:0004672; F:GO:0005524; P:GO:0006468; P:GO:0048544; F:GO:0004674; F:GO:0005515
contig139511_6	PREDICTED: uncharacterized protein LOC104888325	609	20	0	0.647	1	P:GO:0008150		no GO terms
contig66614_2	PREDICTED: uncharacterized protein LOC104905670	445	20	2.84604e-165	0.5435	2	F:GO:0003676; P:GO:0006259		P:GO:0015074; F:GO:0003676
contig68512_1	LRR receptor-like serine threonine-protein kinase FEI 1	365	20	0	0.828	9	F:GO:0000166; P:GO:0005975; F:GO:0005515; C:GO:0016020; P:GO:0006464; P:GO:0009058; F:GO:0004872; F:GO:0016301; F:GO:0004871	EC:2.7.10.1; EC:2.7.11	F:GO:0005515; P:GO:0030244; F:GO:0004672; F:GO:0005524
contig71680_1	probable xyloglucan glycosyltransferase 5	698	20	0	0.8705	2	F:GO:0016740	-	no GO terms
contig115834_1	Transcription elongation factor SPT6	741	20	0	0.7865	6	F:GO:0003677; F:GO:0008135; P:GO:0006139	-	P:GO:0006139; P:GO:0032784; P:GO:0006357; F:GO:0003676
contig66404_2	60 kDa jasmonate-induced	515	3	2.53802e-15	0.4533	0	-		no IPS match
contig66903_3	peptidyl-prolyl cis-trans isomerase PASTICCINO1	642	20	0	0.8555	17	P:GO:0009790; P:GO:0009791; P:GO:0006464; C:GO:0005783; P:GO:0009653; P:GO:0009058; P:GO:0007049; P:GO:0006950; P:GO:0009628; F:GO:0005515; F:GO:0003824; P:GO:0009719; P:GO:0006629; P:GO:0016043; P:GO:0030154; C:GO:0005829; P:GO:0016049	EC:5.2.1.8	F:GO:0005515; P:GO:0006457; P:GO:0048513; P:GO:0042761; P:GO:0030154
contig69181_2	endochitinase A-like isoform X1	701	20	3.98943e-109	0.6665	0	-		no GO terms
contig139420_1	callose synthase 8	850	20	0	0.821	10	P:GO:0005975; P:GO:0007275; P:GO:0016043; P:GO:0009653; P:GO:0009058; F:GO:0016740; C:GO:0005886; P:GO:0007049; P:GO:0000003	EC:2.4.1.34	C:GO:0016020; C:GO:0000148; F:GO:0003843; P:GO:0006075
contig67200_1	synaptonemal complex protein 1 isoform X3	772	20	0	0.7045	11	P:GO:0009908; P:GO:0016043; P:GO:0006464; P:GO:0009653; P:GO:0009058; P:GO:0006259; P:GO:0006950; P:GO:0007049; P:GO:0040029	-	no GO terms
contig69461_2	PREDICTED: uncharacterized protein LOC104115034	313	20	8.67922e-111	0.647	0	-		no GO terms
contig71388_2	leucine-rich repeat receptor-like serine threonine-protein kinase At2g14440	626	20	0	0.804	5	C:GO:0005768; F:GO:0005515; C:GO:0005794; C:GO:0005773; C:GO:0005886	-	F:GO:0005515
contig15722_2	protein FAR1-RELATED SEQUENCE 6-like	219	20	2.61126e-47	0.5775	1	P:GO:0009058; P:GO:0006139		P:GO:0006355
contig18128_1	membrane protein of ER body-like protein isoform X4	761	20	3.07844e-117	0.6595	0	-		no GO terms
contig67116_2	WD repeat-containing protein YMR102C	496	20	0	0.794	1	F:GO:0005515		F:GO:0005515
contig75476_1	chloroplastic group IIA intron splicing facilitator chloroplastic	341	20	0	0.767	1	F:GO:0003723		F:GO:0003723
contig68777_1	polycomb group protein EMBRYONIC FLOWER 2 isoform X1	638	20	0	0.733	3	P:GO:0008152; P:GO:0009987	-	no GO terms
contig69597_1	two pore calcium channel protein 1-like	736	20	0	0.8235	18	P:GO:0007165; P:GO:0009791; C:GO:0005794; P:GO:0009058; F:GO:0005488; C:GO:0005773; C:GO:0005886; F:GO:0005215; P:GO:0007049; P:GO:0000003; P:GO:0006950; P:GO:0009628; P:GO:0006629; P:GO:0016043	-	P:GO:0006811; P:GO:0055085; C:GO:0016020; F:GO:0005216; F:GO:0005509
contig70163_2	Uncharacterized protein TCM_032491	656	1	9.70364e-15	0.44	0	-		no IPS match
contig69728_2	E3 ubiquitin-protein ligase ORTHRUS 2-like	753	20	0	0.701	11	F:GO:0000166; F:GO:0005515; P:GO:0006464; P:GO:0016043; P:GO:0009058; P:GO:0006259; P:GO:0040029	-	F:GO:0008270; F:GO:0005515; F:GO:0042393; F:GO:0046872
contig70328_3	transcription factor GTE7-like	500	20	6.08503e-91	0.6695	1	F:GO:0005515		F:GO:0005515
contig74562_1	nuclear matrix constituent protein 1-like protein isoform X1	725	20	0	0.564	2	C:GO:0005634	-	no GO terms
contig67770_1	THO complex subunit 2	856	20	0	0.8245	6	C:GO:0005634; C:GO:0016020; P:GO:0006464; F:GO:0004872; F:GO:0016301; F:GO:0004871	EC:2.7.3	no GO terms
contig67919_3	protein FAR1-RELATED SEQUENCE 6-like	640	20	0	0.7065	2	P:GO:0009058; F:GO:0005488; P:GO:0006139		P:GO:0006355; F:GO:0008270
contig70842_1	alpha beta hydrolase domain-containing protein 17B	453	20	0	0.8045	5	P:GO:0007275; C:GO:0005886; F:GO:0016787	-	no GO terms
contig74272_2	probable inactive receptor-like protein kinase At3g56050	638	20	0	0.639	3	F:GO:0000166; P:GO:0006464; F:GO:0016301		P:GO:0006468; F:GO:0004672; F:GO:0005524
contig143102_2	ETHYLENE INSENSITIVE 3-like 1 protein	711	20	0	0.71	4	C:GO:0005634; F:GO:0003700		F:GO:0003700; C:GO:0005634
contig139686_1	uncharacterized aarF domain-containing protein kinase chloroplastic	633	20	0	0.9095	6	F:GO:0000166; P:GO:0006464; F:GO:0016301; C:GO:0009536	-	F:GO:0005524; P:GO:0006468; F:GO:0004672
contig67668_1	E3 ubiquitin-protein ligase RNF12-A-like	545	20	0	0.628	2	F:GO:0005515		F:GO:0005515; F:GO:0008270
contig69339_2	ubiquitin carboxyl-terminal hydrolase 18-like	637	20	0	0.8205	4	P:GO:0009056; P:GO:0006464; F:GO:0005488; F:GO:0016787	-	F:GO:0036459; P:GO:0016579; P:GO:0006511
contig97818_1	Zinc finger family isoform 1	683	20	0	0.638	2	F:GO:0005515		F:GO:0008270; F:GO:0005515
contig15269_1	neurofilament medium polypeptide-like	325	17	9.88811e-17	0.4729	0	-		no IPS match
contig71788_1	probable sucrose-phosphate synthase 1	818	20	0	0.8715	8	P:GO:0005975; C:GO:0005829; P:GO:0009058; F:GO:0016740; P:GO:0006810; C:GO:0005886; P:GO:0009987	EC:2.4.1.14	P:GO:0005985; F:GO:0016157; F:GO:0046524
contig14953_1	---NA---	125	0	1	0	0	-		no GO terms
contig73502_2	pentatricopeptide repeat-containing protein chloroplastic	843	20	0	0.838	0	-		no GO terms
contig74451_3	kinesin-3 isoform X2	411	20	0	0.9155	8	F:GO:0000166; C:GO:0005856; F:GO:0005515; P:GO:0009987; F:GO:0003774	-	F:GO:0005524; F:GO:0003777; F:GO:0008017; P:GO:0007018; C:GO:0005871
contig18236_2	beta-glucosidase-like chloroplastic	646	20	0	0.859	2	P:GO:0005975; F:GO:0016787	-	P:GO:0005975; F:GO:0004553
contig67364_2	cleavage and polyadenylation specificity factor subunit 3-II	509	20	0	0.8245	2	C:GO:0005634; P:GO:0007275; P:GO:0016043; P:GO:0030154	-	no GO terms
contig139565_1	polyadenylate-binding protein-interacting protein 3-like	636	20	0	0.707	0	-		no GO terms
contig66452_3	---NA---	173	0	1	0	0	-		no GO terms
contig68189_1	pentatricopeptide repeat-containing protein mitochondrial	416	20	0	0.791	0	-		no GO terms
contig83049_2	probable aldo-keto reductase 1	323	20	0	0.8635	3	F:GO:0003824	EC:1.1.1.65	no GO terms
contig90671_1	endoribonuclease Dicer homolog 1	753	20	0	0.897	9	F:GO:0000166; F:GO:0003677; F:GO:0003723; F:GO:0005515; F:GO:0004518	EC:3.1.26.3	F:GO:0005515; P:GO:0006396; F:GO:0004525; F:GO:0003723
contig140274_1	exportin-7 isoform X1	745	20	0	0.937	3	F:GO:0005515; P:GO:0006810; C:GO:0005622	-	F:GO:0005488
contig15739_1	PREDICTED: uncharacterized protein LOC104894372	388	20	4.28097e-33	0.536	0	-		no GO terms
contig66486_1	ATP-dependent DNA helicase 2 subunit KU80	708	20	0	0.8105	14	F:GO:0000166; C:GO:0005634; F:GO:0003677; P:GO:0016043; P:GO:0006464; P:GO:0009058; P:GO:0006259; P:GO:0006950; P:GO:0040029; F:GO:0016787	-	P:GO:0006303; F:GO:0003677; F:GO:0016817; F:GO:0004003; F:GO:0003684; P:GO:0000723; C:GO:0005634; P:GO:0006310; C:GO:0043564; F:GO:0042162
contig67228_1	glutamine-dependent NAD(+) synthetase	612	20	0	0.905	6	F:GO:0000166; C:GO:0005829; P:GO:0009058; P:GO:0006139; F:GO:0016787	EC:6.3.5.1	F:GO:0005524; F:GO:0003952; P:GO:0009435; P:GO:0006807; F:GO:0016810
contig76524_1	MACPF domain-containing protein CAD1-like	582	20	0	0.839	0	-		no GO terms
contig16751_1	myb-like protein A isoform X2	656	20	0	0.6025	0	-		no GO terms
contig67818_1	Kinase superfamily protein isoform 1	628	20	0	0.8235	2	F:GO:0016301	-	no GO terms
contig68622_1	protein NRT1 PTR FAMILY -like	602	20	0	0.8585	11	P:GO:0019748; P:GO:0009058; C:GO:0005886; F:GO:0005215; P:GO:0006950; P:GO:0005975; P:GO:0009628; P:GO:0006629; P:GO:0016043	-	F:GO:0005215; P:GO:0006810; C:GO:0016020; P:GO:0006857
contig71555_1	diacylglycerol kinase 2	713	20	0	0.8075	12	F:GO:0000166; P:GO:0009628; P:GO:0007165; P:GO:0009791; F:GO:0016301; P:GO:0006810; C:GO:0005622; P:GO:0006950	EC:2.7.1.107	F:GO:0004143; P:GO:0007205; F:GO:0016301; P:GO:0035556
contig74279_1	thylakoid lumenal 29 kDa chloroplastic	348	20	0	0.8775	20	P:GO:0019748; P:GO:0006091; P:GO:0009791; P:GO:0009653; P:GO:0009058; F:GO:0005488; P:GO:0006139; C:GO:0009536; P:GO:0006950; C:GO:0009579; C:GO:0005634; P:GO:0005975; P:GO:0009628; F:GO:0003824; C:GO:0016020; P:GO:0006629; P:GO:0015979	EC:1.11.1.11	F:GO:0020037; P:GO:0055114; P:GO:0006979; F:GO:0004601
contig90890_1	kinesin-like protein NACK1	733	20	0	0.706	7	F:GO:0000166; C:GO:0005856; F:GO:0005515; P:GO:0009987; F:GO:0003774	-	F:GO:0008017; P:GO:0007018; F:GO:0005524; F:GO:0003777; C:GO:0005871
contig22894_1	cleavage and polyadenylation specificity factor subunit 2 isoform X1	736	20	0	0.9025	16	P:GO:0009791; P:GO:0007267; P:GO:0006464; P:GO:0009058; P:GO:0006259; P:GO:0007049; P:GO:0040029; P:GO:0006950; C:GO:0005654; P:GO:0009607; P:GO:0009628; P:GO:0009605; C:GO:0005737; P:GO:0016043	-	P:GO:0006378; C:GO:0005847; P:GO:0006379
contig74978_3	autophagy-related protein 13	628	20	0	0.6835	2	C:GO:0005737; P:GO:0009056; P:GO:0009987		P:GO:0006914; C:GO:1990316
contig116258_2	ETHYLENE INSENSITIVE 3-like 3 protein	623	20	0	0.709	16	C:GO:0005634; P:GO:0009607; F:GO:0003700; P:GO:0009628; P:GO:0008219; P:GO:0009605; P:GO:0007165; P:GO:0009719; P:GO:0008152; P:GO:0006950	-	C:GO:0005634; F:GO:0003700
contig71210_1	DNA repair helicase UVH6	447	20	0	0.9535	18	P:GO:0006464; P:GO:0009058; P:GO:0006259; P:GO:0006950; F:GO:0000166; C:GO:0005634; F:GO:0003677; P:GO:0009628; P:GO:0016043; F:GO:0016787	-	C:GO:0005634; F:GO:0003677; P:GO:0006289; F:GO:0004003; F:GO:0005524; F:GO:0016818; P:GO:0006139; F:GO:0003676; F:GO:0008026
contig19595_2	LRR receptor-like serine threonine-protein kinase RPK2	621	20	0	0.685	8	F:GO:0000166; C:GO:0016020; P:GO:0009791; P:GO:0006464; F:GO:0016301	EC:2.7.11	F:GO:0005524; P:GO:0006468; F:GO:0004672
contig72907_1	ARM repeat superfamily isoform 1	642	20	0	0.5505	2	P:GO:0045492; P:GO:0010413		no GO terms
contig67638_1	probable pectin methyltransferase QUA2	681	20	0	0.81	8	P:GO:0005975; C:GO:0005768; C:GO:0005737; P:GO:0007275; P:GO:0009719; P:GO:0016043; C:GO:0005794; P:GO:0009058; F:GO:0016740	-	F:GO:0008168
contig72282_1	transcription factor LHW-like	646	20	0	0.723	8	F:GO:0005515; P:GO:0007275; P:GO:0009653; P:GO:0009058; P:GO:0006139	-	F:GO:0046983
contig115518_2	uncharacterized aarF domain-containing protein kinase chloroplastic	705	20	0	0.9145	7	F:GO:0000166; P:GO:0009628; P:GO:0006464; P:GO:0009058; F:GO:0016301; C:GO:0009536	-	P:GO:0006468; F:GO:0004672; F:GO:0005524
contig66399_2	transposon Tf2-1 polyprotein isoform X1	349	20	3.48076e-142	0.7255	2	F:GO:0003676; P:GO:0006259		P:GO:0015074; F:GO:0003676
contig68080_1	cleavage and polyadenylation specificity factor subunit 3-I-like isoform X1	694	20	0	0.9335	1	C:GO:0005634	-	no GO terms
contig69677_1	myosin-6-like	664	20	0	0.9385	5	F:GO:0000166; C:GO:0005856; F:GO:0005515; F:GO:0003774	-	F:GO:0005524; F:GO:0003774; C:GO:0016459
contig69978_1	magnesium-chelatase subunit chloroplastic	769	20	0	0.932	6	P:GO:0006091; F:GO:0003824; C:GO:0005739; C:GO:0016020; P:GO:0015979; P:GO:0009058; C:GO:0009536	EC:6.6.1.1	P:GO:0015995; F:GO:0016851; P:GO:0009058
contig80025_2	ABC transporter G family member 9	641	20	0	0.7925	5	F:GO:0000166; C:GO:0016020; F:GO:0005215; P:GO:0009987; F:GO:0016787	EC:3.6.3.31	F:GO:0016887; F:GO:0005524; C:GO:0016020
contig18610_1	Hydroxyproline-rich glycoprotein family protein	646	20	0	0.702	1	C:GO:0005737		no GO terms
contig66627_2	---NA---	208	0	1	0	0	-		no IPS match
contig68361_1	Golgi-body localization protein domain isoform partial	801	20	0	0.8045	0	-		no GO terms
contig90715_1	probable threonine--tRNA cytoplasmic	678	20	0	0.8725	9	F:GO:0000166; P:GO:0009790; F:GO:0003824; C:GO:0005739; P:GO:0009791; P:GO:0006139; C:GO:0009536; P:GO:0006412	EC:6.1.1.3	C:GO:0005737; F:GO:0004829; P:GO:0006435; F:GO:0005524; P:GO:0043039; F:GO:0016876; P:GO:0006418; F:GO:0004812; F:GO:0000166
contig71676_1	cyclin-D1-binding protein 1 homolog	360	20	0	0.742	1	P:GO:0007049		P:GO:0051726
contig67266_1	beta-galactosidase 9 isoform X2	476	20	0	0.7765	4	P:GO:0005975; F:GO:0030246; C:GO:0005773; F:GO:0016787	-	P:GO:0005975; F:GO:0004553; F:GO:0030246
contig72853_1	proteasome-associated protein ECM29 homolog isoform X1	810	20	0	0.7885	1	F:GO:0005488		F:GO:0005488
contig139191_1	Zinc finger family protein	292	20	3.66506e-164	0.811	2	F:GO:0003676	-	F:GO:0046872
contig19503_1	WD repeat-containing protein 75	710	20	0	0.7365	1	F:GO:0005515		F:GO:0005515
contig68161_1	PREDICTED: uncharacterized protein LOC104908485	122	20	3.71406e-33	0.705	0	-		no GO terms
contig80036_1	ABC transporter C family member 10-like	647	20	0	0.793	6	F:GO:0000166; C:GO:0016020; F:GO:0005215; P:GO:0009987; F:GO:0016787	-	F:GO:0042626; P:GO:0055085; C:GO:0016021; P:GO:0006810; F:GO:0005524
contig67111_1	auxin response factor 8 isoform X1	577	20	0	0.7595	5	C:GO:0005634; F:GO:0003677; F:GO:0005515; P:GO:0009719; P:GO:0009058; P:GO:0006139	-	P:GO:0006355; C:GO:0005634; F:GO:0003677; P:GO:0009725; F:GO:0005515
contig71920_1	BAH helical bundle-like domain isoform 1	777	20	0	0.754	5	C:GO:0005634; F:GO:0003677; F:GO:0003682; P:GO:0009058; P:GO:0006139	-	P:GO:0006351; C:GO:0005634; F:GO:0003682; F:GO:0003677
contig77287_1	WAT1-related protein At3g30340-like	261	20	6.98492e-128	0.7165	2	C:GO:0016020; F:GO:0005215	-	C:GO:0016021; C:GO:0016020; F:GO:0022857
contig95018_1	chromatin assembly factor 1 subunit FAS1	699	20	1.17389e-161	0.697	6	P:GO:0007275; P:GO:0016043; P:GO:0006259; P:GO:0007049	-	no GO terms
contig76022_1	ABC transporter G family member 29-like	741	20	0	0.887	5	F:GO:0000166; C:GO:0016020; P:GO:0006810; F:GO:0016787	EC:3.6.1.3	C:GO:0016020; F:GO:0005524; F:GO:0016887
contig15131_2	---NA---	223	0	1	0	0	-		no IPS match
contig15262_1	PHD and RING finger domain-containing	749	20	0	0.527	2	F:GO:0005515		F:GO:0008270; F:GO:0005515
contig22263_1	serine threonine-protein kinase dst2 isoform X2	608	20	0	0.8015	6	F:GO:0000166; C:GO:0005634; C:GO:0005739; P:GO:0006464; F:GO:0016301	-	P:GO:0006468; F:GO:0004672; F:GO:0005524
contig67449_2	axoneme-associated protein mst101 -like isoform X2	754	20	4.81265e-89	0.623	4	P:GO:0016558; P:GO:0006635; P:GO:0008150; C:GO:0005622		no GO terms
contig67987_1	---NA---	115	0	1	0	0	-		no GO terms
contig100644_1	fimbrin-like protein 2	660	20	0	0.913	5	F:GO:0005515; P:GO:0009987	-	F:GO:0005515
contig15194_1	RNA polymerase II C-terminal domain phosphatase-like 2 isoform X2	760	20	0	0.739	0	-		no GO terms
contig68902_1	probable inactive receptor kinase At2g26730	672	20	0	0.8695	18	P:GO:0009056; P:GO:0007275; P:GO:0006464; P:GO:0009653; P:GO:0009058; P:GO:0006810; C:GO:0005886; P:GO:0040007; F:GO:0000166; P:GO:0005975; P:GO:0006629; P:GO:0016043; F:GO:0016301	EC:2.7.11.26	F:GO:0004672; F:GO:0005524; P:GO:0006468
contig17725_1	mannan endo- -beta-mannosidase 2-like	445	20	0	0.8265	2	P:GO:0005975; F:GO:0016787	-	F:GO:0004553; P:GO:0005975
contig16472_2	wall-associated receptor kinase-like 1 isoform X1	765	20	0	0.67	6	F:GO:0000166; F:GO:0005515; P:GO:0006464; F:GO:0030246; F:GO:0016301		F:GO:0005515; P:GO:0006468; F:GO:0005524; F:GO:0004672; F:GO:0005509; F:GO:0030247
contig67245_2	SWI SNF complex component SNF12 homolog	400	20	0	0.8215	1	F:GO:0005515		F:GO:0005515
contig69008_1	PREDICTED: uncharacterized protein LOC104889703 isoform X1	740	20	0	0.749	0	-		no GO terms
contig66924_2	P-loop containing nucleoside triphosphate hydrolases superfamily protein	412	20	2.27658e-149	0.789	3	C:GO:0005634; C:GO:0005737; F:GO:0016787	-	C:GO:0005634
contig69202_1	E3 ubiquitin-protein ligase SHPRH	778	20	0	0.735	3	F:GO:0000166; F:GO:0003824	-	F:GO:0005524
contig19727_1	scarecrow-like protein 15	258	20	4.18578e-133	0.675	5	P:GO:0006355; P:GO:0006351; P:GO:0030154; P:GO:0048831; F:GO:0003700		no GO terms
contig21824_5	far upstream element-binding protein 1-like	584	20	1.88304e-168	0.7215	1	F:GO:0003723	-	F:GO:0003676; F:GO:0003723
contig67635_1	LIM domain-containing protein isoform 3	750	20	0	0.581	6	P:GO:0006306; P:GO:0006260; P:GO:0051567; P:GO:0008283; P:GO:0008150; C:GO:0005575		no IPS match
contig68540_1	probable UDP-N-acetylglucosamine--peptide N-acetylglucosaminyltransferase SEC	706	20	0	0.9105	3	P:GO:0005975; F:GO:0005515; P:GO:0006464; P:GO:0009058; F:GO:0016740	-	F:GO:0005515
contig81252_1	CCR4-NOT transcription complex subunit 1 isoform X1	785	20	0	0.8055	0	-		no GO terms
contig15014_1	PREDICTED: uncharacterized protein LOC104898734	707	20	0	0.8815	2	F:GO:0016787	-	F:GO:0016787
contig66355_1	disease resistance protein RGA1	249	20	1.32205e-74	0.6	1	F:GO:0005515		F:GO:0005515
contig68717_1	nuclear poly polymerase 4 isoform X2	722	20	0	0.8665	5	C:GO:0005634; F:GO:0003723; F:GO:0016740; P:GO:0006139	EC:2.7.7.19	F:GO:0003723; P:GO:0043631; F:GO:0016779; F:GO:0004652; C:GO:0005634; P:GO:0031123
contig78300_1	golgin subfamily A member 6-like protein 22 isoform X1	770	20	0	0.646	0	-		no GO terms
contig73324_1	probable serine threonine-protein kinase At1g18390 isoform X1	671	20	0	0.711	4	F:GO:0000166; P:GO:0006464; F:GO:0030246; F:GO:0016301	-	P:GO:0006468; F:GO:0005524; F:GO:0004672; F:GO:0030247
contig73623_1	pentatricopeptide repeat-containing protein mitochondrial-like	800	20	0	0.7145	0	-		no GO terms
contig88326_1	PREDICTED: uncharacterized protein LOC104884869	584	20	0	0.797	3	P:GO:0019538; C:GO:0009536; F:GO:0016787	EC:3.4.21	no GO terms
contig19195_1	alkaline neutral invertase CINV1-like	647	20	0	0.825	2	F:GO:0016787	EC:3.2.1.97	F:GO:0033926; F:GO:0003824
contig20040_1	FAD NAD -binding oxidoreductase family protein	700	20	0	0.8325	5	F:GO:0000166; F:GO:0003824; P:GO:0015979; C:GO:0009536	-	F:GO:0071949; F:GO:0016491; P:GO:0055114
contig68381_1	importin-5	737	20	0	0.9275	5	F:GO:0005515; C:GO:0005618; C:GO:0016020; C:GO:0005829; P:GO:0006810	-	F:GO:0005488
contig74516_1	PREDICTED: uncharacterized protein LOC104887474	255	2	5.276e-12	0.45	0	-		no IPS match
contig66600_1	BTB POZ domain-containing protein At3g08570-like	610	20	0	0.8275	1	F:GO:0005515		F:GO:0005515
contig67302_2	glucose-6-phosphate 1-dehydrogenase chloroplastic	491	20	0	0.866	6	F:GO:0000166; P:GO:0005975; F:GO:0003824; P:GO:0006139	EC:1.1.1.49	P:GO:0006006; F:GO:0004345; P:GO:0055114; F:GO:0050661
contig67974_1	probable GPI-anchored adhesin-like protein PGA55	781	20	0	0.548	0	-		no GO terms
contig68280_1	probable LRR receptor-like serine threonine-protein kinase At4g36180	804	20	0	0.738	4	F:GO:0005515; C:GO:0016020; F:GO:0016301	-	F:GO:0005515
contig75436_1	protein decapping 5-like	593	20	0	0.625	1	P:GO:0009987	-	no GO terms
contig75873_1	serine threonine-protein kinase ATM-like	747	20	0	0.487	0	-		no IPS match
contig66493_1	---NA---	103	0	1	0	0	-		no IPS match
contig66575_1	phosphatidylinositol phosphatidylcholine transfer protein SFH13-like	287	20	5.42181e-157	0.875	3	P:GO:0009791; P:GO:0006464; P:GO:0009058	-	no GO terms
contig69423_4	uncharacterized mitochondrial protein g00810-like	386	20	8.20269e-124	0.651	0	-		no GO terms
contig69635_1	COBRA-like protein 4	437	20	0	0.8755	6	P:GO:0016043; C:GO:0005773; C:GO:0005886; P:GO:0016049	-	P:GO:0016049; P:GO:0010215; C:GO:0031225
contig82862_2	xylem serine proteinase 1	746	20	0	0.8285	5	P:GO:0019538; C:GO:0005618; F:GO:0016787	EC:3.4.21; EC:1.3.1.74	F:GO:0004252; P:GO:0006508
contig100778_1	DEAD DEAH box helicase	795	20	0	0.8715	7	F:GO:0003676; F:GO:0000166; C:GO:0016020; P:GO:0009058; P:GO:0006259; P:GO:0006810; P:GO:0006950; F:GO:0016787	-	F:GO:0005524; F:GO:0003676
contig66861_2	glycerol-3-phosphate transporter 4	536	20	0	0.828	4	C:GO:0016020; C:GO:0005773; F:GO:0005215; P:GO:0009987	-	P:GO:0055085; C:GO:0016021; P:GO:0006810; F:GO:0005215
contig87950_1	auxilin-like protein 1	808	1	1.54186e-130	0.63	0	-		no IPS match
contig20224_2	histone-lysine N-methyltransferase 2D isoform X2	558	20	0	0.665	5	F:GO:0046872; F:GO:0008270; F:GO:0008168; F:GO:0016740; P:GO:0032259		no GO terms
contig73610_1	scarecrow-like protein 14	690	20	0	0.7145	2	P:GO:0006355; P:GO:0006351		no GO terms
contig14963_1	subtilisin-like protease	777	20	0	0.7305	3	P:GO:0019538; C:GO:0005773; F:GO:0016787	-	P:GO:0006508; F:GO:0004252
contig66445_1	GTP-binding protein chloroplastic	651	20	0	0.837	9	F:GO:0000166; P:GO:0009790; C:GO:0016020; P:GO:0009791; P:GO:0016043; P:GO:0006139; C:GO:0009536; F:GO:0016787	-	F:GO:0005525; F:GO:0000166; F:GO:0003924; F:GO:0000287
contig68133_1	probable LRR receptor-like serine threonine-protein kinase At3g47570	714	20	0	0.659	4	F:GO:0000166; F:GO:0005515; P:GO:0006464; F:GO:0016301	-	F:GO:0004672; P:GO:0006468; F:GO:0005524; F:GO:0005515
contig19950_1	long-chain-alcohol oxidase FAO4A-like	759	20	0	0.768	3	F:GO:0000166; F:GO:0003824	-	F:GO:0016614; P:GO:0055114; F:GO:0046577; F:GO:0050660; F:GO:0016491
contig68595_2	DNA (cytosine-5)-methyltransferase 1B-like	805	20	0	0.7465	4	F:GO:0003682; F:GO:0016740; P:GO:0006259; P:GO:0040029	-	F:GO:0003682
contig15775_1	CRC domain-containing protein TSO1-like isoform X1	573	20	0	0.587	0	-		no GO terms
contig81229_1	choline transporter-like protein 2	686	20	0	0.891	12	C:GO:0005737; P:GO:0007275; C:GO:0005618; P:GO:0030154; C:GO:0005794; C:GO:0005886; F:GO:0005215	-	no GO terms
contig81684_1	delta-1-pyrroline-5-carboxylate synthase	663	20	0	0.9015	8	C:GO:0005737; P:GO:0009058; F:GO:0016301	EC:1.2.1.41; EC:2.7.2.11	P:GO:0006561; P:GO:0055114; F:GO:0003824; F:GO:0004350; C:GO:0005737; F:GO:0004349; F:GO:0016491; P:GO:0008152
contig22752_1	187-kDa microtubule-associated protein AIR9-like	669	20	0	0.689	1	F:GO:0005515		F:GO:0005515
contig69731_1	probably inactive leucine-rich repeat receptor-like protein kinase At5g06940	551	20	0	0.829	7	F:GO:0000166; F:GO:0005515; C:GO:0016020; P:GO:0006464; F:GO:0016301	EC:1.3.1.74	P:GO:0006468; F:GO:0005524; F:GO:0004672; F:GO:0005515
contig71165_1	PREDICTED: uncharacterized protein LOC104883186	244	20	6.7855e-127	0.776	0	-		no GO terms
contig71432_3	TATA-binding protein-associated factor BTAF1 isoform X1	816	20	0	0.6965	1	F:GO:0005515		F:GO:0005515; F:GO:0005488
contig15034_1	heat shock protein 83-like	700	20	0	0.9295	4	F:GO:0000166; P:GO:0019538; F:GO:0005515; P:GO:0009987; P:GO:0006950	-	P:GO:0006457; F:GO:0005524; P:GO:0006950; F:GO:0051082
contig67859_1	pentatricopeptide repeat-containing protein At3g61360	513	20	0	0.798	1	F:GO:0005515		F:GO:0005515
contig71721_3	leucine-rich repeat-containing protein DDB_G0290503	637	20	0	0.6035	1	C:GO:0009507		no GO terms
contig21143_3	katanin p60 ATPase-containing subunit A1	298	20	0	0.965	12	F:GO:0000166; C:GO:0005856; F:GO:0005515; C:GO:0005737; P:GO:0016043; P:GO:0030154; P:GO:0009653; P:GO:0016049; F:GO:0016787	EC:3.6.4.3	F:GO:0005524
contig69929_3	cyclin-dependent kinase inhibitor 1C-like	335	20	1.25705e-28	0.5265	0	-		no IPS match
contig71498_1	vacuolar protein sorting-associated protein 52 A	350	20	0	0.9165	0	-		no GO terms
contig85100_1	transcription factor bHLH112 isoform X1	470	20	0	0.554	1	F:GO:0005515		F:GO:0046983
contig18157_1	coatomer subunit alpha-1	711	20	0	0.89	7	F:GO:0005515; C:GO:0005737; C:GO:0016020; F:GO:0005198; C:GO:0005794; F:GO:0016740; P:GO:0006810	-	P:GO:0016192; P:GO:0006886; F:GO:0005515; F:GO:0005198; C:GO:0030126; C:GO:0030117
contig15125_1	PREDICTED: uncharacterized protein LOC101505739	119	1	2.60888e-10	0.52	0	-		no IPS match
contig68253_1	transcription elongation factor SPT6	508	20	0	0.7965	3	F:GO:0003677; P:GO:0009058; P:GO:0006139	-	P:GO:0006357; P:GO:0032784
contig20535_2	folylpolyglutamate synthase	404	20	0	0.823	6	F:GO:0000166; F:GO:0003824; P:GO:0009058; P:GO:0009987	EC:6.3.2.17	F:GO:0005524; F:GO:0004326; P:GO:0009396; P:GO:0009058; F:GO:0016874
contig67940_3	alpha-glucosidase-like	680	20	0	0.8205	8	P:GO:0005975; F:GO:0030246; P:GO:0009987; F:GO:0016787	EC:3.2.1.20	P:GO:0005975; F:GO:0004553; F:GO:0030246; F:GO:0003824
contig99097_1	structural maintenance of chromosomes protein 2-1	766	20	0	0.8735	5	F:GO:0000166; C:GO:0005634; F:GO:0005515; P:GO:0016043; P:GO:0007049	-	C:GO:0005694; F:GO:0005515; F:GO:0005524; P:GO:0051276; C:GO:0000796; P:GO:0007076
contig19949_1	synaptotagmin-2 isoform X1	538	20	0	0.8895	4	F:GO:0005515; C:GO:0005794; F:GO:0008289; P:GO:0006810; P:GO:0009987	-	F:GO:0005515; F:GO:0008289
contig22502_1	structural maintenance of chromosomes protein 1	781	20	0	0.8425	7	F:GO:0000166; C:GO:0005634; F:GO:0005515; P:GO:0016043; F:GO:0003682; P:GO:0007049	-	F:GO:0005515; C:GO:0005694; F:GO:0005524; P:GO:0051276
contig72269_1	nuclear-pore anchor	745	20	0	0.8015	2	P:GO:0006810; C:GO:0005622	-	no GO terms
contig18078_1	probable sulfate transporter	697	20	0	0.833	3	C:GO:0016020; F:GO:0005215; P:GO:0009987	-	F:GO:0015116; C:GO:0016021; P:GO:0008272; C:GO:0016020; P:GO:0055085; F:GO:0008271
contig141226_1	probable serine threonine-protein kinase At1g18390	641	20	0	0.7165	3	F:GO:0000166; P:GO:0006464; F:GO:0016301	-	P:GO:0006468; F:GO:0004672; F:GO:0005524
contig68598_3	OBERON-like protein	500	20	0	0.8315	1	F:GO:0005488	-	no GO terms
contig69224_1	PREDICTED: uncharacterized protein LOC104889813 isoform X2	827	20	0	0.707	0	-		no GO terms
contig18161_1	actin-related protein 5 isoform X1	718	20	0	0.871	3	C:GO:0005634; P:GO:0009058; P:GO:0006259; P:GO:0006950	-	C:GO:0031011; P:GO:0006355; P:GO:0006281
contig78308_1	probable receptor protein kinase TMK1	784	20	0	0.791	5	F:GO:0000166; F:GO:0005515; C:GO:0016020; P:GO:0006464; F:GO:0016301	-	F:GO:0004672; P:GO:0006468; F:GO:0005524; F:GO:0005515
contig82964_2	U-box domain-containing protein 45-like	708	20	0	0.809	4	F:GO:0005515; P:GO:0006464; F:GO:0016740	-	F:GO:0005515; F:GO:0004842; P:GO:0016567; F:GO:0005488
contig69847_2	PREDICTED: uncharacterized protein LOC104888641	283	20	1.30753e-159	0.7315	1	P:GO:0008150		no GO terms
contig75118_1	dnaJ homolog subfamily C GRV2 isoform X2	784	20	0	0.8725	17	P:GO:0009790; P:GO:0009991; P:GO:0009791; C:GO:0005783; C:GO:0005794; F:GO:0005488; C:GO:0005773; P:GO:0006810; P:GO:0006950; P:GO:0009606; P:GO:0009628; C:GO:0005768; C:GO:0016020; P:GO:0016043	-	F:GO:0005488
contig77871_1	3-ketoacyl- synthase 4	508	20	0	0.9055	6	P:GO:0009628; P:GO:0007275; C:GO:0016020; P:GO:0006629; P:GO:0009058; F:GO:0016740; P:GO:0009987; P:GO:0006950	-	P:GO:0008610; F:GO:0016747; C:GO:0016020; P:GO:0006633; P:GO:0008152; F:GO:0003824
contig115531_3	calcium-transporting ATPase plasma membrane-type	619	20	0	0.891	8	F:GO:0000166; F:GO:0005515; C:GO:0016020; F:GO:0005215; P:GO:0009987; F:GO:0016787	EC:3.6.3.8	C:GO:0016021; F:GO:0005388; P:GO:0070588; F:GO:0005524; C:GO:0016020; F:GO:0000166
contig41807_2	ferric reduction oxidase chloroplastic-like	721	20	0	0.781	3	F:GO:0003824; C:GO:0016020	-	P:GO:0055114; F:GO:0016491
contig72490_1	annexin D5-like	312	20	0	0.8395	5	P:GO:0016043; P:GO:0030154; F:GO:0008289; P:GO:0009653; P:GO:0009856; P:GO:0016049	-	F:GO:0005544; F:GO:0005509
contig67061_1	Acyl- N-acyltransferase with RING FYVE PHD-type zinc finger domain isoform 2	699	20	0	0.617	5	F:GO:0046872; F:GO:0008270; F:GO:0016740; P:GO:0008152; F:GO:0016746		no GO terms
contig69192_1	probable LRR receptor-like serine threonine-protein kinase At4g20940	761	20	0	0.8635	5	F:GO:0000166; F:GO:0005515; C:GO:0016020; P:GO:0006464; F:GO:0016301	-	F:GO:0005515; P:GO:0006468; F:GO:0004672; F:GO:0005524
contig76641_1	lipase-like PAD4	530	20	0	0.717	24	P:GO:0007165; P:GO:0009058; C:GO:0005622; P:GO:0006950; P:GO:0009607; P:GO:0009628; P:GO:0009605; P:GO:0008219; P:GO:0006629; P:GO:0009719; F:GO:0016787	-	P:GO:0006629
contig66411_1	PREDICTED: uncharacterized protein LOC104897720 isoform X4	770	8	3.60736e-51	0.515	0	-		no IPS match
contig69241_1	pentatricopeptide repeat-containing protein At3g29290	319	20	4.15933e-118	0.727	0	-		no GO terms
contig69437_1	G-type lectin S-receptor-like serine threonine-protein kinase At1g34300	798	20	0	0.742	5	F:GO:0000166; P:GO:0006464; P:GO:0009875; F:GO:0016301	-	F:GO:0004672; F:GO:0005524; P:GO:0006468; P:GO:0048544; F:GO:0004674
contig15200_1	L-type lectin-domain containing receptor kinase -like	718	20	0	0.6825	4	F:GO:0000166; P:GO:0006464; F:GO:0030246; F:GO:0016301	-	F:GO:0004672; F:GO:0005524; P:GO:0006468; F:GO:0030246
contig66889_2	RNA polymerase sigma factor chloroplastic isoform X1	556	20	0	0.8035	17	P:GO:0009791; P:GO:0009653; P:GO:0009058; P:GO:0006139; C:GO:0009536; F:GO:0003677; F:GO:0003700; P:GO:0009628; P:GO:0006629; P:GO:0016043; P:GO:0030154	-	P:GO:0006352; P:GO:0006355; F:GO:0003700; F:GO:0016987; F:GO:0003677
contig15021_1	U-box domain-containing protein 19-like	685	20	0	0.7695	3	F:GO:0005515; P:GO:0006464; F:GO:0016740	-	F:GO:0005515; F:GO:0004842; P:GO:0016567; F:GO:0005488
contig69460_1	LOW QUALITY PROTEIN: sacsin	813	20	0	0.826	2	F:GO:0005488; C:GO:0005575	-	no GO terms
contig88150_2	hexose carrier protein HEX6-like	482	20	0	0.843	6	F:GO:0003824; C:GO:0016020; F:GO:0005215; P:GO:0009987	EC:1.3.1.74	F:GO:0022891; P:GO:0055085; C:GO:0016020; C:GO:0016021; F:GO:0022857; F:GO:0005215
contig69711_1	disease resistance protein RGA2-like	690	20	7.11821e-148	0.497	1	F:GO:0043531		no GO terms
contig15244_3	protein FAR1-RELATED SEQUENCE 6-like	316	20	3.64621e-43	0.61	2	P:GO:0009058; F:GO:0005488; P:GO:0006139		F:GO:0008270; P:GO:0006355
contig16221_1	wall-associated receptor kinase-like 1 isoform X1	773	20	0	0.692	6	F:GO:0000166; F:GO:0005515; P:GO:0006464; F:GO:0030246; F:GO:0016301		F:GO:0005524; F:GO:0004672; P:GO:0006468; F:GO:0005515; F:GO:0005509; F:GO:0030247
contig20993_1	pentatricopeptide repeat-containing protein mitochondrial-like	642	20	0	0.688	1	F:GO:0005488		F:GO:0008270
contig80808_2	zinc finger MYM-type protein 1-like	176	20	2.02932e-84	0.741	0	-		no GO terms
contig68839_1	fe-S cluster assembly factor chloroplastic	398	20	0	0.948	4	F:GO:0000166; P:GO:0016043; P:GO:0009058; C:GO:0009536	-	F:GO:0005524
contig18635_1	cellulose synthase-like protein G1	706	20	0	0.7105	6	P:GO:0005975; C:GO:0016020; P:GO:0009058; F:GO:0016740; P:GO:0009987	-	F:GO:0016760; C:GO:0016020; P:GO:0030244
contig79124_1	transcription factor bHLH123-like	409	20	0	0.674	1	F:GO:0005515		F:GO:0046983
contig66662_1	wall-associated receptor kinase-like 16	675	20	0	0.599	4	F:GO:0000166; P:GO:0006464; F:GO:0030246; F:GO:0016301	-	F:GO:0004672; P:GO:0006468; F:GO:0005524; F:GO:0030247
contig68432_1	protein SUPPRESSOR OF npr1- CONSTITUTIVE 1-like	634	20	3.20807e-106	0.49	5	P:GO:0006952; F:GO:0005524; F:GO:0043531; P:GO:0007165; F:GO:0000166		no GO terms
contig71309_1	exocyst complex component EXO84A	765	20	0	0.7765	3	F:GO:0003674; P:GO:0006887; C:GO:0005575		no GO terms
contig73639_3	zinc transporter 5	712	20	0	0.827	3	C:GO:0016020; F:GO:0005215; P:GO:0009987	-	P:GO:0055085; F:GO:0008324; P:GO:0006812; C:GO:0016021
contig14934_1	probable sodium metabolite cotransporter chloroplastic	448	20	0	0.8425	1	C:GO:0016020	-	C:GO:0016020
contig20072_2	CRS2-associated factor chloroplastic	756	20	0	0.66	2	F:GO:0003723; P:GO:0006139	-	F:GO:0003723
contig66775_2	PREDICTED: myosin-11	679	1	6.00107e-151	0.6	0	-		no IPS match
contig68434_1	sodium-coupled neutral amino acid transporter 7	447	20	0	0.78	1	C:GO:0016020	-	no GO terms
contig68611_2	probable protein phosphatase 2C 62 isoform X2	801	2	2.9209e-33	0.52	0	-		no IPS match
contig72259_1	protein REDUCED WALL ACETYLATION 2-like isoform X1	546	20	0	0.8615	7	P:GO:0009607; P:GO:0009605; P:GO:0009719; C:GO:0005783; C:GO:0005794; F:GO:0016740; P:GO:0009987; P:GO:0006950	-	no GO terms
contig22876_1	pentatricopeptide repeat-containing protein At1g76280 isoform X1	569	20	0	0.7255	0	-		no GO terms
contig66425_1	PREDICTED: uncharacterized protein LOC104889696 isoform X1	272	20	8.4695e-25	0.5835	0	-		no GO terms
contig71266_1	PREDICTED: uncharacterized protein LOC104894796	188	20	3.47679e-82	0.623	0	-		no GO terms
contig98948_3	probable GPI-anchored adhesin-like protein PGA55	492	16	1.11417e-153	0.5238	1	F:GO:0008270		no GO terms
contig19274_1	protein CHROMATIN REMODELING 20 isoform X1	815	20	0	0.8015	3	F:GO:0000166; F:GO:0016787	-	F:GO:0005524
contig69894_1	peptidyl-prolyl cis-trans isomerase FKBP62-like	183	20	1.42101e-20	0.554	13	C:GO:0005634; P:GO:0019538; P:GO:0009628; F:GO:0005515; P:GO:0009719; P:GO:0009791; C:GO:0005829; F:GO:0008289; P:GO:0006950; P:GO:0009987	-	F:GO:0005515
contig71401_1	luminal-binding protein 5-like	662	20	0	0.9285	7	F:GO:0000166; P:GO:0019538; P:GO:0009628; P:GO:0009987; P:GO:0006950; C:GO:0005654	-	no GO terms
contig72185_1	probable inactive receptor kinase At1g48480	666	20	0	0.863	7	F:GO:0000166; F:GO:0005515; C:GO:0016020; P:GO:0006464; F:GO:0016301	EC:2.7.11.26; EC:1.3.1.74	F:GO:0004672; P:GO:0006468; F:GO:0005524; F:GO:0005515
contig71261_1	PREDICTED: uncharacterized protein LOC104895764 isoform X2	603	20	0	0.609	1	F:GO:0005515		F:GO:0005515
contig69538_3	protein-tyrosine-phosphatase MKP1-like	626	20	0	0.794	5	F:GO:0005515; P:GO:0006464; F:GO:0016787	EC:3.1.3.48; EC:3.1.3	P:GO:0006470; F:GO:0008138; F:GO:0003779; F:GO:0004725; P:GO:0016311; F:GO:0016791
contig79154_2	cyclic nucleotide-gated ion channel 15	718	20	0	0.831	3	C:GO:0016020; F:GO:0005215; P:GO:0009987	-	C:GO:0016020; F:GO:0005249; P:GO:0006813; P:GO:0006811; F:GO:0005216; P:GO:0055085
contig70272_1	pentatricopeptide repeat-containing protein At3g15200	539	20	0	0.769	1	C:GO:0022626		no GO terms
contig67261_1	protein MON2 homolog isoform X2	690	20	0	0.7875	1	F:GO:0005488		F:GO:0005488
contig71790_1	chitin elicitor receptor kinase 1-like	607	20	0	0.752	3	F:GO:0000166; P:GO:0006464; F:GO:0016301	-	F:GO:0005524; P:GO:0006468; F:GO:0004672
contig139139_1	UPF0481 protein At3g47200-like	451	20	4.50217e-118	0.53	0	-		no GO terms
contig139948_1	fringe-related family protein	530	20	0	0.7825	2	F:GO:0016740; P:GO:0008152		no GO terms
contig66742_1	NAC domain-containing protein 91	630	20	0	0.6065	2	F:GO:0003677; P:GO:0009058; P:GO:0006139		F:GO:0003677; P:GO:0006355
contig66844_2	protein trichome birefringence-like 36	388	20	0	0.826	2	P:GO:0008152; P:GO:0009987	-	no GO terms
contig68749_1	kinesin-like protein KIFC3	801	20	0	0.772	8	F:GO:0000166; C:GO:0005856; F:GO:0005515; P:GO:0009987; F:GO:0003774	-	F:GO:0005524; F:GO:0003777; F:GO:0008017; P:GO:0007018; C:GO:0005871
contig99054_1	AP2-like ethylene-responsive transcription factor ANT	605	20	0	0.6095	6	F:GO:0003677; F:GO:0003700; P:GO:0007275; P:GO:0009058; P:GO:0006139		P:GO:0006355; F:GO:0003700; P:GO:0007275; F:GO:0003677
contig69141_1	zinc finger BED domain-containing protein DAYSLEEPER-like	290	20	2.04399e-136	0.69	1	F:GO:0003677	-	F:GO:0003677; F:GO:0003676
contig92517_1	AP-5 complex subunit beta-1	783	20	0	0.7285	0	-		no GO terms
contig67088_1	uridine-cytidine kinase C-like	668	20	0	0.868	8	F:GO:0000166; P:GO:0009719; C:GO:0005829; P:GO:0009058; F:GO:0016301; P:GO:0006139	EC:2.7.1.48	P:GO:0008152; F:GO:0016301; F:GO:0005524
contig77836_1	Mitochondrial transcription termination factor family	570	20	0	0.677	3	F:GO:0003677; C:GO:0005739; P:GO:0009058; P:GO:0006139		P:GO:0006355; F:GO:0003690; C:GO:0005739
contig22846_1	cellulose synthase-like protein G1	706	20	0	0.7135	6	P:GO:0005975; C:GO:0016020; P:GO:0009058; F:GO:0016740; P:GO:0009987	-	F:GO:0016760; C:GO:0016020; P:GO:0030244
contig66765_1	2-oxoglutarate mitochondrial-like	628	20	0	0.9505	6	P:GO:0006091; F:GO:0003824; F:GO:0005488	EC:1.2.4.2	F:GO:0030976; P:GO:0055114; F:GO:0004591; P:GO:0006099; F:GO:0016624; P:GO:0008152
contig74782_1	la-related protein 6B	528	20	0	0.787	5	F:GO:0000166; C:GO:0005634; F:GO:0003723; P:GO:0006139	-	F:GO:0003723; C:GO:0005634; P:GO:0006396; C:GO:0030529; F:GO:0000166
contig66590_3	lysosomal beta glucosidase-like	270	20	1.20746e-156	0.8595	4	P:GO:0005975; C:GO:0005886; F:GO:0016787	-	F:GO:0004553; P:GO:0005975
contig67089_1	QWRF motif-containing protein 2	674	20	1.30623e-101	0.7385	1	P:GO:0008150		no GO terms
contig76467_1	probable serine threonine-protein kinase At4g35230	511	20	0	0.8875	10	F:GO:0000166; F:GO:0005515; P:GO:0007165; P:GO:0009719; P:GO:0006464; P:GO:0009058; C:GO:0005773; F:GO:0016301; C:GO:0005886	-	F:GO:0004672; P:GO:0006468; F:GO:0005515; F:GO:0005524
contig77489_2	protein NBR1 homolog isoform X1	422	20	1.7662e-107	0.64	1	F:GO:0005515		F:GO:0005515
contig87821_1	dnaJ protein ERDJ2A-like	692	20	0	0.9035	3	P:GO:0016043; C:GO:0005622; F:GO:0005215	-	no GO terms
contig68352_2	pentatricopeptide repeat-containing protein At5g15280	771	20	0	0.637	0	-		no GO terms
contig115837_1	laccase-4-like	463	20	0	0.7985	5	P:GO:0019748; F:GO:0003824; P:GO:0009056; C:GO:0005576; F:GO:0005488; P:GO:0009987	EC:1.10.3.2	F:GO:0052716; P:GO:0046274; C:GO:0048046; P:GO:0055114; F:GO:0016491; F:GO:0005507
contig66690_1	piezo-type mechanosensitive ion channel homolog isoform X1	696	20	0	0.8765	3	C:GO:0016020; F:GO:0005215; P:GO:0009987	-	F:GO:0008381; C:GO:0016021
contig79208_1	pentatricopeptide repeat-containing protein At5g18950	591	20	0	0.658	7	P:GO:0016043; P:GO:0006259; P:GO:0007049; P:GO:0000003	-	no GO terms
contig20636_4	glycine--tRNA ligase mitochondrial-like	743	20	0	0.882	7	F:GO:0000166; C:GO:0005737; F:GO:0003824; P:GO:0006139; P:GO:0006412	EC:6.1.1.14	F:GO:0004820; F:GO:0005524; F:GO:0000166; P:GO:0006426; C:GO:0005737; P:GO:0006418; F:GO:0004812
contig66323_2	U-box domain-containing protein 9-like	485	20	0	0.804	6	P:GO:0009719; P:GO:0006464; F:GO:0016740; F:GO:0005102	-	F:GO:0005515; F:GO:0004842; P:GO:0016567; F:GO:0005488
contig74836_4	phosphatidylinositol 4-kinase gamma 7-like	643	20	0	0.834	3	F:GO:0016301	-	F:GO:0016773
contig66699_2	PHD and RING finger domain-containing	636	20	0	0.514	2	F:GO:0005515		F:GO:0005515; F:GO:0008270
contig67101_1	O-acyltransferase WSD1-like	529	20	0	0.7485	3	P:GO:0006629; P:GO:0009058; F:GO:0016740; P:GO:0009987	-	F:GO:0004144; P:GO:0045017
contig67817_1	pentatricopeptide repeat-containing protein mitochondrial-like	622	20	0	0.794	0	-		no GO terms
contig69959_2	heat shock 70 kDa protein 15-like	561	20	0	0.8415	6	F:GO:0000166; C:GO:0005634; C:GO:0005618; C:GO:0005829; C:GO:0005886	-	no GO terms
contig72515_1	centromere C-like protein	681	20	0	0.5015	3	F:GO:0003677; P:GO:0016043; C:GO:0005622; P:GO:0007049		C:GO:0000776; P:GO:0051382; F:GO:0019237
contig72773_2	monoacylglycerol lipase abhd6-A-like	550	20	0	0.8125	2	F:GO:0016787	-	no GO terms
contig118130_2	cation calcium exchanger 4-like	631	20	0	0.743	2	C:GO:0016020; P:GO:0006810; P:GO:0009987	-	C:GO:0016021; P:GO:0055085
contig17839_1	galactoside 2-alpha-L-fucosyltransferase-like	580	20	0	0.757	8	P:GO:0005975; C:GO:0016020; P:GO:0009058; F:GO:0016740; P:GO:0009987	EC:2.4.1	P:GO:0042546; F:GO:0008107; C:GO:0016020
contig19172_2	ferric reduction oxidase mitochondrial	722	20	0	0.718	3	F:GO:0003824; C:GO:0016020	-	F:GO:0016491; P:GO:0055114
contig67898_1	SAC3 GANP Nin1 mts3 eIF-3 p25 isoform 1	656	20	0	0.663	3	C:GO:0034399; F:GO:0003674; P:GO:0008150		no GO terms
contig69027_1	DNA-directed RNA polymerase III subunit RPC5	659	20	0	0.6325	5	C:GO:0005634; P:GO:0009058; F:GO:0016740; P:GO:0006139		P:GO:0006351; F:GO:0003899; C:GO:0005634
contig72460_2	DNA mismatch repair protein MLH1	743	20	0	0.8725	9	F:GO:0000166; C:GO:0005634; F:GO:0003677; P:GO:0009791; P:GO:0006259; P:GO:0006950	-	P:GO:0006298; F:GO:0005524; F:GO:0030983
contig79676_1	PREDICTED: uncharacterized protein LOC100262175 isoform X3	806	20	0	0.782	0	-		no GO terms
contig87669_1	protein FAR1-RELATED SEQUENCE 10	143	20	3.02933e-68	0.7195	2	P:GO:0009058; F:GO:0005488; P:GO:0006139		F:GO:0008270; P:GO:0006355
contig18396_2	chitinase-like protein isoform X2	317	20	9.51143e-175	0.783	1	C:GO:0005622	-	no GO terms
contig72613_1	probable mediator of RNA polymerase II transcription subunit 37c	662	20	0	0.8045	1	F:GO:0000166	-	no GO terms
contig139920_1	protein HOTHEAD-like	598	20	0	0.8535	3	F:GO:0000166; F:GO:0003824; P:GO:0006629; P:GO:0009987	-	F:GO:0016614; P:GO:0055114; F:GO:0050660; P:GO:0010430; F:GO:0016491
contig17937_1	protein notum homolog	422	20	0	0.8135	2	F:GO:0016787	EC:3.1.1.1	F:GO:0016787
contig69396_1	PREDICTED: uncharacterized protein LOC104890727	185	9	2.88261e-34	0.5422	0	-		no IPS match
contig94730_1	PREDICTED: uncharacterized protein LOC104896830	666	2	1.13344e-25	0.445	1	F:GO:0003677		F:GO:0003677
contig117227_1	KH domain-containing protein At4g18375	126	20	3.00739e-34	0.76	1	F:GO:0003723	-	no GO terms
contig20637_2	polyadenylate-binding protein-interacting protein 7	568	20	0	0.752	0	-		no GO terms
contig88521_1	myosin-binding protein 2	769	20	0	0.635	0	-		no GO terms
contig95369_1	Kinase superfamily protein isoform 1	627	20	0	0.828	2	F:GO:0016301	-	no GO terms
contig115805_1	phox domain-containing family protein	695	20	0	0.6695	1	F:GO:0008289		F:GO:0035091
contig74629_2	erythroid differentiation-related factor	697	20	0	0.693	3	F:GO:0003674; P:GO:0008150; C:GO:0005886		no GO terms
contig81956_2	PREDICTED: uncharacterized protein LOC104894296 isoform X3	726	20	0	0.7605	0	-		no GO terms
contig15107_2	lysine-specific demethylase JMJ25-like	188	20	2.32373e-39	0.645	2	F:GO:0046872; F:GO:0008270		no GO terms
contig68063_4	protein FAR1-RELATED SEQUENCE 5	718	20	0	0.879	2	P:GO:0009058; F:GO:0005488; P:GO:0006139	-	F:GO:0008270; P:GO:0006355
contig73128_1	S-type anion channel SLAH2	616	20	0	0.765	7	P:GO:0019725; C:GO:0016020; P:GO:0008152; F:GO:0005215	-	P:GO:0055085; C:GO:0016021; F:GO:0008308; P:GO:0006873
contig74504_1	116 kDa U5 small nuclear ribonucleoprotein component-like	627	20	0	0.963	5	F:GO:0000166; F:GO:0008135; C:GO:0005840; F:GO:0016787	-	F:GO:0005525
contig88052_2	PREDICTED: uncharacterized protein LOC104904039	677	20	0	0.5385	0	-		no GO terms
contig116635_1	polyketide cyclase dehydrase and lipid transporter	744	20	0	0.8085	1	C:GO:0005739	-	no GO terms
contig22691_1	aspartic proteinase nepenthesin-1	493	20	0	0.765	2	P:GO:0019538; F:GO:0016787	-	F:GO:0004190; P:GO:0006508
contig77637_2	disease resistance RPP13-like protein 1	811	20	0	0.5745	2	F:GO:0000166; F:GO:0005515		F:GO:0043531; F:GO:0005515
contig87988_1	probable aminopyrimidine mitochondrial isoform X1	643	20	0	0.853	1	C:GO:0005829	-	no GO terms
contig114988_1	probable nucleoredoxin 1	607	20	0	0.4325	8	P:GO:0055114; P:GO:0045454; F:GO:0047134; C:GO:0005623; P:GO:0009860; P:GO:0080092; C:GO:0005829; P:GO:0010183		no IPS match
contig16213_1	---NA---	104	0	1	0	0	-		no GO terms
contig67110_2	zinc finger CCCH domain-containing protein 66	658	20	0	0.7085	2	F:GO:0005515		F:GO:0005515; F:GO:0046872
contig69408_1	---NA---	109	0	1	0	0	-		no IPS match
contig75042_2	callose synthase 10	604	20	0	0.93	5	P:GO:0005975; P:GO:0009058; F:GO:0016740; C:GO:0005886; P:GO:0009987	EC:2.4.1.34	C:GO:0000148; P:GO:0006075; C:GO:0016020; F:GO:0003843
contig16378_2	PREDICTED: uncharacterized protein LOC100795315	244	20	8.24445e-46	0.5885	0	-		no GO terms
contig66955_2	J domain-containing protein required for chloroplast accumulation response 1	737	20	0	0.6005	1	P:GO:0009987	-	no GO terms
contig67140_1	sodium hydrogen exchanger 8	680	20	0	0.756	5	C:GO:0016020; F:GO:0005215; P:GO:0009987	-	P:GO:0006812; C:GO:0016021; F:GO:0015299
contig70449_1	ABC transporter B family member 11-like	710	20	0	0.837	5	F:GO:0000166; C:GO:0016020; F:GO:0005215; P:GO:0009987; F:GO:0016787	-	P:GO:0055085; C:GO:0016021; P:GO:0006810; F:GO:0005524; F:GO:0042626; F:GO:0016887
contig71447_2	myosin-6-like isoform X1	816	20	0	0.879	5	F:GO:0000166; C:GO:0005856; F:GO:0005515; F:GO:0003774	-	F:GO:0005515; F:GO:0005524; F:GO:0003774; C:GO:0016459
contig80926_1	nuclear pore complex protein NUP205	753	20	0	0.805	2	C:GO:0005635; C:GO:0009536	-	C:GO:0005643
contig15549_3	PREDICTED: uncharacterized protein LOC104897045	151	20	1.99783e-53	0.4955	0	-		no GO terms
contig97118_1	pentatricopeptide repeat-containing protein At2g01860	427	20	0	0.8225	0	-		no GO terms
contig66617_1	uncharacterized membrane protein At3g27390	590	20	0	0.7845	7	F:GO:0003700; P:GO:0009791; P:GO:0009719; P:GO:0009058; F:GO:0004872; F:GO:0004871; P:GO:0006139	-	no GO terms
contig67024_3	probable beta- -galactosyltransferase 16	642	20	0	0.7615	4	P:GO:0005975; C:GO:0016020; P:GO:0006464; P:GO:0009058; F:GO:0016740; F:GO:0030246	-	F:GO:0030246; P:GO:0006486; F:GO:0008378; C:GO:0016020
contig69981_2	luminal-binding protein 5	398	20	0	0.956	4	F:GO:0000166; F:GO:0003824; C:GO:0005783	EC:1.3.1.74	no GO terms
contig20485_1	two-component response regulator ARR11	616	20	0	0.621	2	F:GO:0003677; P:GO:0007165	-	P:GO:0000160; F:GO:0003677
contig68186_1	Phox-associated - nexin isoform partial	697	20	0	0.727	1	F:GO:0008289		F:GO:0035091
contig69277_1	PREDICTED: uncharacterized protein LOC104906118	711	20	0	0.5885	6	F:GO:0003674; C:GO:0048046; P:GO:0008150; F:GO:0016740; P:GO:0008152; F:GO:0016757		no GO terms
contig19836_1	CBL-interacting protein kinase 2-like	457	20	0	0.854	5	F:GO:0000166; P:GO:0007165; P:GO:0006464; F:GO:0016301	EC:2.7.11	F:GO:0004672; P:GO:0006468; F:GO:0005524; P:GO:0007165
contig67947_2	E3 ubiquitin-protein ligase MARCH8	252	20	1.45173e-169	0.853	1	F:GO:0005488	-	F:GO:0008270
contig15118_1	L-type lectin-domain containing receptor kinase -like	655	20	0	0.728	4	F:GO:0000166; P:GO:0006464; F:GO:0030246; F:GO:0016301	-	P:GO:0006468; F:GO:0005524; F:GO:0004672; F:GO:0030246
contig80837_1	PREDICTED: uncharacterized protein LOC104886331, partial	451	20	1.21749e-63	0.5465	3	F:GO:0003676; F:GO:0008270; F:GO:0000166		no GO terms
contig139566_3	ERAD-associated E3 ubiquitin-protein ligase component HRD3A	677	20	0	0.857	5	P:GO:0019538; P:GO:0009628; P:GO:0009056; C:GO:0016020; C:GO:0005783; P:GO:0006810; P:GO:0006950; P:GO:0009987	-	no GO terms
contig23221_1	Phox domain-containing isoform 1	682	20	0	0.667	1	F:GO:0008289		F:GO:0035091
contig67999_1	telomere length regulation protein TEL2 homolog isoform X1	709	20	0	0.764	1	F:GO:0005488		F:GO:0005488
contig68384_1	gamma-tubulin complex component 5-like isoform X1	685	20	0	0.767	6	F:GO:0000166; C:GO:0005856; P:GO:0016043; F:GO:0016301	-	P:GO:0000226; C:GO:0005815; P:GO:0090063; C:GO:0000922
contig72986_2	proteasome activator subunit 4	799	20	0	0.8535	1	C:GO:0005622	-	no GO terms
contig71650_1	hexose carrier protein HEX6-like	102	20	3.98834e-39	0.845	3	C:GO:0016020; F:GO:0005215; P:GO:0009987	-	P:GO:0055085; C:GO:0016021; F:GO:0022857
contig81125_1	cyclin-dependent kinase E-1	492	20	0	0.881	6	F:GO:0000166; P:GO:0009791; P:GO:0006464; P:GO:0009058; P:GO:0006259; F:GO:0016301; P:GO:0007049	-	F:GO:0005524; P:GO:0006468; F:GO:0004672
contig69429_2	ribosomal protein S3	218	20	2.00825e-153	0.971	7	F:GO:0003723; C:GO:0005739; F:GO:0005198; C:GO:0005840; C:GO:0009536; P:GO:0006412	-	C:GO:0015935; P:GO:0006412; F:GO:0003735; F:GO:0003723; C:GO:0005840
contig75615_1	carbon catabolite repressor protein 4 homolog 6 isoform X1	498	20	0	0.6665	9	F:GO:0046872; P:GO:0006355; F:GO:0003723; C:GO:0005737; P:GO:0006351; F:GO:0004535; F:GO:0003824; C:GO:0005634; P:GO:0008150		no GO terms
contig98590_1	retrovirus-related Pol polyprotein from transposon 297	142	20	1.43597e-43	0.7145	0	-		no GO terms
contig69744_1	ribosomal RNA processing protein 1 homolog	592	20	1.46575e-145	0.6665	2	P:GO:0006139; C:GO:0005622		P:GO:0006364; C:GO:0030688
contig92086_1	pentatricopeptide repeat-containing protein chloroplastic	720	20	0	0.8055	14	C:GO:0005623; P:GO:0005975; F:GO:0005515; P:GO:0009056; P:GO:0007275; P:GO:0006629; P:GO:0016043; P:GO:0006464; P:GO:0009058; P:GO:0006139; P:GO:0040007	-	F:GO:0005515
contig66649_1	PREDICTED: uncharacterized protein LOC104897680	185	20	1.78252e-55	0.639	0	-		no GO terms
contig77087_2	ATP-citrate synthase beta chain protein 2	608	20	0	0.9725	4	P:GO:0005975; F:GO:0016740; F:GO:0005488; P:GO:0009987	-	F:GO:0046912; P:GO:0008152; F:GO:0003824; F:GO:0048037
contig88444_1	DIS3-like exonuclease 2	652	20	0	0.7845	4	P:GO:0009056; F:GO:0004518	EC:3.1.13	no GO terms
contig16078_2	phosphoinositide phospholipase C 6-like	582	20	0	0.783	8	F:GO:0005515; P:GO:0009056; P:GO:0006629; F:GO:0004871; C:GO:0005622; F:GO:0016787	EC:3.1.4.11	P:GO:0035556; F:GO:0005515; F:GO:0004435; P:GO:0007165; P:GO:0006629; F:GO:0008081
contig69355_1	cyclic nucleotide-gated ion channel 4	747	20	0	0.8585	5	P:GO:0008219; C:GO:0016020; F:GO:0005215; P:GO:0006950	-	no GO terms
contig115645_2	hexokinase-1-like isoform X3	496	20	0	0.9045	15	F:GO:0000166; C:GO:0005623; P:GO:0019725; P:GO:0005975; P:GO:0006091; P:GO:0009056; F:GO:0030246; F:GO:0016301; P:GO:0006139	EC:2.7.1.1	P:GO:0005975; F:GO:0005524; F:GO:0016773; F:GO:0004396; P:GO:0046835; P:GO:0001678; F:GO:0005536
contig139591_1	Serine threonine protein isoform 1	810	20	0	0.6505	3	F:GO:0000166; P:GO:0006464; F:GO:0016301	-	F:GO:0004672; P:GO:0006468; F:GO:0005524
contig68503_3	protein ECERIFERUM 3	412	20	0	0.879	11	F:GO:0003824; P:GO:0007275; P:GO:0006629; P:GO:0030154; P:GO:0009058; F:GO:0005488; C:GO:0005886; P:GO:0000003	-	P:GO:0055114; F:GO:0005506; F:GO:0016491; P:GO:0006633
contig69591_1	PREDICTED: uncharacterized protein LOC104889353	725	20	0	0.8705	4	C:GO:0005768; C:GO:0005794; F:GO:0016740; C:GO:0009536	-	no GO terms
contig71480_1	probable folate-biopterin transporter 7	440	20	0	0.816	6	P:GO:0009628; C:GO:0016020; P:GO:0009719; P:GO:0006810; P:GO:0006950	-	C:GO:0016021; P:GO:0006810
contig17808_1	alpha-L-fucosidase 2-like	796	20	0	0.795	3	C:GO:0005576; F:GO:0016787	EC:3.2.1.63	F:GO:0004560; F:GO:0003824
contig66836_3	programmed cell death protein 4-like	543	20	0	0.911	1	F:GO:0005488		F:GO:0005488
contig67309_1	ABC transporter B family member 13-like	806	20	0	0.809	8	F:GO:0000166; C:GO:0016020; F:GO:0005215; P:GO:0009987; F:GO:0016787	EC:3.6.3.44; EC:3.6.3.43	F:GO:0005524; F:GO:0016887; C:GO:0016021; P:GO:0055085; F:GO:0042626; P:GO:0006810
contig69160_4	uncharacterized mitochondrial protein g00810-like	287	20	2.78176e-105	0.6955	6	F:GO:0000166; P:GO:0006810; P:GO:0009987; F:GO:0016787	EC:3.6.1.3	no GO terms
contig67416_1	PREDICTED: uncharacterized protein LOC104887761	732	20	0	0.5675	0	-		no GO terms
contig76525_1	pentatricopeptide repeat-containing protein mitochondrial-like	688	20	0	0.802	0	-		no GO terms
contig66583_1	---NA---	105	0	1	0	0	-		no IPS match
contig115969_1	pentatricopeptide repeat-containing protein At2g37320	475	20	0	0.7165	0	-		no GO terms
contig72728_3	RNA-binding protein EWS isoform X2	222	20	2.15878e-76	0.7165	1	F:GO:0005488		F:GO:0008270
contig19581_1	LRR receptor-like serine threonine-protein kinase ERECTA	704	20	0	0.9135	27	P:GO:0009791; P:GO:0006464; P:GO:0009653; P:GO:0009058; F:GO:0004872; F:GO:0004871; P:GO:0006810; P:GO:0006950; F:GO:0000166; P:GO:0009607; F:GO:0005515; P:GO:0009605; C:GO:0005739; C:GO:0016020; P:GO:0016043; F:GO:0016301; P:GO:0016049	EC:2.7.11; EC:1.3.1.74	F:GO:0004672; F:GO:0005524; P:GO:0006468; F:GO:0005515
contig67925_2	probable carotenoid cleavage dioxygenase chloroplastic	429	20	0	0.8665	4	F:GO:0003824; P:GO:0009058; C:GO:0009536	-	no GO terms
contig80865_2	external alternative NAD H-ubiquinone oxidoreductase mitochondrial	584	20	0	0.861	3	F:GO:0003824; F:GO:0005488	-	F:GO:0005509; P:GO:0055114; F:GO:0016491
contig67156_1	protein TPRXL	196	20	4.11078e-80	0.723	0	-		no GO terms
contig71215_1	glutamate receptor -like	143	20	1.65375e-65	0.764	3	C:GO:0016020; P:GO:0006810	-	no GO terms
contig72548_2	wall-associated receptor kinase-like 14	688	20	0	0.749	3	F:GO:0000166; P:GO:0006464; F:GO:0016301	-	P:GO:0006468; F:GO:0005524; F:GO:0004672
contig98910_2	Alpha beta-Hydrolases superfamily	621	20	0	0.671	1	C:GO:0016020		C:GO:0016020
contig89695_1	Phosphoenolpyruvate housekeeping isozyme	754	20	0	0.9615	9	P:GO:0006091; F:GO:0003824; P:GO:0007154; P:GO:0009991; C:GO:0005829; P:GO:0006810; P:GO:0006950	EC:1.3.1.74; EC:4.1.1.31	P:GO:0015977; F:GO:0008964; P:GO:0006099; F:GO:0003824
contig68513_1	protein IWS1 homolog	517	20	0	0.7975	4	C:GO:0005634; F:GO:0003677; P:GO:0007165; P:GO:0009719; P:GO:0009058; P:GO:0006139	-	C:GO:0005634; F:GO:0003677; P:GO:0006351
contig67655_2	DEAD-box ATP-dependent RNA helicase 28	718	20	0	0.828	4	F:GO:0003676; F:GO:0000166; F:GO:0016787	-	F:GO:0005524; F:GO:0003676
contig69158_2	multicopper oxidase LPR1-like	569	20	0	0.809	4	F:GO:0003824; F:GO:0005488	EC:1.3.3.5	F:GO:0016491; P:GO:0055114; F:GO:0005507
contig19097_1	tRNA(adenine ) chloroplastic	716	20	1.46744e-170	0.4985	8	F:GO:0008251; P:GO:0002100; F:GO:0016787; F:GO:0003824; F:GO:0008270; C:GO:0005886; P:GO:0008152; C:GO:0009507		no IPS match
contig19430_2	GPI transamidase component PIG-S	625	20	0	0.789	3	C:GO:0016020; P:GO:0006629; P:GO:0006464; C:GO:0005783; P:GO:0009058; C:GO:0005773	-	C:GO:0042765; P:GO:0016255
contig71622_1	pentatricopeptide repeat-containing protein mitochondrial-like	750	20	0	0.5545	0	-		no GO terms
contig139140_1	peptidyl-prolyl cis-trans isomerase FKBP42	521	20	1.70181e-55	0.55	6	C:GO:0005623; F:GO:0005515; F:GO:0003824; P:GO:0009987	-	F:GO:0005515
contig72874_3	UDP-glycosyltransferase 74B1-like	386	20	0	0.7645	7	P:GO:0009058; F:GO:0016740; P:GO:0006950; P:GO:0009987	-	P:GO:0008152; F:GO:0016758
contig140080_1	cryptochrome-1	648	20	0	0.7875	16	P:GO:0019725; P:GO:0009056; F:GO:0004872; P:GO:0006259; C:GO:0005773; F:GO:0004871; P:GO:0006950; P:GO:0040007; C:GO:0005634; P:GO:0009628; P:GO:0009606; F:GO:0005515; F:GO:0003824; P:GO:0009908; P:GO:0016043; C:GO:0005829	EC:4.1.99	F:GO:0009882; P:GO:0009785
contig76704_1	IQ domain-containing protein IQM1	529	20	0	0.7295	0	-		no GO terms
contig117120_2	protein NRT1 PTR FAMILY	584	20	0	0.8515	9	P:GO:0019725; P:GO:0009719; P:GO:0008152; C:GO:0005886; F:GO:0005215; P:GO:0006950	-	C:GO:0016020; F:GO:0005215; P:GO:0006810; P:GO:0006857
contig139759_1	zinc finger CCCH domain-containing protein 67	518	20	0	0.525	1	F:GO:0005488		F:GO:0046872
contig66839_1	BTB POZ domain-containing protein At1g67900	632	20	0	0.839	0	-		no GO terms
contig139204_1	D-xylose-proton symporter-like 2	502	20	0	0.8375	4	C:GO:0016020; F:GO:0005215; P:GO:0009987	-	C:GO:0016020; P:GO:0055085; F:GO:0022891; C:GO:0016021; F:GO:0022857; F:GO:0005215
contig18714_2	Nucleic acid- OB-fold-like isoform 1	614	20	0	0.673	12	F:GO:0003676; P:GO:0006629; P:GO:0016043; P:GO:0009058; P:GO:0006139	-	F:GO:0003676
contig67800_1	probable serine threonine-protein kinase abkC	628	20	0	0.8055	2	F:GO:0016301	-	no GO terms
contig22853_1	O-acetyl-ADP-ribose deacetylase MACROD2	243	20	1.54368e-121	0.855	5	C:GO:0005829; P:GO:0009058; F:GO:0016740; P:GO:0006139	EC:2.7.7.48	no GO terms
contig72618_1	transcription factor TFIIIB component B homolog isoform X3	661	20	0	0.5935	4	C:GO:0005634; F:GO:0003677; P:GO:0009058; P:GO:0006139		P:GO:0006359; C:GO:0000126; F:GO:0001026; F:GO:0003677
contig88470_1	protein MON2 homolog isoform X2	731	20	0	0.9035	2	F:GO:0005488; P:GO:0006810	-	F:GO:0005488
contig69808_1	auxin response factor 18-like	612	20	0	0.703	4	C:GO:0005634; F:GO:0003677; P:GO:0009719; P:GO:0009058; P:GO:0006139		F:GO:0003677; P:GO:0009725; P:GO:0006355; C:GO:0005634
contig18780_1	acyl- -binding domain-containing protein 4-like isoform X1	715	20	0	0.7995	2	C:GO:0005829; P:GO:0006810	-	no GO terms
contig66704_4	PREDICTED: uncharacterized protein LOC104909040	124	20	5.43951e-44	0.664	0	-		no GO terms
contig69550_1	glucose-1-phosphate adenylyltransferase large subunit 1	525	20	0	0.857	7	F:GO:0000166; P:GO:0005975; P:GO:0006091; P:GO:0009058; F:GO:0016740; C:GO:0009536	EC:2.7.7.27	F:GO:0008878; P:GO:0005978; P:GO:0009058; F:GO:0016779
contig79174_1	disease resistance protein RGA1	503	20	0	0.697	1	F:GO:0000166		F:GO:0043531
contig67614_1	probable galacturonosyltransferase 11	536	20	0	0.903	8	P:GO:0005975; C:GO:0005737; C:GO:0016020; P:GO:0016043; C:GO:0005794; P:GO:0009058; F:GO:0016740	EC:2.4.1.43	F:GO:0016757; F:GO:0047262
contig80455_2	plasma membrane ATPase 4-like	694	20	0	0.9475	5	F:GO:0000166; C:GO:0016020; P:GO:0009058; P:GO:0006139; F:GO:0016787	EC:3.6.1.3	C:GO:0016021; F:GO:0046872; F:GO:0000166; P:GO:0006754; F:GO:0016887
contig69543_1	protein isoform 1	740	20	0	0.8495	6	P:GO:0009628; P:GO:0016043; P:GO:0006810; P:GO:0006950	-	no GO terms
contig69481_1	pentatricopeptide repeat-containing protein mitochondrial	144	20	4.96304e-84	0.854	1	F:GO:0005488		F:GO:0008270
contig68060_2	probable polyol transporter 4	524	20	0	0.8385	6	F:GO:0003824; C:GO:0016020; F:GO:0005215; P:GO:0009987	EC:1.3.1.74	F:GO:0022891; P:GO:0055085; C:GO:0016020; F:GO:0022857; C:GO:0016021; F:GO:0005215
contig71410_1	probable inactive receptor kinase At1g27190	603	20	0	0.811	7	F:GO:0000166; P:GO:0007165; P:GO:0006464; F:GO:0016301; C:GO:0005886; C:GO:0009536; P:GO:0006950	-	F:GO:0004672; P:GO:0006468; F:GO:0005524
contig72154_1	histone deacetylase 8	381	20	0	0.877	2	F:GO:0016787	-	no GO terms
contig71599_1	PREDICTED: uncharacterized protein LOC104887980 isoform X2	619	20	0	0.593	2	F:GO:0005515		F:GO:0005515; F:GO:0008270
contig16481_1	potassium transporter 2-like isoform X2	660	20	0	0.8765	7	P:GO:0007275; P:GO:0009058; P:GO:0006139; C:GO:0005886; F:GO:0005215; P:GO:0040007	-	F:GO:0015079; C:GO:0016020; P:GO:0071805
contig69732_1	protein HOTHEAD-like	602	20	0	0.861	3	F:GO:0000166; F:GO:0003824; P:GO:0006629; P:GO:0009987	-	F:GO:0050660; F:GO:0016614; P:GO:0055114; P:GO:0010430; F:GO:0016491
contig77042_2	DNA (cytosine-5)-methyltransferase CMT1	349	20	0	0.809	9	C:GO:0005634; F:GO:0003677; F:GO:0003682; F:GO:0016740; P:GO:0006259; P:GO:0040029	EC:2.1.1.37	F:GO:0008168
contig67067_1	Nitroreductase family protein isoform 1	637	20	0	0.848	3	F:GO:0003824; C:GO:0009536	-	F:GO:0016491
contig74675_1	histone-lysine N- H3 lysine-9 specific SUVH6-like	581	20	0	0.7955	7	C:GO:0005634; F:GO:0005515; P:GO:0016043; P:GO:0006464; F:GO:0016740	EC:2.1.1.43	F:GO:0008270; F:GO:0018024; C:GO:0005634; P:GO:0034968; F:GO:0042393; F:GO:0005515; P:GO:0016571
contig19895_1	transposon Ty3-G Gag-Pol polyprotein	663	20	0	0.6565	2	F:GO:0003676; P:GO:0006259		P:GO:0015074; F:GO:0003676
contig67562_1	topless-related protein 4-like isoform X1	777	20	0	0.889	2	F:GO:0005515; P:GO:0009058; P:GO:0006139	-	F:GO:0005515; P:GO:0006355
contig68640_1	probable beta- -xylosyltransferase IRX10L	417	20	0	0.941	5	P:GO:0005975; C:GO:0005768; C:GO:0005737; C:GO:0005794; P:GO:0009058; F:GO:0016740; P:GO:0009987	-	no GO terms
contig71754_1	twinkle homolog chloroplastic mitochondrial	592	20	0	0.857	6	F:GO:0000166; F:GO:0003677; P:GO:0016043; P:GO:0009058; P:GO:0006259; F:GO:0016787	-	F:GO:0043139; F:GO:0003697; F:GO:0005524; P:GO:0006260; F:GO:0003678
contig14926_2	zinc finger MYM-type protein 1-like	331	20	1.38261e-180	0.7675	1	F:GO:0003676		no GO terms
contig19016_1	probable transcription factor 21	547	20	0	0.69	5	F:GO:0003677; F:GO:0003700; P:GO:0009058; P:GO:0006139		P:GO:0006355; F:GO:0043565; F:GO:0003700
contig66972_1	biotin carboxylase chloroplastic	536	20	0	0.924	9	F:GO:0000166; F:GO:0003824; P:GO:0006629; P:GO:0009058; P:GO:0006139; C:GO:0009536	EC:6.4.1.2; EC:6.3.4.14	F:GO:0016874; F:GO:0005524; F:GO:0004075; F:GO:0046872
contig67114_1	uncharacterized aarF domain-containing protein kinase chloroplastic	336	20	5.63601e-148	0.799	5	F:GO:0000166; P:GO:0006464; F:GO:0016301; F:GO:0005215	-	no GO terms
contig139517_1	probable folate-biopterin transporter 3	497	20	0	0.818	2	C:GO:0016020; P:GO:0006810	-	C:GO:0016021; P:GO:0006810
contig66915_1	BEACH domain-containing protein lvsA	602	20	0	0.917	1	F:GO:0005515		F:GO:0005515
contig18687_2	far upstream element-binding protein 2-like	542	20	8.40022e-170	0.653	1	F:GO:0003723		F:GO:0003676; F:GO:0003723
contig76136_2	pentatricopeptide repeat-containing protein mitochondrial	613	20	0	0.8035	1	C:GO:0005739	-	no GO terms
contig89716_1	probable receptor-like serine threonine-protein kinase At5g57670	528	20	0	0.8145	6	F:GO:0000166; P:GO:0006464; F:GO:0016301; P:GO:0006950; F:GO:0016787	EC:2.7.11	P:GO:0006468; F:GO:0004672; F:GO:0005524
contig67196_1	BTB POZ domain-containing protein NPY1	615	20	0	0.824	11	P:GO:0009790; C:GO:0005768; F:GO:0005515; C:GO:0005737; P:GO:0009908; F:GO:0004871; P:GO:0006810; C:GO:0005886	-	F:GO:0005515; P:GO:0048513; F:GO:0004871; P:GO:0060918
contig67799_1	Glycoprotein 3-alpha-L-fucosyltransferase A	504	20	0	0.833	5	P:GO:0005975; C:GO:0005737; C:GO:0016020; P:GO:0006464; C:GO:0005794; P:GO:0009058; F:GO:0016740	EC:2.4.1.214	C:GO:0016020; P:GO:0006486; F:GO:0008417
contig71461_1	MATE efflux family protein 1	518	20	0	0.8545	5	P:GO:0019748; C:GO:0016020; P:GO:0009058; F:GO:0005215; P:GO:0009987	-	C:GO:0016020; P:GO:0006855; F:GO:0015238; P:GO:0055085; F:GO:0015297
contig73186_2	histone-lysine N- H3 lysine-9 specific SUVH6-like	295	20	0	0.8685	7	C:GO:0005634; F:GO:0005515; P:GO:0016043; P:GO:0006464; F:GO:0016740	EC:2.1.1.43	F:GO:0008270; C:GO:0005634; F:GO:0018024; P:GO:0034968; F:GO:0005515
contig19178_1	transmembrane family protein	663	20	0	0.735	3	F:GO:0003674; C:GO:0016021; P:GO:0008150		no GO terms
contig68696_2	malonyl- mitochondrial	481	20	0	0.8145	4	C:GO:0005777; F:GO:0003824; P:GO:0006629; P:GO:0009058; P:GO:0009987	EC:4.1.1.9	F:GO:0050080; P:GO:0006633
contig71987_2	cyclin-B3-1 isoform X1	480	20	0	0.701	1	C:GO:0005634		C:GO:0005634
contig72307_2	CBL-interacting serine threonine-protein kinase 10	457	20	0	0.8445	5	F:GO:0000166; P:GO:0007165; P:GO:0006464; F:GO:0016301	EC:2.7.11	F:GO:0005524; P:GO:0006468; F:GO:0004672; P:GO:0007165
contig73868_1	probable receptor protein kinase TMK1	744	20	0	0.749	5	F:GO:0000166; F:GO:0005515; C:GO:0016020; P:GO:0006464; F:GO:0016301	-	P:GO:0006468; F:GO:0004672; F:GO:0005524; F:GO:0005515
contig71381_3	Heat shock protein with tetratricopeptide isoform 1	354	20	0	0.7175	1	F:GO:0005515		F:GO:0005515
contig83196_1	protein MEI2-like 4 isoform X1	646	20	0	0.7425	2	F:GO:0000166; F:GO:0003676	-	F:GO:0003676; F:GO:0000166
contig69316_2	PREDICTED: uncharacterized protein LOC104902539 isoform X2	656	20	0	0.553	1	P:GO:0008150		no GO terms
contig25840_1	125 kDa kinesin-related protein	635	20	0	0.682	5	C:GO:0005856; F:GO:0005488; P:GO:0009987; F:GO:0003774	-	F:GO:0003777; C:GO:0005871; P:GO:0007018
contig72649_1	polyadenylate-binding protein-interacting protein 7	582	20	0	0.7755	0	-		no GO terms
contig73081_2	PERQ amino acid-rich with GYF domain-containing protein	802	20	0	0.613	0	-		no GO terms
contig81070_1	synaptotagmin-5 isoform X1	654	20	0	0.7955	2	F:GO:0005515; C:GO:0005783	-	F:GO:0005515
contig78072_1	lysine-specific demethylase JMJ25-like	736	20	0	0.69	2	F:GO:0005515		F:GO:0005515; F:GO:0008270
contig117726_1	kinesin-like protein KIF22	699	20	0	0.6895	7	F:GO:0000166; C:GO:0005856; F:GO:0005515; P:GO:0009987; F:GO:0003774	-	F:GO:0005524; P:GO:0007018; F:GO:0008017; F:GO:0003777; C:GO:0005871
contig78578_1	extra-large guanine nucleotide-binding protein 1	584	20	0	0.8195	13	F:GO:0000166; C:GO:0005634; F:GO:0005515; P:GO:0007275; P:GO:0009719; P:GO:0009653; F:GO:0004871; F:GO:0016787	-	F:GO:0004871; F:GO:0031683; F:GO:0019001; P:GO:0007186; F:GO:0003924; P:GO:0007165
contig88793_1	tetratricopeptide repeat protein 7A-like	736	20	0	0.784	1	F:GO:0005515		F:GO:0005515
contig100454_1	L-ascorbate oxidase homolog	543	20	0	0.9065	5	F:GO:0003824; F:GO:0005488	EC:1.10.3.3	F:GO:0016491; P:GO:0055114; F:GO:0005507
contig139238_2	probably inactive leucine-rich repeat receptor-like protein kinase At5g48380	620	20	0	0.8095	12	P:GO:0007165; P:GO:0006464; P:GO:0009058; F:GO:0005102; P:GO:0006950; F:GO:0000166; P:GO:0009607; P:GO:0009605; P:GO:0008219; C:GO:0016020; F:GO:0016301	-	F:GO:0004672; P:GO:0006468; F:GO:0005524
contig67325_1	cellulose synthase-like protein E1	735	20	0	0.7785	8	P:GO:0005975; P:GO:0009058; F:GO:0016740; C:GO:0005886; P:GO:0009987	EC:2.4.1.12	P:GO:0030244; F:GO:0016760; C:GO:0016020
contig77507_1	ethylene response sensor 1	576	20	0	0.8465	8	F:GO:0005515; C:GO:0016020; P:GO:0009719; P:GO:0006464; C:GO:0005783; F:GO:0004872; F:GO:0016301; F:GO:0004871	EC:2.7.3	P:GO:0016310; F:GO:0016772; F:GO:0005515; F:GO:0000155; P:GO:0007165
contig96464_1	wall-associated receptor kinase-like 1 isoform X1	589	20	0	0.7785	5	F:GO:0000166; F:GO:0005515; P:GO:0006464; F:GO:0016301	-	F:GO:0005509; F:GO:0005515; F:GO:0005524; F:GO:0004672; P:GO:0006468
contig15714_1	oligopeptide transporter 4	746	20	0	0.8765	3	F:GO:0005215; P:GO:0009987	-	P:GO:0055085
contig68476_1	5-methyltetrahydropteroyltriglutamate--homocysteine methyltransferase	669	20	0	0.955	4	P:GO:0009058; F:GO:0016740; F:GO:0005488; P:GO:0009987	EC:2.1.1.14	P:GO:0009086; F:GO:0008270; F:GO:0003871; P:GO:0008652
contig76280_1	protein root UVB sensitive 6	513	20	0	0.848	1	F:GO:0003674		no GO terms
contig67185_1	protein CHROMATIN REMODELING 8	643	20	0	0.847	4	F:GO:0000166; P:GO:0009628; F:GO:0016740; P:GO:0006259; P:GO:0006950	-	F:GO:0005524
contig75635_1	probable apyrase 6	549	20	0	0.726	1	F:GO:0016787		F:GO:0016787
contig116984_1	myosin-binding protein 7	507	20	0	0.751	0	-		no GO terms
contig15922_2	HAT transposon superfamily isoform 2	676	20	0	0.845	2	F:GO:0003677; F:GO:0005515	-	F:GO:0003677; F:GO:0046983; F:GO:0003676
contig19847_2	probable LIM domain-containing serine threonine-protein kinase DDB_G0287001	453	20	0	0.89	3	F:GO:0000166; P:GO:0006464; F:GO:0016301	-	F:GO:0004672; P:GO:0006468; F:GO:0005524
contig73574_1	protein NUCLEAR FUSION DEFECTIVE 4-like	538	20	0	0.752	2	C:GO:0016021; P:GO:0055085		no GO terms
contig79375_1	fatty acyl- reductase 2	606	20	0	0.7865	4	F:GO:0003824; P:GO:0007275; P:GO:0016043; P:GO:0009653	-	F:GO:0080019
contig68678_3	BAH helical bundle-like domain isoform 1	712	20	0	0.598	4	P:GO:0006351; F:GO:0003682; C:GO:0005634; F:GO:0003677		no GO terms
contig70225_1	---NA---	146	0	1	0	0	-		no IPS match
contig73344_1	BTB POZ domain-containing protein At5g48800	396	20	0	0.9345	5	P:GO:0007275; P:GO:0009653; C:GO:0005886; P:GO:0040007	-	no GO terms
contig15150_2	zinc finger BED domain-containing protein RICESLEEPER 2-like	240	20	9.95499e-100	0.6325	1	F:GO:0003676		F:GO:0003676
contig68131_1	DNA ligase 4	651	20	0	0.684	11	F:GO:0000166; F:GO:0003677; P:GO:0009628; F:GO:0003824; P:GO:0009058; C:GO:0005576; P:GO:0006259; P:GO:0006950	EC:6.5.1.1	F:GO:0003910
contig68984_1	zinc finger CCCH domain-containing protein 64 isoform X1	471	20	0	0.8125	4	F:GO:0003824; C:GO:0005829; F:GO:0005488	-	F:GO:0046872
contig68992_1	C2 and GRAM domain-containing protein At1g03370 isoform X1	593	20	0	0.8035	5	P:GO:0009607; F:GO:0005515; P:GO:0009605; P:GO:0009058; P:GO:0006950; P:GO:0009987	-	F:GO:0005515
contig66966_2	coronatine-insensitive protein 1	400	20	0	0.7265	8	P:GO:0019538; P:GO:0009607; P:GO:0009628; P:GO:0009605; P:GO:0009056; P:GO:0007165; P:GO:0009908; P:GO:0009719; P:GO:0006950	-	no GO terms
contig67869_2	PREDICTED: uncharacterized protein LOC104085354	161	20	5.13682e-34	0.6815	0	-		no GO terms
contig88164_1	tyrosine DOPA decarboxylase 1-like	516	20	0	0.8235	3	F:GO:0003824; F:GO:0005488; P:GO:0009987	-	P:GO:0006520; F:GO:0016831; P:GO:0019752; F:GO:0030170
contig98086_1	transcription factor MYC2-like	654	20	0	0.6805	1	F:GO:0005515		F:GO:0046983
contig21804_1	tRNA(adenine ) chloroplastic	721	20	1.14289e-154	0.505	8	F:GO:0008251; P:GO:0002100; F:GO:0016787; F:GO:0003824; F:GO:0008270; C:GO:0005886; P:GO:0008152; C:GO:0009507		no IPS match
contig68268_1	PREDICTED: uncharacterized protein LOC104891530	262	20	4.58639e-108	0.6565	1	F:GO:0003676		F:GO:0003676
contig68634_3	zinc finger CCCH domain-containing protein 30-like	494	20	0	0.773	2	F:GO:0005488; C:GO:0005622	-	F:GO:0046872
contig66705_3	probable disease resistance protein At4g27220	673	20	0	0.5945	2	F:GO:0000166; F:GO:0005515		F:GO:0043531; F:GO:0005515
contig75358_3	sphingoid long-chain bases kinase 1	670	20	0	0.8245	4	P:GO:0006629; P:GO:0009058; F:GO:0016301; C:GO:0005886	-	F:GO:0016301
contig121052_1	NADPH--cytochrome P450 reductase	247	20	9.65557e-162	0.9125	6	F:GO:0000166; F:GO:0003824; C:GO:0016020; C:GO:0005783	EC:1.6.2.4	F:GO:0016491; P:GO:0055114
contig140921_3	AP-5 complex subunit mu	635	20	0	0.8335	3	C:GO:0005737; C:GO:0016020; P:GO:0006810	-	no GO terms
contig66914_1	LEC14B protein isoform X2	470	20	0	0.834	2	F:GO:0005515; C:GO:0005622	-	F:GO:0005515
contig66956_1	Zinc transport protein	452	20	0	0.836	9	P:GO:0007165; C:GO:0016020; P:GO:0009058; F:GO:0005215; P:GO:0006950	-	F:GO:0046873; P:GO:0030001; C:GO:0016020; P:GO:0055085
contig76198_1	ATPase family AAA domain-containing protein 3-like	638	20	0	0.831	3	F:GO:0000166; F:GO:0016787	EC:3.6.4.3	F:GO:0005524
contig71402_1	nucleolin 2	686	20	0	0.6755	3	F:GO:0000166; F:GO:0003676; P:GO:0006139	-	F:GO:0003676; P:GO:0006397; F:GO:0000166
contig87690_1	---NA---	116	0	1	0	0	-		no GO terms
contig66809_1	CBL-interacting serine threonine-protein kinase 8 isoform X1	450	20	0	0.9035	9	F:GO:0000166; P:GO:0007165; P:GO:0007275; P:GO:0006464; F:GO:0016301; C:GO:0005886	EC:2.7.11	P:GO:0006468; F:GO:0004672; F:GO:0005524; P:GO:0007165
contig72492_1	rho GTPase-activating protein 5-like	492	20	0	0.699	1	P:GO:0007165		P:GO:0007165
contig115971_2	riboflavin biosynthesis protein chloroplastic isoform X1	592	20	0	0.873	10	F:GO:0000166; P:GO:0009628; P:GO:0016043; P:GO:0009058; P:GO:0006139; C:GO:0009536; F:GO:0016787	EC:3.5.4.26; EC:1.1.1.193	P:GO:0009231; F:GO:0008703; P:GO:0055114; F:GO:0008270; F:GO:0050661; F:GO:0008835; F:GO:0003824
contig22720_1	PREDICTED: uncharacterized protein LOC104886571	547	20	0	0.54	3	F:GO:0003676; F:GO:0005515		F:GO:0008270; F:GO:0003676; F:GO:0005515; F:GO:0046872
contig67860_2	P-loop containing nucleoside triphosphate hydrolases superfamily	741	20	0	0.5495	3	C:GO:0005634; P:GO:0006259; P:GO:0006950; P:GO:0007049		P:GO:0007049; C:GO:0005634; P:GO:0006281
contig75324_1	polygalacturonase QRT3	508	20	0	0.8055	6	P:GO:0007275; P:GO:0016043; P:GO:0009653; P:GO:0007049; P:GO:0000003; F:GO:0016787	EC:3.2.1.15	no GO terms
contig18818_1	RNA polymerase-associated protein CTR9 homolog	427	20	0	0.789	14	P:GO:0006464; P:GO:0009058; P:GO:0006259; P:GO:0040029; C:GO:0005654; P:GO:0009628; F:GO:0005515; P:GO:0009908; C:GO:0016020; P:GO:0016043	-	F:GO:0005515; C:GO:0016593; P:GO:0016570; P:GO:0006355
contig69632_1	probable ADP-ribosylation factor GTPase-activating protein AGD14	219	20	1.88282e-54	0.5735	3	F:GO:0005096; P:GO:0043547; F:GO:0046872		no GO terms
contig71094_2	amidase	345	20	0	0.795	2	F:GO:0003824	-	F:GO:0016884
contig115063_1	60 kDa jasmonate-induced	537	5	1.20489e-30	0.446	5	F:GO:0030598; P:GO:0006952; F:GO:0016787; P:GO:0008152; P:GO:0017148		no IPS match
contig15985_1	probable sucrose-phosphate synthase 1	413	20	0	0.7545	7	C:GO:0005623; P:GO:0009058; P:GO:0009987	-	no GO terms
contig115813_1	protein RIK isoform X2	134	20	3.97593e-33	0.676	1	F:GO:0003676	-	no GO terms
contig19355_1	Golgi-body localization protein domain isoform 1	601	20	0	0.8285	0	-		no GO terms
contig19616_3	protein argonaute 5	748	20	0	0.742	6	F:GO:0003676; F:GO:0005515; P:GO:0009908; P:GO:0009987	-	F:GO:0005515; F:GO:0003676
contig69448_2	protein FAR1-RELATED SEQUENCE 6-like	562	20	0	0.671	1	P:GO:0009058; P:GO:0006139		P:GO:0006355
contig69462_1	serine threonine-protein kinase WNK8-like	378	20	3.83006e-29	0.475	3	F:GO:0000166; P:GO:0006464; F:GO:0016301		F:GO:0004672; F:GO:0005524; P:GO:0006468
contig73955_1	Calcium-dependent lipid-binding family protein isoform 3	781	20	0	0.797	0	-		no GO terms
contig89870_2	zinc finger BED domain-containing protein RICESLEEPER 2-like	203	20	4.31788e-23	0.513	2	F:GO:0003677; F:GO:0005515		F:GO:0046983; F:GO:0003677; F:GO:0003676
contig116749_1	CSC1-like protein HYP1	708	20	0	0.8125	1	C:GO:0016020	-	C:GO:0016020
contig18804_2	U-box domain-containing protein 33-like	717	20	0	0.704	3	F:GO:0000166; P:GO:0006464; F:GO:0016301	-	P:GO:0006468; F:GO:0004672; F:GO:0005524
contig66458_1	protein SIEVE ELEMENT OCCLUSION B	697	20	0	0.758	0	-		no GO terms
contig67909_1	probable inactive leucine-rich repeat receptor-like protein kinase At1g66830	310	20	4.21894e-156	0.8415	11	F:GO:0000166; C:GO:0005634; F:GO:0003677; F:GO:0005515; P:GO:0007165; P:GO:0006464; P:GO:0009058; F:GO:0016301; P:GO:0006139; C:GO:0005886	EC:2.7.11	F:GO:0005515
contig69697_1	scarecrow-like protein 8	707	20	0	0.725	2	P:GO:0006355; P:GO:0006351		no GO terms
contig15279_1	pentatricopeptide repeat-containing protein At2g01390-like	590	20	0	0.69	0	-		no GO terms
contig22335_1	Zinc finger family protein	730	20	0	0.761	2	F:GO:0005515	-	F:GO:0008270; F:GO:0005515
contig66555_1	Pleckstrin domain-containing protein isoform 3	755	20	0	0.7865	1	C:GO:0016021		no GO terms
contig72558_1	zinc finger CCHC domain-containing protein 8 isoform X2	519	20	0	0.645	2	F:GO:0003676; F:GO:0008270		no GO terms
contig68659_2	replication protein A 70 kDa DNA-binding subunit D-like	320	20	1.2273e-88	0.491	1	F:GO:0005488	-	no GO terms
contig78617_2	TBCC domain-containing protein 1	316	20	0	0.8925	3	F:GO:0005515; P:GO:0016043; P:GO:0009653	-	F:GO:0003779; P:GO:0007010
contig67029_2	dual specificity protein kinase splB	703	20	0	0.5455	1	F:GO:0005515		F:GO:0005515
contig68808_1	BTB POZ domain-containing protein At3g50780	540	20	0	0.812	4	P:GO:0019538; F:GO:0005515; P:GO:0009987; F:GO:0016787	-	F:GO:0005515
contig71252_1	ACT domain-containing protein ACR9-like	277	20	3.2698e-164	0.8015	2	P:GO:0008152; F:GO:0005488	-	P:GO:0008152; F:GO:0016597
contig75965_1	probably inactive leucine-rich repeat receptor-like protein kinase IMK2	722	20	0	0.7295	6	F:GO:0000166; F:GO:0005515; C:GO:0005618; C:GO:0016020; P:GO:0006464; F:GO:0016301	-	P:GO:0006468; F:GO:0004672; F:GO:0005515; F:GO:0005524
contig78216_1	probable manganese-transporting ATPase PDR2	669	20	0	0.8805	17	P:GO:0019725; P:GO:0007275; P:GO:0007154; P:GO:0009991; C:GO:0005783; P:GO:0009058; P:GO:0009856; C:GO:0005886; F:GO:0005215; P:GO:0006950; F:GO:0000166; P:GO:0005975; P:GO:0030154; F:GO:0016787	EC:3.6.3.8	C:GO:0016021; P:GO:0006812; F:GO:0016887; F:GO:0000166
contig87870_1	FCH domain only protein 1	647	20	0	0.814	2	C:GO:0005886; C:GO:0009536	-	no GO terms
contig66442_2	ribonuclease H protein At1g65750	131	20	2.66588e-30	0.549	2	F:GO:0003676; C:GO:0005739		no GO terms
contig81111_2	protein RFT1 homolog isoform X1	522	20	0	0.832	3	C:GO:0016020; F:GO:0005215	-	F:GO:0005319; P:GO:0006869; C:GO:0016021
contig67976_1	LOW QUALITY PROTEIN: protein tesmin TSO1-like CXC 2	744	20	0	0.612	0	-		no GO terms
contig68242_1	PREDICTED: uncharacterized protein LOC104907426	721	20	0	0.6765	0	-		no GO terms
contig76750_2	1-phosphatidylinositol-3-phosphate 5-kinase FAB1B-like isoform X1	782	20	0	0.6395	2	P:GO:0009987	-	no GO terms
contig68999_1	outer envelope protein chloroplastic	683	20	0	0.819	6	P:GO:0006091; C:GO:0005739; C:GO:0016020; P:GO:0016043; P:GO:0015979; C:GO:0009536	-	C:GO:0019867
contig69163_1	FIP1[V]-like protein	709	20	0	0.672	5	F:GO:0003723; P:GO:0009630; P:GO:0008284; P:GO:0006397; F:GO:0042802		no GO terms
contig71450_1	protein SCAI	464	20	0	0.7635	4	P:GO:0009058; P:GO:0006139; F:GO:0003674	-	P:GO:0006351; F:GO:0003714
contig73471_1	F-box kelch-repeat protein At1g55270	437	20	0	0.9225	1	F:GO:0005515		F:GO:0005515
contig88082_1	PREDICTED: uncharacterized protein LOC104901633	613	20	1.18229e-139	0.58	2	F:GO:0003676		F:GO:0003676; F:GO:0008270
contig67188_1	PLAC8 family protein	537	20	0	0.7415	0	-		no GO terms
contig115425_1	WEB family protein At5g55860-like	269	20	2.28902e-89	0.859	1	C:GO:0005886	-	no GO terms
contig24739_2	receptor-like protein kinase HSL1	739	20	0	0.7545	17	F:GO:0000166; F:GO:0005515; P:GO:0007275; C:GO:0016020; P:GO:0016043; P:GO:0009653; F:GO:0016301; P:GO:0016049	-	F:GO:0005515; F:GO:0005524
contig79654_1	replication protein A 70 kDa DNA-binding subunit A	623	20	0	0.85	30	P:GO:0009790; P:GO:0007165; P:GO:0006464; P:GO:0009653; P:GO:0009058; P:GO:0006259; P:GO:0006950; P:GO:0007049; C:GO:0005634; F:GO:0003677; P:GO:0009628; P:GO:0009908; P:GO:0016043; P:GO:0030154	-	P:GO:0006260; C:GO:0005634; F:GO:0003677; F:GO:0003676; P:GO:0006281; P:GO:0006310
contig81385_2	zinc finger CCCH domain-containing protein 5 isoform X2	403	2	1.30734e-14	0.66	0	-		no IPS match
contig71689_2	AP-4 complex subunit epsilon	749	20	0	0.908	8	P:GO:0005975; P:GO:0009056; C:GO:0016020; P:GO:0006464; C:GO:0005829; P:GO:0009058; F:GO:0005488; P:GO:0006810	-	P:GO:0016192; C:GO:0030117; P:GO:0006886; F:GO:0005488
contig75057_1	probable inactive receptor kinase At1g27190	603	20	0	0.8135	7	F:GO:0000166; P:GO:0007165; P:GO:0006464; F:GO:0016301; C:GO:0005886; C:GO:0009536; P:GO:0006950	-	P:GO:0006468; F:GO:0004672; F:GO:0005524
contig91014_1	phosphoglucomutase isoform X1	619	20	0	0.864	2	P:GO:0005975; F:GO:0003824	-	P:GO:0005975; F:GO:0016868; P:GO:0071704
contig15169_2	PREDICTED: uncharacterized protein LOC104895937	358	20	7.77355e-162	0.6655	0	-		no GO terms
contig81600_1	DEAD-box ATP-dependent RNA helicase 16	580	20	0	0.8535	6	F:GO:0003676; F:GO:0000166; P:GO:0006810; C:GO:0005622; F:GO:0016787	-	F:GO:0005524; F:GO:0003676
contig17638_1	glucose-6-phosphate 1- chloroplastic	596	20	0	0.8645	12	P:GO:0006464; P:GO:0009058; P:GO:0006139; P:GO:0006810; C:GO:0009536; F:GO:0000166; P:GO:0005975; P:GO:0009628; F:GO:0003824; P:GO:0006629; P:GO:0015979	EC:1.1.1.49	P:GO:0006006; P:GO:0055114; F:GO:0004345; F:GO:0050661
contig19835_2	---NA---	137	0	1	0	0	-		no GO terms
contig67598_1	cycloartenol Synthase	694	20	0	0.9105	11	F:GO:0003824; P:GO:0007275; P:GO:0006629; P:GO:0016043; P:GO:0009058; C:GO:0005773	EC:5.4.99.8	F:GO:0016866
contig78607_1	somatic embryogenesis receptor kinase 2	620	20	0	0.958	23	P:GO:0009790; P:GO:0006464; P:GO:0009653; F:GO:0004872; F:GO:0004871; F:GO:0005102; P:GO:0007049; P:GO:0006950; F:GO:0000166; P:GO:0009838; P:GO:0009607; P:GO:0009605; P:GO:0009908; C:GO:0016020; P:GO:0009719; P:GO:0016043; P:GO:0030154; F:GO:0016301	EC:2.7.11	F:GO:0004672; P:GO:0006468; F:GO:0005524; F:GO:0019199
contig87978_2	protein FAR-RED ELONGATED HYPOCOTYL 3	743	20	0	0.849	13	P:GO:0009056; P:GO:0007165; P:GO:0006464; P:GO:0009058; F:GO:0005488; P:GO:0006139; C:GO:0005634; P:GO:0005975; F:GO:0003700; P:GO:0009628; P:GO:0009606	-	F:GO:0008270; P:GO:0006355
contig116136_1	serine threonine-protein kinase At5g01020	525	20	0	0.849	4	F:GO:0000166; P:GO:0006464; F:GO:0016301	EC:2.7.11	F:GO:0004672; P:GO:0006468; F:GO:0005524
contig78560_1	G-type lectin S-receptor-like serine threonine-protein kinase SD3-1	728	20	0	0.6985	6	F:GO:0000166; P:GO:0006464; P:GO:0009875; F:GO:0016301	-	P:GO:0006468; F:GO:0004713; P:GO:0048544; F:GO:0004674; F:GO:0004672; F:GO:0005524
contig22606_2	phytochrome C isoform X1	289	20	7.15781e-168	0.7765	17	P:GO:0006464; P:GO:0009058; F:GO:0004872; F:GO:0004871; P:GO:0006139; P:GO:0006810; C:GO:0005622; P:GO:0009628; P:GO:0009606; F:GO:0005515; C:GO:0016020; F:GO:0016301	EC:2.7.3	no GO terms
contig73607_1	phospholipid-transporting ATPase 1	461	20	0	0.8665	12	F:GO:0000166; P:GO:0008219; P:GO:0016043; P:GO:0009058; C:GO:0005622; C:GO:0005886; F:GO:0005215; P:GO:0006950; F:GO:0016787	EC:3.6.3.1	C:GO:0016021; F:GO:0005524; P:GO:0015914; F:GO:0000287; F:GO:0004012
contig79852_1	1-phosphatidylinositol-3-phosphate 5-kinase FAB1C	772	20	0	0.714	4	P:GO:0006629; F:GO:0005488; F:GO:0016301	EC:2.7.1	P:GO:0046488; F:GO:0016307
contig86171_1	pentatricopeptide repeat-containing protein At5g65820	654	20	0	0.8535	0	-		no GO terms
contig16345_2	serine threonine-protein phosphatase 6 regulatory ankyrin repeat subunit B	666	20	0	0.6725	1	F:GO:0005515		F:GO:0005515
contig66824_1	microtubule-associated protein 70-1-like	592	20	0	0.827	5	P:GO:0009607; F:GO:0005515; P:GO:0016043; P:GO:0006950	-	P:GO:0007010; F:GO:0008017
contig68308_1	protein NRT1 PTR FAMILY -like	598	20	0	0.8045	3	C:GO:0016020; F:GO:0005215	-	C:GO:0016020; P:GO:0006810; F:GO:0005215
contig68424_1	ru large subunit-binding protein subunit chloroplastic	608	20	0	0.8805	3	F:GO:0000166; P:GO:0019538; C:GO:0005737; P:GO:0009987	-	P:GO:0042026; C:GO:0005737; F:GO:0005524; P:GO:0006457
contig68648_1	F-box protein At2g32560-like isoform X2	219	20	3.93657e-93	0.6575	1	F:GO:0005515		F:GO:0005515
contig70810_1	protein IQ-DOMAIN 1-like	253	20	1.36389e-71	0.836	2	C:GO:0005634; F:GO:0005515	-	F:GO:0005515
contig81676_1	water chloroplastic isoform X1	769	20	0	0.8325	8	F:GO:0000166; P:GO:0005975; P:GO:0006464; F:GO:0030246; F:GO:0016301; C:GO:0009536	EC:2.7.9.5	F:GO:2001070; F:GO:0030246
contig69907_2	kinesin-13A	766	20	0	0.8185	8	F:GO:0000166; C:GO:0005856; F:GO:0005515; P:GO:0009987; F:GO:0003774	-	P:GO:0007018; F:GO:0005524; F:GO:0008017; F:GO:0003777; C:GO:0005871
contig73124_2	mitogen-activated protein kinase kinase kinase YODA-like isoform X1	439	20	0	0.7965	5	F:GO:0000166; P:GO:0006464; F:GO:0016301; C:GO:0005886	EC:2.7.11	F:GO:0004672; P:GO:0006468; F:GO:0005524
contig66315_1	probable starch synthase chloroplastic amyloplastic isoform X1	659	20	0	0.7825	2	F:GO:0016740; P:GO:0008152		no GO terms
contig67701_1	pentatricopeptide repeat-containing protein mitochondrial	706	20	0	0.7185	1	P:GO:0006950	-	no GO terms
contig68915_1	phospholipase D alpha 1	637	20	0	0.9085	7	F:GO:0005515; P:GO:0009056; C:GO:0016020; P:GO:0006629; P:GO:0009987; F:GO:0016787	EC:3.1.4.4	F:GO:0005515; F:GO:0003824
contig77136_2	Phox-associated - nexin isoform partial	369	20	0	0.608	1	F:GO:0008289		F:GO:0035091
contig20178_1	F-box LRR-repeat protein At1g67190-like	419	20	0	0.899	1	F:GO:0005515		F:GO:0005515
contig68398_2	ABC transporter B family member 4-like	308	20	1.11876e-134	0.865	5	F:GO:0000166; C:GO:0016020; F:GO:0005215; P:GO:0009987; F:GO:0016787	-	F:GO:0005524; P:GO:0006810; P:GO:0055085; C:GO:0016021; F:GO:0042626; F:GO:0016887
contig68191_1	armadillo repeat-containing protein 8	515	20	0	0.7795	1	F:GO:0005515		F:GO:0005515; F:GO:0005488
contig66898_1	F-box kelch-repeat protein At3g23880-like	198	20	1.15214e-64	0.568	1	F:GO:0005515		F:GO:0005515
contig80801_1	---NA---	101	0	1	0	0	-		no GO terms
contig21913_1	pentatricopeptide repeat-containing protein At2g17670	460	20	0	0.781	2	P:GO:0016043; P:GO:0006810; C:GO:0005622	-	no GO terms
contig24239_1	protein NUCLEAR FUSION DEFECTIVE 4-like	607	20	0	0.8215	3	P:GO:0006810; C:GO:0005886; P:GO:0009987	-	no GO terms
contig68979_2	UDP-sugar pyrophosphorylase	620	20	0	0.8935	17	P:GO:0007275; C:GO:0005829; P:GO:0009058; F:GO:0016740; P:GO:0006139	EC:2.7.7.11; EC:2.7.7.44; EC:2.7.7.10; EC:2.7.7.9	F:GO:0070569; P:GO:0008152
contig88020_1	importin-9 isoform X1	590	20	0	0.84	3	F:GO:0005515; P:GO:0006810; C:GO:0005622	-	F:GO:0005488
contig69492_1	zinc finger protein MAGPIE-like	513	20	1.26645e-170	0.6735	1	F:GO:0005488		F:GO:0046872
contig87808_1	protein ECERIFERUM 1	416	20	3.49967e-179	0.6135	4	F:GO:0016740; P:GO:0009987	-	F:GO:0016747
contig117116_2	uncharacterized aarF domain-containing protein kinase chloroplastic	543	20	0	0.882	9	F:GO:0000166; P:GO:0005975; P:GO:0009056; P:GO:0009058; F:GO:0016301; C:GO:0005886; C:GO:0009536	-	no GO terms
contig66642_1	increased DNA methylation 2	375	20	0	0.6315	8	P:GO:0080111; P:GO:0043971; C:GO:0005634; P:GO:0009644; P:GO:0042542; P:GO:0009408; P:GO:0008150; C:GO:0005730		no GO terms
contig14916_1	protein trichome birefringence-like 10	439	20	0	0.7445	0	-		no GO terms
contig15421_1	ankyrin repeat-containing protein At3g12360-like	664	20	6.56317e-139	0.5115	1	F:GO:0005515		F:GO:0005515
contig67738_1	cellulose synthase-like protein D3	635	20	0	0.9375	6	P:GO:0005975; C:GO:0016020; P:GO:0009058; F:GO:0016740; P:GO:0009987	EC:2.4.1.12	F:GO:0016760; C:GO:0016020; P:GO:0030244
contig140108_1	linoleate 13S-lipoxygenase 3- chloroplastic	662	20	0	0.863	6	F:GO:0003824; P:GO:0006629; P:GO:0009058; F:GO:0005488; C:GO:0009536; P:GO:0009987; C:GO:0009579	EC:1.13.11.12	F:GO:0016491; P:GO:0055114; F:GO:0046872; F:GO:0016702
contig66872_2	nucleoporin NUP188 homolog isoform X1	641	20	0	0.71	1	C:GO:0005643		no GO terms
contig68720_1	neutral alpha-glucosidase C	645	20	0	0.863	4	P:GO:0005975; F:GO:0030246; C:GO:0009536; F:GO:0016787	-	P:GO:0005975; F:GO:0004553
contig72187_1	phospholipase A-2-activating protein	710	20	0	0.862	3	F:GO:0005515; C:GO:0005829	-	F:GO:0005515
contig140093_1	uncharacterized ATP-dependent helicase -like isoform X1	530	20	0	0.911	0	-		no GO terms
contig67387_1	MLO-like protein 8	555	20	0	0.77	2	C:GO:0016020; P:GO:0006950	-	C:GO:0016021; P:GO:0006952
contig67466_1	probable aspartyl aminopeptidase	507	20	0	0.884	5	P:GO:0019538; F:GO:0005488; C:GO:0009536; F:GO:0016787	EC:3.4.11	F:GO:0004177; F:GO:0008270; P:GO:0006508
contig73129_1	ankyrin-3	746	20	0	0.805	1	F:GO:0005515		F:GO:0005515
contig78343_1	probable starch synthase chloroplastic amyloplastic isoform X1	607	20	0	0.8505	5	P:GO:0005975; P:GO:0009058; F:GO:0016740; C:GO:0009536; P:GO:0009987	EC:2.4.1.11	F:GO:0004373
contig78914_1	pentatricopeptide repeat-containing protein At4g17616	544	20	0	0.7145	2	F:GO:0003674; P:GO:0008150		no GO terms
contig115650_2	cullin-1-like	686	20	0	0.8885	24	P:GO:0009790; P:GO:0009056; P:GO:0007165; P:GO:0009791; P:GO:0006464; P:GO:0009653; P:GO:0009058; P:GO:0006139; P:GO:0006810; P:GO:0007049; P:GO:0000003; C:GO:0005634; P:GO:0005975; F:GO:0005515; P:GO:0009719; P:GO:0016043; P:GO:0030154; C:GO:0005829	-	P:GO:0006511; F:GO:0031625
contig68906_2	clathrin interactor EPSIN 1	581	20	0	0.674	1	C:GO:0005622	-	no GO terms
contig79592_1	endoplasmic reticulum metallopeptidase 1	658	20	0	0.7835	2	P:GO:0019538; F:GO:0016787	-	no GO terms
contig80931_1	phosphatidylinositol -trisphosphate 3-phosphatase and dual-specificity protein phosphatase PTEN	627	20	0	0.7725	10	F:GO:0005515; P:GO:0007165; P:GO:0006629; P:GO:0006464; C:GO:0005829; F:GO:0008289; P:GO:0006810; F:GO:0016787	EC:3.1.3.48	P:GO:0016311; F:GO:0004725; F:GO:0016791; F:GO:0005515
contig68563_3	ABC transporter F family member 5	365	20	0	0.903	3	F:GO:0000166; F:GO:0016787	EC:3.6.1.3	F:GO:0005524; F:GO:0016887
contig72860_3	lysine-specific demethylase JMJ25	703	20	6.36169e-173	0.5965	2	F:GO:0005515		F:GO:0005515; F:GO:0008270
contig68856_2	arginyl-tRNA--protein transferase 1	186	20	2.55194e-104	0.87	8	F:GO:0000166; C:GO:0005737; P:GO:0009056; P:GO:0006464; F:GO:0016740; P:GO:0006139; P:GO:0006412	EC:2.3.2.8; EC:6.1.1.19	F:GO:0004057; P:GO:0016598
contig75493_1	DNA (cytosine-5)-methyltransferase DRM2-like	607	20	0	0.776	2	F:GO:0016740; P:GO:0006259; P:GO:0040029	-	P:GO:0006306
contig80639_1	zinc finger BED domain-containing protein RICESLEEPER 2-like	632	20	4.47114e-121	0.5665	2	F:GO:0003677; F:GO:0005515		F:GO:0046983; F:GO:0003677; F:GO:0003676
contig81162_1	Phox-associated - nexin isoform 1	762	20	0	0.6925	1	F:GO:0008289		F:GO:0035091
contig69087_1	2-isopropylmalate synthase B	634	20	0	0.874	7	P:GO:0009058; F:GO:0016740; C:GO:0009536; P:GO:0009987	EC:2.3.3.13	F:GO:0003852; P:GO:0009098; F:GO:0003824; P:GO:0019752; F:GO:0046912
contig72697_1	serine threonine protein phosphatase 2A 57 kDa regulatory subunit B theta isoform-like	523	20	0	0.874	5	P:GO:0007165; P:GO:0006464; F:GO:0005488; F:GO:0030234; C:GO:0005622	-	F:GO:0008601; C:GO:0000159; P:GO:0007165; F:GO:0005488
contig24954_1	Zinc ion isoform 2	628	20	0	0.611	6	C:GO:0005634; F:GO:0003677; F:GO:0005515; P:GO:0016043; P:GO:0006464; P:GO:0009058; P:GO:0006139		F:GO:0008270; F:GO:0005515; F:GO:0003677; P:GO:0016570; P:GO:0006352; C:GO:0005634
contig139062_2	E3 ubiquitin-protein ligase UPL6	766	20	0	0.792	3	P:GO:0006464; F:GO:0016740	-	F:GO:0004842
contig76090_3	probable phosphoinositide phosphatase SAC9	652	20	0	0.7585	2	P:GO:0008152; F:GO:0042578		no IPS match
contig80198_2	receptor-like protein kinase THESEUS 1	626	20	0	0.8905	6	F:GO:0000166; P:GO:0006464; F:GO:0016301; C:GO:0005886	EC:2.7.11	F:GO:0005524; P:GO:0006468; F:GO:0004672
contig15165_1	42493	681	20	0	0.695	5	F:GO:0000166; F:GO:0003676; F:GO:0003824; C:GO:0005622; P:GO:0009987	-	F:GO:0003676; C:GO:0005622; P:GO:0044237; F:GO:0003824; F:GO:0000166
contig68647_1	palmitoyl-acyl carrier protein chloroplastic	423	20	0	0.849	8	P:GO:0006629; P:GO:0009058; F:GO:0005488; F:GO:0016740; P:GO:0009987; F:GO:0016787	EC:3.1.2.14	F:GO:0016790; P:GO:0006633
contig73525_2	calnexin homolog	534	20	0	0.874	15	P:GO:0019538; C:GO:0005783; C:GO:0005773; C:GO:0005886; C:GO:0009536; P:GO:0009987; P:GO:0006950; P:GO:0009607; P:GO:0009628; F:GO:0005515; P:GO:0009605; C:GO:0005739; C:GO:0005618	-	P:GO:0006457; C:GO:0005783; F:GO:0005509; F:GO:0051082; F:GO:0005515
contig91597_1	probable transporter mch1	587	20	0	0.8645	0	-		no GO terms
contig14957_1	ankyrin repeat-containing protein At3g12360-like isoform X2	690	20	0	0.5705	1	F:GO:0005515		F:GO:0005515
contig15157_1	transmembrane and coiled-coil domain-containing protein 4-like	673	20	0	0.7995	1	C:GO:0016020	-	no GO terms
contig79503_1	Alpha beta-Hydrolases superfamily protein	356	20	0	0.7785	2	F:GO:0016787; P:GO:0008152		no GO terms
contig70116_1	Poly [ADP-ribose] polymerase 2	641	20	0	0.8	2	P:GO:0005975; P:GO:0006464; P:GO:0009058; F:GO:0016740	EC:2.4.2.30	F:GO:0003950; P:GO:0006471
contig15501_1	enolase-phosphatase E1-like isoform X1	647	20	0	0.5155	1	P:GO:0008150		no GO terms
contig115855_1	---NA---	103	0	1	0	0	-		no IPS match
contig139768_1	Transcription initiation factor TFIID subunit	628	20	0	0.502	2	P:GO:0006413; F:GO:0003743		no GO terms
contig19138_1	mannan endo- -beta-mannosidase 7	428	20	0	0.8415	2	P:GO:0005975; F:GO:0016787	-	F:GO:0004553; P:GO:0005975
contig67456_1	SH2 domain protein isoform 1	574	20	0	0.71	7	C:GO:0005634; F:GO:0003700; P:GO:0009058; F:GO:0004871; P:GO:0006139		F:GO:0004871; P:GO:0006355; F:GO:0003700; C:GO:0005634; P:GO:0007165
contig76969_1	casein kinase I isoform delta-like	460	20	0	0.849	7	F:GO:0000166; C:GO:0005634; C:GO:0005737; P:GO:0006464; F:GO:0016301; C:GO:0005886	EC:2.7.11	F:GO:0004672; F:GO:0005524; P:GO:0006468
contig115629_3	glucomannan 4-beta-mannosyltransferase 9	534	20	0	0.914	4	P:GO:0009607; P:GO:0005975; P:GO:0009605; F:GO:0016740; P:GO:0009987	-	no GO terms
contig15152_1	serine carboxypeptidase II-3-like	495	20	0	0.749	2	P:GO:0019538; F:GO:0016787	-	F:GO:0004185; P:GO:0006508
contig69737_1	inorganic phosphate transporter 2- chloroplastic-like	586	20	0	0.826	8	P:GO:0007275; C:GO:0016020; P:GO:0006629; P:GO:0016043; P:GO:0009058; C:GO:0009536; F:GO:0005215; P:GO:0007049; P:GO:0000003	-	C:GO:0016020; F:GO:0005315; P:GO:0006817
contig93236_3	TPR and ankyrin repeat-containing protein 1	706	20	0	0.7775	4	F:GO:0000166; F:GO:0005515; F:GO:0016787	-	F:GO:0005524; F:GO:0016787; F:GO:0005515
contig139592_2	probable sodium-coupled neutral amino acid transporter 6	463	20	0	0.883	1	C:GO:0016020	-	no GO terms
contig88661_2	transcription initiation factor IIA large subunit	387	20	0	0.777	5	F:GO:0008135; P:GO:0006139; C:GO:0005654	-	P:GO:0006367; C:GO:0005672
contig15201_1	pentatricopeptide repeat-containing protein At1g11290	740	20	0	0.854	7	F:GO:0004518; P:GO:0006464; F:GO:0005488; P:GO:0006810; C:GO:0009536	-	F:GO:0008270
contig67362_1	trehalose-phosphate phosphatase A	383	20	0	0.8225	5	P:GO:0005975; P:GO:0006464; P:GO:0009058; F:GO:0016787	EC:3.1.3.12	F:GO:0003824; P:GO:0005992
contig74093_1	probable pyridoxal 5 -phosphate synthase subunit PDX2	257	20	2.74012e-151	0.808	6	F:GO:0005515; C:GO:0005829; P:GO:0009058; P:GO:0009987; F:GO:0016787	EC:3.5.1.2	F:GO:0004359; P:GO:0042823; P:GO:0042819
contig80361_1	myosin heavy chain kinase C	492	20	0	0.7545	3	F:GO:0005515; F:GO:0016740	-	F:GO:0005515
contig21025_1	tetratricopeptide repeat protein 28-like	642	20	0	0.801	7	P:GO:0019538; P:GO:0009628; F:GO:0005515; P:GO:0009058; P:GO:0006139; P:GO:0006950	-	F:GO:0005515
contig69379_1	PREDICTED: uncharacterized protein LOC104909083	120	20	2.63251e-17	0.57	0	-		no IPS match
contig88713_2	PLAC8 family protein	544	20	0	0.734	0	-		no GO terms
contig69399_1	PREDICTED: uncharacterized protein LOC104905931	697	20	0	0.657	0	-		no GO terms
contig70486_2	receptor-like protein 12	685	20	0	0.6315	1	F:GO:0005515		F:GO:0005515
contig75170_2	F-box kelch-repeat protein At3g61590	404	20	0	0.847	8	F:GO:0005515; P:GO:0009056; P:GO:0007275; P:GO:0006464; F:GO:0016740; P:GO:0006810; C:GO:0005622; P:GO:0006950; P:GO:0007049	-	F:GO:0005515
contig89479_1	ABC transporter B family member 4-like	699	20	0	0.8315	8	F:GO:0000166; C:GO:0016020; F:GO:0005215; P:GO:0009987; F:GO:0016787	EC:3.6.3.27; EC:3.6.3.44	F:GO:0016887; F:GO:0005524; F:GO:0042626; C:GO:0016021; P:GO:0006810; P:GO:0055085
contig39153_1	ABC transporter B family member 25	420	20	0	0.8915	7	F:GO:0000166; C:GO:0016020; C:GO:0005773; F:GO:0005215; P:GO:0009987; F:GO:0016787	-	F:GO:0042626; P:GO:0055085; C:GO:0016021; P:GO:0006810; F:GO:0005524
contig71225_1	protein FAR1-RELATED SEQUENCE 6-like	141	20	2.35485e-44	0.688	2	P:GO:0009058; F:GO:0005488; P:GO:0006139		F:GO:0008270; P:GO:0006355
contig71921_1	stress response protein nst1-like isoform X1	460	20	0	0.703	0	-		no GO terms
contig79732_2	ribonuclease J isoform X1	699	20	0	0.8385	3	F:GO:0003677; F:GO:0003723	-	F:GO:0003723; F:GO:0046872
contig116110_1	dentin sialophosphoprotein isoform X2	595	20	0	0.5375	1	P:GO:0008150		no GO terms
contig21695_1	inorganic phosphate transporter 2- chloroplastic	586	20	0	0.8275	8	P:GO:0007275; C:GO:0016020; P:GO:0006629; P:GO:0016043; P:GO:0009058; C:GO:0009536; F:GO:0005215; P:GO:0007049; P:GO:0000003	-	P:GO:0006817; F:GO:0005315; C:GO:0016020
contig23207_1	probably inactive leucine-rich repeat receptor-like protein kinase At3g28040	671	20	0	0.8105	7	F:GO:0000166; F:GO:0005515; C:GO:0016020; P:GO:0006464; F:GO:0016301	EC:2.7.11.26; EC:1.3.1.74	F:GO:0004672; P:GO:0006468; F:GO:0005524; F:GO:0005515
contig69571_2	protein NUCLEAR FUSION DEFECTIVE 4	575	20	0	0.8255	0	-		no GO terms
contig73660_1	pyrophosphate--fructose 6-phosphate 1-phosphotransferase subunit beta	492	20	0	0.912	16	P:GO:0006091; P:GO:0009056; P:GO:0006139; F:GO:0000166; P:GO:0005975; C:GO:0005618; C:GO:0016020; P:GO:0009719; C:GO:0005829; P:GO:0015979; F:GO:0016301	EC:2.7.1.90; EC:2.7.1.11	F:GO:0003872; P:GO:0006002; P:GO:0006096; F:GO:0005524; F:GO:0047334
contig69507_1	coronatine-insensitive protein 1	610	20	0	0.795	17	P:GO:0019538; P:GO:0007165; P:GO:0009056; P:GO:0009653; C:GO:0005622; P:GO:0006950; P:GO:0009607; P:GO:0009628; F:GO:0005515; P:GO:0009605; P:GO:0009908; P:GO:0009719	-	F:GO:0005515
contig16594_2	ribonuclease H protein At1g65750	472	20	1.41854e-122	0.4825	3	F:GO:0003676; F:GO:0004518		F:GO:0004523; F:GO:0003676
contig21191_1	malonyl- -acyl carrier protein mitochondrial	378	20	0	0.8845	6	P:GO:0009058; F:GO:0016740; C:GO:0009536; P:GO:0009987	EC:2.3.1.39	F:GO:0004314; P:GO:0008152; F:GO:0003824
contig76744_1	glucosidase 2 subunit beta-like	614	20	0	0.724	3	P:GO:0005975; P:GO:0006464; P:GO:0009058	-	P:GO:0006491
contig116367_1	MAG2-interacting protein 2	774	20	0	0.691	2	P:GO:0006890; C:GO:0005622		no GO terms
contig118197_2	pentatricopeptide repeat-containing protein At1g19290	770	20	0	0.727	0	-		no GO terms
contig22144_2	NASP-related protein sim3	466	20	0	0.7255	7	F:GO:0005515; P:GO:0007275; P:GO:0016043; P:GO:0009058; P:GO:0006139; P:GO:0040029	-	F:GO:0005515
contig68965_2	aspartokinase chloroplastic isoform X1	562	20	0	0.8265	8	P:GO:0009058; F:GO:0005488; F:GO:0016301; C:GO:0009536	EC:2.7.2.4	F:GO:0004072; P:GO:0008652; P:GO:0008152; F:GO:0016597
contig71625_1	cytochrome P450 71A3-like	540	20	0	0.762	4	F:GO:0003824; F:GO:0005488	EC:1.14.13	F:GO:0016705; F:GO:0005506; F:GO:0020037; P:GO:0055114
contig72544_3	WPP domain-associated protein	289	20	5.14924e-99	0.596	0	-		no GO terms
contig88142_1	WD repeat-containing protein 75	608	20	0	0.752	1	F:GO:0005515		F:GO:0005515
contig75847_3	PREDICTED: uncharacterized protein LOC104901577	636	20	0	0.773	0	-		no GO terms
contig79899_2	PREDICTED: uncharacterized protein LOC104897609	699	20	0	0.6935	4	F:GO:0003674; P:GO:0048765; P:GO:0008150; C:GO:0005575		no GO terms
contig139451_1	---NA---	184	0	1	0	0	-		no IPS match
contig67928_1	conserved oligomeric Golgi complex subunit 1	772	20	0	0.7725	1	P:GO:0008152; P:GO:0009987	-	no GO terms
contig80848_1	kinesin-like protein KIF22 isoform X1	678	20	0	0.5775	9	F:GO:0000166; F:GO:0003677; C:GO:0005856; F:GO:0005515; P:GO:0006259; P:GO:0006950; F:GO:0003774		P:GO:0007018; F:GO:0005524; F:GO:0003777; F:GO:0008017; F:GO:0003677; P:GO:0006281; C:GO:0005871
contig116693_2	probable polygalacturonase non-catalytic subunit JP650	623	20	0	0.755	0	-		no GO terms
contig68980_1	acetyl-coenzyme A chloroplastic glyoxysomal	570	20	0	0.9085	11	F:GO:0000166; P:GO:0005975; P:GO:0019538; F:GO:0003824; P:GO:0009056; P:GO:0016043; C:GO:0005829; P:GO:0009058; C:GO:0009536; P:GO:0006950	EC:6.2.1.1	F:GO:0003824; P:GO:0008152
contig23103_1	O-fucosyltransferase family protein	538	20	0	0.8605	2	F:GO:0016740	-	no GO terms
contig69471_1	histone-lysine N-methyltransferase ASHH2-like	679	1	1.44848e-156	0.65	0	-		no GO terms
contig17653_1	tryptophan synthase beta chain 1-like	498	20	0	0.867	8	F:GO:0005515; F:GO:0003824; P:GO:0009058; C:GO:0009536; P:GO:0009987	EC:4.2.1; EC:4.2.1.20	F:GO:0004834; P:GO:0000162; F:GO:0030170; P:GO:0006568
contig19413_2	cytochrome P450 86A8-like	526	20	0	0.881	6	F:GO:0003824; P:GO:0006629; F:GO:0005488; P:GO:0009987	EC:1.14.15.3; EC:1.14.14.1	F:GO:0020037; P:GO:0055114; F:GO:0016705; F:GO:0005506
contig21247_2	probable 9-cis-epoxycarotenoid dioxygenase chloroplastic	601	20	0	0.855	2	F:GO:0003824	-	no GO terms
contig16115_2	disease resistance protein partial	188	20	1.27689e-14	0.5685	1	P:GO:0008152	-	no GO terms
contig68139_1	cation H(+) antiporter 18-like	390	20	0	0.898	4	C:GO:0016020; F:GO:0005215; P:GO:0009987	-	F:GO:0015299; P:GO:0006812; C:GO:0016021; P:GO:0055085
contig81113_1	squamosa promoter-binding-like protein 13A isoform X1	562	20	0	0.6225	2	C:GO:0005634; F:GO:0003677		F:GO:0003677; C:GO:0005634
contig87928_2	DNA polymerase delta catalytic subunit	754	20	0	0.927	8	F:GO:0000166; F:GO:0003677; F:GO:0004518; P:GO:0009058; F:GO:0016740; P:GO:0006259	EC:2.7.7.7	F:GO:0000166; F:GO:0003676; F:GO:0003887; F:GO:0003677; F:GO:0008408
contig66370_2	ankyrin repeat-containing protein At5g02620-like	257	20	1.84916e-95	0.5695	1	F:GO:0005515		F:GO:0005515
contig67707_1	heat shock cognate 70 kDa protein 2	111	20	9.60021e-42	0.911	3	F:GO:0000166; F:GO:0003824	EC:1.3.1.74	no GO terms
contig66779_2	phosphatidylinositol 4-kinase beta 1-like	512	20	0	0.87	5	P:GO:0007165; P:GO:0006629; P:GO:0009058; F:GO:0016301; C:GO:0005622	EC:2.7.1.67	F:GO:0016773; P:GO:0048015; P:GO:0046854
contig67313_1	pentatricopeptide repeat-containing protein chloroplastic	702	20	0	0.761	0	-		no GO terms
contig71508_1	Translation initiation factor 3 family isoform 1	620	20	4.96113e-157	0.6635	3	F:GO:0008135		F:GO:0003743; P:GO:0006413
contig71957_1	probable GPI-anchored adhesin-like protein PGA55	608	20	0	0.7775	1	C:GO:0016020	-	no GO terms
contig115949_1	U3 small nucleolar RNA-associated protein 4-like	732	20	0	0.797	1	F:GO:0005515		F:GO:0005515
contig15028_1	hyoscyamine 6-dioxygenase	196	20	2.44134e-109	0.782	3	F:GO:0003824; F:GO:0005488	EC:1.14.11	P:GO:0055114; F:GO:0016491
contig18197_1	serine threonine-protein kinase pakF-like	632	20	2.23127e-137	0.6435	0	-		no GO terms
contig67752_1	pentatricopeptide repeat-containing protein chloroplastic	653	20	0	0.8215	0	-		no GO terms
contig19133_1	F-box WD-40 repeat-containing protein At5g21040	568	20	0	0.762	1	F:GO:0005515		F:GO:0005515
contig22087_1	PREDICTED: uncharacterized protein LOC104901901	526	20	0	0.7775	2	C:GO:0009506; P:GO:0008150		no GO terms
contig74730_1	protein SMG7L	663	20	0	0.5575	1	F:GO:0005515		F:GO:0005515
contig87800_1	shikimate O-hydroxycinnamoyltransferase-like	170	20	3.13143e-61	0.7255	1	F:GO:0016740		F:GO:0016747
contig19381_1	zinc finger BED domain-containing protein DAYSLEEPER	572	20	0	0.8405	4	F:GO:0003677; F:GO:0005515; P:GO:0009791; C:GO:0005829	-	F:GO:0046983; F:GO:0003677; F:GO:0003676
contig23076_1	protein TORNADO 1	752	20	0	0.845	9	F:GO:0000166; P:GO:0007165; P:GO:0007275; P:GO:0009653; P:GO:0006810; C:GO:0005622; P:GO:0016049	-	no GO terms
contig68269_1	zinc finger CCCH domain-containing protein 34	475	20	0	0.751	1	F:GO:0005488		F:GO:0046872
contig116030_1	metal transporter Nramp3-like	510	20	0	0.8925	3	C:GO:0016020; F:GO:0005215	-	F:GO:0005215; P:GO:0006810; C:GO:0016020
contig75001_1	endonuclease 2	718	20	0	0.762	6	F:GO:0000166; F:GO:0003677; F:GO:0004518; P:GO:0006259; P:GO:0006950	-	P:GO:0006298; F:GO:0005524; F:GO:0030983; F:GO:0004519; F:GO:0016887; P:GO:0045910
contig79662_1	dihydroxy-acid chloroplastic	614	20	0	0.9235	12	P:GO:0009628; F:GO:0003824; P:GO:0007275; P:GO:0009058; F:GO:0005488; P:GO:0006139; C:GO:0009536; P:GO:0006950	EC:4.2.1.9	P:GO:0009082; F:GO:0004160; P:GO:0008152; F:GO:0003824
contig20613_1	PREDICTED: uncharacterized protein LOC104898517	571	20	0	0.6875	0	-		no GO terms
contig71681_4	long chain acyl- synthetase chloroplastic	695	20	0	0.896	4	F:GO:0003824; C:GO:0016020; P:GO:0006629; C:GO:0009536; P:GO:0009987	EC:6.2.1.3	P:GO:0008152; F:GO:0003824
contig77959_1	Protein neuralized	592	20	0	0.7325	1	F:GO:0005488	-	no GO terms
contig87676_1	ribonuclease H protein At1g65750	196	20	3.77771e-41	0.549	0	-		no GO terms
contig66423_2	ribonuclease H protein At1g65750	436	20	2.59526e-94	0.448	1	F:GO:0003676		F:GO:0003676
contig72230_1	probable serine threonine-protein kinase vps15 isoform X1	764	20	0	0.765	17	P:GO:0009628; F:GO:0005515; P:GO:0007275; P:GO:0007165; P:GO:0009056; P:GO:0009719; F:GO:0016301; P:GO:0006810; C:GO:0005622	-	F:GO:0005515; F:GO:0005488
contig66501_1	laccase-4-like	559	20	0	0.8585	5	P:GO:0019748; F:GO:0003824; P:GO:0009056; C:GO:0005576; F:GO:0005488; P:GO:0009987	EC:1.10.3.2	F:GO:0005507; F:GO:0016491; P:GO:0055114; P:GO:0046274; C:GO:0048046; F:GO:0052716
contig15793_1	60 kDa jasmonate-induced	235	2	3.45457e-54	0.55	0	-		no IPS match
contig69325_1	probable GPI-anchored adhesin-like protein PGA55	741	20	0	0.5575	0	-		no GO terms
contig71694_1	protein NRT1 PTR FAMILY -like	609	20	0	0.786	3	C:GO:0016020; F:GO:0005215	-	C:GO:0016020; P:GO:0006810; F:GO:0005215
contig74742_2	RING U-box superfamily protein isoform 1	434	20	0	0.699	2	F:GO:0005515		F:GO:0005515; F:GO:0008270; F:GO:0046872
contig15626_2	probable inactive purple acid phosphatase 27	617	20	0	0.8615	5	P:GO:0006464; F:GO:0005488; F:GO:0016787	EC:3.1.3.2	F:GO:0003993; F:GO:0046872; F:GO:0016787
contig18185_1	protein PLASTID TRANSCRIPTIONALLY ACTIVE 10 isoform X1	679	20	0	0.851	6	F:GO:0003676; P:GO:0016043; C:GO:0005829; P:GO:0009058; P:GO:0006139; C:GO:0009536	-	F:GO:0003676
contig67133_2	tubulin-folding cofactor D	450	20	0	0.884	17	P:GO:0009790; P:GO:0009791; P:GO:0007267; P:GO:0006464; P:GO:0006810; P:GO:0006139; P:GO:0006950; P:GO:0040029; P:GO:0007049; P:GO:0009607; P:GO:0009628; F:GO:0005515; P:GO:0009605; P:GO:0016043; C:GO:0005829	-	F:GO:0005488
contig71852_3	protein decapping 5	597	20	0	0.691	2	P:GO:0008152; P:GO:0009987	-	no GO terms
contig81456_1	probably inactive leucine-rich repeat receptor-like protein kinase At3g28040	671	20	0	0.8225	7	F:GO:0000166; F:GO:0005515; C:GO:0016020; P:GO:0006464; F:GO:0016301	EC:2.7.11.26; EC:1.3.1.74	F:GO:0005515; F:GO:0005524; P:GO:0006468; F:GO:0004672
contig123350_2	probable protein phosphatase 2C 62 isoform X2	585	2	4.01199e-15	0.615	0	-		no IPS match
contig67438_1	activating signal cointegrator 1 complex subunit 2 isoform X2	580	20	0	0.7135	1	F:GO:0005515		F:GO:0005515
contig68824_1	DEAD-box ATP-dependent RNA helicase 7	589	20	0	0.855	5	F:GO:0000166; C:GO:0005634; F:GO:0003723; F:GO:0016787	-	F:GO:0005524; F:GO:0003676; F:GO:0004386; F:GO:0003723; C:GO:0005634; F:GO:0000166
contig88462_1	P-glycoprotein 20 isoform 1	523	20	0	0.963	8	F:GO:0000166; C:GO:0005634; C:GO:0005886; F:GO:0005215; P:GO:0009987; F:GO:0016787	-	C:GO:0016021; F:GO:0042626; P:GO:0055085; F:GO:0005524; P:GO:0006810; F:GO:0016887
contig66477_1	probable Ufm1-specific protease	649	20	0	0.7925	0	-		no GO terms
contig67959_1	RING FYVE PHD zinc finger superfamily isoform 2	641	20	0	0.668	1	F:GO:0005488	-	no GO terms
contig85764_1	---NA---	109	0	1	0	0	-		no GO terms
contig88685_1	origin recognition complex subunit 5	546	20	0	0.7345	4	C:GO:0005634; P:GO:0009058; F:GO:0005488; P:GO:0006259	-	C:GO:0000808; P:GO:0006260; C:GO:0005634
contig66652_1	protein ECERIFERUM 1-like	619	20	0	0.8	5	F:GO:0003824; C:GO:0016020; P:GO:0006629; P:GO:0009058; F:GO:0005488; P:GO:0009987	-	P:GO:0006633; P:GO:0055114; F:GO:0005506; F:GO:0016491
contig68784_1	protein RRP5 homolog	654	20	0	0.7625	4	F:GO:0003676; C:GO:0005634; P:GO:0006139	-	F:GO:0003676
contig70251_1	KH domain-containing protein At4g18375	552	20	3.43615e-75	0.518	1	F:GO:0003723		F:GO:0003676; F:GO:0003723
contig67338_1	NADH dehydrogenase subunit 7	393	20	0	0.968	9	F:GO:0000166; P:GO:0006091; F:GO:0003824; P:GO:0015979; P:GO:0006810; C:GO:0005886; C:GO:0009536; C:GO:0009579	EC:1.6.99.5	F:GO:0051287; P:GO:0055114; F:GO:0048038; F:GO:0016651
contig17689_3	CBS domain-containing protein CBSCBSPB5 isoform X2	296	20	1.54021e-135	0.858	1	F:GO:0005515		F:GO:0005515
contig24614_1	probable serine threonine-protein kinase At1g54610	680	20	0	0.791	3	F:GO:0000166; P:GO:0006464; F:GO:0016301	-	F:GO:0005524; F:GO:0004672; P:GO:0006468
contig80399_1	sterol 3-beta-glucosyltransferase UGT80B1 isoform X1	538	20	0	0.822	7	P:GO:0005975; C:GO:0016020; P:GO:0009791; P:GO:0006629; P:GO:0009058; F:GO:0016740; C:GO:0005773; P:GO:0009987	EC:2.4.1.173	P:GO:0030259; F:GO:0016758; P:GO:0005975; P:GO:0008152
contig15539_2	calcium-dependent protein kinase 20-like	592	20	0	0.937	7	F:GO:0000166; P:GO:0006464; P:GO:0016043; P:GO:0030154; P:GO:0009653; F:GO:0016301; P:GO:0009856; P:GO:0016049	EC:2.7.11.17	F:GO:0005509; F:GO:0005524; F:GO:0004672; P:GO:0006468
contig17897_1	microtubule-associated protein TORTIFOLIA1-like isoform X2	687	20	0	0.7205	1	F:GO:0005488		F:GO:0005488
contig69415_1	prolyl 3-hydroxylase 1 isoform X1	117	20	3.24378e-40	0.566	6	P:GO:0055114; F:GO:0016706; F:GO:0016705; F:GO:0016491; F:GO:0005506; F:GO:0031418		no IPS match
contig115741_2	DUF3527 domain protein	671	20	0	0.537	0	-		no GO terms
contig18389_2	synaptotagmin-5-like	561	20	0	0.886	7	F:GO:0005515; P:GO:0006629; C:GO:0005783; F:GO:0008289; P:GO:0009058; C:GO:0005886; P:GO:0009987	-	F:GO:0005515; F:GO:0008289
contig76282_1	cytokinin dehydrogenase 7	536	20	0	0.7845	6	F:GO:0000166; F:GO:0003824; P:GO:0009056; P:GO:0009987	EC:1.1.1.158; EC:1.5.99.12	P:GO:0055114; P:GO:0009690; F:GO:0019139; F:GO:0050660; F:GO:0016491; F:GO:0016614; F:GO:0003824
contig87713_1	---NA---	427	0	1	0	0	-		no IPS match
contig95817_3	heterogeneous nuclear ribonucleoprotein 1	474	20	0	0.7985	2	F:GO:0000166; F:GO:0003676	-	F:GO:0003676; F:GO:0000166
contig15855_1	---NA---	189	0	1	0	0	-		no IPS match
contig20546_1	PREDICTED: uncharacterized protein LOC104903326	472	20	0	0.7845	2	C:GO:0005794; F:GO:0016740	-	no GO terms
contig67490_1	5 -nucleotidase domain-containing protein 4 isoform X1	602	20	0	0.8275	3	F:GO:0005488; F:GO:0016787	-	no GO terms
contig67193_1	mediator-associated protein 1-like	492	20	1.28509e-156	0.7765	0	-		no GO terms
contig68538_2	4-coumarate-- ligase 2	573	20	0	0.8585	10	P:GO:0009628; F:GO:0003824; P:GO:0007275; P:GO:0016043; P:GO:0009653; P:GO:0009058	EC:6.2.1.12; EC:1.13.12.7	F:GO:0003824; P:GO:0008152
contig15303_2	cysteine-rich receptor-like protein kinase 10	512	20	0	0.729	3	F:GO:0000166; P:GO:0006464; F:GO:0016301	-	F:GO:0005524; P:GO:0006468; F:GO:0004672
[truncated: 29,524 more rows]

## Sheet: GeneSpring
Sequence Name	GO Biological Process	GO Cellular Component	GO Molecular Function
contig71162_1	post-embryonic development;anatomical structure morphogenesis;transport;response to biotic stimulus;response to abiotic stimulus;response to external stimulus;response to endogenous stimulus;cellular component organization;cell growth	membrane;cytosol	binding
contig69382_5	generation of precursor metabolites and energy;nucleobase-containing compound metabolic process	membrane;plastid;thylakoid	catalytic activity;binding
contig66428_5	cellular component organization;DNA metabolic process;response to stress		nucleotide binding;hydrolase activity
contig66394_4	photosynthesis	mitochondrion;membrane;plastid;thylakoid	binding
contig66773_1			nucleotide binding;nucleic acid binding
contig68833_1			binding
contig67122_1			DNA binding;protein binding;catalytic activity
contig77458_2	biosynthetic process;nucleobase-containing compound metabolic process	nucleoplasm	catalytic activity;binding
contig15040_2	cellular component organization;cellular protein modification process;biosynthetic process;nucleobase-containing compound metabolic process	nucleus	DNA binding;protein binding
contig69516_3	nucleobase-containing compound metabolic process	nucleus;plasma membrane;plastid
contig68531_1		cytoskeleton	nucleotide binding;protein binding;motor activity
contig66602_3	DNA metabolic process	nucleus	nucleic acid binding
contig66756_2	cellular homeostasis;cell cycle;response to stress;response to abiotic stimulus;response to endogenous stimulus;cellular component organization	vacuole;membrane	receptor activity;signal transducer activity;transporter activity;nucleotide binding;hydrolase activity
contig67138_1	metabolic process
contig66874_1	signal transduction;lipid metabolic process;cellular protein modification process	cytoplasm;plasma membrane	protein binding;lipid binding;kinase activity
contig66787_1	signal transduction;multicellular organismal development;anatomical structure morphogenesis;biosynthetic process;transport;cell cycle;growth;tropism;response to abiotic stimulus;response to endogenous stimulus;lipid metabolic process;cellular component organization;cell differentiation	endoplasmic reticulum;plasma membrane;nucleus;cytosol	binding
contig17778_4	cellular protein modification process;biosynthetic process;DNA metabolic process;transport;regulation of gene expression, epigenetic;cell cycle;reproduction;tropism;response to abiotic stimulus;cellular component organization	cytoskeleton;cytoplasm	protein binding
contig67004_3	biosynthetic process;nucleobase-containing compound metabolic process
contig139961_4	flower development		protein binding;transferase activity
contig66986_1			nucleotide binding;protein binding
contig66530_1	response to abiotic stimulus;post-embryonic development;cellular protein modification process;biosynthetic process;nucleobase-containing compound metabolic process	nucleus	RNA binding
contig66978_2	metabolic process;cellular process
contig115230_2	nucleobase-containing compound metabolic process
contig14923_1	cellular protein modification process;photosynthesis	membrane;plastid;thylakoid	catalytic activity;binding
contig75137_7	post-embryonic development;cellular protein modification process;anatomical structure morphogenesis;biosynthetic process;response to biotic stimulus;response to abiotic stimulus;tropism;cell-cell signaling;nucleobase-containing compound metabolic process;cell cycle;response to stress;regulation of gene expression, epigenetic;reproduction;carbohydrate metabolic process;lipid metabolic process;cell…	plastid;cytosol;nucleus;cell wall;membrane	RNA binding;transferase activity
contig66456_2			binding
contig66817_6	multicellular organismal development;reproduction;cellular process	plasma membrane	nucleotide binding;protein binding;transporter activity;hydrolase activity
contig71637_2	cellular component organization	membrane	nucleotide binding;transporter activity;hydrolase activity
contig71382_2			protein binding
contig69397_1	transport	cytoplasm;Golgi apparatus;plasma membrane	structural molecule activity;binding
contig87820_1	carbohydrate metabolic process;response to abiotic stimulus;catabolic process;cellular protein modification process;biosynthetic process;response to stress	mitochondrion;plastid	nucleotide binding;kinase activity
contig80034_1	protein metabolic process;tropism;response to abiotic stimulus	cellular_component	binding;hydrolase activity
contig14958_2	DNA metabolic process		nucleic acid binding
contig67758_1	cellular component organization;cellular protein modification process;biosynthetic process;nucleobase-containing compound metabolic process	nucleus	protein binding;transferase activity
contig66846_2	nucleobase-containing compound metabolic process		RNA binding
contig66736_3		nucleus
contig66744_2	DNA metabolic process		nucleic acid binding
contig66395_3	cellular component organization;DNA metabolic process;response to stress		nucleotide binding;hydrolase activity
contig66383_3			nucleotide binding;hydrolase activity
contig66457_1	DNA metabolic process		nucleic acid binding;nuclease activity
contig66400_2		extracellular space
contig114975_1	biosynthetic process;nucleobase-containing compound metabolic process	plasma membrane;plastid;thylakoid;mitochondrion	transporter activity;nucleotide binding;hydrolase activity
contig88558_1	cellular component organization;DNA metabolic process;response to stress		nucleotide binding;hydrolase activity
contig67253_1	cellular protein modification process;biosynthetic process;DNA metabolic process;response to stress;cell cycle;reproduction;response to abiotic stimulus;cellular component organization	cellular_component	nucleotide binding;protein binding;kinase activity
contig66386_2	DNA metabolic process;response to stress	nucleus	DNA binding;nuclease activity
contig66601_2	DNA metabolic process		nucleic acid binding
contig139877_4			protein binding
contig95520_1	carbohydrate metabolic process		nucleotide binding;catalytic activity
contig17951_1	cellular process	membrane	nucleotide binding;transporter activity;hydrolase activity
contig71434_2			nucleotide binding;kinase activity
contig67579_3	cellular protein modification process;biosynthetic process;DNA metabolic process;transport;regulation of gene expression, epigenetic;cell cycle;reproduction;tropism;response to abiotic stimulus;cellular component organization	cytoskeleton;cytoplasm	protein binding
contig69710_1	metabolic process		binding
contig87735_1	cellular protein modification process;biosynthetic process;DNA metabolic process;transport;cell cycle;reproduction;carbohydrate metabolic process;cellular component organization;cell growth	cytoplasm;membrane	binding
contig67090_2			protein binding
contig72303_2	transport	membrane	nucleotide binding;hydrolase activity
contig15305_6	cellular component organization;DNA metabolic process;response to stress		hydrolase activity
contig67582_1	carbohydrate metabolic process;cellular protein modification process;biosynthetic process	nucleoplasm
contig71151_2	response to abiotic stimulus;multicellular organismal development;cellular protein modification process		nucleotide binding;protein binding;kinase activity
contig67244_1	embryo development;response to extracellular stimulus;post-embryonic development;transport;response to stress;tropism;response to abiotic stimulus;cellular component organization	endoplasmic reticulum;Golgi apparatus;vacuole;endosome;membrane	binding
contig66780_3	transport	cytoplasm;membrane;Golgi apparatus	protein binding;structural molecule activity
contig71437_2	cellular process	cytoskeleton	nucleotide binding;protein binding;motor activity
contig67982_1			protein binding;kinase activity
contig67568_2	cellular process	membrane	transporter activity
contig71197_1			protein binding
contig74472_1			nucleotide binding;protein binding
contig88023_2	protein metabolic process	membrane;cytosol;ribosome;vacuole;plastid	hydrolase activity
contig71163_1	DNA metabolic process		nucleic acid binding
contig66881_2		intracellular	nucleic acid binding;nucleotide binding;hydrolase activity
contig67368_2	cellular protein modification process;biosynthetic process;DNA metabolic process;cell cycle;regulation of gene expression, epigenetic;cellular component organization	nucleus	nucleotide binding;DNA binding;hydrolase activity
contig66831_3	response to endogenous stimulus;biosynthetic process;cellular process;growth	plastid	nucleotide binding;catalytic activity
contig74734_5	response to abiotic stimulus;nucleobase-containing compound metabolic process;response to stress	nucleus	protein binding
contig66918_2			DNA binding
contig139137_1			nucleic acid binding;nucleotide binding;hydrolase activity
contig66740_2	transport	cytoplasm;membrane;Golgi apparatus	protein binding;structural molecule activity;transferase activity
contig66771_1	carbohydrate metabolic process;cellular protein modification process;biosynthetic process	cytosol	transferase activity;hydrolase activity
contig139624_1	catabolic process;cellular protein modification process	intracellular	protein binding;transferase activity
contig18262_1			protein binding;transferase activity
contig67337_1	catabolic process;nucleobase-containing compound metabolic process;transport	vacuole	nucleotide binding;RNA binding;hydrolase activity
contig87316_2	carbohydrate metabolic process;response to abiotic stimulus;post-embryonic development;biosynthetic process;nucleobase-containing compound metabolic process;response to stress	nucleoplasm
contig67519_1	cellular process	membrane	nucleotide binding;transporter activity;hydrolase activity
contig66933_1	response to biotic stimulus;response to external stimulus;catabolic process;lipid metabolic process;biosynthetic process;cellular process		protein binding;hydrolase activity
contig70399_4	DNA metabolic process		nucleic acid binding
contig66396_6	biosynthetic process;nucleobase-containing compound metabolic process	plastid	DNA binding;protein binding;transferase activity
contig66768_1	embryo development;post-embryonic development;anatomical structure morphogenesis;biosynthetic process;nucleobase-containing compound metabolic process;response to stress;response to biotic stimulus;response to external stimulus;lipid metabolic process;response to endogenous stimulus;cellular component organization	plastid	nucleic acid binding;nucleotide binding;hydrolase activity
contig19912_2	multicellular organismal development;anatomical structure morphogenesis;biosynthetic process;nucleobase-containing compound metabolic process		protein binding
contig66328_1			protein binding
contig74128_2	cellular component organization;DNA metabolic process;response to stress;cell cycle	intracellular
contig67792_2		cytoskeleton	nucleotide binding;protein binding;motor activity
contig66823_4	cellular process		nucleotide binding;protein binding
contig67483_2	cellular process	membrane	nucleotide binding;transporter activity;hydrolase activity
contig115630_3	catabolic process;signal transduction;cellular protein modification process;nucleobase-containing compound metabolic process;transport;response to stress;growth;response to endogenous stimulus	Golgi apparatus;endosome;cytoplasm	nucleotide binding;protein binding;kinase activity
contig66840_4		cellular_component	protein binding;lipid binding;hydrolase activity
contig67432_1	cellular protein modification process	membrane	nucleotide binding;protein binding;kinase activity
contig69504_3	biosynthetic process;nucleobase-containing compound metabolic process;regulation of gene expression, epigenetic	nucleus	DNA binding
contig70479_1	transport	nuclear envelope
contig67154_1			nucleotide binding;nucleic acid binding
contig91889_1			binding
contig115774_1	cellular process	membrane	nucleotide binding;transporter activity;hydrolase activity
contig66551_1			nucleic acid binding
contig68353_1	transport	membrane	nucleotide binding;hydrolase activity
contig67848_2	protein metabolic process;cell death	plastid	nucleotide binding;hydrolase activity
contig66432_2	cellular protein modification process;pollen-pistil interaction		nucleotide binding;kinase activity
contig66543_2	biosynthetic process;nucleobase-containing compound metabolic process
contig18257_1	cellular component organization;biosynthetic process;DNA metabolic process;response to stress	nucleus	nucleotide binding;DNA binding;hydrolase activity
contig19436_3			catalytic activity;binding
contig66473_5	protein metabolic process		hydrolase activity
contig69407_3	protein metabolic process		hydrolase activity
contig66418_1			protein binding
contig66815_4	protein metabolic process		hydrolase activity
contig88120_2	signal transduction;response to endogenous stimulus;biosynthetic process;nucleobase-containing compound metabolic process	nucleus	DNA binding;protein binding
contig83584_5	cellular process	membrane	transporter activity
contig67112_1	lipid metabolic process;transport;cellular process		hydrolase activity
contig66783_3	cellular component organization	membrane	nucleotide binding;transporter activity;hydrolase activity
contig68237_1			protein binding
contig66767_3	carbohydrate metabolic process;response to abiotic stimulus;generation of precursor metabolites and energy;cellular protein modification process;photosynthesis;biosynthetic process	cytosol;plastid	protein binding;hydrolase activity
contig80942_3	carbohydrate metabolic process;cellular protein modification process	plastid	nucleotide binding;carbohydrate binding;kinase activity
contig66930_2	lipid metabolic process		kinase activity
contig69633_5	nucleobase-containing compound metabolic process		protein binding
contig66971_2		cytosol
contig19048_1	protein metabolic process		nucleotide binding
contig67257_1			binding
contig17921_2			nucleic acid binding;nucleotide binding;hydrolase activity
contig67051_2	carbohydrate metabolic process;cellular protein modification process;biosynthetic process	nucleus
contig66777_2	carbohydrate metabolic process		hydrolase activity
contig83746_2		intracellular	binding
contig96963_1			protein binding
contig69665_1		nucleus
contig79230_1	cellular component organization;cellular protein modification process	nucleus	protein binding;transferase activity
contig15625_2	nucleobase-containing compound metabolic process	nuclear envelope;nucleolus;plasma membrane;plastid	structural molecule activity;transporter activity
contig68636_1			protein binding
contig67155_2	biosynthetic process;nucleobase-containing compound metabolic process		protein binding
contig68464_2	cellular protein modification process		nucleotide binding;catalytic activity
contig69534_1	biosynthetic process;DNA metabolic process		nucleotide binding;DNA binding;nuclease activity;transferase activity
contig20504_1		Golgi apparatus
contig67123_2	post-embryonic development;cellular component organization;cell growth;cell cycle;response to stress	cytoplasm;plasma membrane	protein binding
contig66470_3	DNA metabolic process		nucleic acid binding
contig15653_2	metabolic process;transport;cellular process	nuclear envelope
contig115922_2	carbohydrate metabolic process;biosynthetic process;cellular process	plasma membrane	transferase activity
contig116765_1	cellular component organization;cell cycle	endosome;cytoplasm;Golgi apparatus
contig66981_1	signal transduction;post-embryonic development;anatomical structure morphogenesis;biosynthetic process;DNA metabolic process;response to stress;reproduction;growth;response to endogenous stimulus;cell differentiation	nucleus;cytosol
contig15123_1			nucleotide binding
contig69222_2	cellular process	membrane	nucleotide binding;protein binding;transporter activity;hydrolase activity
contig67321_2		nucleolus;plastid	nucleotide binding;hydrolase activity
contig72584_3	embryo development;catabolic process;post-embryonic development;biosynthetic process;nucleobase-containing compound metabolic process;cellular component organization;cell growth	nucleus;cytoplasm	nucleotide binding;DNA binding;protein binding;kinase activity
contig72137_1	biosynthetic process;nucleobase-containing compound metabolic process	nucleus;cytosol	DNA binding;transferase activity
contig69683_1	carbohydrate metabolic process;cellular protein modification process;biosynthetic process	membrane;cell wall;endoplasmic reticulum;Golgi apparatus;vacuole	carbohydrate binding
contig74809_2	cellular process	cytoskeleton	nucleotide binding;protein binding;motor activity
contig67583_1			protein binding
contig98089_1	embryo development;signal transduction;cellular protein modification process;anatomical structure morphogenesis;cell cycle;response to stress;response to abiotic stimulus;flower development;response to endogenous stimulus;cellular component organization;cell differentiation	plasma membrane;cell wall;cytosol	binding
contig76480_3			protein binding
contig139578_1	cellular process	nucleus;cytoplasm	binding
contig66746_1	cellular process		hydrolase activity
contig19319_3			RNA binding;protein binding
contig15831_1			nucleotide binding;protein binding
contig15094_2	nucleobase-containing compound metabolic process;regulation of gene expression, epigenetic		nucleotide binding;nucleic acid binding;transferase activity
contig66494_1			hydrolase activity
contig67074_1	cellular protein modification process	membrane	nucleotide binding;protein binding;kinase activity
contig76877_1			protein binding
contig68306_3	biosynthetic process;nucleobase-containing compound metabolic process
contig67147_2	biosynthetic process;nucleobase-containing compound metabolic process
contig66412_2	biosynthetic process;nucleobase-containing compound metabolic process		RNA binding;transferase activity
contig67480_3	protein metabolic process		hydrolase activity
contig67723_1	transport	intracellular	protein binding
contig66748_2	embryo development;post-embryonic development;biosynthetic process;cellular process	plastid	transferase activity;binding
contig67643_1	multicellular organismal development;transport;cellular process	plasma membrane	nucleotide binding;hydrolase activity
contig66738_2			DNA binding;protein binding
contig66796_2	post-embryonic development;anatomical structure morphogenesis;growth;tropism;response to abiotic stimulus;lipid metabolic process	plasma membrane;nucleus	nucleotide binding;protein binding;kinase activity
contig100684_1	cellular protein modification process	membrane	nucleotide binding;protein binding;kinase activity
contig67314_1	DNA metabolic process		nucleic acid binding
contig98922_2			nucleic acid binding;nucleotide binding;hydrolase activity
contig68727_1			nucleotide binding;protein binding
contig15204_2		nucleus	DNA binding
contig66464_1			nucleotide binding;protein binding
contig66812_1	cellular protein modification process	cytosol;plasma membrane	nucleotide binding;kinase activity
contig66417_3	biosynthetic process;nucleobase-containing compound metabolic process
contig71161_1		plasma membrane	protein binding
contig66734_2		nucleus	binding
contig69506_3		membrane
contig66754_2		membrane	catalytic activity;binding
contig77858_1	cellular component organization;DNA metabolic process	intracellular	DNA binding;hydrolase activity
contig67538_1	response to biotic stimulus;response to external stimulus;signal transduction;biosynthetic process;response to stress		nucleotide binding;transferase activity
contig66389_2	multicellular organismal development;signal transduction;anatomical structure morphogenesis;biosynthetic process;transport;cell cycle;reproduction;response to stress;carbohydrate metabolic process;response to biotic stimulus;cell death;response to external stimulus;cellular component organization	Golgi apparatus;plasma membrane	transferase activity
contig68770_2	multicellular organismal development;cell-cell signaling;cellular protein modification process;anatomical structure morphogenesis;biosynthetic process;nucleobase-containing compound metabolic process;cell cycle;regulation of gene expression, epigenetic;reproduction;response to stress;carbohydrate metabolic process;response to biotic stimulus;response to external stimulus;cellular component organi…	plasma membrane	transferase activity
contig98842_1		nucleus	nucleic acid binding;nucleotide binding;hydrolase activity
contig87790_1	cellular protein modification process	membrane	nucleotide binding;protein binding;kinase activity
contig67774_1			nucleotide binding;nucleic acid binding
contig88138_2	generation of precursor metabolites and energy;catabolic process;nucleobase-containing compound metabolic process;response to stress;translation;carbohydrate metabolic process;response to abiotic stimulus;cellular component organization	cytosol	nucleotide binding;hydrolase activity
contig67075_1	signal transduction;lipid metabolic process;cellular component organization;biosynthetic process;transport		hydrolase activity
contig22053_1			protein binding
contig67628_4	protein metabolic process		binding;hydrolase activity
contig78992_2			protein binding;hydrolase activity
contig18158_2		nucleus	DNA binding;protein binding
contig116397_2	cellular component organization;DNA metabolic process;response to stress;cell cycle	intracellular
contig68834_1	cellular process	membrane	nucleotide binding;transporter activity;hydrolase activity
contig67273_2	cellular protein modification process		protein binding;transferase activity
contig67823_1		nucleolus;plastid	nucleotide binding;hydrolase activity
contig66325_2			protein binding
contig17912_1	signal transduction;cellular protein modification process	membrane	nucleotide binding;protein binding;kinase activity
contig66487_1	transport	intracellular	protein binding
contig82450_1		cytosol	protein binding
contig66943_2	metabolic process;response to endogenous stimulus;post-embryonic development;cellular process	Golgi apparatus;vacuole;plasma membrane	transporter activity
contig67105_4	biological_process		protein binding
contig66832_1	signal transduction;cellular protein modification process	membrane	nucleotide binding;protein binding;kinase activity
contig15342_1	post-embryonic development;biosynthetic process;transport;cellular process	cytosol;plasma membrane
contig67452_1	cellular protein modification process		nucleotide binding;kinase activity
contig83227_1	biosynthetic process;nucleobase-containing compound metabolic process	plasma membrane;plastid;thylakoid;mitochondrion	transporter activity;nucleotide binding;hydrolase activity
contig71425_2			nucleotide binding
contig69512_1			binding
contig69911_1	carbohydrate metabolic process;cellular component organization;biosynthetic process	membrane;cell wall;extracellular region;vacuole	carbohydrate binding;hydrolase activity
contig17687_1	biosynthetic process;nucleobase-containing compound metabolic process		kinase activity
contig87663_1	generation of precursor metabolites and energy;cellular protein modification process;photosynthesis	membrane;plastid;thylakoid	binding
contig94203_1	carbohydrate metabolic process;cellular protein modification process;biosynthetic process		transferase activity;hydrolase activity
contig66960_2	catabolic process;post-embryonic development;anatomical structure morphogenesis;biosynthetic process;response to stress;cellular process;response to endogenous stimulus	cytosol	protein binding;hydrolase activity
contig66723_1	protein metabolic process		binding;hydrolase activity
contig68456_1			DNA binding;protein binding
contig115038_1		membrane;endoplasmic reticulum	nucleotide binding;hydrolase activity
contig66429_1	cellular component organization;translation	ribosome;plastid	RNA binding;structural molecule activity
contig69691_1	cellular protein modification process		nucleotide binding;protein binding;carbohydrate binding;kinase activity
contig66762_2	cellular process	membrane	nucleotide binding;transporter activity;hydrolase activity
contig69914_1	carbohydrate metabolic process;biosynthetic process;cell growth	cytoplasm;plasma membrane	protein binding
contig68959_1	carbohydrate metabolic process;multicellular organismal development;response to endogenous stimulus;cellular component organization;biosynthetic process	endosome;cytoplasm;Golgi apparatus	transferase activity
contig15779_2	nucleobase-containing compound metabolic process	intracellular	protein binding
contig67211_1		intracellular	nucleotide binding;protein binding
contig71617_2	cellular process
contig67330_2	cellular protein modification process	membrane;intracellular	nucleotide binding;protein binding;signal transducer activity;kinase activity
contig14954_1			protein binding
contig77184_1	carbohydrate metabolic process;response to abiotic stimulus;post-embryonic development;biosynthetic process;nucleobase-containing compound metabolic process;response to stress	nucleoplasm
contig24537_2	carbohydrate metabolic process;cellular component organization;anatomical structure morphogenesis;biosynthetic process;cell growth	plasma membrane	protein binding
contig67956_1	biosynthetic process;nucleobase-containing compound metabolic process;cell cycle	cellular_component	DNA binding
contig67219_1			protein binding
contig67136_1			protein binding
contig68014_2			translation factor activity, RNA binding
contig66434_1	cellular protein modification process		nucleotide binding;protein binding;kinase activity
contig67243_1			protein binding
contig77213_1	cellular process	membrane	nucleotide binding;transporter activity;hydrolase activity
contig90595_1	response to abiotic stimulus;cell communication;response to extracellular stimulus;post-embryonic development;transport;response to stress	membrane	catalytic activity;binding
contig71861_1	signal transduction;response to endogenous stimulus	vacuole;plasma membrane	nucleotide binding;transporter activity;hydrolase activity
contig67561_3	cellular process	membrane	nucleotide binding;transporter activity;hydrolase activity
contig66855_2	multicellular organismal development;anatomical structure morphogenesis;biosynthetic process;nucleobase-containing compound metabolic process;regulation of gene expression, epigenetic;cellular component organization	nucleus;cytosol	chromatin binding;nucleotide binding;DNA binding;protein binding;hydrolase activity
contig66426_2			protein binding
contig71586_1	response to biotic stimulus;response to external stimulus;response to endogenous stimulus;response to stress	membrane	receptor activity;signal transducer activity;transporter activity
contig71156_3	protein metabolic process;cellular process		nucleotide binding;protein binding
contig114955_1	response to endogenous stimulus;cellular protein modification process	membrane	nucleotide binding;protein binding;kinase activity
contig20323_3	signal transduction;cellular protein modification process	intracellular	binding;enzyme regulator activity
contig68436_2	carbohydrate metabolic process	cytosol	nucleotide binding;kinase activity
contig68702_3			protein binding;translation factor activity, RNA binding
contig93293_1	cellular process	membrane	nucleotide binding;transporter activity;hydrolase activity
contig16010_1			transferase activity
contig18315_3	biosynthetic process;nucleobase-containing compound metabolic process		protein binding
contig75861_1	carbohydrate metabolic process;biosynthetic process;cell growth	cytoplasm;plasma membrane	protein binding
contig72403_1	multicellular organismal development;anatomical structure morphogenesis;DNA metabolic process		nucleotide binding
contig15035_5	biosynthetic process;nucleobase-containing compound metabolic process		binding
contig76638_1			nucleotide binding;protein binding
contig66405_1			nuclease activity
contig68586_3	biosynthetic process;nucleobase-containing compound metabolic process	membrane	nucleotide binding;hydrolase activity
contig15205_2	metabolic process;cellular component organization	endosome;cytoplasm;membrane;Golgi apparatus	binding
contig15122_1	embryo development;carbohydrate metabolic process;catabolic process;signal transduction;response to endogenous stimulus;post-embryonic development;cellular protein modification process;biosynthetic process;nucleobase-containing compound metabolic process	nucleus	nucleic acid binding
contig77605_2	embryo development;response to abiotic stimulus;flower development;anatomical structure morphogenesis;cellular process	nucleus	protein binding
contig15760_3			DNA binding;protein binding
contig69233_2	catabolic process;cellular protein modification process;transport;response to stress;growth;response to abiotic stimulus;flower development;response to endogenous stimulus	intracellular;plasma membrane	receptor activity;signal transducer activity;protein binding;kinase activity
contig67009_1	cellular process	membrane	nucleotide binding;protein binding;transporter activity;hydrolase activity
contig69499_1	response to stress;cellular process	membrane	nucleotide binding;transporter activity;hydrolase activity
contig67517_1		nucleus	protein binding;transferase activity
contig68820_1		intracellular
contig72343_1	cellular component organization	membrane	nucleotide binding;transporter activity;hydrolase activity
contig68892_1			nucleotide binding;nucleic acid binding
contig67439_1			protein binding
contig76553_1			protein binding
contig17612_2	secondary metabolic process;carbohydrate metabolic process;catabolic process;multicellular organismal development;lipid metabolic process;cellular component organization;biosynthetic process;growth		carbohydrate binding;hydrolase activity
contig69391_2	cellular protein modification process		nucleotide binding;protein binding;kinase activity
contig89323_2		membrane;plastid	protein binding;transferase activity
contig139202_1			protein binding
contig66938_1			binding
contig67380_2		nucleus;mitochondrion;cytosol;plastid	binding
contig66693_2	embryo development;DNA metabolic process;response to stress;cell cycle;flower development;cellular component organization	nucleus	catalytic activity
contig68111_1	cellular protein modification process;anatomical structure morphogenesis;biosynthetic process;response to biotic stimulus;response to abiotic stimulus;response to external stimulus;cell death;flower development;signal transduction;response to stress;carbohydrate metabolic process;response to endogenous stimulus;cellular component organization;cell differentiation;cell growth	endosome;plasma membrane	lipid binding;nucleotide binding;protein binding;kinase activity
contig71462_2		plasma membrane	catalytic activity
contig15082_2			nucleotide binding
contig69392_2	generation of precursor metabolites and energy;cellular protein modification process;photosynthesis	membrane;plastid;thylakoid	binding
contig68944_1	biosynthetic process;nucleobase-containing compound metabolic process	nucleus	binding
contig115924_2	cellular component organization;transport	peroxisome;membrane	nucleotide binding;hydrolase activity
contig72771_1	response to external stimulus;post-embryonic development;cellular protein modification process	membrane	nucleotide binding;kinase activity
contig67236_1			protein binding;transferase activity
contig18851_2	cellular process	extracellular region;plastid;thylakoid	catalytic activity;binding
contig139654_1	response to abiotic stimulus;response to external stimulus	vacuole	binding
contig68203_3	nucleobase-containing compound metabolic process		transferase activity
contig88081_1	cellular component organization		nucleotide binding;RNA binding
contig18288_1	biosynthetic process;nucleobase-containing compound metabolic process	nucleus	DNA binding;catalytic activity
contig68066_1			protein binding
contig66459_1	catabolic process;cellular component organization	mitochondrion	RNA binding;nuclease activity;transferase activity
contig88017_1			protein binding
contig67166_1	transport	membrane;cytosol	binding
contig69175_1	embryo development;signal transduction;cellular protein modification process;anatomical structure morphogenesis;biosynthetic process;nucleobase-containing compound metabolic process;cell cycle;response to stress;response to abiotic stimulus;flower development;response to endogenous stimulus;cellular component organization;cell differentiation	nucleus;membrane;mitochondrion;cytosol	protein binding;hydrolase activity
contig71827_1	transport	cell wall;membrane;cytosol	protein binding
contig68772_1	carbohydrate metabolic process;cellular protein modification process;biosynthetic process		transferase activity;hydrolase activity
contig19555_1	carbohydrate metabolic process;protein metabolic process;catabolic process;biosynthetic process;cellular process	plastid	nucleotide binding;hydrolase activity
contig71896_2	flower development;nucleobase-containing compound metabolic process	nucleus	RNA binding;transferase activity
contig68154_2	carbohydrate metabolic process		hydrolase activity
contig73855_1		membrane
contig67149_1	cellular protein modification process		nucleotide binding;protein binding;kinase activity
contig88116_1			binding
contig69444_3	biosynthetic process;nucleobase-containing compound metabolic process		binding
contig114945_2			nucleotide binding
contig139775_3			nucleotide binding;translation factor activity, RNA binding;hydrolase activity
contig117686_2			protein binding
contig139825_1	cellular component organization;nucleobase-containing compound metabolic process;cell cycle;reproduction	nucleus
contig67238_1	pollen-pistil interaction;biosynthetic process;nucleobase-containing compound metabolic process;response to stress;regulation of gene expression, epigenetic;response to biotic stimulus;response to external stimulus;flower development	nucleus	nucleotide binding;nucleic acid binding;transferase activity
contig72047_1	biosynthetic process;nucleobase-containing compound metabolic process	mitochondrion	DNA binding;transferase activity
contig20326_2	lipid metabolic process;cellular process
contig75034_1			protein binding
contig74535_2			protein binding
contig77602_1			protein binding
contig66401_1		membrane	nucleotide binding;transporter activity;hydrolase activity
contig76135_2			nucleotide binding
contig18980_1	cellular protein modification process		nucleotide binding;protein binding;kinase activity
contig67016_2	cellular component organization;DNA metabolic process	intracellular	DNA binding;catalytic activity
contig94045_1	cellular process	nucleus;cytoplasm	binding
contig88115_1	cellular process		protein binding;catalytic activity
contig99012_3	catabolic process;cellular protein modification process		hydrolase activity
contig66884_2			hydrolase activity
contig73518_1	cellular protein modification process	membrane	nucleotide binding;protein binding;kinase activity
contig67542_1	response to biotic stimulus;response to external stimulus;response to stress;cellular process;regulation of gene expression, epigenetic	cytoplasm	nucleotide binding;protein binding;hydrolase activity
contig18730_1	cellular component organization;cellular protein modification process	nucleus	protein binding;transferase activity
contig71492_2	cellular component organization	membrane;plastid	protein binding
contig67846_1			protein binding
contig70375_1	cellular protein modification process		nucleotide binding;kinase activity
contig77583_1			nucleotide binding
contig87827_2			catalytic activity
contig87714_1	pollen-pistil interaction		nucleotide binding;kinase activity
contig67306_2	response to endogenous stimulus;response to stress		nucleotide binding;protein binding;signal transducer activity;hydrolase activity
contig21084_2	response to endogenous stimulus;cellular protein modification process;cellular component organization	cytoplasm	transferase activity;hydrolase activity
contig66592_2	cellular protein modification process;anatomical structure morphogenesis;biosynthetic process;DNA metabolic process;response to stress;regulation of gene expression, epigenetic;cell cycle;flower development;cellular component organization	plasma membrane;intracellular	nucleotide binding;DNA binding
contig100887_2			protein binding
contig115785_1	carbohydrate metabolic process;multicellular organismal development;biosynthetic process;transport;cellular process	nucleus;cytosol;plasma membrane	binding
contig66741_1	biosynthetic process;nucleobase-containing compound metabolic process	nucleoplasm	DNA binding;transferase activity
contig74750_3			binding
contig83724_1	biosynthetic process;nucleobase-containing compound metabolic process		binding
contig71662_2			kinase activity
contig72378_1	cellular protein modification process	plasma membrane	nucleotide binding;protein binding;kinase activity
contig66625_2	biosynthetic process;nucleobase-containing compound metabolic process		binding
contig67565_1	post-embryonic development;cellular protein modification process;response to stress;reproduction;response to abiotic stimulus	intracellular;plasma membrane	receptor activity;signal transducer activity;nucleic acid binding;kinase activity
contig68825_1	protein metabolic process		protein binding;hydrolase activity
contig67736_1	signal transduction;response to endogenous stimulus;biosynthetic process;nucleobase-containing compound metabolic process	nucleus	DNA binding
contig21745_2	cellular protein modification process	membrane	nucleotide binding;kinase activity
contig66747_2			nucleotide binding
contig66650_2			protein binding
contig66865_1	catabolic process;multicellular organismal development;anatomical structure morphogenesis;biosynthetic process;carbohydrate metabolic process;response to abiotic stimulus;response to external stimulus;cellular component organization;cell differentiation;cell growth	cytosol	protein binding
contig68238_2			nucleotide binding
contig66605_2	cellular process	membrane	nucleotide binding;transporter activity;hydrolase activity
contig15662_3	signal transduction;metabolic process		binding
contig71585_2	cellular process		nucleotide binding
contig80517_1	cellular component organization	mitochondrion;plastid	nuclease activity
contig66946_1	nucleobase-containing compound metabolic process;translation		nucleotide binding;hydrolase activity
contig139477_2	carbohydrate metabolic process;catabolic process;cellular protein modification process;biosynthetic process	cytosol	transferase activity
contig17730_1	biosynthetic process;nucleobase-containing compound metabolic process;transport	nucleus	DNA binding;transferase activity
contig67094_1			nucleic acid binding;nucleotide binding;hydrolase activity
contig67796_2	cellular process	cytosol;Golgi apparatus;plasma membrane	catalytic activity;binding
contig69435_2			protein binding
contig72189_2	cellular protein modification process	membrane	nucleotide binding;kinase activity
contig75445_1	carbohydrate metabolic process;response to biotic stimulus;response to abiotic stimulus;response to external stimulus;biosynthetic process;response to stress;cellular process	cytosol;plastid	transferase activity;binding
contig17345_3	biosynthetic process;nucleobase-containing compound metabolic process		binding
contig67717_1	signal transduction;response to endogenous stimulus;cellular protein modification process	cell;membrane	nucleotide binding;protein binding;kinase activity
contig71484_1	cellular protein modification process		nucleotide binding;protein binding;kinase activity
contig69701_2	generation of precursor metabolites and energy;catabolic process;nucleobase-containing compound metabolic process;response to stress;translation;carbohydrate metabolic process;response to abiotic stimulus;cellular component organization	cytosol	nucleotide binding;hydrolase activity
contig70916_1			protein binding
contig67766_1	cellular protein modification process	membrane	nucleotide binding;protein binding;kinase activity
contig68092_2			binding
contig68099_1	signal transduction;response to endogenous stimulus;cellular protein modification process	cell;membrane	nucleotide binding;protein binding;kinase activity
contig84916_2			protein binding
contig17713_1	protein metabolic process;catabolic process;cellular process	intracellular	protein binding
contig116551_2	DNA metabolic process;regulation of gene expression, epigenetic		chromatin binding;transferase activity
contig69485_2			binding
contig67062_1	catabolic process;transport;response to stress;cellular process	extracellular region	catalytic activity;binding
contig67616_1	catabolic process;biosynthetic process;cellular process		catalytic activity;binding
contig15232_1		membrane
contig74110_2	lipid metabolic process;biosynthetic process;cellular process		transferase activity
contig68987_1	signal transduction	intracellular	protein binding
contig85239_1	cell cycle	nucleus
contig67295_1	response to external stimulus;post-embryonic development;cellular protein modification process	membrane	nucleotide binding;kinase activity
contig115005_1		endosome;cytoplasm;Golgi apparatus	nucleotide binding;transferase activity
contig139652_1	protein metabolic process;catabolic process	intracellular	binding;enzyme regulator activity
contig68918_1	carbohydrate metabolic process;biosynthetic process;cellular process
contig88294_2			binding
contig69036_1			chromatin binding
contig67585_1	cellular protein modification process	membrane	nucleotide binding;protein binding;kinase activity
contig20555_2	anatomical structure morphogenesis;biosynthetic process;response to stress;carbohydrate metabolic process;response to biotic stimulus;response to external stimulus;cellular component organization;cell growth	endoplasmic reticulum;plastid	carbohydrate binding;hydrolase activity
contig71393_5			binding
contig15548_1	metabolic process;transport;cellular process	nuclear envelope
contig69150_1	flower development;cellular protein modification process;cellular component organization;growth	plasma membrane	nucleotide binding;protein binding;kinase activity
contig69465_1			protein binding
contig66517_1			nucleotide binding
contig69479_1	DNA metabolic process;response to stress		nucleic acid binding;nucleotide binding;hydrolase activity
contig87846_1			binding;hydrolase activity
contig19170_1	catabolic process;lipid metabolic process;cellular process	membrane;Golgi apparatus	hydrolase activity
contig71980_1	cellular process	cytoskeleton	nucleotide binding;protein binding;motor activity
contig66467_1			nucleotide binding
contig139748_1	protein metabolic process		binding;hydrolase activity
contig69501_1		cytosol	protein binding
contig75517_1	biosynthetic process;nucleobase-containing compound metabolic process		catalytic activity
contig101405_2			protein binding
contig88210_1	cellular protein modification process;anatomical structure morphogenesis;biosynthetic process;transport;carbohydrate metabolic process;response to abiotic stimulus;response to external stimulus;flower development;cellular component organization;cell differentiation;cell growth	membrane	nucleotide binding;protein binding;kinase activity
contig66770_1	protein metabolic process	intracellular	hydrolase activity
contig68855_2	transport	membrane;cytosol;plastid	nucleotide binding;receptor activity;signal transducer activity;hydrolase activity
contig66518_2	biosynthetic process;nucleobase-containing compound metabolic process
contig71747_1			transferase activity
contig19706_1	cellular component organization	membrane	nucleotide binding;transporter activity;hydrolase activity
contig140509_1	cellular protein modification process		nucleotide binding;kinase activity
contig79584_1	cellular process	membrane	transporter activity
contig66749_1	cellular component organization;biosynthetic process;DNA metabolic process;cell cycle	nucleus	nucleotide binding;hydrolase activity
contig16117_1			nucleotide binding;protein binding
contig69755_1	cellular protein modification process;anatomical structure morphogenesis;biosynthetic process;response to biotic stimulus;response to abiotic stimulus;response to external stimulus;cell death;flower development;signal transduction;response to stress;carbohydrate metabolic process;response to endogenous stimulus;cellular component organization;cell differentiation;cell growth	endosome;plasma membrane	lipid binding;nucleotide binding;protein binding;kinase activity
contig78031_2	signal transduction;anatomical structure morphogenesis;biosynthetic process;response to stress;carbohydrate metabolic process;response to abiotic stimulus;tropism;flower development;response to endogenous stimulus;cellular component organization;cell differentiation;cell growth	plasma membrane	transporter activity;nucleotide binding;hydrolase activity
contig68968_2	carbohydrate metabolic process;protein metabolic process;catabolic process;cellular component organization;biosynthetic process;DNA metabolic process		nucleotide binding;catalytic activity
contig19570_1			nucleic acid binding
contig67367_1	cellular protein modification process		nucleotide binding;kinase activity
contig75642_1			protein binding
contig66778_2	carbohydrate metabolic process;biosynthetic process;cellular process	plasma membrane	transferase activity
contig66800_1			protein binding;transferase activity
contig71729_2	transport		binding
contig66547_1	cellular protein modification process;response to stress	cytoplasm;membrane	receptor activity;kinase activity;signal transducer activity
contig71573_1			protein binding
contig139711_2			binding
contig69317_2		Golgi apparatus
contig80881_2			protein binding
contig71193_1	multicellular organismal development;cell differentiation;anatomical structure morphogenesis;biosynthetic process;cell growth	membrane;plastid	hydrolase activity
contig71152_1	cellular process	membrane;vacuole	transporter activity
contig88191_2			protein binding
contig71176_3			protein binding
contig67924_1	cellular component organization;cellular protein modification process	nucleus	nucleotide binding;protein binding;transferase activity
contig116022_1	anatomical structure morphogenesis;transport;cell cycle;flower development;response to endogenous stimulus;cellular component organization;cell differentiation;cell growth	Golgi apparatus;plasma membrane;cytosol	lipid binding;protein binding;enzyme regulator activity
contig82831_1	lipid metabolic process;biosynthetic process;cellular process		protein binding;catalytic activity
contig71838_1	DNA metabolic process;response to stress;regulation of gene expression, epigenetic		catalytic activity;binding
contig72208_1	cell death;cellular component organization;biosynthetic process;response to stress	intracellular;plasma membrane	nucleotide binding;transporter activity;hydrolase activity
contig71491_2	cellular component organization;cellular protein modification process;DNA metabolic process;regulation of gene expression, epigenetic	nucleus	DNA binding;protein binding;transferase activity;hydrolase activity
contig66639_1			nucleotide binding
contig66926_1			nucleotide binding
contig87867_2			protein binding
contig66416_1	lipid metabolic process;biosynthetic process;cellular process		protein binding;catalytic activity
contig69663_3	transport	nuclear envelope
contig67334_1	response to endogenous stimulus;cellular protein modification process	plasma membrane	nucleotide binding;protein binding;structural molecule activity;receptor activity;signal transducer activity;kinase activity
contig69414_1			protein binding
contig87942_1	cellular protein modification process;pollen-pistil interaction		nucleotide binding;kinase activity
contig71487_1	response to endogenous stimulus
contig66546_2	biosynthetic process;nucleobase-containing compound metabolic process
contig87923_1	signal transduction	intracellular	nucleotide binding;kinase activity
contig14967_1	cellular protein modification process		nucleotide binding;protein binding;kinase activity
contig72702_1	catabolic process;cellular protein modification process		hydrolase activity
contig21645_2	post-embryonic development;cellular protein modification process;response to stress;reproduction;response to abiotic stimulus	intracellular;plasma membrane	receptor activity;signal transducer activity;nucleic acid binding;kinase activity
contig77564_2	biosynthetic process;DNA metabolic process	intracellular	nucleotide binding;DNA binding;transferase activity
contig21452_1	embryo development;anatomical structure morphogenesis;transport;cell cycle;tropism;response to abiotic stimulus;flower development;cellular component organization;cell differentiation;cell growth	cytoskeleton	motor activity;nucleotide binding;protein binding
contig68736_1			protein binding
contig116905_1	embryo development;anatomical structure morphogenesis;cell cycle;response to stress;response to biotic stimulus;response to external stimulus;flower development;cellular component organization;cell differentiation	nucleus;cell wall	nucleotide binding;DNA binding;hydrolase activity
contig69687_2	post-embryonic development		protein binding
contig68651_1		plasma membrane	kinase activity
contig99122_3	embryo development;signal transduction;cellular protein modification process;anatomical structure morphogenesis;response to stress;response to abiotic stimulus;flower development	plasma membrane	protein binding
contig67996_2	cellular protein modification process	membrane	nucleotide binding;protein binding;kinase activity
contig69266_1	catabolic process;post-embryonic development;cellular protein modification process;biosynthetic process;nucleobase-containing compound metabolic process;carbohydrate metabolic process;response to abiotic stimulus;cellular component organization	Golgi apparatus;membrane;cytosol	binding;transporter activity
contig77980_3	catabolic process;cellular protein modification process;transport;response to stress;growth;response to abiotic stimulus;flower development;response to endogenous stimulus	intracellular;plasma membrane	receptor activity;signal transducer activity;protein binding;kinase activity
contig139783_1	cellular component organization;biosynthetic process;nucleobase-containing compound metabolic process		protein binding
contig66574_1	cellular process	membrane	transporter activity
contig68228_2			binding
contig85366_1	biosynthetic process;nucleobase-containing compound metabolic process
contig115540_2	response to abiotic stimulus;response to stress;cellular process	membrane	protein binding;transporter activity
contig67448_5	cellular process	membrane	nucleotide binding;transporter activity;hydrolase activity
contig66729_1	signal transduction;metabolic process		binding
contig79054_1			binding
contig77884_1	cellular component organization;cellular protein modification process;biosynthetic process;DNA metabolic process;regulation of gene expression, epigenetic		chromatin binding;transferase activity
contig72098_1	pollen-pistil interaction;biosynthetic process;nucleobase-containing compound metabolic process;response to stress;regulation of gene expression, epigenetic;response to biotic stimulus;response to external stimulus;flower development	nucleus	nucleotide binding;nucleic acid binding;transferase activity
contig68794_2	carbohydrate metabolic process;multicellular organismal development;cellular component organization;biosynthetic process;cell cycle;reproduction	plasma membrane	transferase activity
contig18322_1			catalytic activity
contig16231_1	carbohydrate metabolic process	membrane;vacuole	hydrolase activity
contig66450_2	DNA metabolic process		nucleic acid binding
contig100865_1	carbohydrate metabolic process;biosynthetic process;cellular process	plasma membrane	transferase activity
contig69661_1	response to stress;cellular process	membrane	nucleotide binding;transporter activity;hydrolase activity
contig67036_1			structural molecule activity
contig17652_1	lipid metabolic process;biosynthetic process;response to stress;cellular process	plasma membrane;plastid	protein binding;catalytic activity
contig15223_1			nucleic acid binding;nucleotide binding;nuclease activity
contig66990_1			nucleotide binding;hydrolase activity
contig66596_2	biosynthetic process;DNA metabolic process;response to stress	nucleus	DNA binding
contig71229_1	carbohydrate metabolic process;cellular component organization;anatomical structure morphogenesis;biosynthetic process;cell growth	plasma membrane	protein binding
contig69043_3	cellular component organization	cell wall;plasma membrane	protein binding
contig68635_3	cellular protein modification process		nucleotide binding;kinase activity
contig72212_4	cellular component organization;transport
contig79150_2	biosynthetic process;DNA metabolic process	intracellular	nucleotide binding;DNA binding;transferase activity
contig67512_1	cellular protein modification process	membrane;intracellular	nucleotide binding;protein binding;signal transducer activity;kinase activity
contig69832_1	cellular process	membrane	nucleotide binding;transporter activity;hydrolase activity
contig67851_2	biosynthetic process;nucleobase-containing compound metabolic process
contig15491_2	biosynthetic process;nucleobase-containing compound metabolic process
contig69412_1	cellular protein modification process;response to stress		nucleotide binding;kinase activity
contig68530_1	carbohydrate metabolic process;cellular component organization;biosynthetic process	plasma membrane	binding;transferase activity
contig116676_1			protein binding
contig15331_4			nucleotide binding;protein binding
contig71527_2			protein binding
contig76912_1	response to biotic stimulus;response to external stimulus;multicellular organismal development;cell differentiation;anatomical structure morphogenesis;cell growth		nucleotide binding;catalytic activity
contig139066_1			nucleotide binding;nucleic acid binding
contig71235_1			protein binding
contig75596_1	generation of precursor metabolites and energy		catalytic activity;binding
contig139058_1			nucleic acid binding
contig18484_1	biosynthetic process;nucleobase-containing compound metabolic process	nucleus	DNA binding
contig20605_1	translation	ribosome	structural molecule activity
contig67153_1	embryo development;protein metabolic process;post-embryonic development;cellular component organization;nucleobase-containing compound metabolic process	plasma membrane;plastid	nucleotide binding;hydrolase activity
contig67229_2	cellular protein modification process		nucleotide binding;kinase activity
contig67275_1	biosynthetic process;nucleobase-containing compound metabolic process		binding
contig115705_3	biosynthetic process;DNA metabolic process;response to stress		nucleotide binding;DNA binding;catalytic activity
contig17889_1	response to stress	plasma membrane	protein binding;catalytic activity
contig66553_2			nucleotide binding
contig67597_1	translation	ribosome	structural molecule activity
contig72580_1	cellular protein modification process		nucleotide binding;protein binding;kinase activity
contig69201_2	cellular protein modification process	plasma membrane	nucleotide binding;kinase activity
contig66466_1		peroxisome	nucleic acid binding;nuclease activity
contig66615_2			binding
contig66919_1			nucleotide binding;protein binding
contig139182_1	transport;cellular process	membrane
contig15104_2	biosynthetic process;nucleobase-containing compound metabolic process
contig15156_1	response to stress	nucleus	nucleotide binding;hydrolase activity
contig71883_2	cellular protein modification process		nucleotide binding;protein binding;kinase activity
contig68468_1	carbohydrate metabolic process	cell wall	hydrolase activity
contig72074_2	embryo development;catabolic process;cellular protein modification process;biosynthetic process;DNA metabolic process;transport;response to stress;regulation of gene expression, epigenetic;response to abiotic stimulus;flower development;cellular component organization;cell differentiation	nucleus	nucleotide binding;RNA binding;hydrolase activity
contig18729_1	lipid metabolic process;biosynthetic process;cellular process		protein binding;catalytic activity
contig71522_1	cellular component organization	endosome;membrane;Golgi apparatus;vacuole	transporter activity
contig66932_2	protein metabolic process		binding;hydrolase activity
contig74986_1	cellular component organization;cell cycle	nucleus
contig66514_1		extracellular space	transferase activity
contig67010_2	carbohydrate metabolic process;generation of precursor metabolites and energy;biosynthetic process	plastid	nucleotide binding;transferase activity
contig66382_4	biosynthetic process;nucleobase-containing compound metabolic process		binding
contig75391_1	secondary metabolic process;response to endogenous stimulus;transport;cellular process	membrane;cytosol;endoplasmic reticulum	nucleotide binding;catalytic activity
contig80026_1	nucleobase-containing compound metabolic process;translation	cytoplasm	nucleotide binding;catalytic activity
contig80906_1	response to biotic stimulus;response to external stimulus;multicellular organismal development;cell differentiation;anatomical structure morphogenesis;cell growth		nucleotide binding;catalytic activity
contig69088_2	cellular process	plastid	hydrolase activity
contig67098_3	biosynthetic process;nucleobase-containing compound metabolic process
contig67272_1	cellular protein modification process		nucleotide binding;protein binding;nuclease activity;kinase activity
contig88781_1	transport	membrane	nucleotide binding;hydrolase activity
contig69640_1	signal transduction;response to endogenous stimulus;biosynthetic process;nucleobase-containing compound metabolic process	nucleus	DNA binding;protein binding
contig70027_2	nucleobase-containing compound metabolic process
contig22505_1	protein metabolic process		hydrolase activity
contig68938_1		membrane;intracellular	binding;transporter activity
contig67360_2			nucleotide binding;RNA binding;protein binding
contig68571_2	secondary metabolic process;protein metabolic process;catabolic process;biosynthetic process;response to stress;cellular process;response to abiotic stimulus	plastid;mitochondrion;membrane	nucleotide binding;hydrolase activity
contig74712_1	cellular component organization;DNA metabolic process;response to stress		hydrolase activity
contig69787_1			binding;transferase activity
contig79672_1	cellular protein modification process	membrane	nucleotide binding;kinase activity
contig68521_1			catalytic activity
contig69373_1	response to biotic stimulus;response to external stimulus;post-embryonic development;lipid metabolic process;anatomical structure morphogenesis;biosynthetic process;response to stress;cellular process	plastid	protein binding;catalytic activity
contig66967_2	biosynthetic process;nucleobase-containing compound metabolic process	cytosol	nucleotide binding;catalytic activity
contig71643_1	biosynthetic process;cellular process	extracellular region;plastid	transferase activity;binding
contig15189_1	lipid metabolic process;biosynthetic process;cellular process	plastid;thylakoid	protein binding;catalytic activity
contig67318_2			nucleic acid binding;nucleotide binding;hydrolase activity
contig71968_3			protein binding
contig67271_1	catabolic process;cellular process
contig68688_1	transport		protein binding
contig141167_1			nucleotide binding
contig66388_1			nucleotide binding;protein binding
contig67340_2	cellular process	plasma membrane	transporter activity
contig69593_2	carbohydrate metabolic process;cellular process	cell	carbohydrate binding;hydrolase activity
contig115012_1	biosynthetic process;nucleobase-containing compound metabolic process		binding
contig71595_2	carbohydrate metabolic process;cellular protein modification process;biosynthetic process	intracellular	nucleotide binding;signal transducer activity;kinase activity
contig66802_1	transport	membrane	protein binding
contig42386_2	secondary metabolic process;protein metabolic process;catabolic process;biosynthetic process;response to stress;cellular process;response to abiotic stimulus	plastid;mitochondrion;membrane	nucleotide binding;hydrolase activity
contig71880_1	embryo development;protein metabolic process;catabolic process;anatomical structure morphogenesis;biosynthetic process;tropism;flower development;signal transduction;cell cycle;carbohydrate metabolic process;cellular component organization;cell differentiation;cell growth	endosome;plasma membrane	transporter activity;protein binding
contig67646_1	signal transduction		DNA binding;transcription factor activity, sequence-specific DNA binding
contig77973_1			protein binding
contig42078_4	cellular process		nucleotide binding;hydrolase activity
contig67459_1	cellular process	membrane;plastid	transporter activity
contig66806_1	catabolic process;multicellular organismal development;cellular protein modification process;anatomical structure morphogenesis;biosynthetic process;carbohydrate metabolic process;lipid metabolic process;cellular component organization;cell differentiation;cell growth	Golgi apparatus	hydrolase activity
contig71589_1	transport	membrane	receptor activity;signal transducer activity
contig67773_1		plastid
contig87849_1		nucleus
contig115670_2	nucleobase-containing compound metabolic process	nucleus	protein binding
contig69676_2	embryo development;signal transduction;cellular protein modification process;anatomical structure morphogenesis;biosynthetic process;DNA metabolic process;transport;cell cycle;regulation of gene expression, epigenetic;response to stress;response to abiotic stimulus;flower development;response to endogenous stimulus;cellular component organization	nucleus	RNA binding;protein binding
contig15137_2	DNA metabolic process;response to stress		catalytic activity
contig69527_1	transport	intracellular	protein binding
contig68379_2			protein binding
contig69636_1	carbohydrate metabolic process;protein metabolic process;catabolic process;cellular component organization;biosynthetic process;transport	cytosol	protein binding
contig71521_1			protein binding
contig100534_1	transport
contig14908_1			molecular_function
contig67366_1	transport;cellular process	cytoplasm
contig87948_1	transport
contig67739_2			nucleotide binding;nucleic acid binding
contig15241_1	cellular protein modification process		nucleotide binding;protein binding;carbohydrate binding;kinase activity
contig66700_3			binding
contig68137_1	cellular protein modification process		nucleotide binding;protein binding;kinase activity
contig68580_1	post-embryonic development;cellular protein modification process;anatomical structure morphogenesis;biosynthetic process;tropism;response to abiotic stimulus;secondary metabolic process;generation of precursor metabolites and energy;nucleobase-containing compound metabolic process;transport;carbohydrate metabolic process;response to endogenous stimulus;cellular component organization;photosynthes…	Golgi apparatus;plasma membrane	nucleotide binding;receptor activity;signal transducer activity;protein binding;kinase activity
contig67680_2			lipid binding
contig72661_2	biosynthetic process;nucleobase-containing compound metabolic process;response to stress;response to biotic stimulus;response to abiotic stimulus;response to external stimulus	nucleus	nucleotide binding;nucleic acid binding;transcription factor activity, sequence-specific DNA binding
contig80935_1		membrane	nucleotide binding;protein binding;kinase activity
contig67641_1	cellular protein modification process;transport	plastid	catalytic activity
contig69574_1	cellular protein modification process		transferase activity
contig116484_2	embryo development;post-embryonic development;biosynthetic process;nucleobase-containing compound metabolic process		DNA binding
contig66491_2	biological_process	intracellular	protein binding
contig71139_1			protein binding
contig21215_2			protein binding
contig88367_1			nucleotide binding;protein binding
contig80790_1			nucleic acid binding
contig66582_1			protein binding
contig14950_1	cellular process	membrane;Golgi apparatus;plastid	nucleotide binding;transporter activity
contig81592_1	transport;cellular process	cytoplasm
contig139118_1			nucleotide binding;protein binding
contig69119_2	biological_process
contig120217_4		endosome;cytoplasm;Golgi apparatus	transferase activity
contig20127_1		cytosol	protein binding
contig79942_5		nucleus;cytoplasm	binding
contig80200_1	embryo development;post-embryonic development;cellular protein modification process;biosynthetic process;DNA metabolic process;regulation of gene expression, epigenetic;cell cycle;cellular component organization	nucleus	chromatin binding;DNA binding;transferase activity
contig21003_1			binding
contig19335_2	nucleobase-containing compound metabolic process	nucleus
contig66743_1			protein binding
contig88451_1	transport;cellular process
contig139104_1	cellular protein modification process		nucleotide binding;kinase activity
contig72134_1	catabolic process;multicellular organismal development;anatomical structure morphogenesis;DNA metabolic process;transport;cell cycle;reproduction;tropism;response to abiotic stimulus;lipid metabolic process;cellular component organization;cell differentiation	nucleus	DNA binding
contig19124_1	cellular process	membrane	protein binding;transporter activity
contig66561_1			protein binding
contig69776_1	biological_process
contig71337_1			transferase activity
contig73400_1	cellular process	membrane	transporter activity
contig19244_1	response to biotic stimulus;response to external stimulus;catabolic process;lipid metabolic process;cellular component organization;nucleobase-containing compound metabolic process;cell cycle	peroxisome;membrane	catalytic activity
contig69585_1			DNA binding
contig78349_4	flower development;cellular component organization;cellular protein modification process;anatomical structure morphogenesis;biosynthetic process;DNA metabolic process;regulation of gene expression, epigenetic
contig68600_1			protein binding
contig67782_1	cellular process	cytoskeleton	nucleotide binding;protein binding;motor activity
contig82646_1			protein binding
contig15750_1	cellular process	cytoskeleton	nucleotide binding;protein binding;motor activity
contig16259_2			binding
contig18999_3			protein binding
contig18274_1			protein binding
contig67571_1	cellular process	cytoskeleton	nucleotide binding;protein binding;motor activity
contig66692_1	cellular process	cytoplasm	protein binding;transferase activity
contig80973_2	multicellular organismal development;cell differentiation;DNA metabolic process;reproduction		RNA binding;protein binding
contig94615_2	multicellular organismal development;nucleobase-containing compound metabolic process;regulation of gene expression, epigenetic	cytosol;nucleolus;plastid;nucleoplasm	binding
contig68430_3	secondary metabolic process;carbohydrate metabolic process;catabolic process;multicellular organismal development;cellular component organization;biosynthetic process;growth	extracellular region	carbohydrate binding;hydrolase activity
contig66616_1			catalytic activity;binding
contig67708_1	cellular protein modification process;pollen-pistil interaction		nucleotide binding;kinase activity
contig71446_1			RNA binding;transferase activity
contig67182_1	response to biotic stimulus;response to external stimulus;biosynthetic process;nucleobase-containing compound metabolic process;response to stress		nucleotide binding;kinase activity;hydrolase activity
contig67132_1			binding
contig17762_1	carbohydrate metabolic process;catabolic process	cellular_component	hydrolase activity
contig18713_1			protein binding;translation factor activity, RNA binding;transferase activity
contig67590_2	cellular component organization;cellular protein modification process	nucleus	protein binding;transferase activity
contig71430_1			enzyme regulator activity
contig73017_2	carbohydrate metabolic process;response to biotic stimulus;response to external stimulus;cellular protein modification process;biosynthetic process		nucleic acid binding;protein binding;transferase activity
contig139541_2		cytosol;vacuole	hydrolase activity
contig20592_2			protein binding
contig116825_1			nucleotide binding;protein binding
contig72556_3	cellular protein modification process;pollen-pistil interaction		nucleotide binding;protein binding;kinase activity
contig116038_1			binding
contig78042_1	transport;cellular process	cytoplasm
contig117632_1	transport;cellular process	membrane
contig66709_1	signal transduction
contig73474_1	DNA metabolic process;response to stress	nucleus	DNA binding
contig69517_2	embryo development;nucleobase-containing compound metabolic process;translation;flower development;lipid metabolic process;cellular component organization	plastid;mitochondrion;cytosol	nucleotide binding;hydrolase activity
contig73507_1			protein binding
contig72035_1			protein binding
contig80519_1	DNA metabolic process;response to stress;cell cycle;regulation of gene expression, epigenetic;response to biotic stimulus;response to external stimulus;cellular component organization	nucleus	chromatin binding;nucleotide binding;protein binding
contig80548_2	cellular protein modification process;cellular component organization;DNA metabolic process;response to stress;cell cycle	nucleus;plastid	nucleotide binding;protein binding;chromatin binding;kinase activity
contig18549_1	signal transduction;anatomical structure morphogenesis;biosynthetic process;response to stress;carbohydrate metabolic process;response to abiotic stimulus;tropism;flower development;response to endogenous stimulus;cellular component organization;cell differentiation;cell growth	plasma membrane	transporter activity;nucleotide binding;hydrolase activity
contig78345_1	multicellular organismal development
contig21266_1	carbohydrate metabolic process;catabolic process;cellular component organization;nucleobase-containing compound metabolic process;translation	cytosol	nucleotide binding;catalytic activity
contig71909_1			nucleic acid binding
contig94011_1	embryo development;post-embryonic development;cellular component organization	membrane;plastid
contig67198_2	carbohydrate metabolic process		catalytic activity;carbohydrate binding
contig15770_1			DNA binding;protein binding
contig18830_1			catalytic activity
contig72696_1			kinase activity
contig15546_1	secondary metabolic process;catabolic process;cellular process	membrane;extracellular region	nucleotide binding;transporter activity;hydrolase activity
contig71204_3		cytosol	binding
contig69388_1	embryo development;post-embryonic development;cellular component organization;cell cycle;reproduction		binding
contig79606_1	lipid metabolic process		binding;kinase activity
contig71641_2		nucleus	DNA binding;protein binding
contig115553_1	DNA metabolic process;regulation of gene expression, epigenetic	intracellular	chromatin binding;transferase activity
contig116723_1	protein metabolic process;cell death	membrane	nucleotide binding;hydrolase activity
contig15399_2	biosynthetic process;nucleobase-containing compound metabolic process
contig69558_1	signal transduction		enzyme regulator activity
contig87762_1	cellular protein modification process;pollen-pistil interaction		nucleotide binding;kinase activity
contig72975_1	biosynthetic process;transport;nucleobase-containing compound metabolic process		binding
contig71728_2	cellular protein modification process	intracellular	nucleotide binding;signal transducer activity;kinase activity
contig88172_1	cellular protein modification process		nucleotide binding;protein binding;kinase activity
contig18630_1	transport	intracellular	binding
contig79505_2			transferase activity
contig20614_1			DNA binding;protein binding
contig66794_1	multicellular organismal development;cellular component organization;anatomical structure morphogenesis;biosynthetic process;nucleobase-containing compound metabolic process;regulation of gene expression, epigenetic;cell cycle
contig72262_1	nucleobase-containing compound metabolic process	plastid	transferase activity;binding;hydrolase activity
contig72719_1	cellular protein modification process	membrane	nucleotide binding;protein binding;kinase activity
contig115099_1	transport		binding
contig66929_1	transport;cellular process
contig67507_2	response to biotic stimulus;response to external stimulus;post-embryonic development;biosynthetic process;nucleobase-containing compound metabolic process;response to stress;regulation of gene expression, epigenetic	cytosol;endoplasmic reticulum
contig67687_2	cellular protein modification process		hydrolase activity
contig71992_1	catabolic process;lipid metabolic process		hydrolase activity
contig22883_2	multicellular organismal development;nucleobase-containing compound metabolic process;regulation of gene expression, epigenetic	cytosol;nucleolus;plastid;nucleoplasm	binding
contig67785_1			protein binding
contig71809_2	cellular process		transferase activity
contig80863_1	signal transduction	nucleus	nucleotide binding;transferase activity;hydrolase activity
contig69337_2	transport;cellular process	membrane
contig88318_1	biosynthetic process;DNA metabolic process		DNA binding;transferase activity
contig22758_1			catalytic activity
contig66728_1	post-embryonic development;cellular component organization;anatomical structure morphogenesis	cytoplasm;cell wall	structural molecule activity
contig98911_1	protein metabolic process		nucleotide binding;protein binding
contig68390_1	protein metabolic process	cell wall	hydrolase activity
contig15496_1		intracellular	nucleotide binding;nucleic acid binding
contig18665_1	transport;cellular process	cytoplasm
contig22359_1			hydrolase activity
contig68483_1	flower development;response to endogenous stimulus;biosynthetic process;nucleobase-containing compound metabolic process	nucleus	DNA binding;protein binding
contig66512_2			nucleotide binding
contig87914_2	biosynthetic process;cell cycle;carbohydrate metabolic process;cellular component organization	Golgi apparatus;plasma membrane;endosome;cytoplasm	binding;transferase activity
contig15334_1	signal transduction;metabolic process		protein binding
contig72896_1		extracellular region	hydrolase activity
contig67066_1			binding
contig71658_2			nucleic acid binding
contig21209_2	cellular protein modification process		nucleotide binding;kinase activity
contig67331_1		membrane	nucleotide binding;hydrolase activity
contig69588_1	cellular protein modification process		nucleotide binding;kinase activity
contig95457_1	nucleobase-containing compound metabolic process	plastid	RNA binding
contig76253_1			RNA binding;transferase activity
contig77498_1	lipid metabolic process		hydrolase activity
contig71959_2			protein binding
contig72174_2	generation of precursor metabolites and energy;post-embryonic development;cellular protein modification process;anatomical structure morphogenesis;biosynthetic process;nucleobase-containing compound metabolic process;transport;cellular component organization;cell differentiation;photosynthesis	plastid	protein binding
contig83576_1			DNA binding
contig67231_2	carbohydrate metabolic process		hydrolase activity
contig68815_2	transport	membrane;intracellular	nucleotide binding
contig70109_3	response to biotic stimulus;response to external stimulus;signal transduction;response to stress	plastid	DNA binding
contig66905_2	lipid metabolic process;biosynthetic process;cellular process		protein binding;catalytic activity
contig72841_1	cellular protein modification process		nucleotide binding;protein binding;kinase activity
contig19214_2	lipid metabolic process;cellular process	membrane;vacuole	binding
contig139766_1	secondary metabolic process;protein metabolic process;catabolic process;lipid metabolic process;cellular component organization;response to stress	cell wall;nucleolus	catalytic activity
contig69003_1			nucleotide binding;nucleic acid binding
contig69766_2	protein metabolic process	peroxisome	hydrolase activity
contig22465_2	nucleobase-containing compound metabolic process		transferase activity
contig71839_2			transferase activity
contig81566_1	cellular protein modification process;transport;tropism;response to abiotic stimulus;cellular component organization	vacuole;plasma membrane	receptor activity;signal transducer activity;nucleotide binding;protein binding;kinase activity
contig86387_1	biological_process
contig119597_2			nucleotide binding
contig67319_2	cellular protein modification process		nucleotide binding;kinase activity
contig69613_1	biosynthetic process;nucleobase-containing compound metabolic process		catalytic activity
contig72607_2	transport	intracellular;plasma membrane	signal transducer activity
contig70035_1	cellular protein modification process		nucleotide binding;protein binding;nuclease activity;kinase activity
contig66965_1	embryo development;signal transduction;cellular protein modification process;anatomical structure morphogenesis;biosynthetic process;transport;nucleobase-containing compound metabolic process;response to stress;response to abiotic stimulus;flower development;cellular component organization	nuclear envelope
contig67406_1			DNA binding;protein binding
contig66630_1	lipid metabolic process;biosynthetic process;transport;nucleobase-containing compound metabolic process	membrane
contig69780_1	biosynthetic process;DNA metabolic process;response to stress	intracellular	nucleotide binding;DNA binding;nuclease activity;transferase activity
contig68934_1		nucleus;cytoplasm;Golgi apparatus;plasma membrane	protein binding;transporter activity
contig115086_4	cellular component organization;cell differentiation;anatomical structure morphogenesis;pollination;cell growth	membrane	transporter activity
contig72040_2	carbohydrate metabolic process;biosynthetic process;cellular process	plasma membrane	transferase activity
contig19551_1	cellular component organization;DNA metabolic process;cell cycle		nucleotide binding
contig14941_1	cellular protein modification process		nucleotide binding;kinase activity
contig69702_1	cellular protein modification process		nucleotide binding;carbohydrate binding;kinase activity
contig71276_2			binding
contig17659_1	cellular component organization;DNA metabolic process	intracellular	nucleotide binding;DNA binding;hydrolase activity
contig67222_1			DNA binding;protein binding
contig70121_2	post-embryonic development;cellular protein modification process;biosynthetic process;response to stress;response to biotic stimulus;response to abiotic stimulus;response to external stimulus;response to endogenous stimulus;cellular component organization	endoplasmic reticulum;membrane	receptor activity;signal transducer activity;nucleotide binding;protein binding;kinase activity
contig71570_1	cellular protein modification process;biosynthetic process	cytosol;plastid	hydrolase activity
contig67685_1	embryo development;protein metabolic process;catabolic process;flower development;cellular component organization;cell cycle	nucleus	protein binding
contig67801_1			nuclease activity
contig70777_4			nucleotide binding;protein binding
contig98979_2	cell communication;response to extracellular stimulus;cellular protein modification process;cell growth	nucleus	binding;transferase activity
contig17218_2		nucleus	DNA binding;catalytic activity
contig67241_1	catabolic process;cellular protein modification process		hydrolase activity
contig73087_1	tropism;response to abiotic stimulus;catabolic process;cellular component organization;cellular protein modification process;cell cycle	nuclear envelope
contig71804_2		plastid	nuclease activity;binding
contig74440_1		Golgi apparatus;plasma membrane
contig76723_1	multicellular organismal development;cellular component organization;biosynthetic process;nucleobase-containing compound metabolic process;growth	cytoskeleton;cytoplasm	nucleotide binding;protein binding;motor activity
contig17770_2	transport	cytoplasm;membrane	protein binding;structural molecule activity
contig20940_1			protein binding
contig67047_1	cellular component organization;DNA metabolic process;response to stress	intracellular	nucleotide binding;protein binding
contig15547_1	transport;cellular process	membrane
contig66710_1			protein binding
contig67488_1	biosynthetic process;DNA metabolic process;response to stress		protein binding;hydrolase activity
contig140099_2			protein binding;transferase activity
contig15585_1	response to stress		catalytic activity;binding
contig15732_2			nucleotide binding
contig78794_1	cellular protein modification process	cell;membrane	nucleotide binding;protein binding;kinase activity;hydrolase activity
contig66626_2			DNA binding;protein binding
contig67457_1	response to biotic stimulus;response to external stimulus;cellular component organization;transport;cell cycle;response to stress	nuclear envelope	protein binding
contig66851_1	response to abiotic stimulus;signal transduction;biosynthetic process;nucleobase-containing compound metabolic process	nucleus	transcription factor activity, sequence-specific DNA binding;binding
contig82976_2	multicellular organismal development;cellular component organization;cellular protein modification process;anatomical structure morphogenesis;cell cycle	cellular_component	nucleotide binding;protein binding;kinase activity
contig67317_1	multicellular organismal development;cellular component organization;cellular protein modification process;biosynthetic process;nucleobase-containing compound metabolic process		binding
contig18601_1	catabolic process;cellular protein modification process		binding;hydrolase activity
contig67690_1			nucleic acid binding;nucleotide binding;hydrolase activity
contig77078_2	tropism;response to abiotic stimulus;multicellular organismal development;cell differentiation;biosynthetic process;nucleobase-containing compound metabolic process	nucleus	DNA binding;transcription factor activity, sequence-specific DNA binding
contig96282_1			DNA binding;protein binding
contig66556_3			protein binding
contig67083_1	protein metabolic process		hydrolase activity
contig85071_1	response to stress	peroxisome	nuclease activity
contig66687_1	cellular protein modification process		nucleotide binding;protein binding;carbohydrate binding;kinase activity
contig78861_1			DNA binding;protein binding
contig16849_1			protein binding
contig77390_2			protein binding
contig66928_1	cellular process	membrane	nucleotide binding;transporter activity;hydrolase activity
contig67511_1	cellular homeostasis	membrane;plastid	transporter activity
contig69015_4	embryo development;protein metabolic process;catabolic process;post-embryonic development;anatomical structure morphogenesis;biosynthetic process;DNA metabolic process;cell cycle;reproduction;response to stress;response to abiotic stimulus;response to endogenous stimulus;cell differentiation;cellular component organization;cell growth	nucleus;cytoskeleton;cytoplasm	protein binding
contig19906_3	catabolic process;cellular process	cytoplasm
contig72941_3	multicellular organismal development;cell differentiation;DNA metabolic process;reproduction		RNA binding;protein binding
contig71264_1			nucleotide binding;catalytic activity
contig66757_1	protein metabolic process	vacuole	hydrolase activity
contig69581_1			DNA binding;protein binding
contig83729_3	response to endogenous stimulus;response to stress		nucleotide binding;protein binding;signal transducer activity;hydrolase activity
contig15070_1		mitochondrion
contig67954_2	protein metabolic process		hydrolase activity
contig73016_1			protein binding
contig78315_1	nucleobase-containing compound metabolic process	intracellular	nucleotide binding;nucleic acid binding;protein binding
contig69638_2	lipid metabolic process		hydrolase activity
contig71605_2	cellular process	plasma membrane	transporter activity
contig98809_3			nucleic acid binding
contig71612_1	tropism;response to abiotic stimulus;cellular component organization	membrane;vacuole	binding
contig94527_1			binding
contig77876_1	cellular protein modification process		nucleotide binding;kinase activity
contig78359_1			nucleotide binding
contig69612_2	lipid metabolic process;biosynthetic process;cellular process	endoplasmic reticulum;vacuole	transferase activity
contig139489_3	catabolic process;biosynthetic process;cellular process		catalytic activity
contig20196_1		plasma membrane	protein binding
contig71170_1	carbohydrate metabolic process		kinase activity
contig66387_2			nucleotide binding
contig139159_1	cellular component organization;nucleobase-containing compound metabolic process;growth	plastid	binding
contig69611_1			transferase activity
contig67401_1	biological_process
contig68273_1			nucleotide binding;protein binding
contig66974_1	transport;cellular process	membrane
contig66964_2	tropism;response to abiotic stimulus;biosynthetic process;nucleobase-containing compound metabolic process;cell cycle	nucleus	RNA binding;protein binding
contig93364_1	cellular process	cytoskeleton	nucleotide binding;protein binding;motor activity
contig139515_2	cellular component organization;cellular protein modification process;biosynthetic process;nucleobase-containing compound metabolic process	nucleus	transferase activity;binding
contig68818_1	cellular process	plasma membrane	transporter activity
contig68027_1			transferase activity
contig68931_1	transport	cell
contig66954_1	protein metabolic process	intracellular	hydrolase activity
contig71442_1	transport;cellular process	cytosol
contig68897_1	cellular protein modification process		nucleotide binding;carbohydrate binding;kinase activity
contig67168_3	multicellular organismal development;reproduction;cellular process	plasma membrane	nucleotide binding;protein binding;transporter activity;hydrolase activity
contig87974_1			protein binding
contig68378_1	carbohydrate metabolic process		carbohydrate binding;hydrolase activity
contig71893_2	cellular protein modification process		nucleotide binding;kinase activity
contig22749_1	carbohydrate metabolic process;cellular protein modification process;biosynthetic process
contig70668_1		membrane
contig18669_3	cellular protein modification process		nucleotide binding;kinase activity
contig15369_2	DNA metabolic process		nucleic acid binding
contig69708_4	cellular component organization;cellular protein modification process	nucleus	nucleotide binding;DNA binding;protein binding;transferase activity
contig69993_1		cell wall
[truncated: 19,741 more rows]

## Sheet: WEGO
Sequence Name	GO ID
[truncated: 31,523 more rows]
[truncated: 4 more columns]
