# Supplementary material for: Transcriptional Responses of Chilean Quinoa (Chenopodium quinoa Willd.) Under Water Deficit Conditions Uncovers ABA-Independent Expression Patterns
Source: Front Plant Sci. 2017 Mar 8;8:216. doi: 10.3389/fpls.2017.00216 (PMC5340777; doi:10.3389/fpls.2017.00216)
Supplement: Additional File 4 — Excel spreadsheet with the validation of qPCR amplicons by BLAST alignment against quinoa transcriptome. Amplicons were sequenced using Sanger technology. [file DataSheet4.xlsx]

## Sheet: AmpliconsValidation
	Gene	Query ID	Subject ID	EVALUE	SCORE	%ID	%GAP	%COV	Query length	Subject length	Alignment length
	LEA	LEA_qPCR	contig116389_1	9.4e-69	257.37	100	0	21.037	142	675	142
	HSP83	HSP83_qPCR	contig15034_1	2.72e-69	259.17	100	0	6.80952	143	2100	143
	NCED3b	NCED3b_qPCR	contig21247_2	1.66e-20	96.86	100	0	6.93289	125	1803	125
	HSP20	HSP20_qPCR	contig28101_1	2.28e-49	192.44	100	0	22.2222	106	477	106
	PP2C	PP2C_qPCR	contig42132_1	2.64e-76	282.61	100	0	14.8148	156	1053	156
	NCED3a	NCED3a_qPCR	contig68529_1	5.47e-99	358.35	100	0	10.9453	198	1809	198
	ABCG25	ABCG25_qPCR	contig68551_1	6.37e-43	170.8	100	0	4.89583	94	1920	94
	ABA1	ABA1_qPCR	contig69945_1	6.62e-50	194.25	100	0	5.2374	107	2043	107
	ABA2	ABA2_qPCR	contig72027_1	5.68e-54	208.67	100	0	21.513	182	846	182
	ABCG40	ABCG40_qPCR	contig72303_2	2.54e-83	306.06	100	0	3.93115	169	4299	169
	P5CS	P5CS_qPCR	contig81684_1	2.32e-56	215.89	100	0	5.98291	119	1989	119
	ABA3	ABA3_qPCR	contig82092_1	5.73e-41	165.39	100	0	19.1111	172	900	172
	AP2/ERF	AP2/ERF_qPCR	contig83014_1	7.66e-42	167.2	100	0	10.5384	92	873	92
	CAP160	CAP160_qPCR	contig90117_1	5.58e-65	244.74	100	0	9.25926	135	1458	135
	ABA4	ABA4_qPCR	contig90263_1	2.72e-69	259.17	100	0	18.9907	143	753	143
	Additional file 4. Validation of qPCR amplicons by BLAST alignment against quinoa transcriptome. Amplicons were sequenced using Sanger technology
