# Supplementary material for: Transcriptional Responses of Chilean Quinoa (Chenopodium quinoa Willd.) Under Water Deficit Conditions Uncovers ABA-Independent Expression Patterns
Source: Front Plant Sci. 2017 Mar 8;8:216. doi: 10.3389/fpls.2017.00216 (PMC5340777; doi:10.3389/fpls.2017.00216)
Supplement: Additional File 5 — Excel spreadsheet with the structure validation of selected quinoa genes by BLAST alignment against the genome predicted transcripts (Yasui et al., 2016). [file DataSheet5.xlsx]

## Sheet: GeneValidation1
	Gene	Query ID	Subject ID	EVALUE	SCORE	%ID	%GAP	%COV	Query length	Subject length	Alignment length
	ABA1	contig69945_1	Cqu_c01097.1_g002.1	0	1875	95	4	70.6495	2043	1632	1153
	ABA2	contig72027_1	Cqu_c05748.1_g001.1	0	1446	97	0	99.6466	846	849	846
	ABA3	contig82092_1	Cqu_c21003.1_g002.1	0	1624	100	0	22.0103	900	4089	900
	ABA4	contig90263_1	Cqu_c14495.1_g002.1	0	1323	98	0	99.6032	753	756	753
	ABCG25	contig68551_1	Cqu_c02705.1_g001.1	2e-152	542	98	1	100.943	1920	318	321
	ABCG40	contig72303_2	Cqu_c03740.1_g003.1	0	3759.5	97	0	89.8271	4299	2487	2234
	AP2/ERF	contig83014_1	Cqu_c02835.1_g043.1	4e-49	198	83	0	17.7966	873	1062	189
	CAP160	contig90117_1	Cqu_c07066.1_g004.1	0	1976	95	2	33.4414	1458	3702	1238
	HSP20	contig28101_1	Cqu_c12230.1_g004.1	0	692	92	1	100	477	477	477
	HSP83	contig15034_1	Cqu_c08322.1_g003.1	0	3610	96	3	99.8609	2100	2157	2154
	LEA	contig116389_1	Cqu_c15531.1_g009.1	0	1192	100	0	44.0882	675	1497	660
	NCED3a	contig68529_1	Cqu_c08265.1_g003.1	0	3128	98	0	99.8344	1809	1812	1809
	NCED3b	contig21247_2	Cqu_c10627.1_g007.1	0	3026	97	0	99.8344	1803	1812	1809
	P5CS	contig81684_1	Cqu_c10862.1_g004.1	0	3464	98	0	92.3863	1989	2154	1990
	PP2C	contig42132_1	Cqu_c14442.1_g002.1	0	1778	96	1	99.7199	1053	1071	1068
	Additional file 5. Structure validation of selected quinoa genes by BLAST alignment against genome predicted transcripts (Yasui et al. 2016)
